# Supplementary material for: PPTC7 maintains mitochondrial protein content by suppressing receptor-mediated mitophagy
Source: Nat Commun. 2023 Oct 13;14:6431. doi: 10.1038/s41467-023-42069-w (PMC10575892; doi:10.1038/s41467-023-42069-w)
Supplement: Supplementary file 4 — Supplementary Data 1 [file 41467_2023_42069_MOESM4_ESM.xlsx]

## Sheet: Summary
Supplementary Dataset 1. Proteomic and phosphoproteomic data from WT and Pptc7 KO mouse liver
Proteomics - inducible KO liver. Log2 transformed values from TMT intensities for total protein levels, averaged by peptide intensity across the protein.
Phosphoproteomics - inducible KO liver. Phosphoisoform identification and log2 transformed values from TMT intensities for each phosphopeptide quantified.
Header information for individual sheets
Uniprot ID. Associated Uniprot identifier for protein or protein group.
Protein name. Description of identified protein
Gene name. Associated gene symbol
FASTA Header. Graphical representation of expression profiles over time
Number of phospho(STY).Number of phosphorylated residues identified on each corresponding phosphopeptide.
Phosphosite. Phosphorylated amino acid and position in protein.
log2FC(KO/WT). Mean fold change was calculated by taking the difference of averaged, log2 transformed intensities from each condition.
p value. P value was calculated using Student’s t test assuming equal variance

## Sheet: Proteomics - inducible KO liver
Uniprot IDs	Protein names	Gene names	Fasta headers	Sequence coverage [%]	Intensity WT5_126C	Intensity WT7_128C	Intensity WT8_130C	Intensity KO3_127N	Intensity KO6_129N	Intensity KO10_131N	log2 Intensity WT5_126C	log2 Intensity WT7_128C	log2 Intensity WT8_130C	log2 Intensity KO3_127N	log2 Intensity KO6_129N	log2 Intensity KO10_131N	mn log2 Intensity WT5_126C	mn log2 Intensity WT7_128C	mn log2 Intensity WT8_130C	mn log2 Intensity KO3_127N	mn log2 Intensity KO6_129N	mn log2 Intensity KO10_131N	log2FC(KO/WT)	p value
Q6NVE9-2;Q6NVE9	Protein phosphatase PTC7 homolog	Pptc7	sp|Q9R112|SQOR_MOUSE Sulfide:quinone oxidoreductase, mitochondrial OS=Mus musculus GN=Sqor PE=1 SV=3;tr|F6ZKZ3|F6ZKZ3_MOUSE Sulfide:quinone oxidoreductase, mitochondrial OS=Mus musculus GN=Sqor PE=1 SV=1	55.8	8301700	9645100	11138000	9000700	9451500	7411900	22.985	23.2014	23.409	23.1016	23.1721	22.8214	-0.130101	0.0862887	0.293911	-0.0134703	0.0570358	-0.293664	-2.60391	0
B5X0G2;A2CEK6;L7N222;B0V388	Major urinary protein 17	Mup17;Mup13	sp|Q8R4U7|LUZP1_MOUSE Leucine zipper protein 1 OS=Mus musculus GN=Luzp1 PE=1 SV=2	36.9	14564000	14368000	13973000	13706000	14739000	14292000	23.7959	23.7764	23.7361	23.7083	23.8131	23.7687	0.0294797	0.0099323	-0.0302852	-0.0581194	0.0467117	0.00228086	-1.79349	0.160767
A0A1Y7VLA4;Q5DTT3	Protein FAM208B	Fam208b	tr|E9PVC7|E9PVC7_MOUSE Cyclin-dependent kinase 14 OS=Mus musculus GN=Cdk14 PE=1 SV=1;sp|O35495-2|CDK14_MOUSE Isoform 2 of Cyclin-dependent kinase 14 OS=Mus musculus GN=Cdk14;sp|O35495|CDK14_MOUSE Cyclin-dependent kinase 14 OS=Mus musculus GN=Cdk14 PE=1 SV=	5.5	84369	82346	95152	87559	87439	79379	16.3644	16.3294	16.5379	16.418	16.416	16.2765	-0.0259429	-0.0609573	0.147578	0.0275996	0.025621	-0.113898	-1.53655	0.0145981
P13541	Myosin-3	Myh3	sp|Q9JLN9|MTOR_MOUSE Serine/threonine-protein kinase mTOR OS=Mus musculus GN=Mtor PE=1 SV=2	17.5	6922100	7103600	7293000	6973100	7038100	7225200	22.7228	22.7601	22.7981	22.7334	22.7468	22.7846	-0.0348396	0.00250097	0.040463	-0.0242492	-0.0108634	0.0269882	-1.42354	0.232029
G3UW82;I6L963		Myh2	tr|Q9QXJ2|Q9QXJ2_MOUSE Signal transducer and activator of transcription OS=Mus musculus GN=Stat2 PE=1 SV=1;tr|E9QJX9|E9QJX9_MOUSE Signal transducer and activator of transcription OS=Mus musculus GN=Stat2 PE=1 SV=2;sp|Q9WVL2|STAT2_MOUSE Signal transducer an	31.6	14721000	15916000	17947000	15522000	15081000	17762000	23.8114	23.924	24.0972	23.8878	23.8462	24.0823	-0.130114	-0.0175117	0.155753	-0.053675	-0.0952574	0.140805	-1.3318	0.235561
Q5EBJ0;P11404	Fatty acid-binding protein, heart	Fabp3	sp|Q8BH58|TIPRL_MOUSE TIP41-like protein OS=Mus musculus GN=Tiprl PE=1 SV=1	35.8	2722300	2737000	2754800	2645200	2741100	2595500	21.3764	21.3842	21.3935	21.3349	21.3863	21.3076	0.0125738	0.0203432	0.0296954	-0.0288754	0.0225027	-0.0562397	-1.31163	0.288264
Q9WVM8;Q3UNS8	Kynurenine/alpha-aminoadipate aminotransferase, mitochondrial	Aadat	sp|Q922H2|PDK3_MOUSE [Pyruvate dehydrogenase (acetyl-transferring)] kinase isozyme 3, mitochondrial OS=Mus musculus GN=Pdk3 PE=1 SV=1	36.6	7082500	6951900	7045700	6772400	6496400	6949900	22.7558	22.729	22.7483	22.6912	22.6312	22.7286	0.0418072	0.0149558	0.0342916	-0.0227843	-0.082811	0.0145407	-1.29233	0
A0A0G2JDW2;P09542	Myosin light chain 3	Myl3	tr|E9Q6L0|E9Q6L0_MOUSE CLIP-associating protein 1 OS=Mus musculus GN=Clasp1 PE=1 SV=2;tr|A0A087WQF1|A0A087WQF1_MOUSE CLIP-associating protein 1 OS=Mus musculus GN=Clasp1 PE=1 SV=2;tr|J3QP81|J3QP81_MOUSE CLIP-associating protein 1 OS=Mus musculus GN=Clasp1	39.3	16813000	17598000	17358000	17181000	17870000	16550000	24.0031	24.0689	24.0491	24.0343	24.091	23.9803	-0.0347185	0.0311158	0.011305	-0.0034817	0.0532439	-0.0574645	-1.28235	0.20827
Q3U213-3;Q3U213-2;Q3U213	Protein SERAC1	Serac1	tr|F6YJY2|F6YJY2_MOUSE Valine--tRNA ligase, mitochondrial (Fragment) OS=Mus musculus GN=Vars2 PE=1 SV=1;sp|Q3U2A8|SYVM_MOUSE Valine--tRNA ligase, mitochondrial OS=Mus musculus GN=Vars2 PE=1 SV=2;tr|F6Z939|F6Z939_MOUSE Valine--tRNA ligase, mitochondrial (Fr	4.5	166900	147350	160320	175410	159590	183660	17.3486	17.1689	17.2906	17.4204	17.284	17.4867	0.0154299	-0.164307	-0.0425996	0.087177	-0.0491838	0.153483	-1.25951	0
P20801;Q3UZY7	Troponin C, skeletal muscle	Tnnc2	sp|Q80TE0-2|RPAP1_MOUSE Isoform 2 of RNA polymerase II-associated protein 1 OS=Mus musculus GN=Rpap1;sp|Q80TE0|RPAP1_MOUSE RNA polymerase II-associated protein 1 OS=Mus musculus GN=Rpap1 PE=1 SV=2;tr|V9GWX3|V9GWX3_MOUSE RNA polymerase II-associated protein	8.5	1170600	1187900	1188800	1227400	1211400	1275200	20.1588	20.18	20.1811	20.2272	20.2082	20.2823	-0.0474471	-0.0262819	-0.0251893	0.0209102	0.00197999	0.0760282	-1.14782	0.242205
Q8R429	Sarcoplasmic/endoplasmic reticulum calcium ATPase 1	Atp2a1	tr|Q3TPJ8|Q3TPJ8_MOUSE Cytoplasmic dynein 1 intermediate chain 2 OS=Mus musculus GN=Dync1i2 PE=1 SV=1;sp|O88487|DC1I2_MOUSE Cytoplasmic dynein 1 intermediate chain 2 OS=Mus musculus GN=Dync1i2 PE=1 SV=1;tr|A2BFF8|A2BFF8_MOUSE Cytoplasmic dynein 1 intermedi	42.9	14233000	14184000	14284000	13330000	13929000	12672000	23.7627	23.7578	23.7679	23.6682	23.7316	23.5951	0.0488536	0.0438783	0.0540139	-0.0457094	0.0177055	-0.118742	-1.13826	0.248998
Q9JI91;Q8K3Q4;Q5FW75	Alpha-actinin-2	Actn2	sp|P62340|TBPL1_MOUSE TATA box-binding protein-like protein 1 OS=Mus musculus GN=Tbpl1 PE=1 SV=1	22	254230	239030	258760	227110	236960	213370	17.9558	17.8668	17.9813	17.793	17.8543	17.703	0.0967455	0.00780291	0.122226	-0.0659976	-0.00474524	-0.156031	-1.13233	0.203176
Q80VU1;Q3V203;A0A0B4J1F9		Tchh	tr|A0A0U1RPG9|A0A0U1RPG9_MOUSE Unconventional prefoldin RPB5 interactor (Fragment) OS=Mus musculus GN=Uri1 PE=1 SV=1;sp|Q3TLD5|RMP_MOUSE Unconventional prefoldin RPB5 interactor OS=Mus musculus GN=Uri1 PE=1 SV=2;tr|A0A0U1RNX4|A0A0U1RNX4_MOUSE Unconventiona	27.4	1134400	1193200	1200700	1183900	1237900	1253100	20.1135	20.1864	20.1954	20.1751	20.2395	20.2571	-0.0810013	-0.00809488	0.000944965	-0.0193835	0.044964	0.0625708	-1.11867	0.554295
Q545G1;P97457;A0A0U1RP93;A0A0U1RQ36	Myosin regulatory light chain 2, skeletal muscle isoform	Mylpf	sp|Q64364|ARF_MOUSE Tumor suppressor ARF OS=Mus musculus GN=Cdkn2a PE=1 SV=1;sp|Q64364-2|ARF_MOUSE Isoform smARF of Tumor suppressor ARF OS=Mus musculus GN=Cdkn2a	42.6	12600000	13739000	13790000	13771000	11555000	14847000	23.5869	23.7118	23.7171	23.7151	23.462	23.8237	-0.0825171	0.0423361	0.0476816	0.0456925	-0.207424	0.154231	-1.1176	0.280995
P23589	Carbonic anhydrase 5A, mitochondrial	Ca5a	sp|Q9DBQ7-3|PACE1_MOUSE Isoform 3 of Protein-associating with the carboxyl-terminal domain of ezrin OS=Mus musculus GN=Scyl3;sp|Q9DBQ7|PACE1_MOUSE Protein-associating with the carboxyl-terminal domain of ezrin OS=Mus musculus GN=Scyl3 PE=1 SV=3	6.5	333040	350770	391580	353670	363150	298280	18.3453	18.4202	18.5789	18.432	18.4702	18.1863	-0.0601653	0.0146646	0.173446	0.0265431	0.0647048	-0.219194	-1.11746	0
Q5SX40;B2RWX0	Myosin-1	Myh1	sp|Q8CIB6|TM230_MOUSE Transmembrane protein 230 OS=Mus musculus GN=Tmem230 PE=1 SV=1	11.7	97543	94293	97495	98158	96602	93507	16.5738	16.5249	16.573	16.5828	16.5598	16.5128	0.0192466	-0.0296411	0.0185365	0.0283141	0.0052613	-0.0417174	-1.10928	0.231727
Q8C5H8-2;Q8C5H8-3;Q14BL1;Q8C5H8;Q9CUB4;Q8C5H8-4;Z4YK42	NAD kinase 2, mitochondrial	Nadk2	sp|Q61576|FKB10_MOUSE Peptidyl-prolyl cis-trans isomerase FKBP10 OS=Mus musculus GN=Fkbp10 PE=1 SV=2;tr|A2A4H9|A2A4H9_MOUSE Peptidylprolyl isomerase OS=Mus musculus GN=Fkbp10 PE=1 SV=1	49.7	39665000	44196000	44261000	38870000	44312000	37478000	25.2414	25.3974	25.3995	25.2122	25.4012	25.1595	-0.0605029	0.0955463	0.0976666	-0.0897124	0.099328	-0.142326	-1.06476	0
A1L3S6;Q64505	Cholesterol 7-alpha-monooxygenase	Cyp7a1	tr|Q6P572|Q6P572_MOUSE Mtmr2 protein OS=Mus musculus GN=Mtmr2 PE=1 SV=1;sp|Q9Z2D1|MTMR2_MOUSE Myotubularin-related protein 2 OS=Mus musculus GN=Mtmr2 PE=1 SV=3	28.9	3662800	3669400	3847400	3536800	3602900	3593500	21.8045	21.8071	21.8755	21.754	21.7807	21.777	0.00471895	0.0073162	0.0756559	-0.0457833	-0.0190694	-0.0228383	-1.05286	0
Q8R4H7;Q8R4H7-2	N-acetylglutamate synthase, mitochondrial;N-acetylglutamate synthase long form;N-acetylglutamate synthase short form;N-acetylglutamate synthase conserved domain form	Nags	sp|O35465-2|FKBP8_MOUSE Isoform 2 of Peptidyl-prolyl cis-trans isomerase FKBP8 OS=Mus musculus GN=Fkbp8;sp|O35465|FKBP8_MOUSE Peptidyl-prolyl cis-trans isomerase FKBP8 OS=Mus musculus GN=Fkbp8 PE=1 SV=2	56.1	7964700	7723600	8352100	8403800	7445900	6452200	22.9252	22.8808	22.9937	23.0026	22.828	22.6214	0.0499014	0.00555484	0.11842	0.127323	-0.0472724	-0.253927	-1.05064	0
E9Q489;Q6P3C3;O09165	Calsequestrin;Calsequestrin-1	Casq1	sp|Q8R1K1|UBAC2_MOUSE Ubiquitin-associated domain-containing protein 2 OS=Mus musculus GN=Ubac2 PE=1 SV=1	26.1	1838300	1940800	1954500	1782100	1841700	1791900	20.8099	20.8882	20.8984	20.7651	20.8126	20.7731	-0.0146161	0.0636632	0.0738113	-0.05941	-0.0119502	-0.0514982	-1.04906	0.230899
Q545Y3;P58771;Q8BSH3;E9Q452;E9Q454	Tropomyosin alpha-1 chain	Tpm1	tr|G5E884|G5E884_MOUSE Serine/threonine-protein kinase PAK 1 OS=Mus musculus GN=Pak1 PE=1 SV=1;sp|O88643|PAK1_MOUSE Serine/threonine-protein kinase PAK 1 OS=Mus musculus GN=Pak1 PE=1 SV=1	26.7	2062100	2107400	2089400	2069100	2170700	2327500	20.9757	21.007	20.9947	20.9806	21.0497	21.1503	-0.0506544	-0.0193045	-0.03168	-0.0457653	0.0233917	0.124012	-1.04806	0.262245
P17665	Cytochrome c oxidase subunit 7C, mitochondrial	Cox7c	sp|P24288|BCAT1_MOUSE Branched-chain-amino-acid aminotransferase, cytosolic OS=Mus musculus GN=Bcat1 PE=1 SV=2;tr|Q8CBC8|Q8CBC8_MOUSE Branched-chain-amino-acid aminotransferase OS=Mus musculus GN=Bcat1 PE=1 SV=1;tr|E9Q4K3|E9Q4K3_MOUSE Branched-chain-amino-	43	5104700	5449000	5135200	6049000	5405100	6503600	22.2834	22.3776	22.292	22.5283	22.3659	22.6328	-0.129923	-0.0357576	-0.121329	0.114948	-0.0474278	0.219489	-1.03338	0.0695135
Q00898	Alpha-1-antitrypsin 1-5	Serpina1e	tr|E9QPY6|E9QPY6_MOUSE DNA mismatch repair protein Msh3 OS=Mus musculus GN=Msh3 PE=1 SV=2;tr|A0A087WQ16|A0A087WQ16_MOUSE DNA mismatch repair protein Msh3 OS=Mus musculus GN=Msh3 PE=1 SV=1;sp|P13705|MSH3_MOUSE DNA mismatch repair protein Msh3 OS=Mus musculu	5.6	350020	355190	361880	340590	363890	390180	18.4171	18.4382	18.4652	18.3777	18.4731	18.5738	-0.0404323	-0.0192787	0.00764171	-0.0798336	0.0156327	0.11627	-1.02719	0.362509
Q8BVI9;P48962	ADP/ATP translocase 1	Slc25a4	tr|E9Q2I3|E9Q2I3_MOUSE Protein phosphatase 1M OS=Mus musculus GN=Ppm1m PE=1 SV=1	2.8	24415	19672	26199	24062	22037	27060	14.5755	14.2639	14.6772	14.5545	14.4276	14.7239	0.0383895	-0.273235	0.140134	0.0173783	-0.10945	0.186784	-0.999762	0.182846
Q4FK59;P21550;Q5SX59	Beta-enolase;Enolase	Eno3	sp|P46938|YAP1_MOUSE Transcriptional coactivator YAP1 OS=Mus musculus GN=Yap1 PE=1 SV=2;sp|P46938-2|YAP1_MOUSE Isoform 2 of Transcriptional coactivator YAP1 OS=Mus musculus GN=Yap1;tr|G3UYW7|G3UYW7_MOUSE Transcriptional coactivator YAP1 (Fragment) OS=Mus m	41	4473700	4359700	4592300	4255200	4566100	4196600	22.093	22.0558	22.1308	22.0208	22.1225	22.0008	0.0224144	-0.0148252	0.0601628	-0.0498272	0.0519084	-0.0698331	-0.973842	0.215975
Q5NCI4;O70250	Phosphoglycerate mutase 2	Pgam2	sp|Q80ZJ6-2|ZER1_MOUSE Isoform 2 of Protein zer-1 homolog OS=Mus musculus GN=Zer1;sp|Q80ZJ6|ZER1_MOUSE Protein zer-1 homolog OS=Mus musculus GN=Zer1 PE=1 SV=1;sp|Q80ZJ6-3|ZER1_MOUSE Isoform 3 of Protein zer-1 homolog OS=Mus musculus GN=Zer1	4.3	609400	616190	634870	598240	618670	652650	19.217	19.233	19.2761	19.1904	19.2388	19.3159	-0.0281822	-0.0121964	0.0308895	-0.0548473	-0.00640158	0.0707379	-0.972133	0.31551
Q8CF98	Collectin-10	Colec10	tr|A0A0R4J0Y7|A0A0R4J0Y7_MOUSE Piwi-like protein 4 OS=Mus musculus GN=Piwil4 PE=3 SV=1;sp|Q9WV89-4|STXB4_MOUSE Isoform 4 of Syntaxin-binding protein 4 OS=Mus musculus GN=Stxbp4;sp|Q9WV89-2|STXB4_MOUSE Isoform 2 of Syntaxin-binding protein 4 OS=Mus musculus	0.8	189900	197070	212090	174090	182840	217170	17.5349	17.5883	17.6943	17.4095	17.4802	17.7285	-0.0377375	0.0157307	0.121699	-0.163144	-0.0923957	0.155847	-0.926735	0
A0A0G2JFC3			sp|Q9JJA4|WDR12_MOUSE Ribosome biogenesis protein WDR12 OS=Mus musculus GN=Wdr12 PE=1 SV=1	38.1	5846700	6112600	5882300	6815900	6182300	6487800	22.4792	22.5434	22.4879	22.7005	22.5597	22.6293	-0.0874718	-0.0233082	-0.078714	0.13381	-0.00695072	0.062635	-0.92526	0
Q9CQB4;Q9D855	Cytochrome b-c1 complex subunit 7	Uqcrb	tr|A2AEX8|A2AEX8_MOUSE Four and a half LIM domains 1, isoform CRA_b OS=Mus musculus GN=Fhl1 PE=1 SV=1;tr|A2AEX6|A2AEX6_MOUSE Four and a half LIM domains protein 1 OS=Mus musculus GN=Fhl1 PE=1 SV=1;sp|P97447|FHL1_MOUSE Four and a half LIM domains protein 1	62.5	38884000	41870000	35199000	35333000	34923000	28941000	25.2127	25.3194	25.069	25.0745	25.0577	24.7866	0.126021	0.232761	-0.0176216	-0.0121398	-0.0289786	-0.300041	-0.904829	2.35294e-05
Q6P8J7	Creatine kinase S-type, mitochondrial	Ckmt2	tr|A2AKU9|A2AKU9_MOUSE ATP synthase subunit gamma OS=Mus musculus GN=Atp5c1 PE=1 SV=1;tr|A2AKV1|A2AKV1_MOUSE ATP synthase subunit gamma, mitochondrial (Fragment) OS=Mus musculus GN=Atp5c1 PE=1 SV=1;tr|A2AKV2|A2AKV2_MOUSE ATP synthase subunit gamma, mitocho	37.7	40757	34156	41798	37046	37596	46068	15.3148	15.0599	15.3511	15.177	15.1983	15.4915	0.0493341	-0.205575	0.0857201	-0.088396	-0.0671346	0.226051	-0.901509	0.258883
A0A1B0GR84;Q9D938	Transmembrane protein 160	Tmem160	sp|Q9CQJ6|DENR_MOUSE Density-regulated protein OS=Mus musculus GN=Denr PE=1 SV=1;tr|E9Q0G1|E9Q0G1_MOUSE Density-regulated protein (Fragment) OS=Mus musculus GN=Denr PE=1 SV=8	53.5	5307200	4888600	5114000	5347200	5325800	5312500	22.3395	22.221	22.286	22.3504	22.3446	22.341	0.0257847	-0.0927448	-0.0277141	0.0366174	0.030832	0.0272247	-0.901276	0
E9PZ67;F6QYE1;B9EHC7;O09161	Calsequestrin;Calsequestrin-2	Casq2	tr|A0A0R4J131|A0A0R4J131_MOUSE Biotinidase OS=Mus musculus GN=Btd PE=1 SV=1;sp|Q8CIF4|BTD_MOUSE Biotinidase OS=Mus musculus GN=Btd PE=1 SV=2	11.9	635220	711000	816240	618770	687490	731270	19.2769	19.4395	19.6386	19.239	19.391	19.48	-0.133951	0.028642	0.227786	-0.171804	-0.0198688	0.0691966	-0.893302	0.332609
Q9CZ13;Q3TIC8;Q3THM1;Q8K2S8	Cytochrome b-c1 complex subunit 1, mitochondrial	Uqcrc1	sp|P51863|VA0D1_MOUSE V-type proton ATPase subunit d 1 OS=Mus musculus GN=Atp6v0d1 PE=1 SV=2	49	8130900	8611000	8464400	6667700	6591500	8423900	22.955	23.0377	23.013	22.6688	22.6522	23.0061	0.0662004	0.148966	0.124193	-0.220025	-0.236608	0.117274	-0.880396	0
Q9DB77	Cytochrome b-c1 complex subunit 2, mitochondrial	Uqcrc2	sp|D2EAC2-2|ZBED6_MOUSE Isoform 2 of Zinc finger BED domain-containing protein 6 OS=Mus musculus GN=Zbed6;sp|D2EAC2|ZBED6_MOUSE Zinc finger BED domain-containing protein 6 OS=Mus musculus GN=Zbed6 PE=1 SV=1	3.6	33866	31306	31438	29789	27337	25609	15.0475	14.9342	14.9402	14.8625	14.7386	14.6444	0.186326	0.0729272	0.0789975	0.00126773	-0.122657	-0.216861	-0.879114	0
A0A0G2JFP5;A0A0G2JE08;A0A0G2JFE0;A0A0G2JFB2;Q6PGG8;Q80VL1	Tudor and KH domain-containing protein	Tdrkh	sp|P10107|ANXA1_MOUSE Annexin A1 OS=Mus musculus GN=Anxa1 PE=1 SV=2	73.4	94790000	96289000	83929000	74932000	73347000	73135000	26.4982	26.5209	26.3227	26.1591	26.1282	26.1241	0.206042	0.228678	0.0304765	-0.133111	-0.163955	-0.168131	-0.875518	0
P56213	FAD-linked sulfhydryl oxidase ALR	Gfer	sp|Q9WUR2|ECI2_MOUSE Enoyl-CoA delta isomerase 2, mitochondrial OS=Mus musculus GN=Eci2 PE=1 SV=2;tr|Q3TCD4|Q3TCD4_MOUSE Enoyl-CoA delta isomerase 2, mitochondrial OS=Mus musculus GN=Eci2 PE=1 SV=1;sp|Q9WUR2-2|ECI2_MOUSE Isoform 2 of Enoyl-CoA delta isomer	35.8	7010200	7394500	7116100	6247700	6952800	6200600	22.741	22.818	22.7627	22.5749	22.7292	22.564	0.0427353	0.119732	0.0643664	-0.123395	0.0308737	-0.134313	-0.865613	0
Q91VA0;D3Z106;Q91VA0-2	Acyl-coenzyme A synthetase ACSM1, mitochondrial	Acsm1	sp|Q8BWT1|THIM_MOUSE 3-ketoacyl-CoA thiolase, mitochondrial OS=Mus musculus GN=Acaa2 PE=1 SV=3	74.6	22721000	24117000	25931000	22460000	21939000	23617000	24.4375	24.5235	24.6282	24.4209	24.387	24.4933	-0.044213	0.0418111	0.146439	-0.0608814	-0.0947416	0.0115864	-0.86124	0
B2RWW8;P13542	Myosin-8	Myh8	tr|Q5U452|Q5U452_MOUSE MCG14616 OS=Mus musculus GN=Trp53rka PE=1 SV=1;tr|Q543M9|Q543M9_MOUSE MCG14605, isoform CRA_c OS=Mus musculus GN=Trp53rkb PE=1 SV=1;sp|Q99PW4|PRPK_MOUSE TP53-regulating kinase OS=Mus musculus GN=Tp53rk PE=2 SV=1;tr|A2A5R0|A2A5R0_MOUS	13.1	426190	440280	401610	393960	425080	445070	18.7011	18.7481	18.6154	18.5877	18.6974	18.7637	0.0155752	0.0624998	-0.0701263	-0.0978724	0.0118129	0.0781108	-0.859732	0.303106
A2AFW6;Q3UA17;Q9D050;Q791V5;Q05C68	Mitochondrial carrier homolog 2	Mtch2	sp|P11930|NUD19_MOUSE Nucleoside diphosphate-linked moiety X motif 19 OS=Mus musculus GN=Nudt19 PE=1 SV=2	32.5	1769800	1759800	1850500	1783800	1895600	1841800	20.7552	20.747	20.8195	20.7665	20.8542	20.8127	-0.0373533	-0.0455282	0.0269755	-0.0259858	0.0617149	0.0201768	-0.848883	1.25392e-05
Q8R086	Sulfite oxidase, mitochondrial	Suox	sp|Q9CQ19|MYL9_MOUSE Myosin regulatory light polypeptide 9 OS=Mus musculus GN=Myl9 PE=1 SV=3	83.7	4661300	4950700	5213300	4104000	4103700	3590300	22.1523	22.2392	22.3138	21.9686	21.9685	21.7757	0.0826287	0.169529	0.244093	-0.101073	-0.101178	-0.293999	-0.847164	0
Q9CQJ8	NADH dehydrogenase [ubiquinone] 1 beta subcomplex subunit 9	Ndufb9	sp|Q8VDC0|SYLM_MOUSE Probable leucine--tRNA ligase, mitochondrial OS=Mus musculus GN=Lars2 PE=1 SV=1;tr|A0A1L1SSW1|A0A1L1SSW1_MOUSE Probable leucine--tRNA ligase, mitochondrial OS=Mus musculus GN=Lars2 PE=1 SV=1	12.5	1039300	1080200	1153600	1035500	1042300	1045800	19.9872	20.0429	20.1377	19.9819	19.9913	19.9962	-0.035681	0.0200053	0.11485	-0.0409656	-0.0315226	-0.0266862	-0.846406	0.000151134
Q99J39-2;Q99J39	Malonyl-CoA decarboxylase, mitochondrial	Mlycd	tr|A2AFW6|A2AFW6_MOUSE Mitochondrial carrier homolog 2 OS=Mus musculus GN=Mtch2 PE=1 SV=1;tr|Q9D050|Q9D050_MOUSE Mitochondrial carrier homolog 2 OS=Mus musculus GN=Mtch2 PE=1 SV=1;sp|Q791V5|MTCH2_MOUSE Mitochondrial carrier homolog 2 OS=Mus musculus GN=Mtc	33.3	5699400	6020600	5937000	5366400	5106300	5162300	22.4424	22.5215	22.5013	22.3555	22.2838	22.2996	0.0416937	0.120791	0.100618	-0.0451618	-0.116838	-0.101102	-0.846196	0
Q3TQD9;Q3TWI2;Q99LB7;Q8BU72	Sarcosine dehydrogenase, mitochondrial	Sardh	tr|A6PWX9|A6PWX9_MOUSE Ubiquinol-cytochrome-c reductase complex assembly factor 1 OS=Mus musculus GN=Uqcc1 PE=1 SV=1;sp|Q9CWU6|UQCC1_MOUSE Ubiquinol-cytochrome-c reductase complex assembly factor 1 OS=Mus musculus GN=Uqcc1 PE=1 SV=1;tr|A6PWX5|A6PWX5_MOUSE	14.1	1396700	1451000	1532400	1516100	1426600	1408200	20.4136	20.4686	20.5474	20.5319	20.4441	20.4254	-0.0582546	-0.00322926	0.0755162	0.0600881	-0.0276959	-0.0464245	-0.836617	0
Q3UC14;Q925N2	Sideroflexin-2	Sfxn2	sp|Q60932-2|VDAC1_MOUSE Isoform Mt-VDAC1 of Voltage-dependent anion-selective channel protein 1 OS=Mus musculus GN=Vdac1;sp|Q60932|VDAC1_MOUSE Voltage-dependent anion-selective channel protein 1 OS=Mus musculus GN=Vdac1 PE=1 SV=3;tr|F2Z471|F2Z471_MOUSE Vol	84.5	47335000	48294000	50681000	44403000	44224000	36960000	25.4964	25.5253	25.5949	25.4042	25.3983	25.1395	0.069966	0.0989027	0.168504	-0.0222841	-0.0281118	-0.286977	-0.834033	0
A0A1Y7VLP0;P56379	6.8 kDa mitochondrial proteolipid	Mp68	sp|Q9D967|MGDP1_MOUSE Magnesium-dependent phosphatase 1 OS=Mus musculus GN=Mdp1 PE=1 SV=1	46.3	780840	778970	777240	714570	775650	839590	19.5747	19.5712	19.568	19.4467	19.565	19.6793	0.00717346	0.00371427	0.000506648	-0.120778	-0.0024477	0.111831	-0.832036	0.00851986
E9QKG2;E9PZI6;Q9WV86	Katanin p60 ATPase-containing subunit A1	Katna1	sp|Q8N7N5|DCAF8_MOUSE DDB1- and CUL4-associated factor 8 OS=Mus musculus GN=Dcaf8 PE=1 SV=1;sp|Q8N7N5-2|DCAF8_MOUSE Isoform 2 of DDB1- and CUL4-associated factor 8 OS=Mus musculus GN=Dcaf8	25.5	4537100	4490000	4713300	4243900	4496000	4846100	22.1133	22.0983	22.1683	22.017	22.1002	22.2084	-0.00424292	-0.0192979	0.0507241	-0.100623	-0.0173713	0.0908108	-0.829978	0.00038512
D3Z7P3;D3Z7P4	Glutaminase kidney isoform, mitochondrial	Gls	tr|A0A0R4J174|A0A0R4J174_MOUSE Evolutionarily conserved-signaling intermediate in Toll pathway, mitochondrial OS=Mus musculus GN=Ecsit PE=1 SV=1;sp|Q9QZH6|ECSIT_MOUSE Evolutionarily conserved signaling intermediate in Toll pathway, mitochondrial OS=Mus mus	14.5	662750	675540	647500	661780	680360	653460	19.3381	19.3657	19.3045	19.336	19.3759	19.3177	-0.00155775	0.0260187	-0.0351423	-0.00367082	0.0362758	-0.0219236	-0.829247	0.000359649
Q9JK37	Myozenin-1	Myoz1	tr|D3Z656|D3Z656_MOUSE Synaptojanin-1 OS=Mus musculus GN=Synj1 PE=1 SV=1;sp|Q8CHC4|SYNJ1_MOUSE Synaptojanin-1 OS=Mus musculus GN=Synj1 PE=1 SV=3;tr|E9Q7S0|E9Q7S0_MOUSE Synaptojanin-1 OS=Mus musculus GN=Synj1 PE=1 SV=1;tr|F7BQW7|F7BQW7_MOUSE Synaptojanin-1	10.6	2025100	2119600	2179200	2088300	2172900	2042500	20.9496	21.0154	21.0554	20.9939	21.0512	20.9619	-0.0549853	0.0108136	0.0508202	-0.0106495	0.0466433	-0.0426424	-0.825393	0.274039
Q6NXJ3;F6YZU5;Q3UH41;E9Q9I2;E9Q9R9		Dlg5	sp|Q9DB29|IAH1_MOUSE Isoamyl acetate-hydrolyzing esterase 1 homolog OS=Mus musculus GN=Iah1 PE=1 SV=1;tr|A0A1Y7VLY5|A0A1Y7VLY5_MOUSE Isoamyl acetate-hydrolyzing esterase 1 homolog OS=Mus musculus GN=Iah1 PE=1 SV=1;tr|A0A1Y7VKA0|A0A1Y7VKA0_MOUSE Isoamyl ace	31.3	2250800	2437700	2536200	2219700	2336300	2405800	21.102	21.2171	21.2742	21.0819	21.1558	21.1981	-0.0695178	0.0455649	0.102713	-0.089591	-0.0157301	0.0265611	-0.825318	0.0830837
Q80VP5;Q80VP5-2	Probable peptide chain release factor C12orf65 homolog, mitochondrial		sp|Q62011|PDPN_MOUSE Podoplanin OS=Mus musculus GN=Pdpn PE=1 SV=2	7	115110	115850	135600	89463	90332	143200	16.8127	16.8219	17.049	16.449	16.4629	17.1277	0.0254578	0.0347027	0.261802	-0.338192	-0.324246	0.340476	-0.823039	0
Q8BFR5;Q8BFR5-2	Elongation factor Tu, mitochondrial	Tufm	tr|H3BJ97|H3BJ97_MOUSE Tubulointerstitial nephritis antigen-like OS=Mus musculus GN=Tinagl1 PE=1 SV=1;sp|Q99JR5|TINAL_MOUSE Tubulointerstitial nephritis antigen-like OS=Mus musculus GN=Tinagl1 PE=1 SV=1	29.9	918870	1294000	1423900	1118700	1359700	685520	19.8095	20.3034	20.4414	20.0934	20.3749	19.3868	-0.258734	0.235171	0.373181	0.0251565	0.306622	-0.681396	-0.8223	0
A0A087WST1;Q14BK1;Q8CJ70	Interleukin-19	Il19	sp|P57080|UBP25_MOUSE Ubiquitin carboxyl-terminal hydrolase 25 OS=Mus musculus GN=Usp25 PE=1 SV=2	7.8	1206900	1195700	1271900	1170900	1233000	1218100	20.2029	20.1894	20.2786	20.1592	20.2337	20.2162	-0.0104555	-0.0239062	0.0652236	-0.0541438	0.0204111	0.00287089	-0.817188	0.12289
Q9CR68	Cytochrome b-c1 complex subunit Rieske, mitochondrial;Cytochrome b-c1 complex subunit 11	Uqcrfs1	sp|Q9D1I2|CAR19_MOUSE Caspase recruitment domain-containing protein 19 OS=Mus musculus GN=Card19 PE=1 SV=1	4.9	55853	54881	52880	43775	45604	50835	15.7693	15.744	15.6904	15.4178	15.4769	15.6335	0.147343	0.122015	0.0684299	-0.204185	-0.145132	0.0115299	-0.811156	0
Q8VEA4	Mitochondrial intermembrane space import and assembly protein 40	Chchd4	sp|Q03265|ATPA_MOUSE ATP synthase subunit alpha, mitochondrial OS=Mus musculus GN=Atp5a1 PE=1 SV=1;tr|D3Z6F5|D3Z6F5_MOUSE ATP synthase subunit alpha OS=Mus musculus GN=Atp5a1 PE=1 SV=1	67.1	146040000	142590000	141620000	131780000	129610000	124430000	27.1218	27.0873	27.0774	26.9736	26.9496	26.8908	0.105046	0.0705554	0.0607077	-0.0431859	-0.0671403	-0.125983	-0.80932	0.0130442
Q7TQ48	Sarcalumenin	Srl	sp|P09450|JUNB_MOUSE Transcription factor jun-B OS=Mus musculus GN=Junb PE=1 SV=1	11	524750	582640	538360	605420	573040	525010	19.0013	19.1522	19.0382	19.2076	19.1283	19.002	-0.0869903	0.0639842	-0.0500493	0.119316	0.0400153	-0.0862757	-0.805984	0.248461
Q91XE0	Glycine N-acyltransferase	Glyat	sp|Q922E6|FAKD2_MOUSE FAST kinase domain-containing protein 2, mitochondrial OS=Mus musculus GN=Fastkd2 PE=2 SV=2	6.4	122580	112930	125090	122500	103490	114690	16.9034	16.7851	16.9326	16.9024	16.6591	16.8074	0.0717017	-0.0465931	0.100945	0.0707598	-0.172531	-0.0242823	-0.804936	0.000420601
Q8QZT1;Q3TQP7	Acetyl-CoA acetyltransferase, mitochondrial	Acat1	sp|Q9D2R8|RT33_MOUSE 28S ribosomal protein S33, mitochondrial OS=Mus musculus GN=Mrps33 PE=1 SV=1	11.3	529710	545050	437420	475160	483160	589310	19.0148	19.056	18.7387	18.8581	18.8821	19.1687	0.0617775	0.102963	-0.214406	-0.0950119	-0.0709243	0.215601	-0.804829	0
Q3U276	Succinate dehydrogenase assembly factor 1, mitochondrial	Sdhaf1	tr|E0CXW2|E0CXW2_MOUSE Uncharacterized aarF domain-containing protein kinase 5 OS=Mus musculus GN=Adck5 PE=1 SV=1;tr|E9PUK2|E9PUK2_MOUSE Uncharacterized aarF domain-containing protein kinase 5 OS=Mus musculus GN=Adck5 PE=1 SV=1;sp|Q80V03-2|ADCK5_MOUSE Isof	3	87784	86392	90229	75005	76488	75844	16.4217	16.3986	16.4613	16.1947	16.2229	16.2107	0.103341	0.0802807	0.142974	-0.12363	-0.0953836	-0.107582	-0.804069	0
Q543E2;Q9WVD5;Q6P8P5	Mitochondrial ornithine transporter 1	Slc25a15	tr|Q3V460|Q3V460_MOUSE Gene model 561, (NCBI) OS=Mus musculus GN=Smim26 PE=1 SV=1	22.4	161140	158230	152310	143730	143230	139030	17.298	17.2717	17.2167	17.133	17.128	17.085	0.109241	0.0829499	0.0279374	-0.0557121	-0.0607396	-0.103677	-0.793472	0
Q3UNX5;Q3UNX5-2	Acyl-coenzyme A synthetase ACSM3, mitochondrial	Acsm3	sp|Q99N96|RM01_MOUSE 39S ribosomal protein L1, mitochondrial OS=Mus musculus GN=Mrpl1 PE=1 SV=2;tr|Q9D3F3|Q9D3F3_MOUSE 39S ribosomal protein L1, mitochondrial OS=Mus musculus GN=Mrpl1 PE=1 SV=1	46.4	3798500	3920500	3770700	3780800	3747500	3672900	21.857	21.9026	21.8464	21.8503	21.8375	21.8085	0.00662324	0.0522311	-0.00397421	-0.000115046	-0.0128781	-0.041887	-0.791739	0
Q53ZW9;Q9QXZ6;Q7TQB3;E9Q0W2	Solute carrier organic anion transporter family member 1A1	Slco1a1	tr|D6RG81|D6RG81_MOUSE Tetratricopeptide repeat domain 7 OS=Mus musculus GN=Ttc7 PE=1 SV=1;tr|D3Z0R8|D3Z0R8_MOUSE Tetratricopeptide repeat domain 7 OS=Mus musculus GN=Ttc7 PE=1 SV=1;sp|Q8BGB2|TTC7A_MOUSE Tetratricopeptide repeat protein 7A OS=Mus musculus	6.2	51233	58609	56005	52261	62729	55923	15.6448	15.8388	15.7733	15.6734	15.9368	15.7712	-0.12827	0.0657788	0.000212254	-0.0996086	0.163789	-0.00190162	-0.791562	0.382765
Z4YKM2;B2RWE3;B3DFI8;B1AR13	CDGSH iron-sulfur domain-containing protein 3, mitochondrial	Cisd3	sp|Q9CPQ8|ATP5L_MOUSE ATP synthase subunit g, mitochondrial OS=Mus musculus GN=Atp5l PE=1 SV=1	47.6	2720800	2501200	2636900	2514600	2331300	2587900	21.3756	21.2542	21.3304	21.2619	21.1527	21.3034	0.0959076	-0.0255029	0.0507196	-0.0177943	-0.126989	0.0236586	-0.790517	0
Q4VAE8;Q9CQC7;Q9DBH2	NADH dehydrogenase [ubiquinone] 1 beta subcomplex subunit 4	Ndufb4	sp|Q3U186|SYRM_MOUSE Probable arginine--tRNA ligase, mitochondrial OS=Mus musculus GN=Rars2 PE=1 SV=1	18.9	2395000	2347100	2658200	2542300	2694300	2336600	21.1916	21.1624	21.342	21.2777	21.3615	21.156	-0.0569427	-0.0860891	0.0934813	0.0291659	0.112942	-0.0925576	-0.788939	0.00759804
P85094;B2RY90	Isochorismatase domain-containing protein 2A, mitochondrial	Isoc2a	tr|A2AH75|A2AH75_MOUSE Kinesin family member 1B, isoform CRA_a OS=Mus musculus GN=Kif1b PE=1 SV=1;sp|Q60575-3|KIF1B_MOUSE Isoform 3 of Kinesin-like protein KIF1B OS=Mus musculus GN=Kif1b	31.5	11219000	11564000	11662000	11785000	11625000	11569000	23.4194	23.4631	23.4753	23.4904	23.4707	23.4638	-0.0443637	-0.000667231	0.0115075	0.026644	0.00692297	-4.35788e-05	-0.788677	0.00256124
Q8VCZ9;D3Z5H4;F7CED2	Probable proline dehydrogenase 2	Prodh2	tr|A0A0M3HEP9|A0A0M3HEP9_MOUSE Thioredoxin reductase 2, mitochondrial OS=Mus musculus GN=Txnrd2 PE=1 SV=1;tr|D3Z0K8|D3Z0K8_MOUSE Thioredoxin reductase 2, mitochondrial OS=Mus musculus GN=Txnrd2 PE=1 SV=3;tr|J3QMN4|J3QMN4_MOUSE Thioredoxin reductase 2, mito	10.9	894150	702590	1039200	846430	938090	841330	19.7702	19.4223	19.987	19.691	19.8394	19.6823	0.0381185	-0.309715	0.255003	-0.0410076	0.107328	-0.0497266	-0.786397	0
Q9CQ69	Cytochrome b-c1 complex subunit 8	Uqcrq	sp|Q9R0P9|UCHL1_MOUSE Ubiquitin carboxyl-terminal hydrolase isozyme L1 OS=Mus musculus GN=Uchl1 PE=1 SV=1	32.3	2853800	2997400	2825800	2322500	2403600	2717800	21.4445	21.5153	21.4302	21.1472	21.1968	21.374	0.0931226	0.16395	0.0788977	-0.204083	-0.154565	0.0226776	-0.786191	0.00291729
Q059N0;O35403	Sulfotransferase;Amine sulfotransferase	Sult3a1	tr|G5E8C6|G5E8C6_MOUSE Villin-like protein OS=Mus musculus GN=Vill PE=1 SV=1;sp|Q91YD6|VILL_MOUSE Villin-like protein OS=Mus musculus GN=Vill PE=1 SV=1;tr|G5E8H0|G5E8H0_MOUSE Villin-like protein OS=Mus musculus GN=Vill PE=1 SV=1;sp|Q91YD6-2|VILL_MOUSE Isof	18	1611400	1751500	1828300	1670900	1722900	2003900	20.6199	20.7402	20.8021	20.6722	20.7164	20.9344	-0.127633	-0.00735624	0.0545556	-0.0753218	-0.0311083	0.186863	-0.784085	0.349447
Q9DCS3	Trans-2-enoyl-CoA reductase, mitochondrial	Mecr	sp|P16332|MUTA_MOUSE Methylmalonyl-CoA mutase, mitochondrial OS=Mus musculus GN=Mut PE=1 SV=2	25.1	4519600	4545000	4852900	4358700	4820700	4744800	22.1078	22.1158	22.2104	22.0555	22.2008	22.1779	-0.03694	-0.0288548	0.0657121	-0.0892372	0.0561076	0.0332122	-0.782917	0
Q9D0M3-2;Q9D0M3	Cytochrome c1, heme protein, mitochondrial	Cyc1	tr|D3Z6C4|D3Z6C4_MOUSE Carbonyl reductase family member 4 (Fragment) OS=Mus musculus GN=Cbr4 PE=1 SV=1;sp|Q91VT4|CBR4_MOUSE Carbonyl reductase family member 4 OS=Mus musculus GN=Cbr4 PE=1 SV=2	6.5	650050	548130	650650	553370	571580	570050	19.3102	19.0642	19.3115	19.0779	19.1246	19.1207	0.142011	-0.104022	0.143342	-0.0902954	-0.0435844	-0.0474513	-0.772149	0
Q9JHI5	Isovaleryl-CoA dehydrogenase, mitochondrial	Ivd	sp|Q71RI9-2|KAT3_MOUSE Isoform 2 of Kynurenine--oxoglutarate transaminase 3 OS=Mus musculus GN=Kyat3;sp|Q71RI9|KAT3_MOUSE Kynurenine--oxoglutarate transaminase 3 OS=Mus musculus GN=Kyat3 PE=1 SV=1;tr|A0A0G2JGE1|A0A0G2JGE1_MOUSE Kynurenine--oxoglutarate tra	16.4	633290	674690	708810	691360	650600	676700	19.2725	19.3639	19.435	19.3991	19.3114	19.3682	-0.0858361	0.00552238	0.0766966	0.0407347	-0.0469316	0.00981399	-0.769345	0
A0A140LIS7;A0A140LIT5;P0DJE0	Protein PET100 homolog, mitochondrial	Pet100	sp|Q07417|ACADS_MOUSE Short-chain specific acyl-CoA dehydrogenase, mitochondrial OS=Mus musculus GN=Acads PE=1 SV=2	43.2	8782200	9159000	9505100	8093000	8760500	9088100	23.0662	23.1268	23.1803	22.9482	23.0626	23.1155	-0.0171077	0.0435	0.0970117	-0.135016	-0.0206769	0.0322886	-0.767311	0.00628497
A2AUC9	Kelch-like protein 41	Klhl41	sp|O54784|DAPK3_MOUSE Death-associated protein kinase 3 OS=Mus musculus GN=Dapk3 PE=1 SV=1	26.1	2721000	2667700	2585100	2738900	2691700	2456900	21.3757	21.3472	21.3018	21.3852	21.3601	21.2284	0.0426525	0.014112	-0.0312644	0.0521121	0.0270332	-0.104645	-0.767053	0.174294
Q3TX38;Q3TTN3;Q60931;Q5EBQ0;J3QMG3	Voltage-dependent anion-selective channel protein 3	Vdac3	sp|Q62009-5|POSTN_MOUSE Isoform 5 of Periostin OS=Mus musculus GN=Postn;sp|Q62009-3|POSTN_MOUSE Isoform 3 of Periostin OS=Mus musculus GN=Postn;sp|Q62009-2|POSTN_MOUSE Isoform 2 of Periostin OS=Mus musculus GN=Postn;sp|Q62009|POSTN_MOUSE Periostin OS=Mus m	35.2	6841100	6640900	8177300	5213200	11054000	4075000	22.7058	22.6629	22.9632	22.3137	23.3981	21.9584	0.0387787	-0.00407082	0.296175	-0.35328	0.731047	-0.70865	-0.766696	0
Q9EQ20;Q8K0L1	Methylmalonate-semialdehyde dehydrogenase [acylating], mitochondrial	Aldh6a1	sp|P62264|RS14_MOUSE 40S ribosomal protein S14 OS=Mus musculus GN=Rps14 PE=1 SV=3;tr|D3YVF4|D3YVF4_MOUSE 40S ribosomal protein S14 (Fragment) OS=Mus musculus GN=Rps14 PE=1 SV=1;tr|D3Z7I1|D3Z7I1_MOUSE 40S ribosomal protein S14 (Fragment) OS=Mus musculus GN=	36.4	11833000	11865000	10796000	11952000	11183000	11473000	23.4963	23.5002	23.364	23.5107	23.4148	23.4517	0.0400114	0.0439076	-0.0923076	0.0544476	-0.0414972	-0.0045618	-0.762452	0
B2RUK5;Q3ULD5;Q6PD20	Methylcrotonoyl-CoA carboxylase beta chain, mitochondrial	Mccc2	sp|Q499X9|SYMM_MOUSE Methionine--tRNA ligase, mitochondrial OS=Mus musculus GN=Mars2 PE=1 SV=2	5.5	148110	154090	161100	158520	149590	145730	17.1763	17.2334	17.2976	17.2743	17.1907	17.1529	-0.0445602	0.012544	0.0767273	0.0534357	-0.0302155	-0.0679313	-0.755645	0
A2RTA0;P07310;A0A0J9YKD4;Q9D6U7	Creatine kinase M-type	Ckm	tr|H3BJU7|H3BJU7_MOUSE Rho guanine nucleotide exchange factor 2 OS=Mus musculus GN=Arhgef2 PE=1 SV=1;tr|H3BJX8|H3BJX8_MOUSE Rho guanine nucleotide exchange factor 2 OS=Mus musculus GN=Arhgef2 PE=1 SV=1;tr|H3BJ45|H3BJ45_MOUSE Rho guanine nucleotide exchange	54.1	28041000	29322000	29828000	28051000	30535000	24724000	24.741	24.8055	24.8302	24.7415	24.864	24.5594	-0.0158983	0.0485474	0.0732311	-0.0153839	0.107028	-0.197524	-0.755382	0.385711
Q6VEU5;Q545F5;P56382	ATP synthase subunit epsilon, mitochondrial	Atp5e	sp|Q8VCW8|ACSF2_MOUSE Acyl-CoA synthetase family member 2, mitochondrial OS=Mus musculus GN=Acsf2 PE=1 SV=1	47.2	17809000	18295000	18675000	15476000	16494000	16064000	24.0861	24.1249	24.1546	23.8835	23.9754	23.9373	0.0591116	0.0979545	0.127613	-0.143462	-0.0515536	-0.0896637	-0.753513	0.000158025
Q8CAK1;B2FDE8	Putative transferase CAF17 homolog, mitochondrial	Iba57	sp|Q8BTX9|HSDL1_MOUSE Inactive hydroxysteroid dehydrogenase-like protein 1 OS=Mus musculus GN=Hsdl1 PE=1 SV=1;tr|A0A1D5RM62|A0A1D5RM62_MOUSE Inactive hydroxysteroid dehydrogenase-like protein 1 (Fragment) OS=Mus musculus GN=Hsdl1 PE=1 SV=1;tr|A0A1D5RLG0|A0	10	141600	131920	142120	130670	136050	128060	17.1115	17.0093	17.1168	16.9956	17.0538	16.9665	0.0692414	-0.0329165	0.0745298	-0.0466519	0.0115571	-0.0757599	-0.752566	0
Q9CPQ1	Cytochrome c oxidase subunit 6C	Cox6c	sp|P18155|MTDC_MOUSE Bifunctional methylenetetrahydrofolate dehydrogenase/cyclohydrolase, mitochondrial OS=Mus musculus GN=Mthfd2 PE=1 SV=1	44.9	7996100	7796300	6366800	8262300	8486000	6875900	22.9309	22.8944	22.6021	22.9781	23.0167	22.7131	0.0749913	0.0384844	-0.253737	0.122238	0.160779	-0.142757	-0.750008	0.0844051
Q792A4;A0A140LIU4;P56392	Cytochrome c oxidase subunit 7A1, mitochondrial	Cox7a1	sp|Q9CWJ9|PUR9_MOUSE Bifunctional purine biosynthesis protein PURH OS=Mus musculus GN=Atic PE=1 SV=2	76.2	48280000	48797000	48090000	51537000	49009000	44518000	25.5249	25.5403	25.5192	25.6191	25.5465	25.4079	-0.00140751	0.0139593	-0.00709626	0.0927754	0.0202135	-0.118444	-0.744599	0.055864
Q8BYM8;G3X975;A0A1B0GR87;Q9CX12;Q8BY51;Q8BW29	Probable cysteine--tRNA ligase, mitochondrial	Cars2	sp|Q64133|AOFA_MOUSE Amine oxidase [flavin-containing] A OS=Mus musculus GN=Maoa PE=1 SV=3	43.9	9931200	9568500	10167000	9157800	8698200	9082800	23.2435	23.1899	23.2774	23.1266	23.0523	23.1147	0.076145	0.0224698	0.109999	-0.0408219	-0.115106	-0.0526859	-0.738791	0
Q3UJV6;Q9CPX8	Cytochrome b-c1 complex subunit 10	Uqcr11	sp|P52795|EFNB1_MOUSE Ephrin-B1 OS=Mus musculus GN=Efnb1 PE=1 SV=1	7.2	389250	388730	437360	344740	386350	309610	18.5703	18.5684	18.7385	18.3951	18.5595	18.2401	0.0583377	0.0564091	0.226462	-0.116851	0.0475491	-0.271907	-0.738561	0.0501267
A2A6I8;A2A6J0;A0A0R4J1B1;A2A6J1;A2A6H6;Z4YKH8;Z4YKF8;Z4YKG3;Z4YKE7;Z4YKG8;Z4YJU0;Z4YNB2;J3QP61;Q9QZ47-12;Q9QZ47-10;Q9QZ47-8;Q9QZ47-6;Q9QZ47-5;Q9QZ47-4;Q9QZ47-3;Q9QZ47-2;Q9QZ47;F6RL36;A2A6I5;A2A6I3;A2A6I0;A0A0R4J1A8;Z4YKD9;A0A0R4J1B0;Q8R563;Q9QZ47-13;Q9QZ47-11;Q9QZ47-9;Q9QZ47-7;Q9QZ47-14	Troponin T, fast skeletal muscle	Tnnt3	sp|Q922H1-2|ANM3_MOUSE Isoform 2 of Protein arginine N-methyltransferase 3 OS=Mus musculus GN=Prmt3;sp|Q922H1|ANM3_MOUSE Protein arginine N-methyltransferase 3 OS=Mus musculus GN=Prmt3 PE=1 SV=2	28.6	6094100	6268600	6189200	7014500	6713000	5760300	22.539	22.5797	22.5613	22.7419	22.6785	22.4577	-0.0540454	-0.0133153	-0.0317056	0.148882	0.0854991	-0.135315	-0.737955	0.312326
E9Q8P0;P19123	Troponin C, slow skeletal and cardiac muscles	Tnnc1	tr|F6YVP7|F6YVP7_MOUSE Predicted gene 10260 OS=Mus musculus GN=Gm10260 PE=3 SV=2;sp|P62270|RS18_MOUSE 40S ribosomal protein S18 OS=Mus musculus GN=Rps18 PE=1 SV=3;tr|A0A1Y7VKY1|A0A1Y7VKY1_MOUSE MCG116671 OS=Mus musculus GN=Gm11361 PE=3 SV=1;tr|S4R1N6|S4R1N	52	57796000	56711000	47123000	54895000	53620000	60179000	25.7845	25.7571	25.4899	25.7102	25.6763	25.8428	0.074347	0.047006	-0.220191	5.21275e-05	-0.0338514	0.132638	-0.737421	0.249508
P56391;A0A140LIU3	Cytochrome c oxidase subunit 6B1	Cox6b1	sp|Q9DBL7|COASY_MOUSE Bifunctional coenzyme A synthase OS=Mus musculus GN=Coasy PE=1 SV=2	7.8	426870	429870	436430	405100	400600	403820	18.7034	18.7135	18.7354	18.6279	18.6118	18.6234	0.0341967	0.0443004	0.0661502	-0.041322	-0.0574376	-0.0458877	-0.734886	0.0025381
Q99MR8;Q3TVD9	Methylcrotonoyl-CoA carboxylase subunit alpha, mitochondrial	Mccc1	sp|Q9CPW9-2|MAP12_MOUSE Isoform 2 of Methionine aminopeptidase 1D, mitochondrial OS=Mus musculus GN=Metap1d;sp|Q9CPW9|MAP12_MOUSE Methionine aminopeptidase 1D, mitochondrial OS=Mus musculus GN=Metap1d PE=2 SV=1	4.6	113840	127940	118980	113380	118220	119030	16.7966	16.9651	16.8604	16.7908	16.8511	16.861	-0.057519	0.110941	0.00619249	-0.0633604	-0.00305247	0.00679864	-0.734294	0
Q9DCU9;E9Q1R2	4-hydroxy-2-oxoglutarate aldolase, mitochondrial	Hoga1	sp|P17710-3|HXK1_MOUSE Isoform HK1 of Hexokinase-1 OS=Mus musculus GN=Hk1;tr|G3UVV4|G3UVV4_MOUSE Hexokinase 1, isoform CRA_f OS=Mus musculus GN=Hk1 PE=1 SV=1;sp|P17710-4|HXK1_MOUSE Isoform HK1-SC of Hexokinase-1 OS=Mus musculus GN=Hk1;sp|P17710|HXK1_MOUSE	47.1	30825000	31272000	33677000	28842000	28226000	26294000	24.8776	24.8984	25.0053	24.7817	24.7505	24.6482	0.0506566	0.0714272	0.178319	-0.045273	-0.0764196	-0.178711	-0.734092	0
P48771	Cytochrome c oxidase subunit 7A2, mitochondrial	Cox7a2	sp|P56380|AP4A_MOUSE Bis(5-nucleosyl)-tetraphosphatase [asymmetrical] OS=Mus musculus GN=Nudt2 PE=1 SV=3	41.5	1595500	1679900	1548600	1537400	1557100	1819500	20.6056	20.6799	20.5625	20.5521	20.5704	20.7951	-0.0220322	0.0523346	-0.0650762	-0.0755482	-0.0571792	0.167501	-0.731669	0.0944659
Q3UN55;P52825	Carnitine O-palmitoyltransferase 2, mitochondrial	Cpt2	sp|Q8VCX5|MICU1_MOUSE Calcium uptake protein 1, mitochondrial OS=Mus musculus GN=Micu1 PE=1 SV=1;sp|Q8VCX5-3|MICU1_MOUSE Isoform 3 of Calcium uptake protein 1, mitochondrial OS=Mus musculus GN=Micu1;sp|Q8VCX5-2|MICU1_MOUSE Isoform 2 of Calcium uptake prote	29.1	9230400	9111800	9691800	8702200	8795900	8680000	23.138	23.1193	23.2083	23.0529	23.0684	23.0493	0.0319265	0.0132694	0.102298	-0.0530865	-0.0376355	-0.0567717	-0.730731	0
Q9DCZ0;Q4FK74;Q9D3D9;Q9D0J2	ATP synthase subunit delta, mitochondrial	Atp5d	sp|Q8JZN5|ACAD9_MOUSE Acyl-CoA dehydrogenase family member 9, mitochondrial OS=Mus musculus GN=Acad9 PE=1 SV=2	34.9	14260000	14972000	14874000	13359000	13040000	12654000	23.7655	23.8358	23.8263	23.6713	23.6364	23.5931	0.0440768	0.11437	0.104896	-0.0500851	-0.0849533	-0.128304	-0.729571	0
A0A0N4SUS4;B2RRD7;B7ZNI3;A0A0N4SVG7;E9PXP1;Q80XK2;Q3U109;A0A0N4SUT9;Q8C905;Q2V6Q0		Brpf1	sp|P25118|TNR1A_MOUSE Tumor necrosis factor receptor superfamily member 1A OS=Mus musculus GN=Tnfrsf1a PE=1 SV=1;tr|F6R6K0|F6R6K0_MOUSE Tumor necrosis factor receptor superfamily member 1A (Fragment) OS=Mus musculus GN=Tnfrsf1a PE=1 SV=1;tr|F7A4X5|F7A4X5_M	4.8	300350	308420	271050	277180	253630	297240	18.1963	18.2345	18.0482	18.0805	17.9524	18.1813	0.0807652	0.119017	-0.0673205	-0.0350563	-0.163154	0.0657488	-0.727868	2.30548e-05
Q8BH59	Calcium-binding mitochondrial carrier protein Aralar1	Slc25a12	tr|Q91X76|Q91X76_MOUSE 5-nucleotidase domain-containing 2 OS=Mus musculus GN=Nt5dc2 PE=1 SV=1	50	3394100	3762000	3534200	3043500	3204900	3359300	21.6946	21.8431	21.753	21.5373	21.6118	21.6797	0.00801508	0.156486	0.0663697	-0.149283	-0.0747346	-0.00685335	-0.721988	0
Q9DCJ5;A0A1S6GWI0	NADH dehydrogenase [ubiquinone] 1 alpha subcomplex subunit 8	Ndufa8	sp|Q9DCM0|ETHE1_MOUSE Persulfide dioxygenase ETHE1, mitochondrial OS=Mus musculus GN=Ethe1 PE=1 SV=2	31.5	2196300	2374200	2385300	2070600	2129500	2368300	21.0666	21.179	21.1857	20.9816	21.0221	21.1754	-0.0351087	0.0772577	0.0839869	-0.120135	-0.0796691	0.073668	-0.720445	0.00155017
Q8C2Q8;Q9D9D7;Q3UD06;Q91VR2;Q9ERA8	ATP synthase subunit gamma;ATP synthase subunit gamma, mitochondrial	Atp5c1	tr|F6ZFT1|F6ZFT1_MOUSE Acyl carrier protein (Fragment) OS=Mus musculus GN=Ndufab1 PE=1 SV=1;tr|F8WJ64|F8WJ64_MOUSE Acyl carrier protein (Fragment) OS=Mus musculus GN=Ndufab1 PE=1 SV=1;sp|Q9CR21|ACPM_MOUSE Acyl carrier protein, mitochondrial OS=Mus musculus	17.3	944470	1167800	959190	955280	968060	991190	19.8491	20.1554	19.8715	19.8656	19.8847	19.9188	-0.0750325	0.231184	-0.0527208	-0.0586138	-0.039441	-0.00537581	-0.719464	0
Q3UVB1;P04247	Myoglobin	Mb	sp|Q6NVF4|HELB_MOUSE DNA helicase B OS=Mus musculus GN=Helb PE=1 SV=2	15.2	3879800	3858200	3980300	3620300	4050800	3975300	21.8876	21.8795	21.9244	21.7877	21.9498	21.9226	-0.00437892	-0.0124333	0.032516	-0.104252	0.0578457	0.0307025	-0.718385	0.34309
Q3UMP2;P38060	Hydroxymethylglutaryl-CoA lyase, mitochondrial	Hmgcl	sp|Q9CQN1|TRAP1_MOUSE Heat shock protein 75 kDa, mitochondrial OS=Mus musculus GN=Trap1 PE=1 SV=1	55.4	29614000	30769000	30546000	31000000	29581000	26905000	24.8198	24.875	24.8645	24.8858	24.8182	24.6814	-0.00431292	0.0508853	0.0403912	0.0616759	-0.00592147	-0.142718	-0.716077	0
B2RY26;B2RXX9;Q91Z83;B2RQQ1;Q02566;Q2TAW4	Myosin-7;Myosin-6	Myh7;Myh6	sp|Q8K1S3-2|UNC5B_MOUSE Isoform 2 of Netrin receptor UNC5B OS=Mus musculus GN=Unc5b;sp|Q8K1S3|UNC5B_MOUSE Netrin receptor UNC5B OS=Mus musculus GN=Unc5b PE=1 SV=1	25.3	4514300	4144100	3944400	4219900	4632800	3733000	22.1061	21.9826	21.9114	22.0088	22.1435	21.8319	0.108703	-0.0147405	-0.0859934	0.0114095	0.146085	-0.165464	-0.714019	0.296146
A0A0R4J1N9;P40630-2;P40630;Q3TSW9;D3Z0F3	Transcription factor A, mitochondrial	Tfam	sp|P22005|PENK_MOUSE Proenkephalin-A OS=Mus musculus GN=Penk PE=1 SV=2	33.2	2783600	2541400	4522200	2716900	2914000	2127700	21.4085	21.2772	22.1086	21.3735	21.4746	21.0209	-0.0353576	-0.166686	0.664715	-0.0703481	0.0306913	-0.423015	-0.713277	0
Q9Z2I0	LETM1 and EF-hand domain-containing protein 1, mitochondrial	Letm1	sp|Q8CGK3|LONM_MOUSE Lon protease homolog, mitochondrial OS=Mus musculus GN=Lonp1 PE=1 SV=2	47.6	27712000	29545000	28794000	25388000	26282000	21982000	24.724	24.8164	24.7793	24.5976	24.6476	24.3898	0.0648879	0.157291	0.120145	-0.0614762	-0.0115479	-0.2693	-0.713118	0
J3QMN4;A0A0U1RPV8;A0A0U1RQA4;J3QMQ8;A0A0M3HEQ0;Q9JLT4-2;Q9JLT4-4;Q9JLT4;D3Z0K8;A0A0M3HEP9;Q9JLT4-3;A0A0U1RPC6	Thioredoxin reductase 2, mitochondrial	Txnrd2	sp|Q6IR34-2|GPSM1_MOUSE Isoform 2 of G-protein-signaling modulator 1 OS=Mus musculus GN=Gpsm1;sp|Q6IR34-3|GPSM1_MOUSE Isoform 3 of G-protein-signaling modulator 1 OS=Mus musculus GN=Gpsm1;sp|Q6IR34|GPSM1_MOUSE G-protein-signaling modulator 1 OS=Mus musculu	17.8	5253600	5614400	4661800	4827200	4414100	3986000	22.3249	22.4207	22.1525	22.2028	22.0737	21.9265	0.141378	0.237203	-0.0310417	0.0192578	-0.10981	-0.256987	-0.712955	0
Q3TDN8;Q8R164	Valacyclovir hydrolase	Bphl	sp|O09174|AMACR_MOUSE Alpha-methylacyl-CoA racemase OS=Mus musculus GN=Amacr PE=1 SV=4	21.3	2162600	1791100	1899000	1890600	2062300	1764100	21.0443	20.7724	20.8568	20.8504	20.9758	20.7505	0.169286	-0.102635	-0.0182407	-0.0246364	0.100774	-0.124548	-0.711755	0
Q8R0F8	Acylpyruvase FAHD1, mitochondrial	Fahd1	sp|Q99LB2|DHRS4_MOUSE Dehydrogenase/reductase SDR family member 4 OS=Mus musculus GN=Dhrs4 PE=1 SV=3	53.8	13417000	13713000	13631000	11958000	12716000	10927000	23.6776	23.709	23.7004	23.5115	23.6001	23.3814	0.0808928	0.112375	0.103722	-0.0851932	0.00347556	-0.215272	-0.711338	0
Q91VT4;D3Z6C4	Carbonyl reductase family member 4	Cbr4	sp|Q9D0L7-2|ARM10_MOUSE Isoform 2 of Armadillo repeat-containing protein 10 OS=Mus musculus GN=Armc10;sp|Q9D0L7|ARM10_MOUSE Armadillo repeat-containing protein 10 OS=Mus musculus GN=Armc10 PE=1 SV=1;tr|D3Z5T2|D3Z5T2_MOUSE Armadillo repeat-containing protei	26.4	3077100	3203700	3214300	2805900	3124500	2990500	21.5531	21.6113	21.6161	21.42	21.5752	21.512	0.00518956	0.0633573	0.0681228	-0.127918	0.0272436	-0.0359951	-0.710439	0
Q3KNM9;Q9DCZ4-2;Q9DCZ4;Q9DCZ4-3	Apolipoprotein O	Apoo	sp|Q9D1R9|RL34_MOUSE 60S ribosomal protein L34 OS=Mus musculus GN=Rpl34 PE=1 SV=2;tr|A0A0G2JEY6|A0A0G2JEY6_MOUSE 60S ribosomal protein L34 OS=Mus musculus GN=Rpl34 PE=1 SV=1;tr|A0A0G2JGY8|A0A0G2JGY8_MOUSE 60S ribosomal protein L34 (Fragment) OS=Mus musculu	37.6	42496000	41664000	37147000	41407000	40468000	42416000	25.3408	25.3123	25.1467	25.3034	25.2703	25.3381	0.0555539	0.0270282	-0.138527	0.0181015	-0.0149916	0.0528354	-0.709219	0.000142132
Q8R104;Q4FJK3;D3YTK6;A0A1B0GRY5;Q8R104-2;D3YVQ5;A0A1B0GRF7	NAD-dependent protein deacetylase sirtuin-3	Sirt3	sp|Q9CYF5|RCC1L_MOUSE RCC1-like G exchanging factor-like protein OS=Mus musculus GN=Rcc1l PE=2 SV=1	3.5	244450	237330	226340	236380	251000	272990	17.8992	17.8565	17.7881	17.8507	17.9373	18.0585	0.000777923	-0.041867	-0.11027	-0.0476535	0.0389259	0.160087	-0.708294	0
Q9CR24	Nucleoside diphosphate-linked moiety X motif 8, mitochondrial	Nudt8	sp|Q8BKZ9|ODPX_MOUSE Pyruvate dehydrogenase protein X component, mitochondrial OS=Mus musculus GN=Pdhx PE=1 SV=1	24.8	5410800	5785100	5416100	5230000	5195800	4589400	22.3674	22.4639	22.3688	22.3184	22.3089	22.1299	0.0411918	0.137692	0.0426043	-0.00783915	-0.0173042	-0.196345	-0.705194	0
Q3UKH3		Acaa2	tr|D3Z198|D3Z198_MOUSE 28S ribosomal protein S17, mitochondrial (Fragment) OS=Mus musculus GN=Mrps17 PE=1 SV=1;sp|Q9CQE3|RT17_MOUSE 28S ribosomal protein S17, mitochondrial OS=Mus musculus GN=Mrps17 PE=1 SV=1;tr|D3YWF8|D3YWF8_MOUSE 28S ribosomal protein S1	20.7	654480	664420	600150	592720	529760	790360	19.32	19.3417	19.195	19.177	19.015	19.5922	0.0465212	0.0682676	-0.0785048	-0.0964771	-0.258489	0.318682	-0.704782	0
A2RSW6;Q8CFA2	Aminomethyltransferase;Aminomethyltransferase, mitochondrial	Amt	tr|A2A9X5|A2A9X5_MOUSE 5(3)-deoxyribonucleotidase, cytosolic type OS=Mus musculus GN=Nt5c PE=1 SV=1;sp|Q9JM14|NT5C_MOUSE 5(3)-deoxyribonucleotidase, cytosolic type OS=Mus musculus GN=Nt5c PE=1 SV=1	63.4	6764900	6843200	5909100	5757400	6284400	6853700	22.6896	22.7062	22.4945	22.457	22.5833	22.7085	0.0831097	0.0997122	-0.112021	-0.149541	-0.0231839	0.101924	-0.704759	0
A0A087WQ11;Q569Z9;Q9Z0Z3-2;Q9Z0Z3	S-phase kinase-associated protein 2	Skp2	tr|Q8CBB6|Q8CBB6_MOUSE Histone H2B OS=Mus musculus GN=Hist1h2bq PE=2 SV=1;sp|Q8CGP1|H2B1K_MOUSE Histone H2B type 1-K OS=Mus musculus GN=Hist1h2bk PE=1 SV=3;sp|P10853|H2B1F_MOUSE Histone H2B type 1-F/J/L OS=Mus musculus GN=Hist1h2bf PE=1 SV=2;sp|Q8CGP2|H2B1	67.9	198140000	198370000	180770000	175530000	200860000	217870000	27.5619	27.5636	27.4296	27.3871	27.5816	27.6989	0.0248127	0.0264864	-0.107552	-0.14999	0.0444828	0.16176	-0.703608	0.0112251
P20108;Q8K4K8	Thioredoxin-dependent peroxide reductase, mitochondrial	Prdx3	tr|Q3UW66|Q3UW66_MOUSE Sulfurtransferase OS=Mus musculus GN=Mpst PE=1 SV=1;sp|Q99J99|THTM_MOUSE 3-mercaptopyruvate sulfurtransferase OS=Mus musculus GN=Mpst PE=1 SV=3	34	1957200	1993200	2038800	1779600	1879700	1815100	20.9004	20.9267	20.9593	20.7631	20.8421	20.7916	0.0365075	0.0628027	0.0954365	-0.100731	-0.0217813	-0.0722347	-0.702857	0
E9Q8N1;E9Q8K5;A2ASS6;A2ASS6-2	Titin	Ttn	tr|A0A0A6YXX3|A0A0A6YXX3_MOUSE Lipopolysaccharide-responsive and beige-like anchor protein OS=Mus musculus GN=Lrba PE=1 SV=1;tr|A0A0A6YXL6|A0A0A6YXL6_MOUSE Lipopolysaccharide-responsive and beige-like anchor protein OS=Mus musculus GN=Lrba PE=1 SV=1;tr|E9Q	1.9	129530	161970	154820	144160	145320	181170	16.9829	17.3054	17.2402	17.1373	17.1489	17.467	-0.230689	0.0917511	0.0266164	-0.0763046	-0.0647422	0.253369	-0.69956	0.232583
P12787	Cytochrome c oxidase subunit 5A, mitochondrial	Cox5a	tr|Q91Z78|Q91Z78_MOUSE BCL2/adenovirus E1B 19 kDa protein-interacting protein 3-like OS=Mus musculus GN=Bnip3l PE=1 SV=1;sp|Q9Z2F7|BNI3L_MOUSE BCL2/adenovirus E1B 19 kDa protein-interacting protein 3-like OS=Mus musculus GN=Bnip3l PE=1 SV=1	4.9	383560	364720	430280	1059700	906690	844610	18.5491	18.4764	18.7149	20.0152	19.7902	19.6879	-0.656547	-0.72921	-0.490724	0.809585	0.58461	0.482286	-0.697776	0.00353381
Q8CGV4;Q8VIJ7		Rdh1	sp|Q8K330|SSH3_MOUSE Protein phosphatase Slingshot homolog 3 OS=Mus musculus GN=Ssh3 PE=1 SV=1;sp|Q8K330-2|SSH3_MOUSE Isoform 2 of Protein phosphatase Slingshot homolog 3 OS=Mus musculus GN=Ssh3	9.1	20729	18012	21946	20731	20824	19926	14.3394	14.1367	14.4217	14.3395	14.346	14.2824	0.0284412	-0.174251	0.110749	0.0285804	0.0350379	-0.0285572	-0.697627	0
P99028	Cytochrome b-c1 complex subunit 6, mitochondrial	Uqcrh	sp|Q8BK03|MIGA2_MOUSE Mitoguardin 2 OS=Mus musculus GN=Miga2 PE=1 SV=1;tr|H3BLJ3|H3BLJ3_MOUSE Mitoguardin 2 (Fragment) OS=Mus musculus GN=Miga2 PE=1 SV=1;sp|Q8BK03-2|MIGA2_MOUSE Isoform 2 of Mitoguardin 2 OS=Mus musculus GN=Miga2	7.8	39803	39179	37653	37724	33238	29339	15.2806	15.2578	15.2005	15.2032	15.0205	14.8405	0.146734	0.123937	0.0666217	0.0693396	-0.11331	-0.293323	-0.697343	0.00226667
Q9DCS9;D3YUK4	NADH dehydrogenase [ubiquinone] 1 beta subcomplex subunit 10	Ndufb10	tr|D6RJ50|D6RJ50_MOUSE Presenilins-associated rhomboid-like protein, mitochondrial OS=Mus musculus GN=Parl PE=1 SV=1;sp|Q5XJY4|PARL_MOUSE Presenilins-associated rhomboid-like protein, mitochondrial OS=Mus musculus GN=Parl PE=1 SV=1;tr|D6RCZ6|D6RCZ6_MOUSE P	24	688260	755520	686330	697810	673060	702360	19.3926	19.5271	19.3885	19.4125	19.3604	19.4219	-0.024564	0.109952	-0.0286153	-0.00468341	-0.0567826	0.004693	-0.695054	0.00582252
A0A0R4J066;Q3THF9	Coenzyme Q-binding protein COQ10 homolog B, mitochondrial	Coq10b	sp|O88696|CLPP_MOUSE ATP-dependent Clp protease proteolytic subunit, mitochondrial OS=Mus musculus GN=Clpp PE=1 SV=1	15.1	1859300	2070700	1746200	1590400	1564800	1793100	20.8263	20.9817	20.7358	20.601	20.5775	20.774	0.0769394	0.232298	-0.0136013	-0.14843	-0.171842	0.0246358	-0.692579	0
Q91V16	LYR motif-containing protein 5	Lyrm5	tr|A0A1D5RLL4|A0A1D5RLL4_MOUSE Transformation/transcription domain-associated protein OS=Mus musculus GN=Trrap PE=1 SV=1;tr|E9PZA7|E9PZA7_MOUSE Transformation/transcription domain-associated protein OS=Mus musculus GN=Trrap PE=1 SV=1;tr|E9QLK7|E9QLK7_MOUSE	13.6	7779000	8167200	8318300	7955700	8016500	8072000	22.8912	22.9614	22.9879	22.9236	22.9345	22.9445	-0.049349	0.0209078	0.047355	-0.0169449	-0.00596126	0.00399242	-0.691682	0.00683563
Q61425	Hydroxyacyl-coenzyme A dehydrogenase, mitochondrial	Hadh	sp|Q61586|GPAT1_MOUSE Glycerol-3-phosphate acyltransferase 1, mitochondrial OS=Mus musculus GN=Gpam PE=1 SV=2	2.8	34884	36197	35853	34875	36723	35382	15.0903	15.1436	15.1298	15.0899	15.1644	15.1107	-0.0311716	0.0221331	0.00835681	-0.0315438	0.0429469	-0.0107214	-0.691194	0
Z4YJF5;Q62234-2;Q62234	Myomesin-1	Myom1	sp|P97454|SMAD5_MOUSE Mothers against decapentaplegic homolog 5 OS=Mus musculus GN=Smad5 PE=1 SV=2	20.4	1661200	1572300	1669500	1585700	1741700	1563800	20.6638	20.5844	20.671	20.5967	20.7321	20.5766	0.0263607	-0.0529886	0.033551	-0.0407452	0.0946311	-0.0608091	-0.691034	0.231779
H3BK78;H3BKY6;H3BKQ4;H3BIY6;H3BLG6;Q2TBA5;Q2TBA4;H3BIU2;Q8BMQ3-2;Q8BMQ3	Zinc finger protein basonuclin-2	Bnc2	sp|P97858|S35B1_MOUSE Solute carrier family 35 member B1 OS=Mus musculus GN=Slc35b1 PE=1 SV=1	3.1	143500	156570	146280	133000	148690	137840	17.1307	17.2564	17.1584	17.0211	17.1819	17.0726	-0.00616919	0.119588	0.0215126	-0.115794	0.0450877	-0.0642253	-0.690651	4.50704e-05
O08749;Q3TIE8	Dihydrolipoyl dehydrogenase, mitochondrial;Dihydrolipoyl dehydrogenase	Dld	tr|E0CYX9|E0CYX9_MOUSE Coiled-coil domain-containing protein 127 (Fragment) OS=Mus musculus GN=Ccdc127 PE=1 SV=1;sp|Q3TC33|CC127_MOUSE Coiled-coil domain-containing protein 127 OS=Mus musculus GN=Ccdc127 PE=1 SV=2	8.8	16063	12529	17818	17281	15761	15207	13.9715	13.613	14.121	14.0769	13.9441	13.8924	0.0349698	-0.3235	0.184564	0.140415	0.00758751	-0.044036	-0.690549	0
Q7JCZ1;A0A075DC90;P00405	Cytochrome c oxidase subunit 2	mt-Co2;Mtco2	sp|Q9EQ80|NIF3L_MOUSE NIF3-like protein 1 OS=Mus musculus GN=Nif3l1 PE=1 SV=4	19.4	2999500	2984800	2782700	2997400	2843200	2747100	21.5163	21.5092	21.4081	21.5153	21.4391	21.3895	0.0533923	0.0463045	-0.0548443	0.0523819	-0.0238141	-0.0734203	-0.690223	0
P08249	Malate dehydrogenase, mitochondrial	Mdh2	sp|Q9EQ20|MMSA_MOUSE Methylmalonate-semialdehyde dehydrogenase [acylating], mitochondrial OS=Mus musculus GN=Aldh6a1 PE=1 SV=1	26.4	3081400	3219200	3478200	2557000	2886800	3018900	21.5552	21.6183	21.7299	21.286	21.461	21.5256	0.0258234	0.0889396	0.200578	-0.24331	-0.0682914	-0.00373959	-0.688291	0
P63038	60 kDa heat shock protein, mitochondrial	Hspd1	sp|Q61425|HCDH_MOUSE Hydroxyacyl-coenzyme A dehydrogenase, mitochondrial OS=Mus musculus GN=Hadh PE=1 SV=2	37.6	11082000	11717000	11143000	8963400	9562200	10659000	23.4017	23.4821	23.4096	23.0956	23.1889	23.3456	0.0811243	0.161509	0.0890437	-0.224976	-0.131679	0.0249781	-0.688257	0
Q62425;A0A0N4SVQ1	Cytochrome c oxidase subunit NDUFA4	Ndufa4	sp|Q9Z210|PX11B_MOUSE Peroxisomal membrane protein 11B OS=Mus musculus GN=Pex11b PE=1 SV=1;tr|D6RFR1|D6RFR1_MOUSE Peroxisomal membrane protein 11B OS=Mus musculus GN=Pex11b PE=4 SV=1;tr|E9PXK7|E9PXK7_MOUSE Peroxisomal membrane protein 11B OS=Mus musculus G	7.3	448490	442310	481240	418960	473190	458880	18.7747	18.7547	18.8764	18.6765	18.8521	18.8078	-0.0156307	-0.0356487	0.08605	-0.113894	0.061713	0.0174104	-0.687763	0.0127809
Q99LC3	NADH dehydrogenase [ubiquinone] 1 alpha subcomplex subunit 10, mitochondrial	Ndufa10	sp|O08807|PRDX4_MOUSE Peroxiredoxin-4 OS=Mus musculus GN=Prdx4 PE=1 SV=1;tr|B1AZS9|B1AZS9_MOUSE Peroxiredoxin-4 (Fragment) OS=Mus musculus GN=Prdx4 PE=1 SV=1	57.3	35904000	35947000	40373000	32419000	37384000	37966000	25.0976	25.0994	25.2669	24.9503	25.1559	25.1782	-0.0270846	-0.0253578	0.142162	-0.17439	0.0311917	0.0534788	-0.686775	1.1976e-05
Q9CR37	Pancreatic progenitor cell differentiation and proliferation factor	Ppdpf	sp|Q62384|ZPR1_MOUSE Zinc finger protein ZPR1 OS=Mus musculus GN=Zpr1 PE=1 SV=1;tr|F8WHU9|F8WHU9_MOUSE Zinc finger protein ZPR1 (Fragment) OS=Mus musculus GN=Zpr1 PE=1 SV=1	44.7	5864500	5865600	5798800	6112400	5877500	5682500	22.4836	22.4838	22.4673	22.5433	22.4868	22.4381	-0.000243314	2.72654e-05	-0.016497	0.0594875	0.00295121	-0.0457256	-0.685501	0.00568
A0A0R4J0P1;D3YTT4;Q9D7B6	Isobutyryl-CoA dehydrogenase, mitochondrial	Acad8	sp|Q9D125|RT25_MOUSE 28S ribosomal protein S25, mitochondrial OS=Mus musculus GN=Mrps25 PE=1 SV=1	18.1	889470	1000600	817000	791330	822370	947510	19.7626	19.9324	19.64	19.5939	19.6494	19.8538	0.0238987	0.193746	-0.0987112	-0.144768	-0.0892597	0.115094	-0.684783	0
Q62392	Pleckstrin homology-like domain family A member 1	Phlda1	sp|Q61687|ATRX_MOUSE Transcriptional regulator ATRX OS=Mus musculus GN=Atrx PE=1 SV=3	20.4	13180000	13504000	13186000	12797000	13367000	13926000	23.6518	23.6869	23.6525	23.6093	23.6722	23.7313	-0.015484	0.0195524	-0.0148274	-0.0580288	0.00484131	0.0639465	-0.682506	0.275332
Q91WM2	Cat eye syndrome critical region protein 5 homolog	Cecr5	tr|Q3ULW8|Q3ULW8_MOUSE Poly [ADP-ribose] polymerase OS=Mus musculus GN=Parp3 PE=1 SV=1	58.2	15886000	16767000	19666000	16480000	16184000	16790000	23.9213	23.9991	24.2292	23.9742	23.9481	24.0011	-0.0909059	-0.0130372	0.217042	-0.0379455	-0.0640936	-0.0110596	-0.681993	0
P26443;Q3TSQ7	Glutamate dehydrogenase 1, mitochondrial	Glud1	sp|P56213|ALR_MOUSE FAD-linked sulfhydryl oxidase ALR OS=Mus musculus GN=Gfer PE=1 SV=2	36.4	1992200	2127100	2140700	2024300	1977100	2077800	20.9259	21.0205	21.0297	20.949	20.915	20.9866	-0.0451706	0.0493547	0.0585495	-0.02211	-0.0561473	0.0155237	-0.681655	0
Q8CFJ7;D3Z5G2	Solute carrier family 25 member 45	Slc25a45																					-0.681117	0
Q9CYW4	Haloacid dehalogenase-like hydrolase domain-containing protein 3	Hdhd3	sp|Q9CR59|G45IP_MOUSE Growth arrest and DNA damage-inducible proteins-interacting protein 1 OS=Mus musculus GN=Gadd45gip1 PE=1 SV=1	14	103200	115810	92213	113640	94513	141430	16.6551	16.8214	16.4927	16.7941	16.5282	17.1097	-0.0784551	0.0878618	-0.240856	0.0605727	-0.205313	0.37619	-0.67922	0
Q5NCJ9;Q8R1I1	Cytochrome b-c1 complex subunit 9	Uqcr10	sp|P15306|TRBM_MOUSE Thrombomodulin OS=Mus musculus GN=Thbd PE=1 SV=1	18.7	5241900	4274200	8533900	4818900	6198300	3979100	22.3217	22.0272	23.0248	22.2003	22.5634	21.924	-0.0219048	-0.31634	0.681211	-0.143291	0.219878	-0.419553	-0.67749	0.0431494
Q8K4F5;D3YYK0	Alpha/beta hydrolase domain-containing protein 11	Abhd11	tr|Q3U8Y1|Q3U8Y1_MOUSE 28S ribosomal protein S11, mitochondrial OS=Mus musculus GN=Mrps11 PE=1 SV=1;sp|Q9DCA2|RT11_MOUSE 28S ribosomal protein S11, mitochondrial OS=Mus musculus GN=Mrps11 PE=1 SV=2	18.3	1674900	1754200	1663600	1742900	1593500	1648200	20.6756	20.7424	20.6659	20.7331	20.6038	20.6525	-0.00322119	0.0635171	-0.0129876	0.0541936	-0.0750971	-0.0264048	-0.674487	0
Q9D6H6;Q9CQZ6	NADH dehydrogenase [ubiquinone] 1 beta subcomplex subunit 3	Ndufb3	sp|A2ATU0|DHTK1_MOUSE Probable 2-oxoglutarate dehydrogenase E1 component DHKTD1, mitochondrial OS=Mus musculus GN=Dhtkd1 PE=1 SV=1	8.4	299170	272350	271080	314150	328250	250730	18.1906	18.0551	18.0484	18.2611	18.3244	17.9358	0.0547106	-0.080793	-0.0875362	0.125199	0.18854	-0.20012	-0.67296	0
Q545M7;P32848	Parvalbumin alpha	Pvalb	tr|B1ATC3|B1ATC3_MOUSE Trinucleotide repeat-containing gene 6C protein OS=Mus musculus GN=Tnrc6c PE=1 SV=1;tr|B7ZC94|B7ZC94_MOUSE Trinucleotide repeat-containing gene 6C protein (Fragment) OS=Mus musculus GN=Tnrc6c PE=1 SV=1;sp|Q3UHC0|TNR6C_MOUSE Trinucleo	3.3	184380	178610	184550	180250	193890	180530	17.4923	17.4465	17.4937	17.4596	17.5649	17.4619	0.00585167	-0.0400176	0.00718123	-0.0268312	0.0784079	-0.0245919	-0.672361	0.392194
Q9WUM5	Succinyl-CoA ligase [ADP/GDP-forming] subunit alpha, mitochondrial	Suclg1	sp|Q91ZK0|AP2D_MOUSE Transcription factor AP-2-delta OS=Mus musculus GN=Tfap2d PE=1 SV=1	2	558430	540050	414350	385160	592730	265440	19.091	19.0427	18.6605	18.5551	19.177	18.018	0.33362	0.285337	-0.0969064	-0.202298	0.419619	-0.739371	-0.671642	0
Q9WTP6-2;Q9WTP6	Adenylate kinase 2, mitochondrial;Adenylate kinase 2, mitochondrial, N-terminally processed	Ak2	sp|Q9D7N6|RM30_MOUSE 39S ribosomal protein L30, mitochondrial OS=Mus musculus GN=Mrpl30 PE=1 SV=1;tr|A0A0A6YXW4|A0A0A6YXW4_MOUSE 39S ribosomal protein L30, mitochondrial (Fragment) OS=Mus musculus GN=Mrpl30 PE=1 SV=1	23.8	548850	578330	483380	535750	529700	632070	19.0661	19.1415	18.8828	19.0312	19.0148	19.2697	-0.00163516	0.0738459	-0.184889	-0.0364871	-0.0528716	0.202037	-0.671469	0
Q59J78;Q3TLI6	Mimitin, mitochondrial	Ndufaf2	sp|Q9D3P8|PLRKT_MOUSE Plasminogen receptor (KT) OS=Mus musculus GN=Plgrkt PE=1 SV=1;tr|D3YXU2|D3YXU2_MOUSE Plasminogen receptor (KT) (Fragment) OS=Mus musculus GN=Plgrkt PE=1 SV=1;tr|D3YV19|D3YV19_MOUSE Plasminogen receptor (KT) OS=Mus musculus GN=Plgrkt P	12.2	1118800	1058200	1317300	963340	988440	1054600	20.0935	20.0132	20.3292	19.8777	19.9148	20.0083	0.0540877	-0.0262521	0.28972	-0.161747	-0.124639	-0.0311685	-0.671306	0
Q60932-2;Q60932;Q3U6K8;Q3TIG8;Q3THL7;F2Z471	Voltage-dependent anion-selective channel protein 1	Vdac1	sp|Q99K41|EMIL1_MOUSE EMILIN-1 OS=Mus musculus GN=Emilin1 PE=1 SV=1	42.5	14046000	15170000	15751000	10950000	13730000	14062000	23.7437	23.8547	23.9089	23.3844	23.7108	23.7453	0.0190113	0.130073	0.184295	-0.340217	-0.0138164	0.0206538	-0.67063	0
Q6P6L5;D3YU50;F6RQD1		Mybpc1	sp|Q8K5B2|MCFD2_MOUSE Multiple coagulation factor deficiency protein 2 homolog OS=Mus musculus GN=Mcfd2 PE=1 SV=1;tr|D3Z1G3|D3Z1G3_MOUSE Multiple coagulation factor deficiency protein 2 homolog (Fragment) OS=Mus musculus GN=Mcfd2 PE=1 SV=1	44.8	680510	703950	697280	655970	680170	740130	19.3763	19.4251	19.4114	19.3233	19.3755	19.4974	-0.0252389	0.0236177	0.00988288	-0.0782254	-0.0259598	0.0959235	-0.669667	0.273801
Q8R404	Protein QIL1	Qil1	tr|E9Q9J4|E9Q9J4_MOUSE Inositol hexakisphosphate and diphosphoinositol-pentakisphosphate kinase 2 OS=Mus musculus GN=Ppip5k2 PE=1 SV=1;sp|Q6ZQB6-2|VIP2_MOUSE Isoform 2 of Inositol hexakisphosphate and diphosphoinositol-pentakisphosphate kinase 2 OS=Mus mus	7.1	1179600	1257700	1244100	1258100	1213700	1256500	20.1699	20.2624	20.2467	20.2628	20.211	20.261	-0.0657451	0.026745	0.0110596	0.0272037	-0.024631	0.0253678	-0.669619	0
Q9DBE0	Cysteine sulfinic acid decarboxylase	Csad	sp|Q9DC16|ERGI1_MOUSE Endoplasmic reticulum-Golgi intermediate compartment protein 1 OS=Mus musculus GN=Ergic1 PE=1 SV=1	36.6	9732500	9848800	11657000	9760000	10320000	9723900	23.2144	23.2315	23.4747	23.2184	23.2989	23.2131	-0.0608013	-0.0436638	0.199513	-0.0567306	0.0237593	-0.0620767	-0.669369	0.0680511
Q8C196	Carbamoyl-phosphate synthase [ammonia], mitochondrial	Cps1	sp|Q922D8|C1TC_MOUSE C-1-tetrahydrofolate synthase, cytoplasmic OS=Mus musculus GN=Mthfd1 PE=1 SV=4;tr|A0A1W2P733|A0A1W2P733_MOUSE C-1-tetrahydrofolate synthase, cytoplasmic OS=Mus musculus GN=Mthfd1 PE=1 SV=1	61.3	56371000	54163000	58371000	59353000	58884000	52638000	25.7484	25.6908	25.7987	25.8228	25.8114	25.6496	-0.00518249	-0.062828	0.0451161	0.0691853	0.05774	-0.104031	-0.669278	0
Q9Z1J3;Q921V3	Cysteine desulfurase, mitochondrial	Nfs1	sp|P09103|PDIA1_MOUSE Protein disulfide-isomerase OS=Mus musculus GN=P4hb PE=1 SV=2	76	215250000	216220000	219210000	193580000	220840000	228120000	27.6814	27.6879	27.7077	27.5284	27.7184	27.7652	-7.86252e-05	0.00640811	0.0262218	-0.153162	0.0369096	0.0837011	-0.66803	0
Q8C140;Q9QXX4;Q91YK1	Calcium-binding mitochondrial carrier protein Aralar2	Slc25a13	tr|D3Z494|D3Z494_MOUSE Aldo-keto reductase family 1, member B10 (aldose reductase) OS=Mus musculus GN=Akr1b10 PE=1 SV=1;tr|G5E895|G5E895_MOUSE Aldo-keto reductase family 1, member B10 (aldose reductase) OS=Mus musculus GN=Akr1b10 PE=1 SV=1	16.7	73451	80521	68299	63837	63291	73046	16.1645	16.2971	16.0596	15.9621	15.9497	16.1565	0.0662471	0.19883	-0.0386706	-0.136142	-0.148535	0.0582702	-0.666263	0
Q91XS1-2;Q91XS1;Q6PE02	Myotubularin-related protein 4	Mtmr4	sp|Q9DCX1|MD2BP_MOUSE MAD2L1-binding protein OS=Mus musculus GN=Mad2l1bp PE=1 SV=2	28.3	907370	934840	830850	835360	903380	921350	19.7913	19.8344	19.6642	19.672	19.785	19.8134	0.0312778	0.0743063	-0.0958251	-0.0880151	0.0249198	0.0533362	-0.665357	2.31884e-05
P62073	Mitochondrial import inner membrane translocase subunit Tim10	Timm10	sp|P15327|PMGE_MOUSE Bisphosphoglycerate mutase OS=Mus musculus GN=Bpgm PE=1 SV=2	7.3	167130	161790	117160	139820	138430	87431	17.3506	17.3038	16.8381	17.0932	17.0788	16.4159	0.337218	0.29037	-0.175273	0.0798178	0.0654037	-0.597536	-0.665226	0.0865654
Q8R1A8;Q543H3;P11725	Ornithine carbamoyltransferase, mitochondrial	Otc	sp|Q9DCV4|RMD1_MOUSE Regulator of microtubule dynamics protein 1 OS=Mus musculus GN=Rmdn1 PE=1 SV=2	16.4	159730	164150	149790	131810	139220	163010	17.2853	17.3247	17.1926	17.0081	17.087	17.3146	0.0832389	0.122618	-0.00945504	-0.193937	-0.11503	0.112564	-0.664814	0.00125899
Q03265;D3Z6F5	ATP synthase subunit alpha, mitochondrial;ATP synthase subunit alpha	Atp5a1	sp|Q5SWU9|ACACA_MOUSE Acetyl-CoA carboxylase 1 OS=Mus musculus GN=Acaca PE=1 SV=1;sp|Q5SWU9-2|ACACA_MOUSE Isoform 2 of Acetyl-CoA carboxylase 1 OS=Mus musculus GN=Acaca	45.1	34761000	34049000	36058000	34868000	34340000	37020000	25.051	25.0211	25.1038	25.0554	25.0334	25.1418	-0.0167804	-0.0466376	0.0360694	-0.0123464	-0.03436	0.0740549	-0.661589	0
Q8CHT0	Delta-1-pyrroline-5-carboxylate dehydrogenase, mitochondrial	Aldh4a1	tr|Q3UK02|Q3UK02_MOUSE 39S ribosomal protein L9, mitochondrial OS=Mus musculus GN=Mrpl9 PE=1 SV=1;sp|Q99N94|RM09_MOUSE 39S ribosomal protein L9, mitochondrial OS=Mus musculus GN=Mrpl9 PE=1 SV=2	29.5	1617100	1647900	1483100	1613800	1525100	1824200	20.625	20.6522	20.5002	20.622	20.5405	20.7988	0.00186173	0.0290815	-0.122931	-0.00108537	-0.0826433	0.175717	-0.661205	0
Q8CGS6-2;Q8CGS6;Q80XB7;Q7TQC0		Polq	tr|F8WGB3|F8WGB3_MOUSE Succinate dehydrogenase cytochrome b560 subunit, mitochondrial OS=Mus musculus GN=Sdhc PE=1 SV=1;sp|Q9CZB0|C560_MOUSE Succinate dehydrogenase cytochrome b560 subunit, mitochondrial OS=Mus musculus GN=Sdhc PE=1 SV=1	15.6	1333600	1470000	1473000	1161800	1181400	1294500	20.3469	20.4874	20.4903	20.1479	20.1721	20.304	0.0221337	0.162624	0.165565	-0.176831	-0.152695	-0.0207973	-0.658744	0
Q9CPQ8;Q9D037;Q9CQY3	ATP synthase subunit g, mitochondrial	Atp5l	sp|Q9QYR9|ACOT2_MOUSE Acyl-coenzyme A thioesterase 2, mitochondrial OS=Mus musculus GN=Acot2 PE=1 SV=2	46.1	11859000	12454000	12233000	10787000	11687000	8480400	23.4995	23.5701	23.5443	23.3628	23.4784	23.0157	0.087687	0.158314	0.132483	-0.0490017	0.0666093	-0.396091	-0.657802	0.0117203
Q9QYT0;Q3TS40;P53798	Squalene synthase	Fdft1	sp|Q9QYE6|GOGA5_MOUSE Golgin subfamily A member 5 OS=Mus musculus GN=Golga5 PE=1 SV=2	42.1	11897000	11980000	12826000	11805000	12125000	11789000	23.5041	23.5141	23.6126	23.4929	23.5315	23.4909	-0.0202557	-0.0102256	0.0882178	-0.0314555	0.00713122	-0.0334122	-0.657463	0.0138726
Q6P3A8-2;Q6P3A8	2-oxoisovalerate dehydrogenase subunit beta, mitochondrial	Bckdhb	sp|Q9JKX6|NUDT5_MOUSE ADP-sugar pyrophosphatase OS=Mus musculus GN=Nudt5 PE=1 SV=1;tr|A2ATT5|A2ATT5_MOUSE ADP-sugar pyrophosphatase (Fragment) OS=Mus musculus GN=Nudt5 PE=1 SV=1	54.1	3982700	4026000	4256600	4011200	4224400	4201800	21.9253	21.9409	22.0213	21.9356	22.0103	22.0026	-0.0473504	-0.0317501	0.0486043	-0.0370633	0.0376492	0.0299103	-0.65736	0.000104439
A2A6K0;A2A6J8;P13412;A0A1B0GRY8	Troponin I, fast skeletal muscle	Tnni2	sp|P20065-2|TYB4_MOUSE Isoform Short of Thymosin beta-4 OS=Mus musculus GN=Tmsb4x	40.9	932320	776760	751760	841450	816030	909560	19.8305	19.5671	19.5199	19.6825	19.6383	19.7948	0.158286	-0.10507	-0.152267	0.0103384	-0.0339169	0.12263	-0.657192	0.372319
P05202	Aspartate aminotransferase, mitochondrial	Got2	sp|O35943|FRDA_MOUSE Frataxin, mitochondrial OS=Mus musculus GN=Fxn PE=1 SV=1	11.1	393660	442930	343330	344080	364920	446400	18.5866	18.7567	18.3892	18.3924	18.4772	18.768	0.0249025	0.195031	-0.172452	-0.169304	-0.0844675	0.206289	-0.65511	0
G3XA48;P58044	Isopentenyl-diphosphate Delta-isomerase 1	Idi1	sp|P85094|ISC2A_MOUSE Isochorismatase domain-containing protein 2A OS=Mus musculus GN=Isoc2a PE=1 SV=1	18	69096	68695	75902	65780	62293	71709	16.0763	16.0679	16.2119	16.0054	15.9268	16.1299	0.00663245	-0.00176465	0.142168	-0.0643207	-0.1429	0.0601845	-0.654707	0.0210722
P97450;E9QAD6	ATP synthase-coupling factor 6, mitochondrial	Atp5j	sp|P31786|ACBP_MOUSE Acyl-CoA-binding protein OS=Mus musculus GN=Dbi PE=1 SV=2;tr|M0QWU8|M0QWU8_MOUSE Acyl-CoA-binding protein OS=Mus musculus GN=Dbi PE=1 SV=1;tr|Q4VWZ5|Q4VWZ5_MOUSE Acyl-CoA-binding protein OS=Mus musculus GN=Dbi PE=1 SV=1	47.1	2101200	1975100	1829700	1999000	1931100	2822100	21.0028	20.9135	20.8032	20.9308	20.881	21.4283	0.0095107	-0.0797771	-0.190096	-0.0624243	-0.11228	0.435066	-0.650383	0.0121095
A0A0R4J083;P51174	Long-chain specific acyl-CoA dehydrogenase, mitochondrial	Acadl	sp|Q8BK72|RT27_MOUSE 28S ribosomal protein S27, mitochondrial OS=Mus musculus GN=Mrps27 PE=1 SV=2	38.8	4705100	5038900	4838700	4712400	4461600	4969800	22.1658	22.2647	22.2062	22.168	22.0891	22.2448	-0.0239687	0.0749147	0.0164254	-0.0217321	-0.100633	0.0549937	-0.649431	4.5584e-05
Q9WTP7;Q9D8W6	GTP:AMP phosphotransferase AK3, mitochondrial	Ak3	sp|Q8K2M0|RM38_MOUSE 39S ribosomal protein L38, mitochondrial OS=Mus musculus GN=Mrpl38 PE=1 SV=2;sp|Q8K2M0-2|RM38_MOUSE Isoform 2 of 39S ribosomal protein L38, mitochondrial OS=Mus musculus GN=Mrpl38	30.3	2217100	2365600	2175700	2208900	2212900	2422800	21.0802	21.1738	21.053	21.0749	21.0775	21.2082	-0.031043	0.0624893	-0.0582372	-0.0363888	-0.0337786	0.0969584	-0.648092	0.000210526
Q99LC5	Electron transfer flavoprotein subunit alpha, mitochondrial	Etfa	sp|P62897|CYC_MOUSE Cytochrome c, somatic OS=Mus musculus GN=Cycs PE=1 SV=2;	69.5	21749000	22369000	21861000	19352000	20094000	18261000	24.3744	24.415	24.3819	24.206	24.2603	24.1223	0.0811453	0.121697	0.0885557	-0.0873211	-0.033039	-0.171038	-0.647922	0
A2AI89;A2AI88;A2AI87;P18826-2;P18826;Q8CBA7;Q3UV91;A2AI91;Q8BSV5	Phosphorylase b kinase regulatory subunit alpha, skeletal muscle isoform	Phka1	sp|Q00899|TYY1_MOUSE Transcriptional repressor protein YY1 OS=Mus musculus GN=Yy1 PE=1 SV=1	11.8	2565600	2690400	2667900	2581300	2760400	2623000	21.2909	21.3594	21.3473	21.2997	21.3964	21.3228	-0.0452062	0.0233183	0.0112022	-0.0364046	0.0603749	-0.0132846	-0.646268	0
Q9Z2I8;C6EQH3;Q9Z2I8-2	Succinyl-CoA ligase [GDP-forming] subunit beta, mitochondrial	Suclg2	sp|Q02013|AQP1_MOUSE Aquaporin-1 OS=Mus musculus GN=Aqp1 PE=1 SV=3	17.1	7843300	7973100	8952400	7181500	8771000	4385300	22.903	22.9267	23.0938	22.7759	23.0643	22.0642	0.0983644	0.122044	0.289178	-0.0288111	0.259645	-0.740421	-0.644246	0
Q545S0;P52196	Sulfurtransferase;Thiosulfate sulfurtransferase	Tst	sp|Q61735-2|CD47_MOUSE Isoform 2 of Leukocyte surface antigen CD47 OS=Mus musculus GN=Cd47	17.9	3235000	3467900	3832900	2882800	3415900	2670700	21.6253	21.7256	21.87	21.459	21.7038	21.3488	0.00322925	0.103526	0.2479	-0.163066	0.0817293	-0.273319	-0.643092	0
Q5SVF7;O55125;Q3UGS1;Q5SVG6	Protein NipSnap homolog 1	Nipsnap1	tr|G3X9T4|G3X9T4_MOUSE Protein MGARP OS=Mus musculus GN=Mgarp PE=1 SV=1;tr|D3Z134|D3Z134_MOUSE Protein MGARP OS=Mus musculus GN=Mgarp PE=1 SV=2;sp|Q8VI64|HUMMR_MOUSE Protein MGARP OS=Mus musculus GN=Mgarp PE=1 SV=1	4	13828	12673	10729	12765	8600.1	13838	13.7553	13.6295	13.3892	13.6399	13.0701	13.7563	0.215239	0.0894047	-0.150838	0.0998401	-0.469928	0.216282	-0.642703	6.70391e-05
Q54AC6;Q3UJM3;P56394	Cytochrome c oxidase copper chaperone	COX17;Cox17	tr|B1AU74|B1AU74_MOUSE Motile sperm domain-containing protein 2 OS=Mus musculus GN=Mospd2 PE=1 SV=1;sp|Q9CWP6|MSPD2_MOUSE Motile sperm domain-containing protein 2 OS=Mus musculus GN=Mospd2 PE=1 SV=2;sp|Q9CWP6-2|MSPD2_MOUSE Isoform 2 of Motile sperm domain-	35.7	3910700	3872600	4092900	3863900	4057800	3451800	21.899	21.8849	21.9647	21.8816	21.9523	21.7189	0.015434	0.00130963	0.0811306	-0.00193511	0.0687049	-0.164644	-0.640177	0.0303211
Q9DCX2;B1ASE2	ATP synthase subunit d, mitochondrial	Atp5h	sp|Q3URE1|ACSF3_MOUSE Acyl-CoA synthetase family member 3, mitochondrial OS=Mus musculus GN=Acsf3 PE=1 SV=2;tr|A0A1D5RMC8|A0A1D5RMC8_MOUSE Acyl-CoA synthetase family member 3, mitochondrial OS=Mus musculus GN=Acsf3 PE=1 SV=1	23	1451300	1458300	1487400	1408100	1422000	1331100	20.4689	20.4759	20.5044	20.4253	20.4395	20.3442	0.0258931	0.0328348	0.06134	-0.0177029	-0.00353124	-0.0988337	-0.63972	0.00365242
Q99J99	3-mercaptopyruvate sulfurtransferase	Mpst	tr|D3YZ89|D3YZ89_MOUSE Mitochondrial fission regulator 1 (Fragment) OS=Mus musculus GN=Mtfr1 PE=1 SV=1;sp|Q99MB2|MTFR1_MOUSE Mitochondrial fission regulator 1 OS=Mus musculus GN=Mtfr1 PE=1 SV=1	13.1	198350	184660	200780	185830	186790	174390	17.5977	17.4945	17.6153	17.5036	17.5111	17.412	0.0753395	-0.0278375	0.0929067	-0.0187255	-0.0112917	-0.110392	-0.639459	2.33918e-05
Q8BWT1	3-ketoacyl-CoA thiolase, mitochondrial	Acaa2	tr|Q5U5I3|Q5U5I3_MOUSE 28S ribosomal protein S18a, mitochondrial OS=Mus musculus GN=Mrps18a PE=1 SV=1;sp|Q99N85|RT18A_MOUSE 28S ribosomal protein S18a, mitochondrial OS=Mus musculus GN=Mrps18a PE=2 SV=1	24	896190	906550	837710	851070	805320	938980	19.7734	19.79	19.6761	19.6989	19.6192	19.8407	0.0403752	0.0569572	-0.0569785	-0.0341516	-0.113867	0.107665	-0.638938	0
Q78IK2	Up-regulated during skeletal muscle growth protein 5	Usmg5	tr|A0A0G2JFP4|A0A0G2JFP4_MOUSE Ferric-chelate reductase 1 OS=Mus musculus GN=Frrs1 PE=1 SV=1;sp|Q8K385|FRRS1_MOUSE Ferric-chelate reductase 1 OS=Mus musculus GN=FRRS1 PE=1 SV=1	4.4	807500	901160	1031700	851910	884200	1193700	19.6231	19.7814	19.9766	19.7003	19.754	20.187	-0.213978	-0.0556566	0.139512	-0.136739	-0.0830672	0.349929	-0.63798	0.00228481
P0DN34			tr|Q3UKP1|Q3UKP1_MOUSE NAD-dependent protein deacetylase sirtuin-6 OS=Mus musculus GN=Sirt6 PE=1 SV=1;sp|P59941|SIR6_MOUSE NAD-dependent protein deacetylase sirtuin-6 OS=Mus musculus GN=Sirt6 PE=1 SV=1	7.8	33836	37317	36306	37858	39704	39689	15.0463	15.1875	15.1479	15.2083	15.277	15.2765	-0.144311	-0.00303729	-0.0426623	0.0177279	0.0864141	0.0858689	-0.636466	0.00138732
Q9CZB4;Q78IK4;B1AV14	MICOS complex subunit Mic27	Apool	sp|O55142|RL35A_MOUSE 60S ribosomal protein L35a OS=Mus musculus GN=Rpl35a PE=1 SV=2	59.1	51111000	47232000	44104000	54026000	54220000	53845000	25.6071	25.4933	25.3944	25.6872	25.6923	25.6823	0.0143673	-0.0995019	-0.198357	0.0943873	0.0995586	0.0895458	-0.636222	0
Q9D881;P19536	Cytochrome c oxidase subunit 5B, mitochondrial	Cox5b	sp|Q99KR3|LACB2_MOUSE Endoribonuclease LACTB2 OS=Mus musculus GN=Lactb2 PE=1 SV=1	30.6	3015000	2949700	3034300	2972700	3123800	3047000	21.5237	21.4921	21.5329	21.5033	21.5749	21.539	-0.00393457	-0.0355243	0.00527116	-0.0243187	0.0472095	0.0112969	-0.636181	0.00148252
Q9D074;Q9D074-2;Q9D074-4;Q9D074-3;Q9D074-5	E3 ubiquitin-protein ligase MGRN1	Mgrn1	sp|O35954|PITM1_MOUSE Membrane-associated phosphatidylinositol transfer protein 1 OS=Mus musculus GN=Pitpnm1 PE=1 SV=1	4.7	554810	546550	552120	537550	560150	545850	19.0816	19.06	19.0746	19.036	19.0955	19.0581	0.0139861	-0.00765416	0.00697422	-0.0316087	0.0278056	-0.00950309	-0.635712	0.000209524
Q91Z05;Q8R3H6;Q569X1;P01867-2;P01867	Ig gamma-2B chain C region	Ighg;Igh-3	sp|Q8C863|ITCH_MOUSE E3 ubiquitin-protein ligase Itchy OS=Mus musculus GN=Itch PE=1 SV=2;sp|Q8C863-2|ITCH_MOUSE Isoform 2 of E3 ubiquitin-protein ligase Itchy OS=Mus musculus GN=Itch	23.4	2277500	2315700	2415600	2309500	2343500	2251000	21.119	21.143	21.204	21.1391	21.1602	21.1021	-0.0255643	-0.00156704	0.0593662	-0.00543485	0.0156494	-0.0424493	-0.63463	0.0706084
Q9CRB9;Q9D9P1;Q91VG6;D3Z0L4	MICOS complex subunit Mic19	Chchd3	tr|A0A0R4J1C5|A0A0R4J1C5_MOUSE ATP synthase mitochondrial F1 complex assembly factor 2 OS=Mus musculus GN=Atpaf2 PE=1 SV=1;sp|Q91YY4|ATPF2_MOUSE ATP synthase mitochondrial F1 complex assembly factor 2 OS=Mus musculus GN=Atpaf2 PE=1 SV=1	7.4	270930	249990	259210	262560	244070	285240	18.0476	17.9315	17.9838	18.0023	17.8969	18.1218	0.0502484	-0.0658013	-0.0135503	0.00497542	-0.100377	0.124505	-0.634238	0
Q0QEZ4;Q3TE45;Q9CQA3;Q9Z1Z5	Succinate dehydrogenase [ubiquinone] iron-sulfur subunit, mitochondrial	Sdhb	sp|Q78IK2|USMG5_MOUSE Up-regulated during skeletal muscle growth protein 5 OS=Mus musculus GN=Usmg5 PE=1 SV=1	25.9	662200	665850	694450	533430	553920	718680	19.3369	19.3448	19.4055	19.0249	19.0793	19.455	0.0624901	0.0704203	0.131094	-0.249478	-0.195099	0.180573	-0.633877	0
Q4FJX9;P09671;Q3TJA2;Q3U8W4	Superoxide dismutase;Superoxide dismutase [Mn], mitochondrial	Sod2	tr|A0A0A6YY47|A0A0A6YY47_MOUSE Neural cell adhesion molecule 1 OS=Mus musculus GN=Ncam1 PE=1 SV=1;sp|P13595-2|NCAM1_MOUSE Isoform 2 of Neural cell adhesion molecule 1 OS=Mus musculus GN=Ncam1;tr|E9QB01|E9QB01_MOUSE Neural cell adhesion molecule 1 OS=Mus mu	31.8	13674000	18780000	22770000	16215000	13854000	9990600	23.7049	24.1627	24.4406	23.9508	23.7238	23.2521	-0.167572	0.29019	0.568127	0.0783221	-0.148704	-0.620364	-0.633003	0
Q9CZP5	Mitochondrial chaperone BCS1	Bcs1l	sp|P46656|ADX_MOUSE Adrenodoxin, mitochondrial OS=Mus musculus GN=Fdx1 PE=1 SV=1	34	1516700	1517100	1613100	1739500	1718600	1643900	20.5325	20.5329	20.6214	20.7302	20.7128	20.6487	-0.0972504	-0.09687	-0.00835026	0.100487	0.0830477	0.0189364	-0.63263	0
Q148P2;Q9D404	3-oxoacyl-[acyl-carrier-protein] synthase, mitochondrial	Oxsm	tr|A0A0R4J1N8|A0A0R4J1N8_MOUSE Retinol dehydrogenase 13 OS=Mus musculus GN=Rdh13 PE=1 SV=1;sp|Q8CEE7|RDH13_MOUSE Retinol dehydrogenase 13 OS=Mus musculus GN=Rdh13 PE=1 SV=1	15.1	3834500	2162900	3583400	1934200	2657500	1555200	21.8706	21.0445	21.7729	20.8833	21.3416	20.5687	0.623665	-0.202407	0.525956	-0.363637	0.0946961	-0.678273	-0.63241	0
Q8BGH2	Sorting and assembly machinery component 50 homolog	Samm50	sp|Q8BYL4|SYYM_MOUSE Tyrosine--tRNA ligase, mitochondrial OS=Mus musculus GN=Yars2 PE=1 SV=2;tr|E9PX65|E9PX65_MOUSE Tyrosine--tRNA ligase OS=Mus musculus GN=Yars2 PE=1 SV=1	31.6	2675000	2806300	2749300	2866600	2484300	2694000	21.3511	21.4202	21.3906	21.4509	21.2444	21.3613	-0.0186615	0.0504689	0.020864	0.0811402	-0.125361	-0.00845054	-0.632304	0
Q3UGC8;Q91ZA3	Propionyl-CoA carboxylase alpha chain, mitochondrial	Pcca	sp|Q99J25|MRM1_MOUSE rRNA methyltransferase 1, mitochondrial OS=Mus musculus GN=Mrm1 PE=2 SV=2	3.8	17861	18114	18270	17686	19456	18669	14.1245	14.1448	14.1572	14.1103	14.2479	14.1884	-0.0376642	-0.0173719	-0.0050004	-0.0518692	0.0857381	0.0261676	-0.630329	0
Q8CAQ8-2;Q3U7N2;Q3TQL4;Q3TVZ5	MICOS complex subunit Mic60	Immt	tr|Q91VA7|Q91VA7_MOUSE Isocitrate dehydrogenase [NAD] subunit, mitochondrial OS=Mus musculus GN=Idh3b PE=1 SV=1	38.8	13531000	13821000	12656000	12433000	11359000	12271000	23.6898	23.7204	23.5933	23.5677	23.4373	23.5487	0.0968993	0.127493	0.000452325	-0.0251947	-0.155533	-0.0441164	-0.629969	0
Q8BGX2	Uncharacterized protein C19orf52 homolog		sp|Q91V98|CD248_MOUSE Endosialin OS=Mus musculus GN=Cd248 PE=1 SV=1	15.3	3096000	3424000	4137400	3130100	3497800	5213700	21.562	21.7073	21.9803	21.5778	21.738	22.3139	-0.251224	-0.105947	0.167095	-0.235421	-0.0751817	0.500678	-0.628527	0
Q9DCW4;A0A0U1RNP5;A0A0N4SVE0;A0A0U1RNR3;A0A0N4SWE9	Electron transfer flavoprotein subunit beta	Etfb	sp|Q9D0M3-2|CY1_MOUSE Isoform 2 of Cytochrome c1, heme protein, mitochondrial OS=Mus musculus GN=Cyc1;sp|Q9D0M3|CY1_MOUSE Cytochrome c1, heme protein, mitochondrial OS=Mus musculus GN=Cyc1 PE=1 SV=1	42.9	7368700	7869000	7296100	6802000	6832800	7072500	22.813	22.9077	22.7987	22.6975	22.704	22.7538	0.0338481	0.128618	0.0195635	-0.081603	-0.0750851	-0.0253417	-0.627064	0
B2RS41;Q8BWF0	Succinate-semialdehyde dehydrogenase, mitochondrial	Aldh5a1	sp|Q9JLJ2|AL9A1_MOUSE 4-trimethylaminobutyraldehyde dehydrogenase OS=Mus musculus GN=Aldh9a1 PE=1 SV=1;tr|Q3U367|Q3U367_MOUSE 4-trimethylaminobutyraldehyde dehydrogenase OS=Mus musculus GN=Aldh9a1 PE=1 SV=1	59.1	8499200	9094900	9386300	8559500	9319700	9581400	23.0189	23.1166	23.1621	23.0291	23.1519	23.1918	-0.0928376	0.00489312	0.0503919	-0.0826381	0.0401189	0.0800718	-0.626578	0
D3Z5K6;Q9CQV7;G3X8S1;Q9CQV7-3;Q9CQV7-2	Mitochondrial import inner membrane translocase subunit TIM14	Dnajc19	sp|Q9CZ13|QCR1_MOUSE Cytochrome b-c1 complex subunit 1, mitochondrial OS=Mus musculus GN=Uqcrc1 PE=1 SV=2	42.7	19979000	20235000	20061000	19129000	19533000	17445000	24.252	24.2703	24.2579	24.1893	24.2194	24.0563	0.0444478	0.0628163	0.050357	-0.0182751	0.011877	-0.151223	-0.625651	0.00682707
Q99KD6		Cox7a2l	sp|Q9D8S9|BOLA1_MOUSE BolA-like protein 1 OS=Mus musculus GN=Bola1 PE=1 SV=1	21.2	565670	519140	492060	534410	567070	634130	19.1096	18.9858	18.9085	19.0276	19.1132	19.2744	0.0397655	-0.0840715	-0.161361	-0.0422482	0.0433317	0.204583	-0.62559	0
Q8JZU2;F6VVY4		Slc25a1	tr|F8WHL1|F8WHL1_MOUSE Zinc transporter 9 OS=Mus musculus GN=Slc30a9 PE=1 SV=1;sp|Q5IRJ6|ZNT9_MOUSE Zinc transporter 9 OS=Mus musculus GN=Slc30a9 PE=1 SV=2;sp|Q5IRJ6-2|ZNT9_MOUSE Isoform 2 of Zinc transporter 9 OS=Mus musculus GN=Slc30a9	3.7	133180	137750	138090	131950	149670	138460	17.023	17.0717	17.0752	17.0096	17.1914	17.0791	-0.0520033	-0.0033284	0.000228133	-0.0653894	0.116404	0.00408854	-0.625431	0
Q07417	Short-chain specific acyl-CoA dehydrogenase, mitochondrial	Acads	tr|G3X9M0|G3X9M0_MOUSE 28S ribosomal protein S29, mitochondrial OS=Mus musculus GN=Dap3 PE=1 SV=1;sp|Q9ER88|RT29_MOUSE 28S ribosomal protein S29, mitochondrial OS=Mus musculus GN=Dap3 PE=1 SV=1;tr|A0A0R4J1B9|A0A0R4J1B9_MOUSE 28S ribosomal protein S29, mito	26.5	3055300	3045700	2840200	3032400	3016500	2972900	21.5429	21.5383	21.4376	21.532	21.5244	21.5034	0.0297662	0.025226	-0.0755553	0.0189122	0.0113277	-0.0096769	-0.625348	0
A0A0R4J0S3;Q924D0	Reticulon-4-interacting protein 1, mitochondrial	Rtn4ip1	sp|Q9ERD7|TBB3_MOUSE Tubulin beta-3 chain OS=Mus musculus GN=Tubb3 PE=1 SV=1	38.2	813760	919110	712100	754550	762340	807990	19.6342	19.8099	19.4417	19.5253	19.5401	19.624	0.0383852	0.214019	-0.154138	-0.0706017	-0.0557836	0.0281192	-0.622603	0
Q571F8;Q3TGF1	Glutaminase liver isoform, mitochondrial	Gls2	sp|Q3TQB2|FXRD1_MOUSE FAD-dependent oxidoreductase domain-containing protein 1 OS=Mus musculus GN=Foxred1 PE=1 SV=1;sp|Q3TQB2-2|FXRD1_MOUSE Isoform 2 of FAD-dependent oxidoreductase domain-containing protein 1 OS=Mus musculus GN=Foxred1;tr|D6RG85|D6RG85_MO	8.2	187600	163430	166800	195030	177290	183190	17.5173	17.3183	17.3478	17.5733	17.4358	17.483	0.0713932	-0.127594	-0.0981474	0.127429	-0.0101555	0.0370741	-0.620831	0
Q3UZ58;Q61578;Q6IQY0;Q6PG98	NADPH:adrenodoxin oxidoreductase, mitochondrial	Fdxr	sp|Q8BVI4|DHPR_MOUSE Dihydropteridine reductase OS=Mus musculus GN=Qdpr PE=1 SV=2;tr|D3YWR7|D3YWR7_MOUSE Dihydropteridine reductase OS=Mus musculus GN=Qdpr PE=1 SV=1;tr|A0A0G2JGJ1|A0A0G2JGJ1_MOUSE Dihydropteridine reductase OS=Mus musculus GN=Qdpr PE=1 SV=	41.1	5002500	5195000	5006100	4937200	5006900	5511000	22.2542	22.3087	22.2553	22.2353	22.2555	22.3939	-0.0295816	0.0248929	-0.0285437	-0.0485377	-0.0283132	0.110083	-0.620754	0
Q8QZS1;E0CX19	3-hydroxyisobutyryl-CoA hydrolase, mitochondrial	Hibch	sp|O88396|GRPE2_MOUSE GrpE protein homolog 2, mitochondrial OS=Mus musculus GN=Grpel2 PE=2 SV=2	5.8	14486	12186	11454	12637	13524	16259	13.8224	13.5729	13.4836	13.6254	13.7232	13.989	0.119634	-0.1298	-0.219173	-0.077371	0.0204969	0.286214	-0.620691	0
B2RWI2;Q9EP89;Q80UJ8;A0A1L1SVF9	Serine beta-lactamase-like protein LACTB, mitochondrial	Lactb	tr|F8VQJ3|F8VQJ3_MOUSE Laminin subunit gamma-1 OS=Mus musculus GN=Lamc1 PE=1 SV=1;sp|P02468|LAMC1_MOUSE Laminin subunit gamma-1 OS=Mus musculus GN=Lamc1 PE=1 SV=2	45.3	20337000	21260000	19579000	18961000	20392000	22112000	24.2776	24.3416	24.2228	24.1765	24.2815	24.3983	-0.00546369	0.058571	-0.0602635	-0.106536	-0.00156729	0.115259	-0.620448	0
Q8K1Z0;F6SFF5	Ubiquinone biosynthesis protein COQ9, mitochondrial	Coq9	tr|A2AHX7|A2AHX7_MOUSE Bcl-2-like protein 1 (Fragment) OS=Mus musculus GN=Bcl2l1 PE=1 SV=1;tr|A2AHX8|A2AHX8_MOUSE Bcl-2-like protein 1 (Fragment) OS=Mus musculus GN=Bcl2l1 PE=1 SV=1;tr|A2AHX9|A2AHX9_MOUSE Bcl-2-like protein 1 (Fragment) OS=Mus musculus GN=	12.8	384400	374600	382290	365050	378740	312300	18.5522	18.515	18.5443	18.4777	18.5308	18.2526	0.0734648	0.0362074	0.0655239	-0.00104944	0.0520643	-0.226211	-0.62005	0
Q9CRA7;A0A1Y7VK84	ATP synthase subunit s, mitochondrial	Atp5s	sp|Q9CXY6|ILF2_MOUSE Interleukin enhancer-binding factor 2 OS=Mus musculus GN=Ilf2 PE=1 SV=1	73.6	17631000	18815000	19093000	17368000	17419000	17124000	24.0716	24.1654	24.1865	24.0499	24.0542	24.0295	-0.0212448	0.0725242	0.0936847	-0.0429275	-0.0386973	-0.0633394	-0.620016	0
Q9D6T9;Q9CQX8	28S ribosomal protein S36, mitochondrial	Mrps36	sp|Q9DB73|NB5R1_MOUSE NADH-cytochrome b5 reductase 1 OS=Mus musculus GN=Cyb5r1 PE=1 SV=1;tr|G3UZG6|G3UZG6_MOUSE Cytochrome b5 reductase 1, isoform CRA_a (Fragment) OS=Mus musculus GN=Cyb5r1 PE=1 SV=1	52.5	7187500	7333600	7335400	6786300	6694100	6233000	22.7771	22.8061	22.8064	22.6942	22.6745	22.5715	0.0554352	0.0844667	0.0848208	-0.0274297	-0.0471648	-0.150128	-0.615964	0
Q9DAV9	Trimeric intracellular cation channel type B	Tmem38b	sp|P70362|UFD1_MOUSE Ubiquitin recognition factor in ER-associated degradation protein 1 OS=Mus musculus GN=Ufd1 PE=1 SV=2	30	6056300	4978800	5831800	5937400	5931700	5706000	22.53	22.2474	22.4755	22.5014	22.5	22.444	0.0802812	-0.202357	0.0257858	0.0516759	0.0502902	-0.0056757	-0.61574	0
Q8VE95	UPF0598 protein C8orf82 homolog		sp|Q8BW10|NOB1_MOUSE RNA-binding protein NOB1 OS=Mus musculus GN=Nob1 PE=1 SV=1	30.3	5721800	5790000	5331000	6404200	6020400	5963300	22.448	22.4651	22.346	22.6106	22.5214	22.5077	-0.0351021	-0.0180079	-0.137165	0.127447	0.0382881	0.0245397	-0.61499	0
E9PVS5		Immt	sp|O88844|IDHC_MOUSE Isocitrate dehydrogenase [NADP] cytoplasmic OS=Mus musculus GN=Idh1 PE=1 SV=2;tr|A0A087WPT4|A0A087WPT4_MOUSE Isocitrate dehydrogenase [NADP] cytoplasmic (Fragment) OS=Mus musculus GN=Idh1 PE=1 SV=1;tr|A0A087WRS9|A0A087WRS9_MOUSE Isocit	61.4	45339000	46846000	47659000	38871000	44273000	48378000	25.4342	25.4814	25.5062	25.2122	25.3999	25.5278	0.0072693	0.0544426	0.0792654	-0.214789	-0.0270561	0.100868	-0.613952	1.21951e-05
Q5EBG6;Q3UN84	Heat shock protein beta-6	Hspb6	sp|Q8CHK3|MBOA7_MOUSE Lysophospholipid acyltransferase 7 OS=Mus musculus GN=Mboat7 PE=1 SV=1	22.4	2639800	2867600	2934300	2764400	2941200	2604700	21.332	21.4514	21.4846	21.3985	21.488	21.3127	-0.0792009	0.0402142	0.0733868	-0.0126632	0.0767753	-0.0985123	-0.613059	0.31474
Q8BGA8;A0A140LHR8	Acyl-coenzyme A synthetase ACSM5, mitochondrial	Acsm5	sp|Q9CQF0|RM11_MOUSE 39S ribosomal protein L11, mitochondrial OS=Mus musculus GN=Mrpl11 PE=1 SV=1	30.2	2131800	2223600	1728300	1908500	1814600	2248100	21.0236	21.0845	20.7209	20.864	20.7912	21.1003	0.0928854	0.153711	-0.209833	-0.0667475	-0.139535	0.16952	-0.611375	0
Q9DCC7	Isochorismatase domain-containing protein 2B, mitochondrial	Isoc2b	sp|B2RR83|YTDC2_MOUSE Probable ATP-dependent RNA helicase YTHDC2 OS=Mus musculus GN=Ythdc2 PE=1 SV=1	10.4	2008800	1952400	2036800	2020200	1985100	1913400	20.9379	20.8968	20.9579	20.9461	20.9208	20.8677	0.0167114	-0.0243739	0.0366818	0.0248756	-0.000410853	-0.053484	-0.611259	0.000931298
Q4KL76;Q64433;Q9JI95	10 kDa heat shock protein, mitochondrial	Hspe1;Cpn10-rs1	tr|A2ACM0|A2ACM0_MOUSE Regulatory-associated protein of mTOR OS=Mus musculus GN=Rptor PE=1 SV=1;sp|Q8K4Q0|RPTOR_MOUSE Regulatory-associated protein of mTOR OS=Mus musculus GN=Rptor PE=1 SV=1;tr|E9PXZ5|E9PXZ5_MOUSE Regulatory-associated protein of mTOR OS=M	8.5	1133400	1173300	1189200	1124200	1145100	1171400	20.1122	20.1621	20.1816	20.1005	20.127	20.1598	-0.028314	0.0216009	0.0410203	-0.0400724	-0.0134975	0.0192627	-0.610458	0
B1AU25;Q9Z0X1;Q2QKE3	Apoptosis-inducing factor 1, mitochondrial	Aifm1;Pdcd8	tr|A0A0N4SW98|A0A0N4SW98_MOUSE tRNA-splicing endonuclease subunit Sen2 OS=Mus musculus GN=Tsen2 PE=1 SV=1;sp|Q6P7W5|SEN2_MOUSE tRNA-splicing endonuclease subunit Sen2 OS=Mus musculus GN=Tsen2 PE=1 SV=1	14.6	711230	626800	611930	648450	581090	544460	19.44	19.2576	19.223	19.3066	19.1484	19.0545	0.201604	0.0192933	-0.0153452	0.0682835	-0.0899502	-0.183886	-0.609012	0
A0A140LJ31;Q9D009	Putative lipoyltransferase 2, mitochondrial	Lipt2	sp|Q99MN1|SYK_MOUSE Lysine--tRNA ligase OS=Mus musculus GN=Kars PE=1 SV=1	53.8	445290	434600	443390	476960	449800	465130	18.7644	18.7293	18.7582	18.8635	18.7789	18.8273	-0.022554	-0.0576111	-0.028723	0.076569	-0.0080156	0.0403347	-0.604742	0
Q7TMG8;Q3TD78;O55126;A0A0G2JEV1	Protein NipSnap homolog 2	Gbas	tr|E9QMJ1|E9QMJ1_MOUSE Arf-GAP with SH3 domain, ANK repeat and PH domain-containing protein 1 OS=Mus musculus GN=Asap1 PE=1 SV=1;tr|H3BL41|H3BL41_MOUSE Arf-GAP with SH3 domain, ANK repeat and PH domain-containing protein 1 OS=Mus musculus GN=Asap1 PE=1 SV=	10.5	4094900	4197000	4325800	4056300	4257300	4009900	21.9654	22.0009	22.0445	21.9517	22.0215	21.9351	-0.0211423	0.014388	0.0579965	-0.0348061	0.0349683	-0.0514042	-0.60413	0.0161424
Q3UUI3	Acyl-coenzyme A thioesterase THEM4	Them4	sp|Q6ZPR6-2|IBTK_MOUSE Isoform 2 of Inhibitor of Bruton tyrosine kinase OS=Mus musculus GN=Ibtk;sp|Q6ZPR6|IBTK_MOUSE Inhibitor of Bruton tyrosine kinase OS=Mus musculus GN=Ibtk PE=1 SV=3	1.6	25788	28250	29233	23841	21549	22056	14.6544	14.786	14.8353	14.5412	14.3953	14.4289	0.047569	0.17912	0.228467	-0.0656862	-0.21151	-0.17796	-0.603987	0
Q91WN4;Q91WN4-2;Q3V0K6	Kynurenine 3-monooxygenase	Kmo	sp|Q8BP74-2|PSTK_MOUSE Isoform 2 of L-seryl-tRNA(Sec) kinase OS=Mus musculus GN=Pstk;sp|Q8BP74|PSTK_MOUSE L-seryl-tRNA(Sec) kinase OS=Mus musculus GN=Pstk PE=1 SV=2;tr|A0A140LI76|A0A140LI76_MOUSE L-seryl-tRNA(Sec) kinase (Fragment) OS=Mus musculus GN=Pstk	8.2	116220	121270	122060	106140	114070	127790	16.8265	16.8879	16.8972	16.6956	16.7996	16.9634	-0.0185307	0.0428336	0.0522014	-0.149421	-0.0454696	0.118386	-0.60375	0
Q91YP0	L-2-hydroxyglutarate dehydrogenase, mitochondrial	L2hgdh	tr|F6VT60|F6VT60_MOUSE AFG1-like ATPase (Fragment) OS=Mus musculus GN=Afg1l PE=1 SV=1;sp|Q3V384|AFG1L_MOUSE AFG1-like ATPase OS=Mus musculus GN=Afg1l PE=1 SV=1	5.7	164770	152150	150620	144170	129520	144560	17.3301	17.2151	17.2006	17.1374	16.9828	17.1413	0.162208	0.0472484	0.0326674	-0.0304749	-0.185071	-0.0265775	-0.603447	0
Q5I0W0;Q3UF04;Q3TJD4;Q9CQQ7;A0A0G2JGX3	ATP synthase F(0) complex subunit B1, mitochondrial	Atp5f1	sp|Q7TMK9|HNRPQ_MOUSE Heterogeneous nuclear ribonucleoprotein Q OS=Mus musculus GN=Syncrip PE=1 SV=2;tr|G3V018|G3V018_MOUSE Heterogeneous nuclear ribonucleoprotein Q OS=Mus musculus GN=Syncrip PE=1 SV=1	50.1	34290000	33466000	33165000	31832000	31452000	31067000	25.0313	24.9962	24.9832	24.924	24.9066	24.8889	0.0762616	0.0411698	0.0281352	-0.0310485	-0.0483746	-0.0661434	-0.602847	0.00150261
Q3UEN1;Q8BLN7;A2APN2;Q8R093;Q8CGR7	Uridine phosphorylase;Uridine phosphorylase 2	Upp2	sp|Q8CII2|CD123_MOUSE Cell division cycle protein 123 homolog OS=Mus musculus GN=Cdc123 PE=1 SV=2	31.2	2664000	2933100	2908700	2946500	2910700	3168300	21.3452	21.484	21.4719	21.4906	21.4729	21.5953	-0.131485	0.00734756	-0.0047042	0.0139236	-0.00371255	0.11863	-0.601319	0.0267048
Q9D172;A0A1W2P7B6	ES1 protein homolog, mitochondrial	D10Jhu81e	sp|Q80X95|RRAGA_MOUSE Ras-related GTP-binding protein A OS=Mus musculus GN=Rraga PE=1 SV=1	34.8	4721300	4798500	4988600	4748400	4735400	4451700	22.1708	22.1942	22.2502	22.179	22.1751	22.0859	-0.00509697	0.0183024	0.0743539	0.00316034	-0.000794835	-0.0899248	-0.601204	0
Q3UDA8		Cpt2	sp|Q8CD10|MICU2_MOUSE Calcium uptake protein 2, mitochondrial OS=Mus musculus GN=Micu2 PE=1 SV=2	27.1	1938200	1924200	2178400	1899600	1882400	1693200	20.8863	20.8758	21.0548	20.8573	20.8441	20.6913	0.0180064	0.0075477	0.186558	-0.0110154	-0.0241378	-0.176959	-0.600572	0
A2RSV8;P19783;M0QWX7	Cytochrome c oxidase subunit 4 isoform 1, mitochondrial	Cox4i1	tr|A0A1B0GT26|A0A1B0GT26_MOUSE BCL2/adenovirus E1B 19 kDa protein-interacting protein 3 OS=Mus musculus GN=Bnip3 PE=1 SV=1;sp|O55003|BNIP3_MOUSE BCL2/adenovirus E1B 19 kDa protein-interacting protein 3 OS=Mus musculus GN=Bnip3 PE=1 SV=1	11	177190	165790	213000	335090	269590	339470	17.4349	17.339	17.7005	18.3542	18.0404	18.3729	-0.438721	-0.534661	-0.173164	0.480531	0.166749	0.499266	-0.60015	0.000652087
Q3THU8;Q8VEM8;Q3UB63;Q3U995;G5E902	Phosphate carrier protein, mitochondrial	Slc25a3	tr|Q3U4S0|Q3U4S0_MOUSE Pantothenate kinase 2 OS=Mus musculus GN=Pank2 PE=1 SV=1;tr|F6VV40|F6VV40_MOUSE Pantothenate kinase 2 (Fragment) OS=Mus musculus GN=Pank2 PE=1 SV=1	17.6	492350	490550	565310	527970	529900	552600	18.9093	18.904	19.1087	19.0101	19.0154	19.0759	-0.0945721	-0.0998562	0.104786	0.00619957	0.0114637	0.0719792	-0.599636	0
Q8R1S0;D3YW66	Ubiquinone biosynthesis monooxygenase COQ6	Coq6	tr|E9PV44|E9PV44_MOUSE ATPase inhibitor, mitochondrial OS=Mus musculus GN=Atpif1 PE=1 SV=1;sp|O35143|ATIF1_MOUSE ATPase inhibitor, mitochondrial OS=Mus musculus GN=Atpif1 PE=1 SV=2	36.5	9058000	9914800	7066300	6936500	7088900	8203100	23.1108	23.2412	22.7525	22.7258	22.7571	22.9677	0.184914	0.315305	-0.173323	-0.20007	-0.168717	0.0418909	-0.597015	0
P56480	ATP synthase subunit beta, mitochondrial	Atp5b	sp|Q99KI0|ACON_MOUSE Aconitate hydratase, mitochondrial OS=Mus musculus GN=Aco2 PE=1 SV=1	62.7	62529000	63965000	63967000	54323000	56431000	49453000	25.898	25.9308	25.9308	25.6951	25.75	25.5596	0.103985	0.136742	0.136787	-0.0989777	-0.0440529	-0.234483	-0.596634	0
A2AQB2		Neb	tr|E9Q8I7|E9Q8I7_MOUSE Nuclear transcription factor, X-box-binding-like 1 OS=Mus musculus GN=Nfxl1 PE=1 SV=1	22.3	3219300	3396100	3390800	3208600	3387600	3395200	21.6183	21.6954	21.6932	21.6135	21.6918	21.6951	-0.0495789	0.027553	0.0252997	-0.054382	0.0239376	0.0271706	-0.594811	0.492938
G3UW83;Q6NZL6	Tonsoku-like protein	Tonsl	tr|A0A0G2JFY6|A0A0G2JFY6_MOUSE AP complex subunit beta OS=Mus musculus GN=Ap4b1 PE=1 SV=1;tr|B0V3P3|B0V3P3_MOUSE AP complex subunit beta OS=Mus musculus GN=Ap4b1 PE=1 SV=1;tr|B0V3P4|B0V3P4_MOUSE AP complex subunit beta OS=Mus musculus GN=Ap4b1 PE=1 SV=1;sp	4	303180	289920	308300	295560	315390	334240	18.2098	18.1453	18.234	18.1731	18.2668	18.3505	-0.0200982	-0.0846179	0.00406211	-0.0568217	0.0368641	0.120612	-0.594353	0.144315
G5E8R3;Q3T9S7;E9QPD7;Q05920;Q3TCQ3;Q3UFS6;Q62043;Q8BP54	Pyruvate carboxylase;Pyruvate carboxylase, mitochondrial	Pcx;Pc	sp|Q99LB7|SARDH_MOUSE Sarcosine dehydrogenase, mitochondrial OS=Mus musculus GN=Sardh PE=1 SV=1	5.7	407560	445690	545880	366770	459540	478770	18.6367	18.7657	19.0582	18.4845	18.8098	18.869	-0.133993	-0.00496536	0.287578	-0.28613	0.0391845	0.0983268	-0.594054	0
Q80XN0;D3Z2Y8	D-beta-hydroxybutyrate dehydrogenase, mitochondrial	Bdh1	sp|Q920A7|AFG31_MOUSE AFG3-like protein 1 OS=Mus musculus GN=Afg3l1 PE=1 SV=2;sp|Q920A7-2|AFG31_MOUSE Isoform 2 of AFG3-like protein 1 OS=Mus musculus GN=Afg3l1	21.2	2292600	2295900	2179500	2267600	2092100	2244500	21.1286	21.1306	21.0556	21.1127	20.9965	21.098	0.041559	0.0436342	-0.0314284	0.0257405	-0.0904738	0.0109685	-0.591851	0.000241299
Q8C3Y4	Kinetochore-associated protein 1	Kntc1	tr|A0A087WSE3|A0A087WSE3_MOUSE Striated muscle-specific serine/threonine-protein kinase (Fragment) OS=Mus musculus GN=Speg PE=1 SV=1;tr|E9QQ25|E9QQ25_MOUSE Striated muscle-specific serine/threonine-protein kinase OS=Mus musculus GN=Speg PE=1 SV=1;sp|Q62407	1.1	427330	432790	392150	458360	432760	353110	18.705	18.7233	18.581	18.8061	18.7232	18.4298	0.0435857	0.0619023	-0.0803593	0.144716	0.0618023	-0.231647	-0.590955	0
Q505D7;A0A0U1RPB1	Optic atrophy 3 protein homolog	Opa3	sp|Q6PHN9|RAB35_MOUSE Ras-related protein Rab-35 OS=Mus musculus GN=Rab35 PE=1 SV=1	44.8	5588700	5904000	6095700	5544100	5490200	5056400	22.4141	22.4933	22.5394	22.4025	22.3884	22.2697	-0.00380726	0.0753727	0.121472	-0.0153667	-0.0294613	-0.148209	-0.589738	0
B7ZP16;H7BWY3;Q3UEG6	Alanine--glyoxylate aminotransferase 2, mitochondrial	Agxt2	sp|Q99N92|RM27_MOUSE 39S ribosomal protein L27, mitochondrial OS=Mus musculus GN=Mrpl27 PE=1 SV=1	21.6	837780	844940	808010	841450	817620	862480	19.6762	19.6885	19.624	19.6825	19.6411	19.7181	0.00447269	0.0167501	-0.0477256	0.0107788	-0.0306683	0.0463922	-0.589218	7.73481e-05
O88990	Alpha-actinin-3	Actn3	tr|E9QL12|E9QL12_MOUSE Dysferlin OS=Mus musculus GN=Dysf PE=1 SV=1;tr|E9PXU9|E9PXU9_MOUSE Dysferlin OS=Mus musculus GN=Dysf PE=1 SV=1;tr|A0A0N4SWH3|A0A0N4SWH3_MOUSE Dysferlin OS=Mus musculus GN=Dysf PE=1 SV=1;tr|A0A0N4SUN3|A0A0N4SUN3_MOUSE Dysferlin OS=Mus	31.4	13017000	13595000	13902000	12919000	13109000	10611000	23.6339	23.6966	23.7288	23.623	23.6441	23.3391	0.0230006	0.0856798	0.117896	0.012098	0.0331613	-0.271836	-0.588969	0.226527
Q4VBC9;O09111	NADH dehydrogenase [ubiquinone] 1 beta subcomplex subunit 11, mitochondrial	Ndufb11	sp|Q8K411-2|PREP_MOUSE Isoform 2 of Presequence protease, mitochondrial OS=Mus musculus GN=Pitrm1;sp|Q8K411|PREP_MOUSE Presequence protease, mitochondrial OS=Mus musculus GN=Pitrm1 PE=1 SV=1;sp|Q8K411-3|PREP_MOUSE Isoform 3 of Presequence protease, mitocho	54.6	42789000	44709000	45948000	41509000	38719000	42745000	25.3507	25.4141	25.4535	25.3069	25.2065	25.3493	0.00390182	0.0672271	0.106664	-0.039914	-0.140296	0.00241753	-0.588295	0
Q545T7;P05977;Q545G5;P05977-2;E9PWG4;Q6PCW9;E0CZ30	Myosin light chain 1/3, skeletal muscle isoform	Myl1	tr|A0A286YE36|A0A286YE36_MOUSE Histone-lysine N-methyltransferase OS=Mus musculus GN=Nsd1 PE=1 SV=1;tr|E9QAE4|E9QAE4_MOUSE Histone-lysine N-methyltransferase OS=Mus musculus GN=Nsd1 PE=1 SV=1;sp|O88491|NSD1_MOUSE Histone-lysine N-methyltransferase, H3 lysi	1.6	2529100	2703400	2514300	2512900	2501100	2705800	21.2702	21.3663	21.2617	21.2609	21.2541	21.3676	-0.0266304	0.0695205	-0.0350977	-0.0359013	-0.0426918	0.0708007	-0.586651	0.415805
D3YUM1;Q91YT0;D3Z1U9	NADH dehydrogenase [ubiquinone] flavoprotein 1, mitochondrial	Ndufv1	sp|Q99MN9|PCCB_MOUSE Propionyl-CoA carboxylase beta chain, mitochondrial OS=Mus musculus GN=Pccb PE=1 SV=2;tr|E9Q1J7|E9Q1J7_MOUSE Propionyl-CoA carboxylase beta chain, mitochondrial OS=Mus musculus GN=Pccb PE=1 SV=1	59.3	4046200	4044200	4346400	3537500	3762100	3785800	21.9481	21.9474	22.0514	21.7543	21.8431	21.8522	0.0487161	0.0480028	0.151969	-0.145121	-0.0563134	-0.0472534	-0.585926	0
Q545K0;O35683	NADH dehydrogenase [ubiquinone] 1 alpha subcomplex subunit 1	Ndufa1	sp|Q61171|PRDX2_MOUSE Peroxiredoxin-2 OS=Mus musculus GN=Prdx2 PE=1 SV=3;tr|D3Z4A4|D3Z4A4_MOUSE Peroxiredoxin-2 (Fragment) OS=Mus musculus GN=Prdx2 PE=1 SV=8	67.2	68899000	70373000	70332000	63216000	70767000	65188000	26.038	26.0685	26.0677	25.9138	26.0766	25.9581	0.0175398	0.0480788	0.047238	-0.106653	0.0561336	-0.0623368	-0.583895	0
Q9CPX7	28S ribosomal protein S16, mitochondrial	Mrps16	tr|A0A0R3P9C8|A0A0R3P9C8_MOUSE NADH dehydrogenase [ubiquinone] 1 alpha subcomplex subunit 9, mitochondrial OS=Mus musculus GN=Ndufa9 PE=1 SV=1;sp|Q9DC69|NDUA9_MOUSE NADH dehydrogenase [ubiquinone] 1 alpha subcomplex subunit 9, mitochondrial OS=Mus musculus	38.1	8431400	8788300	8831600	7937000	8071300	7453300	23.0073	23.0672	23.0742	22.9202	22.9444	22.8294	0.0335546	0.0933666	0.100457	-0.0536238	-0.0294165	-0.144338	-0.581829	2.35988e-05
E9PYJ9;Q9JKS4-6;Q9JKS4-4;Q9JKS4-2	LIM domain-binding protein 3	Ldb3	sp|Q9R045|ANGL2_MOUSE Angiopoietin-related protein 2 OS=Mus musculus GN=Angptl2 PE=2 SV=2	21.3	3825900	3745600	4080900	3941000	4020300	3575600	21.8674	21.8368	21.9605	21.9101	21.9389	21.7698	-0.0131898	-0.0437921	0.0798984	0.0295728	0.0583142	-0.110804	-0.581731	0.346552
Q91YE3	Egl nine homolog 1	Egln1	tr|Q5SUW3|Q5SUW3_MOUSE Growth factor receptor-bound protein 10 OS=Mus musculus GN=Grb10 PE=1 SV=1;sp|Q60760-2|GRB10_MOUSE Isoform 2 of Growth factor receptor-bound protein 10 OS=Mus musculus GN=Grb10;sp|Q60760|GRB10_MOUSE Growth factor receptor-bound prote	43.6	12799000	14529000	12382000	13427000	12983000	11963000	23.6095	23.7924	23.5617	23.6786	23.6301	23.5121	-0.0212274	0.161677	-0.0690141	0.0478785	-0.000634692	-0.118679	-0.579498	0
Q9CXJ4	ATP-binding cassette sub-family B member 8, mitochondrial	Abcb8	sp|Q6P3A8-2|ODBB_MOUSE Isoform 2 of 2-oxoisovalerate dehydrogenase subunit beta, mitochondrial OS=Mus musculus GN=Bckdhb;sp|Q6P3A8|ODBB_MOUSE 2-oxoisovalerate dehydrogenase subunit beta, mitochondrial OS=Mus musculus GN=Bckdhb PE=1 SV=2	9.9	686310	682250	681260	656970	624690	650010	19.3885	19.3799	19.3778	19.3255	19.2528	19.3101	0.0493943	0.0408345	0.0387395	-0.0136385	-0.0863256	-0.0290041	-0.579381	0
Q3UFJ3;P35486	Pyruvate dehydrogenase E1 component subunit alpha;Pyruvate dehydrogenase E1 component subunit alpha, somatic form, mitochondrial	Pdha1	sp|Q9EP89|LACTB_MOUSE Serine beta-lactamase-like protein LACTB, mitochondrial OS=Mus musculus GN=Lactb PE=1 SV=1;tr|A0A1L1SVF9|A0A1L1SVF9_MOUSE Serine beta-lactamase-like protein LACTB, mitochondrial OS=Mus musculus GN=Lactb PE=1 SV=1	9.1	1504800	1614200	1844800	1710100	1548900	1445300	20.5211	20.6224	20.815	20.7056	20.5628	20.4629	-0.0938531	0.00739448	0.20004	0.0906558	-0.0521809	-0.152056	-0.578951	0
Q9CV53;Q91WK5	Glycine cleavage system H protein, mitochondrial	Gcsh	sp|P42125|ECI1_MOUSE Enoyl-CoA delta isomerase 1, mitochondrial OS=Mus musculus GN=Eci1 PE=1 SV=2	41.9	7456300	7848300	7138000	6118000	6297400	6803500	22.83	22.9039	22.7671	22.5446	22.5863	22.6978	0.108384	0.182305	0.0454443	-0.177015	-0.135319	-0.0237985	-0.578522	0
Q4FJK0;Q9CQ62	2,4-dienoyl-CoA reductase, mitochondrial	Decr1	sp|Q91WS0|CISD1_MOUSE CDGSH iron-sulfur domain-containing protein 1 OS=Mus musculus GN=Cisd1 PE=1 SV=1	52.8	2153700	2268500	2081100	1798100	1827400	2074200	21.0384	21.1133	20.9889	20.778	20.8014	20.9841	0.0876968	0.162618	0.0382258	-0.172647	-0.149328	0.0334345	-0.578453	0
Q9D6U8	Protein FAM162A	Fam162a	sp|Q8CHT0|AL4A1_MOUSE Delta-1-pyrroline-5-carboxylate dehydrogenase, mitochondrial OS=Mus musculus GN=Aldh4a1 PE=1 SV=3	17.6	2904900	2758700	2993900	2600600	2607100	2510400	21.4701	21.3956	21.5136	21.3104	21.314	21.2595	0.09287	0.0183701	0.136408	-0.066774	-0.0631725	-0.117701	-0.576769	0.110147
Q9D023	Mitochondrial pyruvate carrier 2	Mpc2	tr|F7CTF8|F7CTF8_MOUSE Mitochondrial fission factor (Fragment) OS=Mus musculus GN=Mff PE=1 SV=1;tr|E0CYB9|E0CYB9_MOUSE Mitochondrial fission factor OS=Mus musculus GN=Mff PE=1 SV=1;sp|Q6PCP5-3|MFF_MOUSE Isoform 3 of Mitochondrial fission factor OS=Mus musc	51.8	1005100	991920	968050	887800	954100	967710	19.9389	19.9199	19.8847	19.7599	19.8638	19.8842	0.0636801	0.0446367	0.00949449	-0.115352	-0.0114466	0.0089877	-0.576336	0.00111071
P70188-2;P70188;Q3UZA5	Kinesin-associated protein 3	Kifap3	tr|A0A140LIT2|A0A140LIT2_MOUSE 7-dehydrocholesterol reductase OS=Mus musculus GN=Dhcr7 PE=1 SV=1;sp|O88455|DHCR7_MOUSE 7-dehydrocholesterol reductase OS=Mus musculus GN=Dhcr7 PE=1 SV=1	8.6	1863400	1843100	1983900	1814000	1807400	2004900	20.8295	20.8137	20.9199	20.7907	20.7855	20.9351	-0.0162345	-0.0320376	0.0741674	-0.0549975	-0.0602561	0.0893583	-0.576159	0
Q9D2G2;Q9D2G2-2	Dihydrolipoyllysine-residue succinyltransferase component of 2-oxoglutarate dehydrogenase complex, mitochondrial	Dlst	tr|F8WJI3|F8WJI3_MOUSE Coiled-coil domain-containing protein 58 OS=Mus musculus GN=Ccdc58 PE=1 SV=1;sp|Q8R3Q6|CCD58_MOUSE Coiled-coil domain-containing protein 58 OS=Mus musculus GN=Ccdc58 PE=1 SV=1;tr|E9Q4B5|E9Q4B5_MOUSE Coiled-coil domain-containing prot	12.7	305940	309410	278060	282610	278010	344620	18.2229	18.2392	18.085	18.1085	18.0848	18.3946	0.0337287	0.0499997	-0.104124	-0.0807076	-0.104383	0.205486	-0.575342	0
A2CEK7		Mup14	sp|Q9Z0P7|SUFU_MOUSE Suppressor of fused homolog OS=Mus musculus GN=Sufu PE=1 SV=1;sp|Q9Z0P7-4|SUFU_MOUSE Isoform 4 of Suppressor of fused homolog OS=Mus musculus GN=Sufu;sp|Q9Z0P7-2|SUFU_MOUSE Isoform 2 of Suppressor of fused homolog OS=Mus musculus GN=Su	13.4	708150	710510	726350	663620	698330	778610	19.4337	19.4385	19.4703	19.34	19.4135	19.5705	-0.0107354	-0.00593538	0.0258746	-0.104433	-0.0308814	0.126111	-0.574916	0.421541
Q545H3;Q3UBR8;Q9Z0V7;A2AES1	Mitochondrial import inner membrane translocase subunit Tim17-B	Timm17b	sp|Q9Z0E6|GBP2_MOUSE Guanylate-binding protein 2 OS=Mus musculus GN=Gbp2 PE=1 SV=1	25	3739700	6720900	9862300	5017000	5359300	5022000	21.8345	22.6802	23.2335	22.2584	22.3536	22.2598	-0.602183	0.243549	0.796819	-0.178281	-0.0830609	-0.176843	-0.571074	2.34604e-05
A0A140LIF0;Q3TYT1;P97478;Q8K359	Ubiquinone biosynthesis protein COQ7 homolog	Coq7	sp|O08734|BAK_MOUSE Bcl-2 homologous antagonist/killer OS=Mus musculus GN=Bak1 PE=1 SV=3;tr|Q91WX5|Q91WX5_MOUSE Bak1 protein OS=Mus musculus GN=Bak1 PE=1 SV=1;tr|F7CUQ1|F7CUQ1_MOUSE Bcl-2 homologous antagonist/killer (Fragment) OS=Mus musculus GN=Bak1 PE=1	32.1	1671200	1724700	1699200	1489900	1410200	1413200	20.6725	20.7179	20.6964	20.5068	20.4275	20.4305	0.09719	0.142651	0.121161	-0.0684789	-0.147795	-0.144729	-0.571064	0.00187769
A0A1L1STE6;Q9D6R2;Q9D6R2-2	Isocitrate dehydrogenase [NAD] subunit alpha, mitochondrial	Idh3a	tr|A0A1Y7VK19|A0A1Y7VK19_MOUSE Iron-sulfur cluster assembly 2 homolog, mitochondrial (Fragment) OS=Mus musculus GN=Isca2 PE=1 SV=1;sp|Q9DCB8|ISCA2_MOUSE Iron-sulfur cluster assembly 2 homolog, mitochondrial OS=Mus musculus GN=Isca2 PE=1 SV=2	24.7	632740	630640	654790	672230	644780	649380	19.2713	19.2665	19.3207	19.3586	19.2984	19.3087	-0.0327683	-0.0375644	0.0166512	0.0545738	-0.00557411	0.00468184	-0.570789	0
Q8BW75	Amine oxidase [flavin-containing] B	Maob	sp|Q9D8H7|OMA1_MOUSE Metalloendopeptidase OMA1, mitochondrial OS=Mus musculus GN=Oma1 PE=1 SV=1	2.3	58696	63975	63122	59557	60287	67009	15.841	15.9652	15.9459	15.862	15.8796	16.0321	-0.0799689	0.0442772	0.0249119	-0.05896	-0.0413841	0.111124	-0.570163	0.000407809
Q9DB20;Q3THG0;Q3TF25	ATP synthase subunit O, mitochondrial	Atp5o	sp|Q3UUI3|THEM4_MOUSE Acyl-coenzyme A thioesterase THEM4 OS=Mus musculus GN=Them4 PE=1 SV=1	5.7	68784	72892	72912	67186	71880	68708	16.0698	16.1535	16.1539	16.0359	16.1333	16.0682	-0.0326301	0.0510573	0.0514531	-0.0665425	0.0308873	-0.0342251	-0.569519	0.00906852
Q8BW15;Q7TNL9;Q2V056		Chchd10	tr|H3BLL2|H3BLL2_MOUSE ATP synthase mitochondrial F1 complex assembly factor 1 OS=Mus musculus GN=Atpaf1 PE=1 SV=1;sp|Q811I0|ATPF1_MOUSE ATP synthase mitochondrial F1 complex assembly factor 1 OS=Mus musculus GN=Atpaf1 PE=1 SV=1;tr|V9GX21|V9GX21_MOUSE ATP	21.6	1335300	1387200	1428300	1353600	1324600	1302700	20.3487	20.4037	20.4459	20.3684	20.3371	20.3131	-0.0207531	0.0342588	0.0763821	-0.0011155	-0.0323602	-0.0564121	-0.56916	0.0501545
Q6P200;Q53YJ1;P27786;Q3UYU1	Steroid 17-alpha-hydroxylase/17,20 lyase	Cyp17a1	sp|Q9R1P0|PSA4_MOUSE Proteasome subunit alpha type-4 OS=Mus musculus GN=Psma4 PE=1 SV=1;tr|E9PW69|E9PW69_MOUSE Proteasome subunit alpha type (Fragment) OS=Mus musculus GN=Psma4 PE=1 SV=1	58.6	33259000	33102000	33265000	32241000	32299000	31018000	24.9872	24.9804	24.9875	24.9424	24.945	24.8866	0.0323848	0.0255584	0.0326451	-0.0124635	-0.00987048	-0.0682543	-0.568327	0.276942
Q545A2;P51881	ADP/ATP translocase 2;ADP/ATP translocase 2, N-terminally processed	Slc25a5	tr|Q9D4E6|Q9D4E6_MOUSE Polyadenylate-binding protein OS=Mus musculus GN=Pabpc6 PE=1 SV=1	19.8	666600	581310	517170	357830	387690	446080	19.3465	19.1489	18.9803	18.4489	18.5645	18.7669	0.470447	0.272933	0.104264	-0.4271	-0.311471	-0.109072	-0.567439	2.32558e-05
O88986;Q9CZ08;E9PWY6	2-amino-3-ketobutyrate coenzyme A ligase, mitochondrial	Gcat	sp|Q8BFR5|EFTU_MOUSE Elongation factor Tu, mitochondrial OS=Mus musculus GN=Tufm PE=1 SV=1;sp|Q8BFR5-2|EFTU_MOUSE Isoform 2 of Elongation factor Tu, mitochondrial OS=Mus musculus GN=Tufm	65.9	24283000	25307000	25380000	22790000	22366000	23192000	24.5334	24.593	24.5972	24.4419	24.4148	24.4671	0.0255282	0.0851181	0.0892736	-0.0660175	-0.0931112	-0.0407912	-0.56727	0
Q9CZU6	Citrate synthase, mitochondrial	Cs	sp|Q8C196|CPSM_MOUSE Carbamoyl-phosphate synthase [ammonia], mitochondrial OS=Mus musculus GN=Cps1 PE=1 SV=2	2.3	796180	836910	864900	856740	830740	848780	19.6027	19.6747	19.7222	19.7085	19.664	19.695	-0.0751296	-0.00315178	0.0443091	0.0306332	-0.0138272	0.0171664	-0.567155	1.22699e-05
Q9CR98;A0A0N4SWI4	Protein FAM136A	Fam136a	tr|Z4YKT6|Z4YKT6_MOUSE Dehydrogenase/reductase SDR family member 7B OS=Mus musculus GN=Dhrs7b PE=1 SV=1;sp|Q99J47-2|DRS7B_MOUSE Isoform 2 of Dehydrogenase/reductase SDR family member 7B OS=Mus musculus GN=Dhrs7b;sp|Q99J47|DRS7B_MOUSE Dehydrogenase/reductas	25.3	2426300	2615600	2544400	2570500	2462600	2423800	21.2103	21.3187	21.2789	21.2936	21.2318	21.2088	-0.0466966	0.0616874	0.0218709	0.0365945	-0.0252722	-0.0481839	-0.565499	0.0035389
Q9CQE1;B1AWZ5	Protein NipSnap homolog 3B	Nipsnap3b	tr|D3YWI4|D3YWI4_MOUSE Protein Mpv17 OS=Mus musculus GN=Mpv17 PE=1 SV=1;tr|E9Q1I6|E9Q1I6_MOUSE Protein Mpv17 OS=Mus musculus GN=Mpv17 PE=1 SV=1;tr|F8WHT5|F8WHT5_MOUSE Protein Mpv17 OS=Mus musculus GN=Mpv17 PE=1 SV=1;tr|G3UVW1|G3UVW1_MOUSE Mpv17 transgene,	24.7	463090	506130	542220	437140	417250	530790	18.8209	18.9491	19.0485	18.7377	18.6706	19.0178	-0.0531787	0.0750367	0.174407	-0.136376	-0.203559	0.14367	-0.56377	0
Q8BH95	Enoyl-CoA hydratase, mitochondrial	Echs1	sp|P12787|COX5A_MOUSE Cytochrome c oxidase subunit 5A, mitochondrial OS=Mus musculus GN=Cox5a PE=1 SV=2	41.8	2779800	2932900	2707000	2431800	2263400	2901500	21.4065	21.4839	21.3683	21.2136	21.1101	21.4684	0.0647613	0.142108	0.0264751	-0.128195	-0.231728	0.126579	-0.563427	0
Q4FZG2;Q545P3;P46656	Adrenodoxin, mitochondrial	Fdx1	sp|O35435|PYRD_MOUSE Dihydroorotate dehydrogenase (quinone), mitochondrial OS=Mus musculus GN=Dhodh PE=1 SV=2;tr|E9Q1V3|E9Q1V3_MOUSE Dihydroorotate dehydrogenase (quinone), mitochondrial OS=Mus musculus GN=Dhodh PE=1 SV=1	20	1220500	1129300	1230700	1237600	1160700	1071800	20.219	20.107	20.231	20.2391	20.1466	20.0316	0.0566463	-0.0553972	0.0686531	0.0767191	-0.0158309	-0.13079	-0.563408	0.00734483
Q7TND9;P53395	Lipoamide acyltransferase component of branched-chain alpha-keto acid dehydrogenase complex, mitochondrial	Dbt	sp|Q91WM2|HDHD5_MOUSE Haloacid dehalogenase-like hydrolase domain-containing 5 OS=Mus musculus GN=Hdhd5 PE=1 SV=1	9.3	109430	115990	112250	102360	110940	116260	16.7396	16.8236	16.7764	16.6433	16.7594	16.827	-0.0219101	0.062082	0.014797	-0.118266	-0.00213882	0.0654364	-0.561766	0
Q5SX39	Myosin-4	Myh4	sp|Q3UGC7|EI3JA_MOUSE Eukaryotic translation initiation factor 3 subunit J-A OS=Mus musculus GN=Eif3j1 PE=2 SV=1;sp|Q66JS6|EI3JB_MOUSE Eukaryotic translation initiation factor 3 subunit J-B OS=Mus musculus GN=Eif3j2 PE=1 SV=1	68.6	23505000	23580000	22810000	23338000	23482000	22814000	24.4865	24.4911	24.4432	24.4762	24.4851	24.4434	0.0155754	0.0201715	-0.0277258	0.00528868	0.014163	-0.0274728	-0.560456	0.347248
Q8BU20;Q9CQH3;D3Z568;F6Y6V5;D3YX99;D3Z6W9	NADH dehydrogenase [ubiquinone] 1 beta subcomplex subunit 5, mitochondrial	Ndufb5	sp|Q8BGV0|SYNM_MOUSE Probable asparagine--tRNA ligase, mitochondrial OS=Mus musculus GN=Nars2 PE=1 SV=1;tr|A0A0U1RPY0|A0A0U1RPY0_MOUSE Probable asparagine--tRNA ligase, mitochondrial OS=Mus musculus GN=Nars2 PE=1 SV=1;tr|D3YV21|D3YV21_MOUSE Probable aspara	7.5	377530	390700	411940	384640	341640	394880	18.5262	18.5757	18.6521	18.5531	18.3821	18.5911	-0.0204898	0.0289801	0.105353	0.00642767	-0.164604	0.0443332	-0.55899	0.00589168
Q8BIJ6;E9PWN2;E9PWN3;Q8BIL6	Isoleucine--tRNA ligase, mitochondrial	Iars2	sp|Q2TPA8|HSDL2_MOUSE Hydroxysteroid dehydrogenase-like protein 2 OS=Mus musculus GN=Hsdl2 PE=1 SV=1;tr|B1AX78|B1AX78_MOUSE Hydroxysteroid dehydrogenase-like protein 2 OS=Mus musculus GN=Hsdl2 PE=1 SV=1	32	1628300	1793500	1738200	1641500	1648600	1617000	20.6349	20.7743	20.7292	20.6466	20.6528	20.6249	-0.0421858	0.0972254	0.0520417	-0.0305376	-0.024311	-0.0522327	-0.556328	0
A0A0R4J1N8;Q8CEE7;D3YVJ8	Retinol dehydrogenase 13	Rdh13	sp|Q9CQN6|TM14C_MOUSE Transmembrane protein 14C OS=Mus musculus GN=Tmem14c PE=1 SV=1	9.6	105410	109530	107030	104650	106430	115330	16.6857	16.741	16.7077	16.6752	16.6995	16.8154	-0.0350879	0.0202264	-0.0130844	-0.0455274	-0.0211948	0.0946682	-0.555804	0
Q99MN9;A0PJE6;Q7TMF4;E9Q1J7;Q8CFZ3;Q3UYS0	Propionyl-CoA carboxylase beta chain, mitochondrial	Pccb	sp|Q5ND52|MRM3_MOUSE rRNA methyltransferase 3, mitochondrial OS=Mus musculus GN=Mrm3 PE=2 SV=1	4.5	159930	161310	176070	172070	158140	190040	17.2871	17.2995	17.4258	17.3926	17.2708	17.5359	-0.0815472	-0.0691519	0.0571613	0.0240078	-0.0977854	0.167315	-0.555759	0
Q921G7;Q6PF96	Electron transfer flavoprotein-ubiquinone oxidoreductase, mitochondrial	Etfdh	sp|P28271|ACOC_MOUSE Cytoplasmic aconitate hydratase OS=Mus musculus GN=Aco1 PE=1 SV=3	46.1	18253000	19676000	20716000	18706000	18951000	18373000	24.1216	24.2299	24.3042	24.157	24.1758	24.1311	-0.0649795	0.0433239	0.117632	-0.029612	-0.0108391	-0.0555258	-0.555341	1.25e-05
A0A0R3P9C8;Q9DC69	NADH dehydrogenase [ubiquinone] 1 alpha subcomplex subunit 9, mitochondrial	Ndufa9	sp|Q8VEM8|MPCP_MOUSE Phosphate carrier protein, mitochondrial OS=Mus musculus GN=Slc25a3 PE=1 SV=1;tr|G5E902|G5E902_MOUSE MCG10343, isoform CRA_b OS=Mus musculus GN=Slc25a3 PE=1 SV=1	39.8	36062000	37138000	37292000	35860000	33515000	30087000	25.104	25.1464	25.1524	25.0959	24.9983	24.8426	0.0473853	0.0898021	0.0957721	0.0392814	-0.0582871	-0.213954	-0.554704	0
Q8K0C4	Lanosterol 14-alpha demethylase	Cyp51a1	sp|P60060|SC61G_MOUSE Protein transport protein Sec61 subunit gamma OS=Mus musculus GN=Sec61g PE=3 SV=1;tr|G3UWH0|G3UWH0_MOUSE MCG7641, isoform CRA_b OS=Mus musculus GN=Sec61g PE=1 SV=1	36.8	197700	188140	191850	179430	179940	195710	17.593	17.5214	17.5496	17.4531	17.4572	17.5784	0.0675207	-0.00398552	0.0241866	-0.072371	-0.0682762	0.0529253	-0.554318	0.00200972
F8WHP8;P56135	ATP synthase subunit f, mitochondrial	Atp5j2	sp|Q9CQR4|ACO13_MOUSE Acyl-coenzyme A thioesterase 13 OS=Mus musculus GN=Acot13 PE=1 SV=1	15.7	1368700	1367800	1397100	1186700	1193400	1286900	20.3844	20.3834	20.414	20.1785	20.1866	20.2955	0.077301	0.076352	0.10693	-0.12855	-0.120428	-0.0116053	-0.554233	8.53333e-05
Q924L1-3;Q924L1-2;Q924L1	LETM1 domain-containing protein 1	Letmd1	tr|A0A0R4J083|A0A0R4J083_MOUSE Long-chain-specific acyl-CoA dehydrogenase, mitochondrial OS=Mus musculus GN=Acadl PE=1 SV=1;sp|P51174|ACADL_MOUSE Long-chain specific acyl-CoA dehydrogenase, mitochondrial OS=Mus musculus GN=Acadl PE=1 SV=2	34.2	26419000	27305000	32822000	24447000	25428000	23792000	24.6551	24.7027	24.9682	24.5432	24.5999	24.504	-0.0070835	0.0405058	0.306004	-0.119002	-0.0622414	-0.158183	-0.552763	0
Q8R5C0;D3Z3F4;F7C846;G3XA66;D3YVW0;P47802;G3UXX9;G3UYJ5;G3XA75	Metaxin-1	Mtx1	tr|D3YZN4|D3YZN4_MOUSE Paraplegin OS=Mus musculus GN=Spg7 PE=1 SV=1;tr|D3YXB7|D3YXB7_MOUSE Paraplegin OS=Mus musculus GN=Spg7 PE=1 SV=2;sp|Q3ULF4|SPG7_MOUSE Paraplegin OS=Mus musculus GN=Spg7 PE=1 SV=1;tr|D3Z342|D3Z342_MOUSE Paraplegin (Fragment) OS=Mus mu	4.3	145120	142020	148580	133020	142920	143030	17.1469	17.1157	17.1809	17.0213	17.1248	17.126	0.0276215	-0.00353075	0.0616151	-0.0979817	0.00558296	0.00669292	-0.552665	0
Q35042;B3IYS1;Q9MD68;Q70YN3;A0A286T4I5;A0A286T4G8;A0A286T4G6;A0A286T4B5;A0A286T486;A0A075DCV7;P00397	Cytochrome c oxidase subunit 1	COI;mt-Co1;Mtco1	tr|A2AFF6|A2AFF6_MOUSE Cohesin subunit SA-2 OS=Mus musculus GN=Stag2 PE=1 SV=1;sp|O35638|STAG2_MOUSE Cohesin subunit SA-2 OS=Mus musculus GN=Stag2 PE=1 SV=3	33.5	13038000	13293000	13666000	12406000	13269000	12505000	23.6362	23.6642	23.7041	23.5645	23.6616	23.576	0.00179207	0.0297362	0.0696605	-0.0698925	0.0271291	-0.0584255	-0.551332	0.000311111
Q3U4D1	Adenosylhomocysteinase		sp|Q8R0K9|E2F4_MOUSE Transcription factor E2F4 OS=Mus musculus GN=E2f4 PE=1 SV=1	8.3	351670	358610	342790	370300	371490	409120	18.4239	18.4521	18.387	18.4983	18.503	18.6422	-0.0605286	-0.0323351	-0.0974258	0.0139437	0.0185725	0.157773	-0.551257	0.000351648
Q3TJT6;Q5SUD5;Q5SUC9	Protein SCO1 homolog, mitochondrial	Sco1	sp|Q8BMS4|COQ3_MOUSE Ubiquinone biosynthesis O-methyltransferase, mitochondrial OS=Mus musculus GN=Coq3 PE=1 SV=1	12.2	340870	349250	355540	356100	336780	335130	18.3789	18.4139	18.4397	18.4419	18.3614	18.3544	-0.0194956	0.0155429	0.0412947	0.0435652	-0.0369108	-0.0439964	-0.54958	0
Q923F9;E9QPX3;Q9CXZ1;Q9CTT4	NADH dehydrogenase [ubiquinone] iron-sulfur protein 4, mitochondrial	Ndufs4	sp|P67778|PHB_MOUSE Prohibitin OS=Mus musculus GN=Phb PE=1 SV=1;tr|Q5SQG5|Q5SQG5_MOUSE Prohibitin (Fragment) OS=Mus musculus GN=Phb PE=1 SV=1	62.5	20661000	21789000	18657000	17663000	16393000	19624000	24.3004	24.3771	24.1532	24.0742	23.9666	24.2261	0.117467	0.194157	-0.0297257	-0.108712	-0.216363	0.0431764	-0.549246	0
Q99L69;Q3U3J1;P50136	2-oxoisovalerate dehydrogenase subunit alpha, mitochondrial	Bckdha	sp|Q9D0J4|ARL2_MOUSE ADP-ribosylation factor-like protein 2 OS=Mus musculus GN=Arl2 PE=1 SV=1	45.1	1715900	1672100	1560100	1538900	1544900	1613800	20.7105	20.6732	20.5732	20.5535	20.5591	20.622	0.0952755	0.0579712	-0.0420515	-0.0617905	-0.0561765	0.00677182	-0.548865	0
Q3TYX5;L7N466;Q8R1G5		Mthfs;Mthfsl	sp|Q62159|RHOC_MOUSE Rho-related GTP-binding protein RhoC OS=Mus musculus GN=Rhoc PE=1 SV=2;tr|H3BL56|H3BL56_MOUSE Rho-related GTP-binding protein RhoC OS=Mus musculus GN=Rhoc PE=1 SV=1;tr|A0A0G2JEP8|A0A0G2JEP8_MOUSE Rho-related GTP-binding protein RhoC (F	73.6	2575200	2730800	3069200	3201500	2985800	2226600	21.2963	21.3809	21.5494	21.6103	21.5097	21.0864	-0.109245	-0.0246061	0.143933	0.204818	0.104188	-0.319087	-0.548624	0
Q5M9P5;Q8K3J1;Q8VC72;Q3UY05	NADH dehydrogenase [ubiquinone] iron-sulfur protein 8, mitochondrial	Ndufs8	sp|Q91ZA3|PCCA_MOUSE Propionyl-CoA carboxylase alpha chain, mitochondrial OS=Mus musculus GN=Pcca PE=1 SV=2	24.4	5210400	5345300	5599300	4750300	5004600	4752600	22.313	22.3498	22.4168	22.1796	22.2548	22.1803	0.0305771	0.0674539	0.134429	-0.102798	-0.0275622	-0.1021	-0.548084	0
A0A0R4J023;Q9JLZ3;F6RT60;F6R307	Methylglutaconyl-CoA hydratase, mitochondrial	Auh	sp|Q9WTP6-2|KAD2_MOUSE Isoform 2 of Adenylate kinase 2, mitochondrial OS=Mus musculus GN=Ak2;sp|Q9WTP6|KAD2_MOUSE Adenylate kinase 2, mitochondrial OS=Mus musculus GN=Ak2 PE=1 SV=5	57.3	10681000	12245000	9679600	9166600	8901100	11152000	23.3485	23.5457	23.2065	23.128	23.0856	23.4108	0.0610341	0.25818	-0.0809932	-0.159554	-0.201957	0.12329	-0.547498	0.0002331
Q8K2B3	Succinate dehydrogenase [ubiquinone] flavoprotein subunit, mitochondrial	Sdha	sp|Q9D0L4|ADCK1_MOUSE Uncharacterized aarF domain-containing protein kinase 1 OS=Mus musculus GN=Adck1 PE=1 SV=1;sp|Q9D0L4-2|ADCK1_MOUSE Isoform 2 of Uncharacterized aarF domain-containing protein kinase 1 OS=Mus musculus GN=Adck1	10.7	284770	285770	292850	253640	270450	266030	18.1194	18.1245	18.1598	17.9524	18.045	18.0212	0.0490394	0.0540967	0.0894041	-0.117975	-0.0253959	-0.0491688	-0.546664	0
Q9D051	Pyruvate dehydrogenase E1 component subunit beta, mitochondrial	Pdhb	tr|Q3TFD0|Q3TFD0_MOUSE Serine hydroxymethyltransferase OS=Mus musculus GN=Shmt2 PE=1 SV=1;tr|Q9CZN7|Q9CZN7_MOUSE Serine hydroxymethyltransferase OS=Mus musculus GN=Shmt2 PE=1 SV=1	59.1	51892000	52378000	49881000	50677000	49272000	43091000	25.629	25.6425	25.572	25.5948	25.5543	25.3609	0.0701039	0.0835528	0.0130822	0.0359229	-0.00464017	-0.198022	-0.545663	0
G3UX26;Q60930;A0A286YCR8;D3YZT5	Voltage-dependent anion-selective channel protein 2	Vdac2	tr|D3Z3D5|D3Z3D5_MOUSE Protein Shroom1 OS=Mus musculus GN=Shroom1 PE=1 SV=1;sp|Q5SX79-2|SHRM1_MOUSE Isoform 2 of Protein Shroom1 OS=Mus musculus GN=Shroom1;sp|Q5SX79|SHRM1_MOUSE Protein Shroom1 OS=Mus musculus GN=Shroom1 PE=1 SV=2	1.4	32598	35310	35605	27361	38855	24333	14.9925	15.1078	15.1198	14.7398	15.2458	14.5706	0.0297709	0.145064	0.157067	-0.222892	0.283088	-0.392098	-0.543399	0
Q9Z1P6;A0A068BGR9	NADH dehydrogenase [ubiquinone] 1 alpha subcomplex subunit 7	Ndufa7	sp|P51660|DHB4_MOUSE Peroxisomal multifunctional enzyme type 2 OS=Mus musculus GN=Hsd17b4 PE=1 SV=3	50.9	26519000	26816000	27274000	25808000	26245000	23211000	24.6605	24.6766	24.701	24.6213	24.6455	24.4683	0.0316403	0.047708	0.0721402	-0.00756771	0.0166565	-0.160577	-0.542194	0.000232558
Q9D273;Q9D273-2;D3Z1G7;Q3UQM9	Cob(I)yrinic acid a,c-diamide adenosyltransferase, mitochondrial	Mmab	sp|Q9QZD8|DIC_MOUSE Mitochondrial dicarboxylate carrier OS=Mus musculus GN=Slc25a10 PE=1 SV=2	15.3	2711300	2854300	2714700	2611100	2639300	2495600	21.3706	21.4447	21.3724	21.3162	21.3317	21.251	0.022799	0.0969513	0.0246071	-0.031528	-0.0160304	-0.096799	-0.541627	0
A0A1S6GWI4;Q99LY9;B1ARW4	NADH dehydrogenase [ubiquinone] iron-sulfur protein 5;NADH dehydrogenase [ubiquinone] iron-sulfur protein 5, N-terminally processed	Ndufs5	sp|O35129|PHB2_MOUSE Prohibitin-2 OS=Mus musculus GN=Phb2 PE=1 SV=1;tr|F6QPR1|F6QPR1_MOUSE Prohibitin-2 (Fragment) OS=Mus musculus GN=Phb2 PE=1 SV=1	66.9	39099000	40578000	36499000	35410000	31793000	35017000	25.2206	25.2742	25.1214	25.0777	24.9222	25.0616	0.107697	0.161263	0.00842229	-0.0352778	-0.190725	-0.0513792	-0.541339	0.0125664
Q3TKM5;Q3TGZ3;P70404;Q684I8	Isocitrate dehydrogenase [NAD] subunit gamma 1, mitochondrial	Idh3g	tr|A0A0R4J0P1|A0A0R4J0P1_MOUSE Acyl-Coenzyme A dehydrogenase family, member 8 OS=Mus musculus GN=Acad8 PE=1 SV=1;sp|Q9D7B6|ACAD8_MOUSE Isobutyryl-CoA dehydrogenase, mitochondrial OS=Mus musculus GN=Acad8 PE=1 SV=2;tr|D3YTT4|D3YTT4_MOUSE Isobutyryl-CoA dehy	23.2	2969700	2914200	3098600	2680800	2802900	2740800	21.5019	21.4747	21.5632	21.3542	21.4185	21.3862	0.0521148	0.0248975	0.113414	-0.0955388	-0.0312821	-0.0636054	-0.540109	0
Q5M8N4-2;Q5M8N4;A0A2I3BQS7	Epimerase family protein SDR39U1	Sdr39u1	tr|Q9JHF5|Q9JHF5_MOUSE V-type proton ATPase subunit a OS=Mus musculus GN=Tcirg1 PE=1 SV=1	22.1	7610400	7780100	7980600	7652800	7411000	7398000	22.8595	22.8914	22.9281	22.8676	22.8212	22.8187	-0.00486929	0.0269471	0.0636556	0.00314613	-0.0431733	-0.0457063	-0.539925	0
E9Q1W3;A2AQA9		Neb	sp|Q6PB51|CC117_MOUSE Coiled-coil domain-containing protein 117 OS=Mus musculus GN=Ccdc117 PE=1 SV=1	3.2	255370	274460	252010	232390	276450	273720	17.9622	18.0662	17.9431	17.8262	18.0767	18.0623	-0.0272332	0.0767737	-0.0463412	-0.163274	0.0871963	0.0728786	-0.536021	0.352628
Q3TFT3;B1AXC7;B1AXC5;Q8BT77;B1AXC8;Q8K2Q5	Coiled-coil-helix-coiled-coil-helix domain-containing protein 7	Chchd7	sp|P56480|ATPB_MOUSE ATP synthase subunit beta, mitochondrial OS=Mus musculus GN=Atp5b PE=1 SV=2	70.9	55836000	56046000	57302000	52716000	51684000	50085000	25.7347	25.7401	25.7721	25.6517	25.6232	25.5779	0.0514073	0.0568231	0.0887972	-0.0315474	-0.0600706	-0.10541	-0.534884	0.0133348
Q8BK30	NADH dehydrogenase [ubiquinone] flavoprotein 3, mitochondrial	Ndufv3	sp|Q8K1C0-2|ANGE2_MOUSE Isoform 2 of Protein angel homolog 2 OS=Mus musculus GN=Angel2;sp|Q8K1C0|ANGE2_MOUSE Protein angel homolog 2 OS=Mus musculus GN=Angel2 PE=1 SV=1;sp|Q8K1C0-3|ANGE2_MOUSE Isoform 3 of Protein angel homolog 2 OS=Mus musculus GN=Angel2	10	1280400	1400100	1421100	1254100	1370300	1339000	20.2882	20.4171	20.4386	20.2582	20.3861	20.3527	-0.0686442	0.0602911	0.0817693	-0.0985864	0.029253	-0.00408282	-0.534108	0.0439849
Q9CR61	NADH dehydrogenase [ubiquinone] 1 beta subcomplex subunit 7	Ndufb7	tr|G3X975|G3X975_MOUSE MCG11180, isoform CRA_a OS=Mus musculus GN=Cars2 PE=1 SV=1;sp|Q8BYM8|SYCM_MOUSE Probable cysteine--tRNA ligase, mitochondrial OS=Mus musculus GN=Cars2 PE=1 SV=2	2.5	39078	46710	43557	40425	37669	44486	15.2541	15.5114	15.4106	15.303	15.2011	15.4411	-0.0994716	0.157903	0.0570763	-0.0505805	-0.152451	0.0875231	-0.533204	0.0025528
Q9D6S7	Ribosome-recycling factor, mitochondrial	Mrrf	sp|Q61578|ADRO_MOUSE NADPH:adrenodoxin oxidoreductase, mitochondrial OS=Mus musculus GN=Fdxr PE=1 SV=1	20	1800500	1830600	1879700	1675200	1688800	1785200	20.78	20.8039	20.8421	20.6759	20.6876	20.7677	0.0204586	0.0443776	0.0825634	-0.0836057	-0.0719405	0.00814669	-0.53303	6.66667e-05
Q8JZQ2;Q3U7C0;Q3UDQ7	AFG3-like protein 2	Afg3l2	tr|B1B1D8|B1B1D8_MOUSE 39S ribosomal protein L2, mitochondrial OS=Mus musculus GN=Mrpl2 PE=1 SV=1;sp|Q9D773|RM02_MOUSE 39S ribosomal protein L2, mitochondrial OS=Mus musculus GN=Mrpl2 PE=1 SV=1;tr|B1B1D7|B1B1D7_MOUSE 39S ribosomal protein L2, mitochondrial	33.2	2943100	3076400	3006000	3001200	2994000	3044500	21.4889	21.5528	21.5194	21.5171	21.5136	21.5378	-0.032704	0.0312025	-0.0021956	-0.00450115	-0.00796639	0.0161647	-0.53156	0
Q9CWE0;D6RCX5;D3Z0X8;D3YW54	Mitochondrial fission regulator 1-like	Mtfr1l	sp|Q9CRD0|OCAD1_MOUSE OCIA domain-containing protein 1 OS=Mus musculus GN=Ociad1 PE=1 SV=1;tr|A0A0J9YUB6|A0A0J9YUB6_MOUSE OCIA domain-containing protein 1 (Fragment) OS=Mus musculus GN=Ociad1 PE=1 SV=1;sp|Q9CRD0-3|OCAD1_MOUSE Isoform 3 of OCIA domain-conta	47.8	2194800	2231900	2126500	2016900	2040400	2082700	21.0657	21.0898	21.02	20.9437	20.9604	20.99	0.0540413	0.0782242	0.00843263	-0.0679087	-0.0511962	-0.0215932	-0.530715	0
Q9DCY0;D3Z1F5;D3Z4V9	Glycine N-acyltransferase-like protein Keg1	Keg1	tr|D3YY41|D3YY41_MOUSE Phosphatidylinositol 3-kinase, catalytic, alpha polypeptide, isoform CRA_a OS=Mus musculus GN=Pik3ca PE=1 SV=1;sp|P42337|PK3CA_MOUSE Phosphatidylinositol 4,5-bisphosphate 3-kinase catalytic subunit alpha isoform OS=Mus musculus GN=Pi	1.8	54788	54961	64313	53854	57934	59822	15.7416	15.7461	15.9728	15.7168	15.8221	15.8684	-0.0697265	-0.0651782	0.161524	-0.0945329	0.0108239	0.0570897	-0.53007	0.182792
Q3UCC6;Q3U6C7;Q9Z2I9	Succinyl-CoA ligase [ADP-forming] subunit beta, mitochondrial	Sucla2	sp|P49817|CAV1_MOUSE Caveolin-1 OS=Mus musculus GN=Cav1 PE=1 SV=1;tr|H3BKG0|H3BKG0_MOUSE Caveolin-1 OS=Mus musculus GN=Cav1 PE=1 SV=1;tr|D3Z148|D3Z148_MOUSE Caveolin (Fragment) OS=Mus musculus GN=Cav1 PE=1 SV=2	61.8	58297000	51885000	72929000	58063000	60651000	29193000	25.7969	25.6288	26.12	25.7911	25.854	24.7991	0.131921	-0.0361833	0.454992	0.126118	0.189031	-0.865878	-0.529711	0
Q3UXG7;Q91ZW2;E9PZ15;E9Q686;Q5DU44;A2AMC3	GDP-fucose protein O-fucosyltransferase 1	Pofut1	tr|H3BIX9|H3BIX9_MOUSE Leucine-rich repeat and calponin homology domain-containing protein 4 OS=Mus musculus GN=Lrch4 PE=1 SV=1;tr|H3BLL3|H3BLL3_MOUSE Leucine-rich repeat and calponin homology domain-containing protein 4 OS=Mus musculus GN=Lrch4 PE=1 SV=1;	4.5	183680	187500	182780	193790	186990	177350	17.4868	17.5165	17.4797	17.5641	17.5126	17.4362	-0.0125134	0.0171826	-0.0195998	0.0647861	0.0132531	-0.0631087	-0.529475	0
J3QPI0		Gm8298	sp|Q9D1H7|GET4_MOUSE Golgi to ER traffic protein 4 homolog OS=Mus musculus GN=Get4 PE=1 SV=2;sp|Q9D1H7-2|GET4_MOUSE Isoform 2 of Golgi to ER traffic protein 4 homolog OS=Mus musculus GN=Get4;tr|D3Z4J5|D3Z4J5_MOUSE Golgi to ER traffic protein 4 homolog (Fra	31.8	2851500	2944000	3006200	3013200	2960100	2649700	21.4433	21.4893	21.5195	21.5229	21.4972	21.3374	-0.0249808	0.0210758	0.0512391	0.0545946	0.0289441	-0.130873	-0.529295	0.000105541
P52503;A0A1Y7VKP8;A0A1Y7VM38	NADH dehydrogenase [ubiquinone] iron-sulfur protein 6, mitochondrial	Ndufs6	tr|A0A1B0GRP7|A0A1B0GRP7_MOUSE Pyridoxal phosphate homeostasis protein (Fragment) OS=Mus musculus GN=Plpbp PE=1 SV=1;sp|Q9Z2Y8|PLPHP_MOUSE Pyridoxal phosphate homeostasis protein OS=Mus musculus GN=Plpbp PE=1 SV=1;tr|Q6P8V7|Q6P8V7_MOUSE Proline synthetase	50	9617900	9375200	8839400	9350400	9421600	8735100	23.1973	23.1604	23.0755	23.1566	23.1675	23.0584	0.0613312	0.0244588	-0.0604423	0.0206374	0.0315814	-0.0775665	-0.528318	0.00145709
A2AS89	Agmatinase, mitochondrial	Agmat	sp|Q8BU88|RM22_MOUSE 39S ribosomal protein L22, mitochondrial OS=Mus musculus GN=Mrpl22 PE=1 SV=1	32	2087500	2160900	1985100	1939600	1935200	2267800	20.9933	21.0432	20.9208	20.8873	20.8841	21.1129	0.0197503	0.0696064	-0.0528142	-0.0862667	-0.0895432	0.139268	-0.527077	0
Q91W43;Q8BJQ7	Glycine dehydrogenase (decarboxylating), mitochondrial	Gldc	sp|Q8C460-2|ERI3_MOUSE Isoform 2 of ERI1 exoribonuclease 3 OS=Mus musculus GN=Eri3;sp|Q8C460|ERI3_MOUSE ERI1 exoribonuclease 3 OS=Mus musculus GN=Eri3 PE=1 SV=1;tr|A0A0R4J1R9|A0A0R4J1R9_MOUSE ERI1 exoribonuclease 3 (Fragment) OS=Mus musculus GN=Eri3 PE=1 S	18.9	2068200	2174100	2102500	1762600	1967100	1963800	20.9799	21.052	21.0037	20.7493	20.9076	20.9052	0.0469885	0.119031	0.0707186	-0.183682	-0.0253169	-0.0277392	-0.526879	0
Q8BMS1;Q3TB39	Trifunctional enzyme subunit alpha, mitochondrial;Long-chain enoyl-CoA hydratase;Long chain 3-hydroxyacyl-CoA dehydrogenase	Hadha	sp|Q64521|GPDM_MOUSE Glycerol-3-phosphate dehydrogenase, mitochondrial OS=Mus musculus GN=Gpd2 PE=1 SV=2;tr|A2AQR0|A2AQR0_MOUSE Glycerol-3-phosphate dehydrogenase OS=Mus musculus GN=Gpd2 PE=1 SV=1	60.8	22753000	24616000	24871000	21672000	22080000	20455000	24.4396	24.5531	24.568	24.3693	24.3962	24.286	0.0041995	0.117739	0.132607	-0.066025	-0.0391171	-0.149404	-0.526483	0
Q91VM9;D3Z636;Q91VM9-2	Inorganic pyrophosphatase 2, mitochondrial	Ppa2	sp|Q9Z2I9|SUCB1_MOUSE Succinate--CoA ligase [ADP-forming] subunit beta, mitochondrial OS=Mus musculus GN=Sucla2 PE=1 SV=2	61.6	25587000	25907000	27405000	22859000	23306000	21274000	24.6089	24.6268	24.7079	24.4463	24.4742	24.3426	0.0744532	0.0923841	0.173481	-0.0881956	-0.0602564	-0.191867	-0.525767	0
Q3TYQ4;Q3T9T1;Q3TZY4;Q80W04	Transmembrane and coiled-coil domains protein 2	Tmcc2	tr|Q5SU71|Q5SU71_MOUSE E3 ubiquitin/ISG15 ligase TRIM25 OS=Mus musculus GN=Trim25 PE=1 SV=1;sp|Q61510|TRI25_MOUSE E3 ubiquitin/ISG15 ligase TRIM25 OS=Mus musculus GN=Trim25 PE=1 SV=2;tr|Q5SU72|Q5SU72_MOUSE E3 ubiquitin/ISG15 ligase TRIM25 OS=Mus musculus G	40.1	9803000	9488500	9676600	9523200	9756700	11022000	23.2248	23.1777	23.2061	23.183	23.218	23.3939	-0.00911958	-0.0561629	-0.0278427	-0.0508965	-0.0159496	0.159971	-0.522243	0
A0A087WRE7;Q8R0N6;Q8R0N6-2	Hydroxyacid-oxoacid transhydrogenase, mitochondrial	Adhfe1	sp|Q99N93|RM16_MOUSE 39S ribosomal protein L16, mitochondrial OS=Mus musculus GN=Mrpl16 PE=1 SV=1	27.9	1866100	2045400	1956800	1895500	1958100	2050700	20.8316	20.964	20.9001	20.8541	20.901	20.9677	-0.0714829	0.0608738	-0.00301285	-0.0489307	-0.00205472	0.0646073	-0.522125	0.000275229
Q9DBG1;Q99LX3	Sterol 26-hydroxylase, mitochondrial	Cyp27a1	sp|Q8BGD5|CPT1C_MOUSE Carnitine O-palmitoyltransferase 1, brain isoform OS=Mus musculus GN=Cpt1c PE=1 SV=1;tr|A0A1D5RLP8|A0A1D5RLP8_MOUSE Carnitine O-palmitoyltransferase 1, brain isoform (Fragment) OS=Mus musculus GN=Cpt1c PE=1 SV=1;tr|A0A1D5RLH1|A0A1D5RL	2.3	108170	111630	116130	109410	107700	112750	16.7229	16.7684	16.8254	16.7394	16.7167	16.7828	-0.0363089	0.00911542	0.0661313	-0.0198648	-0.0425911	0.0235181	-0.521765	0.00896927
Q8BMF4	Dihydrolipoyllysine-residue acetyltransferase component of pyruvate dehydrogenase complex, mitochondrial	Dlat	sp|Q9D273|MMAB_MOUSE Cob(I)yrinic acid a,c-diamide adenosyltransferase, mitochondrial OS=Mus musculus GN=Mmab PE=1 SV=1;tr|D3Z1G7|D3Z1G7_MOUSE Cob(I)yrinic acid a,c-diamide adenosyltransferase, mitochondrial OS=Mus musculus GN=Mmab PE=1 SV=1;sp|Q9D273-2|MM	23.2	1115300	1012200	958470	895690	956900	1074600	20.089	19.9491	19.8704	19.7726	19.868	20.0354	0.158258	0.0183206	-0.0603686	-0.158102	-0.0627337	0.104626	-0.521107	0
Q91YJ5	Translation initiation factor IF-2, mitochondrial	Mtif2	tr|E9Q0A7|E9Q0A7_MOUSE Oxidation resistance protein 1 OS=Mus musculus GN=Oxr1 PE=1 SV=1;sp|Q4KMM3-3|OXR1_MOUSE Isoform 3 of Oxidation resistance protein 1 OS=Mus musculus GN=Oxr1;sp|Q4KMM3-4|OXR1_MOUSE Isoform 4 of Oxidation resistance protein 1 OS=Mus mus	35.6	4564000	4959300	5499700	4510100	5511700	6022100	22.1219	22.2417	22.3909	22.1047	22.3941	22.5218	-0.173986	-0.0541488	0.0950676	-0.191126	0.0982121	0.225981	-0.519626	0
Q8JZN5	Acyl-CoA dehydrogenase family member 9, mitochondrial	Acad9	sp|Q80ZS3|RT26_MOUSE 28S ribosomal protein S26, mitochondrial OS=Mus musculus GN=Mrps26 PE=1 SV=1	27	936490	847080	684500	839810	784410	904530	19.8369	19.6921	19.3847	19.6797	19.5812	19.7868	0.176655	0.0318896	-0.275558	0.0194544	-0.0790007	0.12656	-0.518449	0
Q99N15;A2AFQ2;Q9CYT3;O08756	3-hydroxyacyl-CoA dehydrogenase type-2	Hsd17b10	sp|O08528|HXK2_MOUSE Hexokinase-2 OS=Mus musculus GN=Hk2 PE=1 SV=1;tr|E9Q5B5|E9Q5B5_MOUSE Hexokinase-2 OS=Mus musculus GN=Hk2 PE=1 SV=1	42.7	9333400	9335800	9984200	9824300	9328100	9478600	23.154	23.1543	23.2512	23.2279	23.1532	23.1762	-0.0321698	-0.0317989	0.0650743	0.0417821	-0.0329893	-0.00989853	-0.518448	0
Q8C3V7;Q544X6;P22315;Q3UC49;Q91W09	Ferrochelatase;Ferrochelatase, mitochondrial	Fech	sp|Q3TL26|TFB2M_MOUSE Dimethyladenosine transferase 2, mitochondrial OS=Mus musculus GN=Tfb2m PE=2 SV=1	2	47191	37558	37992	45964	42049	51195	15.5262	15.1968	15.2134	15.4882	15.3598	15.6437	0.121527	-0.207864	-0.191289	0.08352	-0.0449129	0.239019	-0.51548	0
G5E814;Q9D8B4	NADH dehydrogenase [ubiquinone] 1 alpha subcomplex subunit 11	Ndufa11	sp|P99029-2|PRDX5_MOUSE Isoform Cytoplasmic+peroxisomal of Peroxiredoxin-5, mitochondrial OS=Mus musculus GN=Prdx5;sp|P99029|PRDX5_MOUSE Peroxiredoxin-5, mitochondrial OS=Mus musculus GN=Prdx5 PE=1 SV=2;tr|G3UZJ4|G3UZJ4_MOUSE Peroxiredoxin-5, mitochondrial	67.3	8129500	8101700	7050100	6404600	7383300	8379000	22.9547	22.9498	22.7492	22.6107	22.8158	22.9983	0.108302	0.10336	-0.0972208	-0.235756	-0.0305988	0.151914	-0.515039	0.000317881
Q3UU56;D3Z7I0;Q8BL74	General transcription factor 3C polypeptide 2	Gtf3c2	sp|Q9CXE7|TMED5_MOUSE Transmembrane emp24 domain-containing protein 5 OS=Mus musculus GN=Tmed5 PE=1 SV=1;tr|E9PXY3|E9PXY3_MOUSE Transmembrane emp24 domain-containing protein 5 OS=Mus musculus GN=Tmed5 PE=1 SV=1	20.1	5513700	5512900	5555900	5692300	5056300	5540400	22.3946	22.3944	22.4056	22.4406	22.2697	22.4016	0.010198	0.00998864	0.0211978	0.0561889	-0.114741	0.0171673	-0.514017	0.000586558
P42125;Q9DBN7	Enoyl-CoA delta isomerase 1, mitochondrial	Eci1	tr|Q9D881|Q9D881_MOUSE Cytochrome c oxidase subunit 5B, mitochondrial OS=Mus musculus GN=Gm11273 PE=1 SV=1;sp|P19536|COX5B_MOUSE Cytochrome c oxidase subunit 5B, mitochondrial OS=Mus musculus GN=Cox5b PE=1 SV=1	37.2	4601000	4914200	4398600	3965800	3839600	4882500	22.1335	22.2285	22.0686	21.9192	21.8725	22.2192	0.0599247	0.154934	-0.00497833	-0.154411	-0.201067	0.145597	-0.513508	0
Q5EBH4;Q9DBT9	Dimethylglycine dehydrogenase, mitochondrial	Dmgdh	sp|Q8C3X2-2|CC90B_MOUSE Isoform 2 of Coiled-coil domain-containing protein 90B, mitochondrial OS=Mus musculus GN=Ccdc90b;sp|Q8C3X2|CC90B_MOUSE Coiled-coil domain-containing protein 90B, mitochondrial OS=Mus musculus GN=Ccdc90b PE=1 SV=1	12.6	177620	171620	165590	158440	153270	173040	17.4384	17.3889	17.3373	17.2736	17.2257	17.4007	0.0943366	0.0447602	-0.00684192	-0.0705209	-0.118382	0.0566481	-0.513053	0
Q9CVE7;Q9CPZ8	COX assembly mitochondrial protein homolog	Cmc1	sp|Q9JI39|ABCBA_MOUSE ATP-binding cassette sub-family B member 10, mitochondrial OS=Mus musculus GN=Abcb10 PE=1 SV=1	21	3079600	3043800	3137800	2771300	2730300	2814200	21.5543	21.5374	21.5813	21.4021	21.3806	21.4243	0.0742901	0.0574207	0.101301	-0.07789	-0.0993934	-0.055728	-0.512796	0.0558829
A2BIN1;Q4FZE8		Mup10;Mup1	tr|Q3UMG6|Q3UMG6_MOUSE Non-metastatic cells 7, protein expressed in, isoform CRA_c OS=Mus musculus GN=Nme7 PE=1 SV=1;sp|Q9QXL8|NDK7_MOUSE Nucleoside diphosphate kinase 7 OS=Mus musculus GN=Nme7 PE=1 SV=1;tr|Q8BUH2|Q8BUH2_MOUSE Nucleoside diphosphate kinase	18	798180	884600	865310	817380	875000	843290	19.6064	19.7547	19.7229	19.6406	19.7389	19.6857	-0.0851651	0.063146	0.0313379	-0.0508723	0.0474038	-0.00585036	-0.512605	0.254572
Q9DC70	NADH dehydrogenase [ubiquinone] iron-sulfur protein 7, mitochondrial	Ndufs7	sp|Q8C167-2|PPCEL_MOUSE Isoform 2 of Prolyl endopeptidase-like OS=Mus musculus GN=Prepl;sp|Q8C167|PPCEL_MOUSE Prolyl endopeptidase-like OS=Mus musculus GN=Prepl PE=1 SV=1;sp|Q8C167-3|PPCEL_MOUSE Isoform 3 of Prolyl endopeptidase-like OS=Mus musculus GN=Pre	26.5	2124000	2261100	2316600	2256400	2310200	2075100	21.0184	21.1086	21.1436	21.1056	21.1396	20.9847	-0.0650561	0.025185	0.0601691	0.022183	0.0561779	-0.098659	-0.51221	0
Q91VD9;Q3TIU7;Q3UIQ2	NADH-ubiquinone oxidoreductase 75 kDa subunit, mitochondrial	Ndufs1	sp|Q8BW00|PTH_MOUSE Probable peptidyl-tRNA hydrolase OS=Mus musculus GN=Ptrh1 PE=2 SV=1	20.6	544940	512640	514370	502810	487920	486040	19.0557	18.9676	18.9724	18.9397	18.8963	18.8907	0.102	0.0138489	0.0187093	-0.0140838	-0.0574525	-0.0630221	-0.512145	0
Q9CPP6;Q9CX78	NADH dehydrogenase [ubiquinone] 1 alpha subcomplex subunit 5	Ndufa5	tr|A2AKD6|A2AKD6_MOUSE Peroxisomal membrane protein 4 OS=Mus musculus GN=Pxmp4 PE=1 SV=1;sp|Q9JJW0|PXMP4_MOUSE Peroxisomal membrane protein 4 OS=Mus musculus GN=Pxmp4 PE=1 SV=3	9.8	156230	149430	159520	156810	176320	149280	17.2533	17.1891	17.2834	17.2587	17.4278	17.1877	-0.0133474	-0.0775491	0.0167184	-0.00800131	0.161177	-0.078998	-0.510449	0.0759517
Q7TPW6;Q9Z2Z6	Mitochondrial carnitine/acylcarnitine carrier protein	Slc25a20	tr|Q8R5L1|Q8R5L1_MOUSE Complement component 1 Q subcomponent-binding protein, mitochondrial OS=Mus musculus GN=C1qbp PE=1 SV=1	61.3	5409600	5886200	5756900	5455800	5112800	5513100	22.3671	22.4889	22.4569	22.3794	22.2857	22.3944	-0.0282979	0.0935168	0.0614724	-0.016029	-0.109706	-0.000956023	-0.507201	0
Q8BJ64;Q8BIU1	Choline dehydrogenase, mitochondrial	Chdh	sp|Q9D3D9|ATPD_MOUSE ATP synthase subunit delta, mitochondrial OS=Mus musculus GN=Atp5d PE=1 SV=1	13.7	9473700	9880700	9506500	8879400	8919600	8775600	23.1755	23.2362	23.1805	23.082	23.0885	23.0651	0.0375289	0.0982142	0.0425152	-0.0559369	-0.0494201	-0.0729013	-0.50684	0
Q3TY06;Q3TTM6;Q9DC61;Q3UDE0;A2AIW9;Q8BK51	Mitochondrial-processing peptidase subunit alpha	Pmpca	sp|Q8BGH2|SAM50_MOUSE Sorting and assembly machinery component 50 homolog OS=Mus musculus GN=Samm50 PE=1 SV=1	56.9	14527000	15157000	15676000	14185000	14584000	12861000	23.7922	23.8535	23.9021	23.7579	23.7979	23.6165	0.00556447	0.0668119	0.115385	-0.0288062	0.0112141	-0.17017	-0.506531	0
Q8BKZ9	Pyruvate dehydrogenase protein X component, mitochondrial	Pdhx	sp|P50431|GLYC_MOUSE Serine hydroxymethyltransferase, cytosolic OS=Mus musculus GN=Shmt1 PE=1 SV=3;tr|G3UZ26|G3UZ26_MOUSE Serine hydroxymethyltransferase, cytosolic (Fragment) OS=Mus musculus GN=Shmt1 PE=1 SV=1;tr|G3UYY1|G3UYY1_MOUSE Serine hydroxymethyltr	47.1	11383000	11706000	12575000	11877000	11871000	12418000	23.4404	23.4807	23.5841	23.5017	23.5009	23.5659	-0.0719079	-0.0315405	0.0717697	-0.0106182	-0.0113472	0.0536441	-0.50628	0
Q3UGS9;Q3URM1;Q3U3U6;Q8CCN6;Q60649;Q3TXD4;E9PY58	Caseinolytic peptidase B protein homolog	Clpb	tr|Q8C2Q8|Q8C2Q8_MOUSE ATP synthase subunit gamma OS=Mus musculus GN=Atp5c1 PE=1 SV=1;sp|Q91VR2|ATPG_MOUSE ATP synthase subunit gamma, mitochondrial OS=Mus musculus GN=Atp5c1 PE=1 SV=1	41.2	22727000	22303000	22197000	20473000	20490000	22103000	24.4379	24.4107	24.4039	24.2872	24.2884	24.3977	0.0669249	0.0397554	0.0328823	-0.0837599	-0.0825624	0.0267598	-0.506279	0
Q99JY0	Trifunctional enzyme subunit beta, mitochondrial;3-ketoacyl-CoA thiolase	Hadhb	sp|Q91WK5|GCSH_MOUSE Glycine cleavage system H protein, mitochondrial OS=Mus musculus GN=Gcsh PE=1 SV=2	39.4	1292000	1341400	1308000	1275400	1180500	1343700	20.3012	20.3553	20.3189	20.2825	20.171	20.3578	0.0033949	0.0575283	0.0211514	-0.0152614	-0.126813	0.0599999	-0.506	0
Q9D1L0;D3Z5B1;Q8CEW7;B2RPU8	Coiled-coil-helix-coiled-coil-helix domain-containing protein 2, mitochondrial	Chchd2;Zbed5	tr|Q3T9X3|Q3T9X3_MOUSE Dynamin-2 OS=Mus musculus GN=Dnm2 PE=1 SV=1;sp|P39054|DYN2_MOUSE Dynamin-2 OS=Mus musculus GN=Dnm2 PE=1 SV=2;tr|F8WIV5|F8WIV5_MOUSE Dynamin-2 OS=Mus musculus GN=Dnm2 PE=1 SV=2	49.1	40278000	39729000	41621000	38232000	40776000	36709000	25.2635	25.2437	25.3108	25.1883	25.2812	25.1296	0.0273036	0.007504	0.0746231	-0.0479078	0.0450318	-0.106555	-0.505053	0.0576391
Q3TPD9;Q3U2X5;Q64133;Q3UJ53	Amine oxidase [flavin-containing] A	Maoa	sp|P45952|ACADM_MOUSE Medium-chain specific acyl-CoA dehydrogenase, mitochondrial OS=Mus musculus GN=Acadm PE=1 SV=1	46.8	12972000	14275000	15143000	11859000	12547000	15201000	23.6289	23.767	23.8521	23.4995	23.5808	23.8577	-0.0687714	0.0693184	0.154479	-0.19819	-0.11683	0.159994	-0.504771	0.000207547
Q9WVA2	Mitochondrial import inner membrane translocase subunit Tim8 A	Timm8a1	sp|P51655|GPC4_MOUSE Glypican-4 OS=Mus musculus GN=Gpc4 PE=1 SV=2	35.2	21440000	20111000	21928000	15716000	20269000	16804000	24.3538	24.2615	24.3863	23.9057	24.2728	24.0023	0.156742	0.0644219	0.189211	-0.291329	0.075712	-0.194758	-0.504733	1.26582e-05
Q9JIK8;Q9WV85;Q9CWA5	Nucleoside diphosphate kinase;Nucleoside diphosphate kinase 3	Ndk3;Nme3	sp|Q8CGY8-2|OGT1_MOUSE Isoform 2 of UDP-N-acetylglucosamine--peptide N-acetylglucosaminyltransferase 110 kDa subunit OS=Mus musculus GN=Ogt;sp|Q8CGY8|OGT1_MOUSE UDP-N-acetylglucosamine--peptide N-acetylglucosaminyltransferase 110 kDa subunit OS=Mus musculu	44.3	11425000	11468000	11834000	11579000	11463000	11626000	23.4457	23.4511	23.4964	23.465	23.4505	23.4709	-0.0175718	-0.0121522	0.0331718	0.00174468	-0.0127813	0.00758883	-0.504315	0
Q3UVI0;Q3UQ68;Q9MD82;Q7GIP3;Q4JFM6;N0DTI5;A0A141CM51;A0A141CM38;A0A141CM25;P03921;Q3UQD2;Q3TRR5;A0A075DCB1	NADH-ubiquinone oxidoreductase chain 5	mt-Nd5;ND5;Mtnd5;mt-Nd6	tr|E9PZS5|E9PZS5_MOUSE Nuclease EXOG, mitochondrial OS=Mus musculus GN=Exog PE=1 SV=1;sp|Q8C163|EXOG_MOUSE Nuclease EXOG, mitochondrial OS=Mus musculus GN=Exog PE=1 SV=1	29.8	1471200	1564600	1560500	1440700	1435800	1456000	20.4886	20.5774	20.5736	20.4583	20.4534	20.4736	-0.0155784	0.0732221	0.0694366	-0.0458018	-0.050717	-0.0305614	-0.502641	0.000134021
A0A509;Q9JIF9	Myotilin	Myot	sp|Q60992|VAV2_MOUSE Guanine nucleotide exchange factor VAV2 OS=Mus musculus GN=Vav2 PE=1 SV=1;tr|Q7TSI6|Q7TSI6_MOUSE Guanine nucleotide exchange factor VAV2 OS=Mus musculus GN=Vav2 PE=1 SV=1;sp|Q6NZL0|SOGA3_MOUSE Protein SOGA3 OS=Mus musculus GN=Soga3 PE=	2.4	1248100	1221600	1279500	1216600	1354200	1173000	20.2513	20.2203	20.2871	20.2144	20.369	20.1618	0.000636131	-0.0303254	0.0364827	-0.0362425	0.118343	-0.0888944	-0.501177	0.285183
Q3UQS9;Q14BI5;O55124		Myom2	sp|Q8BG30|NELFA_MOUSE Negative elongation factor A OS=Mus musculus GN=Nelfa PE=1 SV=1	26.6	665150	696870	728820	659330	690410	735090	19.3433	19.4105	19.4752	19.3306	19.3971	19.4876	-0.0640714	0.00313841	0.0678114	-0.0767504	-0.0102978	0.0801698	-0.50073	0.178353
Q3TI65;Q9CRB8	Mitochondrial fission process protein 1	Mtfp1	sp|Q922B1|MACD1_MOUSE O-acetyl-ADP-ribose deacetylase MACROD1 OS=Mus musculus GN=Macrod1 PE=1 SV=2	2.8	127110	128270	144820	98354	134350	132450	16.9557	16.9688	17.1439	16.5857	17.0356	17.0151	0.0049072	0.0180135	0.193091	-0.365115	0.084826	0.0642775	-0.500492	0.000159204
Q9CPW2	Adrenodoxin-like protein, mitochondrial	Fdx1l	sp|Q7TME2|SPAG5_MOUSE Sperm-associated antigen 5 OS=Mus musculus GN=Spag5 PE=1 SV=1	8.2	2007300	2000300	2249400	2130400	2095600	1867500	20.9368	20.9318	21.1011	21.0227	20.9989	20.8327	-0.0338452	-0.0388851	0.130439	0.0520229	0.0282619	-0.137993	-0.498239	0
Q3UGC5;Q3TNR7;P59017	Bcl-2-like protein 13	Bcl2l13	sp|P51881|ADT2_MOUSE ADP/ATP translocase 2 OS=Mus musculus GN=Slc25a5 PE=1 SV=3	63.1	187700000	178750000	187310000	176120000	162870000	171680000	27.4839	27.4134	27.4809	27.392	27.2791	27.3551	0.0831284	0.012643	0.0801277	-0.00874149	-0.121579	-0.0455783	-0.497392	0
Q6XPS7;Q9DBC9		Tha1	sp|P14602|HSPB1_MOUSE Heat shock protein beta-1 OS=Mus musculus GN=Hspb1 PE=1 SV=3;tr|D3YZ06|D3YZ06_MOUSE Heat shock protein beta-1 OS=Mus musculus GN=Hspb1 PE=1 SV=1;sp|P14602-2|HSPB1_MOUSE Isoform B of Heat shock protein beta-1 OS=Mus musculus GN=Hspb1;s	71.8	16395000	16707000	12283000	14907000	12074000	9887000	23.9668	23.9939	23.5502	23.8295	23.5254	23.2371	0.282944	0.310141	-0.133649	0.145678	-0.158408	-0.446707	-0.497057	0
E9Q9T0;Q6NSP6;Q6ZPN3;E9PUB6;A0A0G2JFF2;B9EKY2		Fbrsl1;mKIAA1545	tr|G5E896|G5E896_MOUSE Enhancer of mRNA decapping 4, isoform CRA_b OS=Mus musculus GN=Edc4 PE=1 SV=1;sp|Q3UJB9|EDC4_MOUSE Enhancer of mRNA-decapping protein 4 OS=Mus musculus GN=Edc4 PE=1 SV=2;tr|A0A0R4J1Q0|A0A0R4J1Q0_MOUSE Enhancer of mRNA-decapping prote	39.3	25080000	24204000	24951000	24182000	24411000	23653000	24.58	24.5287	24.5726	24.5274	24.541	24.4955	0.0391426	-0.0121493	0.0317029	-0.0134612	0.000136627	-0.0453716	-0.497019	0.00290855
Q6PDS4;Q3UG34;Q3TV21;O35943	Frataxin, mitochondrial;Frataxin intermediate form;Frataxin mature form	Fxn	sp|Q99LC5|ETFA_MOUSE Electron transfer flavoprotein subunit alpha, mitochondrial OS=Mus musculus GN=Etfa PE=1 SV=2	58.6	30792000	31638000	32659000	28511000	28036000	27099000	24.8761	24.9152	24.961	24.765	24.7408	24.6917	0.0511	0.0902028	0.136025	-0.0599369	-0.084175	-0.133216	-0.496638	0.0002746
Q9ERS2	NADH dehydrogenase [ubiquinone] 1 alpha subcomplex subunit 13	Ndufa13	sp|Q9R0H0-2|ACOX1_MOUSE Isoform 2 of Peroxisomal acyl-coenzyme A oxidase 1 OS=Mus musculus GN=Acox1;sp|Q9R0H0|ACOX1_MOUSE Peroxisomal acyl-coenzyme A oxidase 1 OS=Mus musculus GN=Acox1 PE=1 SV=5;tr|A2A848|A2A848_MOUSE Peroxisomal acyl-coenzyme A oxidase 1	27.1	2703000	2835900	2902800	2730400	2774400	2697200	21.3661	21.4354	21.469	21.3807	21.4037	21.363	-0.0368658	0.0323793	0.0660178	-0.022315	0.000748475	-0.0399648	-0.495569	0.00115523
D3YX27;Q3UJR3;Q9JIY5;D3YX28;Q3TXN0;Q80V84;F6TCV0;S4R1B3	Serine protease HTRA2, mitochondrial	Htra2	sp|P38060|HMGCL_MOUSE Hydroxymethylglutaryl-CoA lyase, mitochondrial OS=Mus musculus GN=Hmgcl PE=1 SV=2	48.3	4932300	5190200	5099500	4439300	4490900	4672200	22.2338	22.3074	22.2819	22.0819	22.0986	22.1557	0.0406197	0.114149	0.0887149	-0.111309	-0.0946363	-0.0375389	-0.494851	0
Q9DCT2	NADH dehydrogenase [ubiquinone] iron-sulfur protein 3, mitochondrial	Ndufs3	sp|B7ZMP1|XPP3_MOUSE Probable Xaa-Pro aminopeptidase 3 OS=Mus musculus GN=Xpnpep3 PE=1 SV=1;sp|B7ZMP1-2|XPP3_MOUSE Isoform 2 of Probable Xaa-Pro aminopeptidase 3 OS=Mus musculus GN=Xpnpep3	14.6	382920	379610	391150	369210	384950	370180	18.5467	18.5342	18.5774	18.4941	18.5543	18.4979	0.0126059	8.08929e-05	0.0432849	-0.0399955	0.020234	-0.0362102	-0.494187	8.60215e-05
Q3UQM8;Q8BMS4;Q3TLJ6	Hexaprenyldihydroxybenzoate methyltransferase, mitochondrial	Coq3	sp|Q80YD1|SUV3_MOUSE ATP-dependent RNA helicase SUPV3L1, mitochondrial OS=Mus musculus GN=Supv3l1 PE=1 SV=1	17.3	1575800	1573100	1652900	1521000	1498600	1562800	20.5877	20.5852	20.6566	20.5366	20.5152	20.5757	0.0115073	0.00903323	0.0804223	-0.039557	-0.0609618	-0.000443996	-0.492858	0
Q68FM7		Arhgef11	sp|Q9CQV6|MLP3B_MOUSE Microtubule-associated proteins 1A/1B light chain 3B OS=Mus musculus GN=Map1lc3b PE=1 SV=3;tr|M0QWC2|M0QWC2_MOUSE MCG14171, isoform CRA_b OS=Mus musculus GN=Map1lc3b PE=1 SV=1	16.8	1990600	2004900	1812900	1731800	1642600	2024400	20.9248	20.9351	20.7899	20.7238	20.6475	20.9491	0.0964065	0.106733	-0.0384975	-0.104524	-0.180816	0.120698	-0.491997	1.23077e-05
Q3U4F0;Q91V61-2;Q91V61	Sideroflexin-3	Sfxn3	sp|Q60930|VDAC2_MOUSE Voltage-dependent anion-selective channel protein 2 OS=Mus musculus GN=Vdac2 PE=1 SV=2;tr|G3UX26|G3UX26_MOUSE Voltage-dependent anion-selective channel protein 2 OS=Mus musculus GN=Vdac2 PE=1 SV=1;tr|A0A286YCR8|A0A286YCR8_MOUSE Voltag	66.4	36088000	38915000	40485000	35731000	34584000	28518000	25.105	25.2138	25.2709	25.0907	25.0436	24.7654	0.0234547	0.132262	0.189323	0.00911181	-0.0379597	-0.316192	-0.48949	0
E9Q705;Q14A77;E9PX89;Q8CEI1	BolA-like protein 3	Bola3	sp|Q9DBF1-2|AL7A1_MOUSE Isoform 2 of Alpha-aminoadipic semialdehyde dehydrogenase OS=Mus musculus GN=Aldh7a1;sp|Q9DBF1|AL7A1_MOUSE Alpha-aminoadipic semialdehyde dehydrogenase OS=Mus musculus GN=Aldh7a1 PE=1 SV=4;tr|G3UYR8|G3UYR8_MOUSE Alpha-aminoadipic se	41.9	11648000	12260000	13226000	12074000	11960000	11049000	23.4736	23.5475	23.6569	23.5254	23.5117	23.3974	-0.0451602	0.0287165	0.138134	0.00666122	-0.0070251	-0.121327	-0.489485	0.000415584
Q7TS70;A0A1Y7VJH3;Q62415	Apoptosis-stimulating of p53 protein 1	Ppp1r13b	tr|H3BKB1|H3BKB1_MOUSE Calcium-transporting ATPase type 2C member 1 (Fragment) OS=Mus musculus GN=Atp2c1 PE=1 SV=1;tr|H3BJY0|H3BJY0_MOUSE Calcium-transporting ATPase type 2C member 1 (Fragment) OS=Mus musculus GN=Atp2c1 PE=1 SV=8;tr|H3BLC2|H3BLC2_MOUSE Cal	10.6	291710	304220	298500	286970	304580	310690	18.1542	18.2148	18.1874	18.1305	18.2165	18.2451	-0.0372281	0.023352	-0.00403202	-0.060863	0.0250583	0.0537129	-0.488908	0.00539811
Q9CQ00	Transmembrane protein 261	Tmem261	tr|A0A140LJ44|A0A140LJ44_MOUSE Centriolar coiled-coil protein of 110 kDa (Fragment) OS=Mus musculus GN=Ccp110 PE=1 SV=1;sp|Q7TSH4|CP110_MOUSE Centriolar coiled-coil protein of 110 kDa OS=Mus musculus GN=Ccp110 PE=1 SV=1	2.1	84385	87044	89282	86803	90058	95798	16.3647	16.4095	16.4461	16.4055	16.4586	16.5477	-0.0739627	-0.0292044	0.00742007	-0.0332044	0.0199052	0.109046	-0.488714	0.00967963
Q3UKZ1;Q3U5S6;O35988	Syndecan;Syndecan-4	Sdc4	sp|Q0KL01|UBX2B_MOUSE UBX domain-containing protein 2B OS=Mus musculus GN=Ubxn2b PE=1 SV=2	6.6	120430	120340	120820	119180	126390	124300	16.8778	16.8768	16.8825	16.8628	16.9475	16.9235	-0.0173087	-0.0183873	-0.0126442	-0.0323614	0.0523788	0.0283228	-0.48859	0.0512225
Q5M9J2;Q9D0S9	Histidine triad nucleotide-binding protein 2, mitochondrial	Hint2	sp|Q9CZU4|ERAL1_MOUSE GTPase Era, mitochondrial OS=Mus musculus GN=Eral1 PE=2 SV=1	16.2	2568400	2416000	2424300	2564500	2402800	2429200	21.2924	21.2042	21.2091	21.2902	21.1963	21.212	0.0583809	-0.0298685	-0.0249208	0.0561886	-0.0377724	-0.0220077	-0.487518	0.0244585
Q3UNZ8	Quinone oxidoreductase-like protein 2		sp|Q8BMQ8|MON1B_MOUSE Vacuolar fusion protein MON1 homolog B OS=Mus musculus GN=Mon1b PE=2 SV=1	6	102490	92758	99020	104720	108210	108150	16.6451	16.5012	16.5954	16.6762	16.7235	16.7227	0.00111263	-0.142827	-0.0485787	0.0321665	0.0794633	0.0786631	-0.486371	0
Q9D6J6;Q9D6J6-2	NADH dehydrogenase [ubiquinone] flavoprotein 2, mitochondrial	Ndufv2	sp|Q8BWM0|PGES2_MOUSE Prostaglandin E synthase 2 OS=Mus musculus GN=Ptges2 PE=1 SV=3	27.6	2263200	2253400	2275800	2119800	2242000	2159900	21.1099	21.1037	21.1179	21.0155	21.0964	21.0425	0.028944	0.0226834	0.0369537	-0.0654919	0.0153662	-0.0384555	-0.486269	0.000428266
D3Z7X0;D3Z2B3		Acad12	sp|Q8VE22|RT23_MOUSE 28S ribosomal protein S23, mitochondrial OS=Mus musculus GN=Mrps23 PE=1 SV=1;tr|F7ARZ1|F7ARZ1_MOUSE 28S ribosomal protein S23, mitochondrial (Fragment) OS=Mus musculus GN=Mrps23 PE=1 SV=1;tr|A7M7Q8|A7M7Q8_MOUSE 28S ribosomal protein S2	31.1	1106400	1154800	961110	982910	1033500	1211800	20.0774	20.1392	19.8743	19.9067	19.9791	20.2087	0.0465213	0.108291	-0.156578	-0.124221	-0.0518134	0.1778	-0.485086	0
Q3UMR5	Calcium uniporter protein, mitochondrial	Mcu	tr|E9Q6L3|E9Q6L3_MOUSE Methylglutaconyl-CoA hydratase, mitochondrial OS=Mus musculus GN=Auh PE=1 SV=1;tr|A0A0R4J1L8|A0A0R4J1L8_MOUSE Methylglutaconyl-CoA hydratase, mitochondrial OS=Mus musculus GN=Auh PE=1 SV=1;tr|E9QMT1|E9QMT1_MOUSE Methylglutaconyl-CoA	13.9	495410	536970	572130	449250	522320	419290	18.9183	19.0345	19.126	18.7772	18.9946	18.6776	-0.0030784	0.11314	0.204642	-0.144183	0.0732326	-0.243753	-0.483933	0.000133676
Q5F285	Transmembrane protein 256	Tmem256	sp|Q9D5U9-2|MICLK_MOUSE Isoform 2 of MICAL C-terminal-like protein OS=Mus musculus GN=Micalcl	1.3	680130	761700	691050	712770	727660	788180	19.3755	19.5389	19.3984	19.4431	19.4729	19.5882	-0.0940311	0.0693813	-0.0710515	-0.026405	0.00342288	0.118684	-0.483829	0.00107156
Q8C894;Q8VCM4;D3Z7N1;D3Z093	Lipoyltransferase 1, mitochondrial	Lipt1	tr|Q8R2P8|Q8R2P8_MOUSE Lysine--tRNA ligase OS=Mus musculus GN=Kars PE=1 SV=1	51.1	42045000	41859000	41899000	42500000	40318000	39202000	25.3254	25.319	25.3204	25.341	25.2649	25.2244	0.0262339	0.0198375	0.0212155	0.0417625	-0.0342763	-0.0747731	-0.481825	0
A0A1Y7VJY8;A0A1Y7VM56;Q8K2C6;Q5M8R0	NAD-dependent protein deacylase sirtuin-5, mitochondrial	Sirt5	sp|Q80Y81-2|RNZ2_MOUSE Isoform 2 of Zinc phosphodiesterase ELAC protein 2 OS=Mus musculus GN=Elac2;sp|Q80Y81|RNZ2_MOUSE Zinc phosphodiesterase ELAC protein 2 OS=Mus musculus GN=Elac2 PE=1 SV=1;tr|B1ATP7|B1ATP7_MOUSE Zinc phosphodiesterase ELAC protein 2 OS	33.5	5389300	5556100	5392500	5660800	5478500	5387100	22.3617	22.4056	22.3625	22.4326	22.3853	22.3611	-0.0231388	0.0208358	-0.0222825	0.0477692	0.000544195	-0.0237279	-0.481532	4.51977e-05
Q925N0;Q8BRQ9;D3YXH5	Sideroflexin-5	Sfxn5	tr|J3QMG3|J3QMG3_MOUSE Voltage-dependent anion-selective channel protein 3 OS=Mus musculus GN=Vdac3 PE=1 SV=1;sp|Q60931|VDAC3_MOUSE Voltage-dependent anion-selective channel protein 3 OS=Mus musculus GN=Vdac3 PE=1 SV=1	47.5	38196000	38262000	40307000	35235000	35579000	28174000	25.1869	25.1894	25.2645	25.0705	25.0845	24.7479	0.0962943	0.098785	0.173903	-0.0201181	-0.00610134	-0.342763	-0.481027	0
Q8C3X2-2;Q8C3X2	Coiled-coil domain-containing protein 90B, mitochondrial	Ccdc90b	tr|E9QM77|E9QM77_MOUSE Ataxin-2 OS=Mus musculus GN=Atxn2 PE=1 SV=1;sp|O70305|ATX2_MOUSE Ataxin-2 OS=Mus musculus GN=Atxn2 PE=1 SV=1;sp|O70305-2|ATX2_MOUSE Isoform 2 of Ataxin-2 OS=Mus musculus GN=Atxn2;sp|O70305-3|ATX2_MOUSE Isoform 3 of Ataxin-2 OS=Mus mu	24.1	11016000	11243000	11102000	10548000	11062000	11177000	23.3931	23.4225	23.4043	23.3305	23.3991	23.414	-0.000826509	0.0286001	0.0103926	-0.0634575	0.00518527	0.020106	-0.480976	0.00166438
Q5SX53;Q9CR62;Q9CTC7;Q5SX46	Mitochondrial 2-oxoglutarate/malate carrier protein	Slc25a11	tr|E9Q7L0|E9Q7L0_MOUSE Oxoglutarate dehydrogenase-like OS=Mus musculus GN=Ogdhl PE=1 SV=1	17.1	1077000	1364000	1108500	867390	943630	952670	20.0386	20.3794	20.0802	19.7263	19.8479	19.8616	0.0495907	0.390416	0.0911813	-0.262675	-0.141134	-0.127379	-0.479216	0
Q14DH7;Q14DH7-2	Acyl-CoA synthetase short-chain family member 3, mitochondrial	Acss3	sp|Q9D1P0|RM13_MOUSE 39S ribosomal protein L13, mitochondrial OS=Mus musculus GN=Mrpl13 PE=1 SV=1;tr|F7CXG9|F7CXG9_MOUSE 39S ribosomal protein L13, mitochondrial (Fragment) OS=Mus musculus GN=Mrpl13 PE=1 SV=1	40.4	3116000	3079800	2988300	3017700	2903600	3142500	21.5713	21.5544	21.5109	21.525	21.4694	21.5835	0.0355183	0.0186597	-0.024852	-0.0107276	-0.0663342	0.0477358	-0.47816	0.0202871
Q3THX0;Q8CCM6-2;Q9CVT6	Mitochondrial import inner membrane translocase subunit Tim21	Timm21	tr|Q68FL0|Q68FL0_MOUSE Slc8a1 protein OS=Mus musculus GN=Slc8a1 PE=1 SV=1;tr|G5E8Y0|G5E8Y0_MOUSE Sodium/calcium exchanger 1 OS=Mus musculus GN=Slc8a1 PE=1 SV=2;tr|G3X9J1|G3X9J1_MOUSE Sodium/calcium exchanger 1 OS=Mus musculus GN=Slc8a1 PE=1 SV=1;sp|P70414|	4.8	815420	816100	860350	693470	829110	545750	19.6372	19.6384	19.7146	19.4035	19.6612	19.0579	0.118402	0.119604	0.195782	-0.115308	0.142422	-0.460901	-0.477947	0
Q8BWM0	Prostaglandin E synthase 2;Prostaglandin E synthase 2 truncated form	Ptges2	sp|P52196|THTR_MOUSE Thiosulfate sulfurtransferase OS=Mus musculus GN=Tst PE=1 SV=3	18.9	1054000	1092900	1201300	1109300	1079900	1039700	20.0074	20.0597	20.1962	20.0812	20.0425	19.9877	-0.0550164	-0.00272983	0.133705	0.0187584	-0.0199935	-0.0747239	-0.476472	0
Q3TSX8;Q80TT4;Q9CZW5	Mitochondrial import receptor subunit TOM70	Tomm70a	sp|Q8VE70|PDC10_MOUSE Programmed cell death protein 10 OS=Mus musculus GN=Pdcd10 PE=1 SV=1;tr|F8WI55|F8WI55_MOUSE Programmed cell death protein 10 OS=Mus musculus GN=Pdcd10 PE=1 SV=2	24.1	1151800	1276300	1113000	975520	971610	1028400	20.1355	20.2835	20.086	19.8958	19.89	19.972	0.091656	0.239733	0.0422194	-0.147991	-0.153785	-0.0718327	-0.475513	0
Q8R2U8;Q8BFP9	[Pyruvate dehydrogenase (acetyl-transferring)] kinase isozyme 1, mitochondrial	Pdk1	sp|P97363|SPTC2_MOUSE Serine palmitoyltransferase 2 OS=Mus musculus GN=Sptlc2 PE=1 SV=2	38.2	4795900	4921700	4969700	5083300	4855600	4740400	22.1934	22.2307	22.2447	22.2773	22.2112	22.1766	-0.0289552	0.00839992	0.022402	0.0550086	-0.0111072	-0.045748	-0.474944	6.74157e-05
Q56A15;P62897	Cytochrome c, somatic	Cycs	tr|H7BX88|H7BX88_MOUSE Carnitine O-acetyltransferase OS=Mus musculus GN=Crat PE=1 SV=1;sp|P47934|CACP_MOUSE Carnitine O-acetyltransferase OS=Mus musculus GN=Crat PE=1 SV=3;tr|B7ZDD7|B7ZDD7_MOUSE Carnitine O-acetyltransferase (Fragment) OS=Mus musculus GN=C	10.4	2163100	2250500	2303800	1994000	2085500	1815900	21.0447	21.1018	21.1356	20.9272	20.992	20.7923	0.0457495	0.102895	0.136665	-0.0716854	-0.0069575	-0.206666	-0.474811	0
Q61102	ATP-binding cassette sub-family B member 7, mitochondrial	Abcb7	tr|Q3U3J1|Q3U3J1_MOUSE 2-oxoisovalerate dehydrogenase subunit alpha, mitochondrial OS=Mus musculus GN=Bckdha PE=1 SV=1;sp|P50136|ODBA_MOUSE 2-oxoisovalerate dehydrogenase subunit alpha, mitochondrial OS=Mus musculus GN=Bckdha PE=1 SV=1	17.3	853550	863390	904500	795560	833670	888800	19.7031	19.7197	19.7868	19.6016	19.6691	19.7615	-0.00384342	0.0126933	0.0798014	-0.105348	-0.0378427	0.0545397	-0.474723	0
Q9CQ54;A0A0U1RPJ5;Q9D846	NADH dehydrogenase [ubiquinone] 1 subunit C2	Ndufc2	tr|A2AGM2|A2AGM2_MOUSE Probable methyltransferase-like protein 15 (Fragment) OS=Mus musculus GN=Mettl15 PE=1 SV=1;sp|Q9DCL4|MET15_MOUSE Probable methyltransferase-like protein 15 OS=Mus musculus GN=Mettl15 PE=1 SV=2	10.4	21769	22946	20221	21371	22052	17526	14.41	14.486	14.3036	14.3834	14.4286	14.0972	0.0585363	0.134504	-0.0478845	0.0319156	0.0771707	-0.254242	-0.47368	0.0570879
Q3URR8;Q9CWD8	Iron-sulfur protein NUBPL	Nubpl	sp|Q922W5|P5CR1_MOUSE Pyrroline-5-carboxylate reductase 1, mitochondrial OS=Mus musculus GN=Pycr1 PE=1 SV=1;tr|A2ABZ2|A2ABZ2_MOUSE Pyrroline-5-carboxylate reductase 1, mitochondrial (Fragment) OS=Mus musculus GN=Pycr1 PE=1 SV=1;tr|A2ABZ3|A2ABZ3_MOUSE Pyrro	34.3	782560	810290	812260	707160	773540	741190	19.5778	19.6281	19.6316	19.4317	19.5611	19.4995	0.0228785	0.0731155	0.0766187	-0.123286	0.00615301	-0.0554795	-0.473569	0
A2AP32;A2AP31;Q3UIU2	NADH dehydrogenase [ubiquinone] 1 beta subcomplex subunit 6	Ndufb6	sp|D3YZG8|MTD2L_MOUSE Probable bifunctional methylenetetrahydrofolate dehydrogenase/cyclohydrolase 2 OS=Mus musculus GN=Mthfd2l PE=3 SV=1	15.4	1669600	1423300	1252400	1660600	1606800	1292800	20.6711	20.4408	20.2563	20.6633	20.6158	20.3021	0.179531	-0.0507322	-0.235277	0.171733	0.124218	-0.189473	-0.472437	0.0214552
P60334	Cysteine dioxygenase type 1	Cdo1	sp|Q80Z10-3|ASTN2_MOUSE Isoform 3 of Astrotactin-2 OS=Mus musculus GN=Astn2;sp|Q80Z10-2|ASTN2_MOUSE Isoform 2 of Astrotactin-2 OS=Mus musculus GN=Astn2;sp|Q80Z10|ASTN2_MOUSE Astrotactin-2 OS=Mus musculus GN=Astn2 PE=1 SV=2	0.5	1328800	1216300	1090500	1206300	1251700	997020	20.3417	20.2141	20.0566	20.2022	20.2555	19.9273	0.175493	0.0478683	-0.109641	0.0359579	0.089258	-0.238936	-0.472384	0.00162887
P60603	Reactive oxygen species modulator 1	Romo1	tr|H7BX59|H7BX59_MOUSE tRNA pseudouridine synthase OS=Mus musculus GN=Pus1 PE=1 SV=1;sp|Q9WU56-2|TRUA_MOUSE Isoform 2 of tRNA pseudouridine synthase A OS=Mus musculus GN=Pus1;sp|Q9WU56-3|TRUA_MOUSE Isoform 3 of tRNA pseudouridine synthase A OS=Mus musculus	35.6	4925500	5237800	5142900	5562600	4966500	4905000	22.2318	22.3205	22.2942	22.4073	22.2438	22.2258	-0.0554057	0.0332851	0.00690622	0.120083	-0.0434464	-0.0614227	-0.471817	0.000311804
Q8R3F5	Malonyl-CoA-acyl carrier protein transacylase, mitochondrial	Mcat	sp|O88441|MTX2_MOUSE Metaxin-2 OS=Mus musculus GN=Mtx2 PE=1 SV=1	63.1	63328000	61790000	59051000	60089000	62542000	66594000	25.9163	25.8809	25.8155	25.8406	25.8983	25.9889	0.0262607	-0.00920943	-0.0746213	-0.0494819	0.00824255	0.0988094	-0.470487	0
Q3UQD0;Q9QYA2	Mitochondrial import receptor subunit TOM40 homolog	Tomm40	tr|Q3UHG5|Q3UHG5_MOUSE Tetraspanin OS=Mus musculus GN=Tspan7 PE=1 SV=1;sp|Q62283|TSN7_MOUSE Tetraspanin-7 OS=Mus musculus GN=Tspan7 PE=1 SV=2	9.6	596120	569460	643820	486110	644800	413580	19.1852	19.1192	19.2963	18.8909	19.2985	18.6578	0.110577	0.0445686	0.221631	-0.183743	0.223826	-0.41686	-0.468761	1.25786e-05
Q8VCW8	Acyl-CoA synthetase family member 2, mitochondrial	Acsf2	tr|Q99N15|Q99N15_MOUSE 17beta-hydroxysteroid dehydrogenase type 10/short chain L-3-hydroxyacyl-CoA dehydrogenase OS=Mus musculus GN=Hsd17b10 PE=1 SV=1;tr|A2AFQ2|A2AFQ2_MOUSE 3-hydroxyacyl-CoA dehydrogenase type-2 OS=Mus musculus GN=Hsd17b10 PE=1 SV=1;sp|O0	67	9100700	9138800	9759600	8256500	8262200	7939900	23.1175	23.1236	23.2184	22.9771	22.9781	22.9207	0.0616473	0.0676745	0.162492	-0.0787999	-0.0778043	-0.135209	-0.468054	0
P50171;P50171-2;G3UX44;A0A068BEQ2	Estradiol 17-beta-dehydrogenase 8	Hsd17b8;H2-Ke6	sp|Q7TMQ7|WDR91_MOUSE WD repeat-containing protein 91 OS=Mus musculus GN=Wdr91 PE=1 SV=1;tr|S4R1X1|S4R1X1_MOUSE WD repeat-containing protein 91 OS=Mus musculus GN=Wdr91 PE=1 SV=1	16	1320900	1359500	1446200	1284000	1463200	1316400	20.3331	20.3746	20.4638	20.2922	20.4807	20.3282	-0.0456845	-0.00412961	0.0850613	-0.0865606	0.101921	-0.0506078	-0.467312	0
D3Z7A7;Q6ZPF4;Q6ZPF4-2	Formin-like protein 3	Fmnl3	sp|Q8VE47|UBA5_MOUSE Ubiquitin-like modifier-activating enzyme 5 OS=Mus musculus GN=Uba5 PE=1 SV=2	49.1	4790200	4760600	5041800	4634000	5015000	4582700	22.1917	22.1827	22.2655	22.1438	22.2578	22.1278	-0.00322641	-0.0121689	0.0706266	-0.0510543	0.0629374	-0.0671145	-0.467297	0.000202899
Q3TET5;Q9CXT8	Mitochondrial-processing peptidase subunit beta	Pmpcb	sp|Q91WK1|SPRY4_MOUSE SPRY domain-containing protein 4 OS=Mus musculus GN=Spryd4 PE=1 SV=1	16.4	206380	211910	189180	168000	167760	203990	17.6549	17.6931	17.5294	17.3581	17.356	17.6381	0.116658	0.154806	-0.0088859	-0.180184	-0.182247	0.099853	-0.465605	0
Q3TBG7;P21570	Angiogenin	Ang	sp|Q9D289|TPC6B_MOUSE Trafficking protein particle complex subunit 6B OS=Mus musculus GN=Trappc6b PE=1 SV=1;tr|A0A1W2P6E6|A0A1W2P6E6_MOUSE Trafficking protein particle complex subunit 6B OS=Mus musculus GN=Trappc6b PE=1 SV=1;tr|A0A1W2P836|A0A1W2P836_MOUSE	31	877880	906020	950360	807420	875940	823940	19.7437	19.7892	19.8581	19.623	19.7405	19.6522	0.00923518	0.0547543	0.123686	-0.111469	0.00604348	-0.0822493	-0.464151	0.018845
Q3TRZ4;B6CI26;Q8BZ09	Mitochondrial 2-oxodicarboxylate carrier	Slc25a21	tr|Q3V117|Q3V117_MOUSE ATP-citrate synthase OS=Mus musculus GN=Acly PE=1 SV=1	54.5	74709000	74061000	73534000	72058000	68165000	72351000	26.1548	26.1422	26.1319	26.1027	26.0225	26.1085	0.044347	0.031779	0.0214764	-0.00777644	-0.0879039	-0.00192209	-0.462258	0
P62075;A0A1W2P756;A0A1W2P7H2	Mitochondrial import inner membrane translocase subunit Tim13	Timm13	sp|Q9Z1S5-2|SEPT3_MOUSE Isoform 2 of Neuronal-specific septin-3 OS=Mus musculus GN=Sept3;sp|Q9Z1S5|SEPT3_MOUSE Neuronal-specific septin-3 OS=Mus musculus GN=Sept3 PE=1 SV=2	2.4	2656000	2623000	2958100	2323100	2277700	2091300	21.3408	21.3228	21.4962	21.1476	21.1191	20.996	0.103726	0.085689	0.259142	-0.0894775	-0.117951	-0.241129	-0.46193	0.00905855
Q99KI0	Aconitate hydratase, mitochondrial	Aco2	tr|A0A0R4J0L6|A0A0R4J0L6_MOUSE 28S ribosomal protein S35, mitochondrial OS=Mus musculus GN=Mrps35 PE=1 SV=1;sp|Q8BJZ4|RT35_MOUSE 28S ribosomal protein S35, mitochondrial OS=Mus musculus GN=Mrps35 PE=1 SV=2	38.4	2764400	2871100	2379000	2520500	2459900	2774100	21.3985	21.4532	21.1819	21.2653	21.2302	21.4036	0.0764239	0.131061	-0.140187	-0.0568325	-0.0919428	0.0814774	-0.460632	0
Q3U4M2;A8Y5T6;Q8CFI5	Probable proline--tRNA ligase, mitochondrial	Pars2	sp|Q9D6S7|RRFM_MOUSE Ribosome-recycling factor, mitochondrial OS=Mus musculus GN=Mrrf PE=1 SV=1	10.3	159670	198080	156420	148010	138760	177470	17.2847	17.5957	17.2551	17.1753	17.0822	17.4372	-0.0203172	0.290673	-0.0499855	-0.129716	-0.222819	0.132165	-0.459109	0
Q3V1S0;P61922;P61922-2	4-aminobutyrate aminotransferase, mitochondrial	Abat	sp|Q64433|CH10_MOUSE 10 kDa heat shock protein, mitochondrial OS=Mus musculus GN=Hspe1 PE=1 SV=2	70.6	60983000	60700000	53262000	54690000	50495000	64889000	25.8619	25.8552	25.6666	25.7048	25.5896	25.9515	0.0903068	0.0835962	-0.104994	-0.0668232	-0.18196	0.179874	-0.458938	0
Q3TDX8-5;Q3TDX8	Cytochrome b5 reductase 4	Cyb5r4	sp|P48758|CBR1_MOUSE Carbonyl reductase [NADPH] 1 OS=Mus musculus GN=Cbr1 PE=1 SV=3	64.6	8760400	9321200	9001800	7839900	9196100	8988800	23.0626	23.1521	23.1018	22.9024	23.1326	23.0997	-0.0126219	0.076897	0.0265949	-0.172783	0.0574035	0.0245099	-0.457662	0.000722986
Q8BIP0;Q8BIE1;Q811F8	Aspartate--tRNA ligase, mitochondrial	Dars2	tr|Q8CCN6|Q8CCN6_MOUSE Caseinolytic peptidase B protein homolog OS=Mus musculus GN=Clpb PE=1 SV=1;tr|E9PY58|E9PY58_MOUSE Caseinolytic peptidase B protein homolog OS=Mus musculus GN=Clpb PE=1 SV=1;sp|Q60649|CLPB_MOUSE Caseinolytic peptidase B protein homolo	18.9	1727200	1612400	1593300	1649200	1649800	1643200	20.72	20.6208	20.6036	20.6533	20.6539	20.6481	0.0700638	-0.0291617	-0.0463535	0.00339497	0.00391975	-0.00186331	-0.456053	0
Q9CZN7-2;Q9CZN7	Serine hydroxymethyltransferase	Shmt2	sp|Q8CC88|VWA8_MOUSE von Willebrand factor A domain-containing protein 8 OS=Mus musculus GN=Vwa8 PE=1 SV=2;sp|Q8CC88-2|VWA8_MOUSE Isoform 2 of von Willebrand factor A domain-containing protein 8 OS=Mus musculus GN=Vwa8	11.3	3238400	3256000	3369100	3127000	3138100	3108900	21.6268	21.6347	21.6839	21.5763	21.5815	21.568	0.0149779	0.0227974	0.0720599	-0.0355241	-0.030412	-0.0438991	-0.455768	0
B7ZMP1;B7ZMP1-2	Probable Xaa-Pro aminopeptidase 3	Xpnpep3	sp|P14873|MAP1B_MOUSE Microtubule-associated protein 1B OS=Mus musculus GN=Map1b PE=1 SV=2	36.7	33887000	43620000	40884000	34378000	30246000	36942000	25.0142	25.3785	25.285	25.035	24.8502	25.1388	-0.102726	0.261531	0.168078	-0.0819727	-0.266714	0.0218036	-0.455715	0
Q9CQ75	NADH dehydrogenase [ubiquinone] 1 alpha subcomplex subunit 2	Ndufa2	sp|Q9EPL9|ACOX3_MOUSE Peroxisomal acyl-coenzyme A oxidase 3 OS=Mus musculus GN=Acox3 PE=1 SV=2;tr|Q3TAW3|Q3TAW3_MOUSE Acyl-coenzyme A oxidase OS=Mus musculus GN=Acox3 PE=1 SV=1;tr|E9Q296|E9Q296_MOUSE Acyl-coenzyme A oxidase OS=Mus musculus GN=Acox3 PE=1 SV	25.7	1619500	1668200	1716800	1561600	1679700	1634600	20.6271	20.6699	20.7113	20.5746	20.6798	20.6405	-0.0234063	0.0193374	0.0607672	-0.0759299	0.0292488	-0.0100172	-0.455396	0.0193052
Q9D1C3	Protein preY, mitochondrial	Pyurf	sp|P40142|TKT_MOUSE Transketolase OS=Mus musculus GN=Tkt PE=1 SV=1;tr|A0A286YE28|A0A286YE28_MOUSE Transketolase (Fragment) OS=Mus musculus GN=Tkt PE=1 SV=1	62.8	72117000	70698000	73140000	69591000	69094000	77658000	26.1038	26.0752	26.1242	26.0524	26.0421	26.2106	0.00246186	-0.0262081	0.0227831	-0.0489768	-0.0593171	0.109257	-0.455196	0.00567244
Q14AZ9;Q8BGC4;Q8R0Z8	Zinc-binding alcohol dehydrogenase domain-containing protein 2	Zadh2	tr|G3UZ44|G3UZ44_MOUSE Paired mesoderm homeobox protein 1 OS=Mus musculus GN=Prrx1 PE=1 SV=1;sp|P63013-2|PRRX1_MOUSE Isoform 2 of Paired mesoderm homeobox protein 1 OS=Mus musculus GN=Prrx1;sp|P63013|PRRX1_MOUSE Paired mesoderm homeobox protein 1 OS=Mus mu	64	8218700	7553300	7756400	6711800	7753000	5903500	22.9705	22.8487	22.887	22.6783	22.8863	22.4931	0.176505	0.0547022	0.0929823	-0.115705	0.0923498	-0.300834	-0.454443	0
Q9D880	Mitochondrial import inner membrane translocase subunit TIM50	Timm50	tr|A2AIH8|A2AIH8_MOUSE Pirin (Fragment) OS=Mus musculus GN=Pir PE=1 SV=1;sp|Q9D711|PIR_MOUSE Pirin OS=Mus musculus GN=Pir PE=1 SV=1	17.8	1178800	1067300	1472600	1191200	868930	1000900	20.1689	20.0255	20.4899	20.184	19.7289	19.9329	0.0805397	-0.0628135	0.401586	0.0956364	-0.359467	-0.155481	-0.452926	0
P62077	Mitochondrial import inner membrane translocase subunit Tim8 B	Timm8b	tr|A2AT91|A2AT91_MOUSE Phosphoinositide phospholipase C (Fragment) OS=Mus musculus GN=Plcb4 PE=1 SV=1;tr|V9GXQ9|V9GXQ9_MOUSE Phosphoinositide phospholipase C OS=Mus musculus GN=Plcb4 PE=1 SV=1;tr|Q91UZ1|Q91UZ1_MOUSE Phosphoinositide phospholipase C OS=Mus	2.5	158470	179260	159760	138110	140080	133620	17.2739	17.4517	17.2855	17.0755	17.0959	17.0278	0.0721474	0.249991	0.0838439	-0.126245	-0.105811	-0.173926	-0.452735	0.1217
A0A286YD15;A0A286YDS3;A0A286YDP0;Q9D046;Q9CYN1;Q545L8;O35648;A0A286YCV3;A0A286YCB3	Centrin-3	Cetn3	sp|Q80ZI6|LRSM1_MOUSE E3 ubiquitin-protein ligase LRSAM1 OS=Mus musculus GN=Lrsam1 PE=1 SV=1;tr|A2AHX2|A2AHX2_MOUSE E3 ubiquitin-protein ligase LRSAM1 (Fragment) OS=Mus musculus GN=Lrsam1 PE=1 SV=1;tr|A2AHX3|A2AHX3_MOUSE E3 ubiquitin-protein ligase LRSAM1	3.3	206520	221240	195270	181460	212230	198630	17.6559	17.7553	17.5751	17.4693	17.6953	17.5997	0.0308269	0.130158	-0.0499843	-0.155803	0.070174	-0.0253711	-0.452502	0.000159601
Q9D7J9	Enoyl-CoA hydratase domain-containing protein 3, mitochondrial	Echdc3	sp|P19783|COX41_MOUSE Cytochrome c oxidase subunit 4 isoform 1, mitochondrial OS=Mus musculus GN=Cox4i1 PE=1 SV=2;tr|M0QWX7|M0QWX7_MOUSE Cytochrome c oxidase subunit 4 isoform 1, mitochondrial (Fragment) OS=Mus musculus GN=Cox4i1 PE=1 SV=1	42	8674900	9120200	9179700	7916300	7325300	8694200	23.0484	23.1206	23.13	22.9164	22.8045	23.0516	0.0364926	0.108711	0.118093	-0.0955282	-0.207467	0.0396988	-0.452291	0.000142857
Q8K1C0-3;Q8K1C0-2;Q8K1C0	Protein angel homolog 2	Angel2	sp|Q9R1Z7|PTPS_MOUSE 6-pyruvoyl tetrahydrobiopterin synthase OS=Mus musculus GN=Pts PE=1 SV=2	8.3	142020	157140	151420	125540	141070	114450	17.1157	17.2617	17.2082	16.9378	17.1061	16.8044	0.0434314	0.189388	0.135893	-0.134516	0.0337485	-0.267945	-0.451968	0
Q8K239;Q3TA37;A0A1S6GWJ9;Q9CZR8;Q80UT3;Q9CX33;Q8VDE3	Elongation factor Ts;Elongation factor Ts, mitochondrial	Tsfm	sp|P70180|ANPRC_MOUSE Atrial natriuretic peptide receptor 3 OS=Mus musculus GN=Npr3 PE=1 SV=3	23.5	3596200	4902500	8327900	4879000	4813600	3816700	21.778	22.2251	22.9895	22.2182	22.1987	21.8639	-0.434189	0.0128558	0.777291	0.00592362	-0.0135456	-0.348336	-0.451513	2.38095e-05
Q99JR1;Q8BPC9	Sideroflexin-1	Sfxn1	sp|P50544|ACADV_MOUSE Very long-chain specific acyl-CoA dehydrogenase, mitochondrial OS=Mus musculus GN=Acadvl PE=1 SV=3;tr|B1AR28|B1AR28_MOUSE Very long-chain-specific acyl-CoA dehydrogenase, mitochondrial OS=Mus musculus GN=Acadvl PE=1 SV=1	54.3	24040000	23660000	23164000	22235000	23239000	20052000	24.5189	24.4959	24.4654	24.4063	24.47	24.2572	0.0832872	0.0603004	0.0297348	-0.0293172	0.0343983	-0.178404	-0.451439	0
Q3V235;O35129;F6QPR1	Prohibitin-2	Phb2	tr|Q8R2K3|Q8R2K3_MOUSE Single-stranded DNA binding protein 1 OS=Mus musculus GN=Ssbp1 PE=1 SV=1;sp|Q9CYR0|SSBP_MOUSE Single-stranded DNA-binding protein, mitochondrial OS=Mus musculus GN=Ssbp1 PE=1 SV=1	55.4	7250900	7661300	7585200	6770100	6823900	7988800	22.7897	22.8692	22.8548	22.6907	22.7022	22.9295	-0.0162881	0.0631411	0.0487391	-0.115271	-0.103852	0.123531	-0.451412	0.00277676
Q921H9	Cytochrome c oxidase assembly factor 7	Coa7	sp|Q99LE6|ABCF2_MOUSE ATP-binding cassette sub-family F member 2 OS=Mus musculus GN=Abcf2 PE=1 SV=1	44.3	27206000	26709000	26253000	28852000	27150000	26119000	24.6974	24.6708	24.646	24.7822	24.6944	24.6386	0.00918214	-0.0174168	-0.0422604	0.0939286	0.00620948	-0.0496431	-0.449557	0
B8JI96		Mup14	tr|A2RS43|A2RS43_MOUSE Protocadherin 7 OS=Mus musculus GN=Pcdh7 PE=1 SV=1;tr|E9Q2S0|E9Q2S0_MOUSE Protocadherin 7 OS=Mus musculus GN=Pcdh7 PE=1 SV=2;tr|A0A0A6YY83|A0A0A6YY83_MOUSE Protocadherin 7 OS=Mus musculus GN=Pcdh7 PE=1 SV=1;tr|A0A0A6YY48|A0A0A6YY48_M	9.4	549430	675620	726330	604310	753740	584460	19.0676	19.3659	19.4703	19.2049	19.5237	19.1567	-0.230603	0.0676732	0.172086	-0.09325	0.225528	-0.141435	-0.449278	0.108226
Q1XH17	Tripartite motif-containing protein 72	Trim72	sp|P98203-4|ARVC_MOUSE Isoform 4 of Armadillo repeat protein deleted in velo-cardio-facial syndrome homolog OS=Mus musculus GN=Arvcf;sp|P98203-5|ARVC_MOUSE Isoform 5 of Armadillo repeat protein deleted in velo-cardio-facial syndrome homolog OS=Mus musculus	8.3	428110	367700	443120	412540	451680	434520	18.7076	18.4882	18.7573	18.6542	18.7849	18.7291	0.0207372	-0.198715	0.0704531	-0.0327103	0.0980567	0.0421783	-0.448705	0.313422
P67778;Q5SQG5;Q3TV00;Q3V2K0	Prohibitin	Phb;1700071K01Rik	sp|Q8BHZ4|ZN592_MOUSE Zinc finger protein 592 OS=Mus musculus GN=Znf592 PE=1 SV=3	8.6	482480	486070	488000	455210	510830	499230	18.8801	18.8908	18.8965	18.7962	18.9625	18.9293	-0.0124633	-0.00176833	0.00394873	-0.0964002	0.0699108	0.0367722	-0.446783	0.0188732
Q78J03	Methionine-R-sulfoxide reductase B2, mitochondrial	Msrb2	sp|Q99KS2|NGRN_MOUSE Neugrin OS=Mus musculus GN=Ngrn PE=2 SV=3	3.8	43907	44259	35150	48727	40377	48230	15.4222	15.4337	15.1012	15.5724	15.3012	15.5576	0.0240956	0.0356154	-0.296831	0.174366	-0.0968217	0.159575	-0.446679	0
Q9DAT5	Mitochondrial tRNA-specific 2-thiouridylase 1	Trmu	sp|Q9WU60|ATRN_MOUSE Attractin OS=Mus musculus GN=Atrn PE=1 SV=3	4.7	4110000	3992500	4275500	3511300	3581800	3360500	21.9707	21.9289	22.0277	21.7436	21.7723	21.6802	0.116823	0.0749774	0.173778	-0.11031	-0.0816302	-0.173639	-0.446256	0
Q99KR7	Peptidyl-prolyl cis-trans isomerase F, mitochondrial	Ppif	sp|Q9WUM5|SUCA_MOUSE Succinate--CoA ligase [ADP/GDP-forming] subunit alpha, mitochondrial OS=Mus musculus GN=Suclg1 PE=1 SV=4	23.7	14236000	14480000	14546000	12353000	12447000	13313000	23.763	23.7876	23.7941	23.5584	23.5693	23.6663	0.0732566	0.0977744	0.104335	-0.131426	-0.120489	-0.0234515	-0.445842	4.54545e-05
E9PXC3		Cyp2c69	sp|Q8CD91|SMOC2_MOUSE SPARC-related modular calcium-binding protein 2 OS=Mus musculus GN=Smoc2 PE=1 SV=1	7.6	1314700	1049600	851840	910710	1174300	971400	20.3263	20.0014	19.7002	19.7966	20.1634	19.8897	0.346695	0.0218013	-0.279384	-0.182975	0.183763	-0.0899009	-0.445803	0.409619
F8WGB3;Q5XK33;Q9CZB0	Succinate dehydrogenase cytochrome b560 subunit, mitochondrial	Sdhc	sp|Q9JK81|MYG1_MOUSE UPF0160 protein MYG1, mitochondrial OS=Mus musculus GN=Myg1 PE=1 SV=1;tr|F8WGG3|F8WGG3_MOUSE UPF0160 protein MYG1, mitochondrial (Fragment) OS=Mus musculus GN=Myg1 PE=1 SV=1;tr|F7A3N3|F7A3N3_MOUSE UPF0160 protein MYG1, mitochondrial (F	59.2	4756100	4583100	4978500	4620600	4872800	4550200	22.1813	22.1279	22.2473	22.1396	22.2163	22.1175	0.0096832	-0.0437721	0.0756153	-0.0320157	0.0446552	-0.0541659	-0.445525	0.0043338
Q05BC8;A2A4N5;Q6ZQK3;A2A4N8;A2A4N7;K3W4P1;A1L329;P97432;F6S397;Q91ZQ8	Next to BRCA1 gene 1 protein	Nbr1	sp|Q8R035|ICT1_MOUSE Peptidyl-tRNA hydrolase ICT1, mitochondrial OS=Mus musculus GN=Mrpl58 PE=1 SV=1;sp|Q8R035-2|ICT1_MOUSE Isoform 2 of Peptidyl-tRNA hydrolase ICT1, mitochondrial OS=Mus musculus GN=Mrpl58;tr|A2A6T4|A2A6T4_MOUSE Immature colon carcinoma t	37.4	3020800	3144900	3066700	3016300	2947300	3384800	21.5265	21.5846	21.5483	21.5243	21.491	21.6906	-0.034382	0.0237014	-0.0126257	-0.0365328	-0.0699188	0.129758	-0.445274	0.0441267
Q60675	Laminin subunit alpha-2	Lama2	tr|A2AKI5|A2AKI5_MOUSE Integrin alpha-V OS=Mus musculus GN=Itgav PE=1 SV=1;sp|P43406|ITAV_MOUSE Integrin alpha-V OS=Mus musculus GN=Itgav PE=1 SV=2	46.6	25074000	25384000	25875000	24268000	24468000	26822000	24.5797	24.5974	24.6251	24.5326	24.5444	24.6769	-0.0129809	0.00474632	0.0323858	-0.0601179	-0.0482769	0.0842437	-0.445093	0.109824
Q925I1;Q925I1-2	ATPase family AAA domain-containing protein 3	Atad3	sp|Q9Z0E0-2|NCDN_MOUSE Isoform 2 of Neurochondrin OS=Mus musculus GN=Ncdn;sp|Q9Z0E0|NCDN_MOUSE Neurochondrin OS=Mus musculus GN=Ncdn PE=1 SV=1	20.2	2650600	2577200	2595500	2420000	2680200	2216000	21.3379	21.2974	21.3076	21.2066	21.3539	21.0795	0.0740787	0.0335642	0.0437722	-0.0572332	0.0901004	-0.184282	-0.444136	0.000249423
Q8K199;F8WHQ0	COX assembly mitochondrial protein 2 homolog	Cmc2	sp|Q9DC29|ABCB6_MOUSE ATP-binding cassette sub-family B member 6, mitochondrial OS=Mus musculus GN=Abcb6 PE=1 SV=1	5.9	173980	184930	169490	177750	205090	192890	17.4086	17.4966	17.3708	17.4395	17.6459	17.5574	-0.0779095	0.0101483	-0.115631	-0.0469814	0.159426	0.0709474	-0.443794	0.0174563
Q922A3;Q3UQ84;E9Q7H6;Q3TP97	Threonine--tRNA ligase, mitochondrial	Tars2	sp|Q99JY8|PLPP3_MOUSE Phospholipid phosphatase 3 OS=Mus musculus GN=Plpp3 PE=1 SV=1	34.3	4870700	4796800	5506300	4100200	4663400	3512200	22.2157	22.1936	22.3927	21.9673	22.153	21.7439	0.104673	0.0826163	0.281627	-0.143762	0.0419262	-0.367081	-0.443387	0
Q3UQ95;A2A5W4;Q6P0X6;Q923X4-2;Q923X4	Glutaredoxin-2, mitochondrial	Glrx2	sp|Q9D172|ES1_MOUSE ES1 protein homolog, mitochondrial OS=Mus musculus GN=D10Jhu81e PE=1 SV=1;tr|A0A1W2P7B6|A0A1W2P7B6_MOUSE ES1 protein homolog, mitochondrial (Fragment) OS=Mus musculus GN=D10Jhu81e PE=1 SV=1	46.6	5365700	5414400	5233300	4495500	4820500	4703300	22.3553	22.3684	22.3193	22.1001	22.2008	22.1652	0.103829	0.116864	0.0677832	-0.151456	-0.050755	-0.0862644	-0.443093	0.00720198
Q8R4N0	Citrate lyase subunit beta-like protein, mitochondrial	Clybl	sp|P97450|ATP5J_MOUSE ATP synthase-coupling factor 6, mitochondrial OS=Mus musculus GN=Atp5j PE=1 SV=1	34.3	842320	780830	764170	761560	718520	906010	19.684	19.5746	19.5435	19.5386	19.4547	19.7892	0.0865712	-0.0227888	-0.0539036	-0.0588395	-0.142769	0.19173	-0.440074	0
Q3UBS3;Q61646	Haptoglobin;Haptoglobin alpha chain;Haptoglobin beta chain	Hp	sp|Q8VD65|PI3R4_MOUSE Phosphoinositide 3-kinase regulatory subunit 4 OS=Mus musculus GN=Pik3r4 PE=1 SV=3	25.7	5227300	5343200	5816800	5282100	5448200	5372100	22.3176	22.3493	22.4718	22.3327	22.3773	22.3571	-0.0499962	-0.0183582	0.104164	-0.0349506	0.00971748	-0.010576	-0.437667	0.0390236
Q3V3C7;Q99JR6	Nicotinamide mononucleotide adenylyltransferase 3	Nmnat3	sp|Q9D1C3|PREY_MOUSE Protein preY, mitochondrial OS=Mus musculus GN=Pyurf PE=1 SV=1	25	99024	103350	101330	92668	93168	107250	16.5955	16.6572	16.6287	16.4998	16.5075	16.7106	-0.00439605	0.0572922	0.0288152	-0.100103	-0.0923398	0.110731	-0.437347	0.000124352
Q3TST0;Q8K1R3;Q3UNL5;Q3TN29;Q8K1R3-2	Polyribonucleotide nucleotidyltransferase 1, mitochondrial	Pnpt1	sp|Q8K2B3|SDHA_MOUSE Succinate dehydrogenase [ubiquinone] flavoprotein subunit, mitochondrial OS=Mus musculus GN=Sdha PE=1 SV=1	57.2	48136000	49564000	51044000	46399000	46239000	48968000	25.5206	25.5628	25.6052	25.4676	25.4626	25.5453	-0.00674931	0.035427	0.0778758	-0.0597719	-0.0647554	0.0179737	-0.436807	0
Q8C8D6;F6ZM03;A0A0J9YUM0;G3UWY0;Q8C3X4-2;Q8C3X4	Translation factor Guf1, mitochondrial	Guf1	sp|O09131|GSTO1_MOUSE Glutathione S-transferase omega-1 OS=Mus musculus GN=Gsto1 PE=1 SV=2	82.1	35108000	35826000	28696000	32692000	31614000	29854000	25.0653	25.0945	24.7743	24.9624	24.9141	24.8314	0.124953	0.15416	-0.165997	0.0220907	-0.0262834	-0.108923	-0.436386	0
Q8K411-2;Q8K411;Q8K411-3	Presequence protease, mitochondrial	Pitrm1	sp|Q9CQS4|S2546_MOUSE Solute carrier family 25 member 46 OS=Mus musculus GN=Slc25a46 PE=1 SV=1	20.8	487160	495850	507680	506060	473470	452470	18.894	18.9195	18.9536	18.9489	18.8529	18.7875	0.00129194	0.0268	0.0608157	0.0562047	-0.0398307	-0.105282	-0.435884	0
P54071;D6RIL6	Isocitrate dehydrogenase [NADP], mitochondrial	Idh2	tr|F6RPJ9|F6RPJ9_MOUSE Insulin-degrading enzyme (Fragment) OS=Mus musculus GN=Ide PE=1 SV=1;sp|Q9JHR7|IDE_MOUSE Insulin-degrading enzyme OS=Mus musculus GN=Ide PE=1 SV=1	47.9	47566000	48078000	48563000	48795000	46323000	42476000	25.5034	25.5189	25.5334	25.5402	25.4652	25.3401	0.0198849	0.035331	0.0498117	0.0566875	-0.0183172	-0.143398	-0.435725	0.013041
Q9ESW4	Acylglycerol kinase, mitochondrial	Agk	sp|Q9D1N9|RM21_MOUSE 39S ribosomal protein L21, mitochondrial OS=Mus musculus GN=Mrpl21 PE=1 SV=1;sp|Q9D1N9-2|RM21_MOUSE Isoform 2 of 39S ribosomal protein L21, mitochondrial OS=Mus musculus GN=Mrpl21	22.5	591390	612430	561400	562240	557760	610210	19.1738	19.2242	19.0987	19.1008	19.0893	19.2189	0.0228065	0.0732416	-0.0522743	-0.0501173	-0.0616589	0.0680024	-0.435111	0
Q60936;F7B1B6;Q60936-2	Chaperone activity of bc1 complex-like, mitochondrial	Adck3	sp|P20357|MTAP2_MOUSE Microtubule-associated protein 2 OS=Mus musculus GN=Map2 PE=1 SV=2;tr|Q80X35|Q80X35_MOUSE Microtubule-associated protein OS=Mus musculus GN=Map2 PE=1 SV=1;tr|Q80ZL4|Q80ZL4_MOUSE Microtubule-associated protein OS=Mus musculus GN=Map2 P	11.6	4415700	4529700	5936900	5155700	5059400	3356400	22.0742	22.111	22.5013	22.2977	22.2705	21.6785	-0.0813273	-0.044554	0.34574	0.142199	0.114997	-0.477055	-0.434245	0.000745098
Q91VA7		Idh3b	sp|Q9D7P6|ISCU_MOUSE Iron-sulfur cluster assembly enzyme ISCU, mitochondrial OS=Mus musculus GN=Iscu PE=1 SV=1;tr|D3Z7W0|D3Z7W0_MOUSE Iron-sulfur cluster assembly enzyme ISCU, mitochondrial OS=Mus musculus GN=Iscu PE=1 SV=1	20.2	3031700	3083100	2954100	2687100	2763200	3164300	21.5317	21.556	21.4943	21.3576	21.3979	21.5935	0.0432097	0.0674644	0.00580138	-0.130867	-0.0905773	0.104969	-0.43365	0
W0TGY1;Q9ME04;Q7JCY6;F1JVR2;A9UIX0;A0A141CM50;A0A075DCI1;P03911;A0A141CM24	NADH-ubiquinone oxidoreductase chain 4	ND4;mt-Nd4;Mtnd4	sp|Q8CBY1-3|SMAG1_MOUSE Isoform 3 of Protein Smaug homolog 1 OS=Mus musculus GN=Samd4a;sp|Q8CBY1|SMAG1_MOUSE Protein Smaug homolog 1 OS=Mus musculus GN=Samd4a PE=1 SV=2;sp|Q8CBY1-2|SMAG1_MOUSE Isoform 2 of Protein Smaug homolog 1 OS=Mus musculus GN=Samd4a;	30	2752500	2750000	2663100	2647400	2791500	2713700	21.3923	21.391	21.3447	21.3361	21.4126	21.3718	0.0175494	0.0162385	-0.0300865	-0.0386169	0.0378474	-0.00293189	-0.431478	0.00054918
A0A0R4J094;Q3TC72	Fumarylacetoacetate hydrolase domain-containing protein 2A	Fahd2	sp|Q80Y98|DDHD2_MOUSE Phospholipase DDHD2 OS=Mus musculus GN=Ddhd2 PE=1 SV=3;tr|A0A1B0GSA5|A0A1B0GSA5_MOUSE Phospholipase DDHD2 OS=Mus musculus GN=Ddhd2 PE=1 SV=1;sp|Q80Y98-2|DDHD2_MOUSE Isoform 2 of Phospholipase DDHD2 OS=Mus musculus GN=Ddhd2;sp|Q80Y98-3	32	2515900	2558900	2647600	2394500	2673400	2442700	21.2626	21.2871	21.3363	21.1913	21.3502	21.22	-0.0119521	0.012497	0.0616584	-0.0833023	0.075649	-0.05455	-0.430857	0
Q9DCI9	39S ribosomal protein L32, mitochondrial	Mrpl32	sp|Q8BG51|MIRO1_MOUSE Mitochondrial Rho GTPase 1 OS=Mus musculus GN=Rhot1 PE=1 SV=1;sp|Q8BG51-2|MIRO1_MOUSE Isoform 2 of Mitochondrial Rho GTPase 1 OS=Mus musculus GN=Rhot1;sp|Q8BG51-3|MIRO1_MOUSE Isoform 3 of Mitochondrial Rho GTPase 1 OS=Mus musculus GN=	28.7	2882900	3026400	3053200	2749000	2758200	2847100	21.4591	21.5292	21.5419	21.3905	21.3953	21.4411	-0.000407992	0.0696739	0.0823933	-0.0690219	-0.0642017	-0.0184356	-0.430328	0
Q9CQS4	Solute carrier family 25 member 46	Slc25a46	sp|P47877|IBP2_MOUSE Insulin-like growth factor-binding protein 2 OS=Mus musculus GN=Igfbp2 PE=2 SV=2	25.6	1877700	1160300	2096600	752180	1728500	756700	20.8405	20.1461	20.9996	19.5207	20.7211	19.5294	0.547637	-0.146832	0.706722	-0.77218	0.428191	-0.763537	-0.429682	0
Q3U422;Q3U4K3;Q91WP8		Ndufv3	sp|Q99LX0|PARK7_MOUSE Protein/nucleic acid deglycase DJ-1 OS=Mus musculus GN=Park7 PE=1 SV=1;tr|A2A813|A2A813_MOUSE Protein/nucleic acid deglycase DJ-1 OS=Mus musculus GN=Park7 PE=1 SV=1;tr|A2A815|A2A815_MOUSE Protein/nucleic acid deglycase DJ-1 (Fragment)	58.2	26108000	26473000	24024000	23595000	24918000	25511000	24.638	24.658	24.518	24.492	24.5707	24.6046	0.0577788	0.0778085	-0.0622368	-0.088232	-0.00952488	0.0244063	-0.429232	0
Q8CGK3;Q3V2D0	Lon protease homolog, mitochondrial	Lonp1	sp|Q8BP40|PPA6_MOUSE Lysophosphatidic acid phosphatase type 6 OS=Mus musculus GN=Acp6 PE=1 SV=1	20.1	1133700	1157800	1094100	1019800	1104500	962320	20.1126	20.143	20.0613	19.9599	20.075	19.8762	0.0746326	0.10498	0.0233383	-0.0781201	0.0369871	-0.161818	-0.428784	0
Q91WS0	CDGSH iron-sulfur domain-containing protein 1	Cisd1	sp|P56135|ATPK_MOUSE ATP synthase subunit f, mitochondrial OS=Mus musculus GN=Atp5j2 PE=1 SV=3;tr|F8WHP8|F8WHP8_MOUSE ATP synthase subunit f, mitochondrial OS=Mus musculus GN=Atp5j2 PE=1 SV=1	34.1	1993500	2010300	1950800	1828700	1731000	2085500	20.9269	20.939	20.8956	20.8024	20.7232	20.992	0.0470373	0.0591445	0.0157996	-0.0774479	-0.156661	0.112127	-0.428113	0.00905882
A0A0G2JFF9;B9EJR4;O35387;A0A0G2JDP0;A0A0G2JEE6;Q8R5I5;A0A0G2JE46	HCLS1-associated protein X-1	Hax1	sp|D3YZV8|CCDC8_MOUSE Coiled-coil domain-containing protein 8 homolog OS=Mus musculus GN=Ccdc8 PE=1 SV=2	7	191560	211930	215490	185200	218380	204780	17.5474	17.6932	17.7173	17.4987	17.7365	17.6437	-0.0920378	0.0537537	0.0777868	-0.14075	0.0970066	0.0042407	-0.427886	0
Q3UGW4;O88696;Q8CF81	ATP-dependent Clp protease proteolytic subunit;ATP-dependent Clp protease proteolytic subunit, mitochondrial	Clpp	sp|Q9DB20|ATPO_MOUSE ATP synthase subunit O, mitochondrial OS=Mus musculus GN=Atp5o PE=1 SV=1	55.4	20386000	19914000	18916000	17084000	15164000	16755000	24.2811	24.2473	24.1731	24.0261	23.8541	23.9981	0.184436	0.15064	0.0764643	-0.070497	-0.242492	-0.0985511	-0.427774	0.00322807
Q3TL44	NLR family member X1	Nlrx1	sp|Q9CQE1|NPS3B_MOUSE Protein NipSnap homolog 3B OS=Mus musculus GN=Nipsnap3b PE=1 SV=1;tr|B1AWZ5|B1AWZ5_MOUSE Protein NipSnap homolog 3B OS=Mus musculus GN=Nipsnap3b PE=1 SV=1	38.5	3114600	3568500	3615800	3010600	3119100	2952500	21.5706	21.7669	21.7859	21.5216	21.5727	21.4935	-0.0479193	0.148352	0.167349	-0.0969152	-0.0458364	-0.125029	-0.427073	0
Q8VCL2;Q9D6E8	Protein SCO2 homolog, mitochondrial	Sco2	tr|F6SFF5|F6SFF5_MOUSE Ubiquinone biosynthesis protein COQ9, mitochondrial (Fragment) OS=Mus musculus GN=Coq9 PE=1 SV=2;sp|Q8K1Z0|COQ9_MOUSE Ubiquinone biosynthesis protein COQ9, mitochondrial OS=Mus musculus GN=Coq9 PE=1 SV=1	14.8	1228100	1357900	1243200	1149600	1275000	1261300	20.228	20.3729	20.2456	20.1327	20.2821	20.2665	-0.0266394	0.11831	-0.00900898	-0.121935	0.0274299	0.0118441	-0.426426	0
Q8BK08;E9Q933	Transmembrane protein 11, mitochondrial	Tmem11	sp|Q9EPR5|SORC2_MOUSE VPS10 domain-containing receptor SorCS2 OS=Mus musculus GN=Sorcs2 PE=1 SV=2	21.7	7408600	9110900	6463400	7865900	6875300	4646200	22.8208	23.1192	22.6239	22.9072	22.713	22.1476	0.0988387	0.397231	-0.098069	0.18525	-0.00893959	-0.574311	-0.426322	1.20482e-05
Q3TEX7;Q80U63;Q3UGM1;Q80U63-2	Mitofusin-2	Mfn2	sp|Q59J78|NDUF2_MOUSE NADH dehydrogenase [ubiquinone] 1 alpha subcomplex assembly factor 2 OS=Mus musculus GN=Ndufaf2 PE=1 SV=1	66.7	5719700	6033100	5934200	6030300	5709000	5821100	22.4475	22.5245	22.5006	22.5238	22.4448	22.4729	-0.0381692	0.0387908	0.0149449	0.0381211	-0.0408706	-0.0128169	-0.424618	0
Q8K370;Q9CRH8	Acyl-CoA dehydrogenase family member 10	Acad10	sp|P58059|RT21_MOUSE 28S ribosomal protein S21, mitochondrial OS=Mus musculus GN=Mrps21 PE=1 SV=1	26.4	439180	426800	360370	380010	350420	501390	18.7445	18.7032	18.4591	18.5357	18.4187	18.9356	0.111661	0.070409	-0.173672	-0.0971138	-0.214066	0.302782	-0.424516	0
E9PUK2;Q80V03-2;Q80V03;E0CXW2	Uncharacterized aarF domain-containing protein kinase 5	Adck5	sp|Q9CPR5|RM15_MOUSE 39S ribosomal protein L15, mitochondrial OS=Mus musculus GN=Mrpl15 PE=1 SV=1;sp|Q9CPR5-2|RM15_MOUSE Isoform 2 of 39S ribosomal protein L15, mitochondrial OS=Mus musculus GN=Mrpl15	43.4	3760100	3947500	3359700	3564000	3705300	3835400	21.8423	21.9125	21.6799	21.7651	21.8212	21.8709	0.0270198	0.097188	-0.135419	-0.0502539	0.00583911	0.0556258	-0.424395	0.000414687
Q8BME2;A0A0R4J275;Q7TMF3;Q5M9K5	NADH dehydrogenase [ubiquinone] 1 alpha subcomplex subunit 12	Ndufa12	tr|Q6GT24|Q6GT24_MOUSE Peroxiredoxin-6 OS=Mus musculus GN=Prdx6 PE=1 SV=1;sp|O08709|PRDX6_MOUSE Peroxiredoxin-6 OS=Mus musculus GN=Prdx6 PE=1 SV=3;tr|D3Z0Y2|D3Z0Y2_MOUSE Peroxiredoxin-6 OS=Mus musculus GN=Prdx6 PE=1 SV=1	83	18764000	17771000	15134000	16072000	16014000	16356000	24.1615	24.083	23.8513	23.938	23.9328	23.9633	0.173136	0.0946934	-0.137038	-0.050282	-0.0554978	-0.0250115	-0.424255	0
E9QNY8;Q9JLC8-2;Q9JLC8-3;Q9JLC8	Sacsin	Sacs	sp|A6H8H2|DEN4C_MOUSE DENN domain-containing protein 4C OS=Mus musculus GN=Dennd4c PE=1 SV=1;sp|A6H8H2-2|DEN4C_MOUSE Isoform 2 of DENN domain-containing protein 4C OS=Mus musculus GN=Dennd4c;tr|E9Q449|E9Q449_MOUSE DENN domain-containing protein 4C OS=Mus m	17.3	3799000	3626900	3724700	3862900	3789500	3737100	21.8572	21.7903	21.8287	21.8813	21.8536	21.8335	0.0164377	-0.050445	-0.0120578	0.0405023	0.0128255	-0.00726282	-0.422926	0
A0A0R4J1R7;Q9CZL5	Pterin-4-alpha-carbinolamine dehydratase 2	Pcbd2	tr|E9Q7N5|E9Q7N5_MOUSE Ribosome-releasing factor 2, mitochondrial OS=Mus musculus GN=Gfm2 PE=1 SV=1;sp|Q8R2Q4-3|RRF2M_MOUSE Isoform 3 of Ribosome-releasing factor 2, mitochondrial OS=Mus musculus GN=Gfm2;sp|Q8R2Q4-2|RRF2M_MOUSE Isoform 2 of Ribosome-releas	8.5	800040	785000	790290	819120	802710	761450	19.6097	19.5823	19.592	19.6437	19.6145	19.5384	0.0129305	-0.014449	-0.0047595	0.0469332	0.0177372	-0.0583923	-0.422498	0.00669367
Q3URE1;A0A1D5RMC8	Acyl-CoA synthetase family member 3, mitochondrial	Acsf3	sp|Q99L13|3HIDH_MOUSE 3-hydroxyisobutyrate dehydrogenase, mitochondrial OS=Mus musculus GN=Hibadh PE=1 SV=1	37	2971700	2939900	3091400	2667800	2969200	2925900	21.5029	21.4873	21.5598	21.3472	21.5016	21.4804	0.0229683	0.00744689	0.0799401	-0.13267	0.0217541	0.000560271	-0.42206	0
P36552;Q3U029	Oxygen-dependent coproporphyrinogen-III oxidase, mitochondrial	Cpox	sp|O35855|BCAT2_MOUSE Branched-chain-amino-acid aminotransferase, mitochondrial OS=Mus musculus GN=Bcat2 PE=1 SV=2;tr|O88374|O88374_MOUSE Branched-chain-amino-acid aminotransferase OS=Mus musculus GN=Bcat2 PE=1 SV=1;tr|A0A1B0GX27|A0A1B0GX27_MOUSE Branched-	30.5	6752800	6955000	6475300	5773900	5798200	6427900	22.6871	22.7296	22.6265	22.4611	22.4672	22.6159	0.0891555	0.13172	0.0286167	-0.136784	-0.130725	0.0180171	-0.419103	0.00220447
Q91WD5;D3YXT0	NADH dehydrogenase [ubiquinone] iron-sulfur protein 2, mitochondrial	Ndufs2	tr|A8Y5T6|A8Y5T6_MOUSE Probable proline--tRNA ligase, mitochondrial OS=Mus musculus GN=Pars2 PE=1 SV=1;sp|Q8CFI5|SYPM_MOUSE Probable proline--tRNA ligase, mitochondrial OS=Mus musculus GN=Pars2 PE=1 SV=2	10.4	646000	652230	687780	633180	639570	621450	19.3012	19.315	19.3916	19.2723	19.2867	19.2453	-0.000835569	0.0130111	0.0895774	-0.029754	-0.0152675	-0.0567314	-0.419041	0
A0A0R4J0E1;Q71KU9;Q0P684;Q8BUL3	Fibrinogen-like protein 1	Fgl1	sp|Q9D3B1|HACD2_MOUSE Very-long-chain (3R)-3-hydroxyacyl-CoA dehydratase 2 OS=Mus musculus GN=Hacd2 PE=1 SV=1	16.1	2300900	2481200	2517400	2308400	2251600	2556000	21.1338	21.2426	21.2635	21.1385	21.1025	21.2855	-0.0606188	0.048221	0.0691174	-0.0559238	-0.0918665	0.0910708	-0.415926	0.0369896
Q6P8I6;Q5SRC5	Cytochrome c oxidase assembly protein COX11, mitochondrial	Cox11	sp|P59017|B2L13_MOUSE Bcl-2-like protein 13 OS=Mus musculus GN=Bcl2l13 PE=1 SV=2	28.3	2553800	2724300	2784800	2561400	2432400	2417100	21.2842	21.3775	21.4091	21.2885	21.2139	21.2048	-0.012137	0.0811031	0.112791	-0.00784994	-0.082402	-0.0915054	-0.415921	0.000393013
Q3UWN2;Q3UEQ9;Q99K67	Alpha-aminoadipic semialdehyde synthase, mitochondrial;Lysine ketoglutarate reductase;Saccharopine dehydrogenase	Aass	sp|Q9D1E8|PLCE_MOUSE 1-acyl-sn-glycerol-3-phosphate acyltransferase epsilon OS=Mus musculus GN=Agpat5 PE=2 SV=2;tr|F8WGD9|F8WGD9_MOUSE 1-acyl-sn-glycerol-3-phosphate acyltransferase epsilon OS=Mus musculus GN=Agpat5 PE=1 SV=1	18.9	933810	914310	935720	948790	893540	803660	19.8328	19.8023	19.8357	19.8557	19.7692	19.6162	0.0474464	0.0170008	0.0503943	0.0704062	-0.0161503	-0.169097	-0.415176	1.24611e-05
Q9CQ91;D3Z670	NADH dehydrogenase [ubiquinone] 1 alpha subcomplex subunit 3	Ndufa3	sp|Q9DC50|OCTC_MOUSE Peroxisomal carnitine O-octanoyltransferase OS=Mus musculus GN=Crot PE=1 SV=1	30.9	2200000	2183400	2348600	2123000	2223400	2077000	21.0691	21.0581	21.1634	21.0177	21.0843	20.9861	0.00596117	-0.00496589	0.100259	-0.045438	0.0212252	-0.0770411	-0.415097	0.00055144
Q7JCY9;Q3V2U3;Q3V257;Q3TKD9;P00848;A0A141CM46;A0A141CM20;A0A075DCB0	ATP synthase subunit a	mt-Atp6;Mtatp6	tr|F6S397|F6S397_MOUSE Next to BRCA1 gene 1 protein (Fragment) OS=Mus musculus GN=Nbr1 PE=1 SV=1;tr|A2A4N5|A2A4N5_MOUSE Next to BRCA1 gene 1 protein OS=Mus musculus GN=Nbr1 PE=1 SV=1;tr|A2A4N8|A2A4N8_MOUSE Next to BRCA1 gene 1 protein OS=Mus musculus GN=Nb	9	359990	395010	394180	385790	358960	436610	18.4576	18.5915	18.5885	18.5575	18.4535	18.736	-0.106491	0.0274417	0.0244071	-0.00663168	-0.110624	0.171898	-0.413608	0.00531707
Q9R0Y5;Q9R0Y5-2;A0A0A6YXW8	Adenylate kinase isoenzyme 1	Ak1	sp|Q3TNL8-2|IPRI_MOUSE Isoform 2 of Inositol 1,4,5-trisphosphate receptor-interacting protein OS=Mus musculus GN=Itprip;sp|Q3TNL8|IPRI_MOUSE Inositol 1,4,5-trisphosphate receptor-interacting protein OS=Mus musculus GN=Itprip PE=1 SV=1	1.8	168870	174540	187650	156960	176160	150700	17.3656	17.4132	17.5177	17.26	17.4265	17.2013	0.00150009	0.0491447	0.153631	-0.104016	0.0624734	-0.162734	-0.41045	0.55128
Q5U458;E9Q8B3	DnaJ homolog subfamily C member 11	Dnajc11	tr|A2AQ17|A2AQ17_MOUSE Complex I intermediate-associated protein 30, mitochondrial OS=Mus musculus GN=Ndufaf1 PE=1 SV=1;tr|A0A0R4J081|A0A0R4J081_MOUSE Complex I intermediate-associated protein 30, mitochondrial OS=Mus musculus GN=Ndufaf1 PE=1 SV=1;sp|Q9CWX	28.7	3202900	3227100	3165800	3220300	3224500	3421100	21.6109	21.6218	21.5941	21.6188	21.6206	21.706	-0.0177742	-0.00691471	-0.0345829	-0.0099579	-0.00807753	0.0773073	-0.410135	0
Q8R3D5;P57016	Ladinin-1	Lad1	sp|Q8BYB9|PGLT1_MOUSE Protein O-glucosyltransferase 1 OS=Mus musculus GN=Poglut1 PE=1 SV=2	29.8	4418300	4787900	5401800	4469800	4767200	5186000	22.0751	22.191	22.365	22.0918	22.1847	22.3062	-0.127225	-0.0113235	0.162724	-0.110506	-0.0175744	0.103906	-0.409914	0.166152
Q9ERA0;Q9ERA0-2;Q9ERA0-3;Q3URS4	Alpha-globin transcription factor CP2	Tfcp2	sp|Q9CUX1|P52K_MOUSE 52 kDa repressor of the inhibitor of the protein kinase OS=Mus musculus GN=Thap12 PE=2 SV=2	4.2	120190	113660	115330	119340	127350	117410	16.875	16.7944	16.8154	16.8647	16.9584	16.8412	0.0167767	-0.0638156	-0.0427724	0.00653747	0.100259	-0.0169849	-0.409743	4.53258e-05
Q9D6J5;Q3V406;F6VCY0;E9Q9J5	NADH dehydrogenase [ubiquinone] 1 beta subcomplex subunit 8, mitochondrial	Ndufb8	sp|Q99KK9|SYHM_MOUSE Probable histidine--tRNA ligase, mitochondrial OS=Mus musculus GN=Hars2 PE=1 SV=1;tr|G5E823|G5E823_MOUSE Histidyl-tRNA synthetase-like, isoform CRA_a OS=Mus musculus GN=Hars2 PE=1 SV=1	33.1	3276700	3285100	3342500	3220900	3305900	3313200	21.6438	21.6475	21.6725	21.619	21.6566	21.6598	-0.00606319	-0.00236949	0.0226208	-0.0308429	0.0067363	0.00991851	-0.408601	9.57447e-05
F8WI37;Q8BRH4;Q8BRH4-2;Q6ZPP4;G3UWZ3;G3UY45	Histone-lysine N-methyltransferase 2C	Kmt2c	sp|P47809|MP2K4_MOUSE Dual specificity mitogen-activated protein kinase kinase 4 OS=Mus musculus GN=Map2k4 PE=1 SV=2	45.6	4889600	5176100	5363800	5130000	5223500	4890700	22.2213	22.3034	22.3548	22.2905	22.3166	22.2216	-0.0634259	0.0187232	0.0701131	0.00581649	0.0318745	-0.0631014	-0.408457	0.38679
Q8R3X4;O35857	Mitochondrial import inner membrane translocase subunit TIM44	Timm44	sp|B1AUE5|PEX10_MOUSE Peroxisome biogenesis factor 10 OS=Mus musculus GN=Pex10 PE=2 SV=1	3.4	29834	33285	39339	28505	27018	28169	14.8647	15.0226	15.2637	14.7989	14.7216	14.7818	-0.0442149	0.1137	0.354788	-0.109957	-0.187251	-0.127064	-0.407501	7.67123e-05
Q9DCL4	Probable methyltransferase-like protein 15	Mettl15	sp|Q9CRB9|MIC19_MOUSE MICOS complex subunit Mic19 OS=Mus musculus GN=Chchd3 PE=1 SV=1;tr|Q9D9P1|Q9D9P1_MOUSE MICOS complex subunit OS=Mus musculus GN=Chchd3 PE=1 SV=1;tr|D3Z0L4|D3Z0L4_MOUSE MICOS complex subunit (Fragment) OS=Mus musculus GN=Chchd3 PE=1 SV	31.3	7964100	8663400	7921700	7480800	7774500	7942600	22.9251	23.0465	22.9174	22.8348	22.8903	22.9212	0.00254325	0.123965	-0.00515802	-0.0877755	-0.0322182	-0.00135674	-0.406292	0.000184915
Q3V460		Gm561	sp|Q3UDK1-2|TRAD1_MOUSE Isoform 2 of TRAF-type zinc finger domain-containing protein 1 OS=Mus musculus GN=Trafd1;sp|Q3UDK1|TRAD1_MOUSE TRAF-type zinc finger domain-containing protein 1 OS=Mus musculus GN=Trafd1 PE=1 SV=1;tr|D3YWU1|D3YWU1_MOUSE TRAF-type zi	10.8	662950	701940	740050	619600	689890	754280	19.3385	19.421	19.4973	19.241	19.396	19.5247	-0.0645456	0.017902	0.094177	-0.162109	-0.00707935	0.121654	-0.406246	0.000224299
Q8VE38;Q8VE38-2	Oxidoreductase NAD-binding domain-containing protein 1	Oxnad1	tr|D3Z792|D3Z792_MOUSE Reticulon-4-interacting protein 1, mitochondrial OS=Mus musculus GN=Rtn4ip1 PE=1 SV=1;tr|A0A0R4J0S3|A0A0R4J0S3_MOUSE Reticulon 4 interacting protein 1 OS=Mus musculus GN=Rtn4ip1 PE=1 SV=1;sp|Q924D0|RT4I1_MOUSE Reticulon-4-interacting	31.4	275840	313220	215750	241820	229840	182590	18.0735	18.2568	17.719	17.8836	17.8103	17.4782	0.203242	0.386586	-0.151229	0.0133436	-0.0599601	-0.391982	-0.404823	0
P51175;Q3UQA3;A0A0A6YX50	Protoporphyrinogen oxidase	Ppox	sp|Q9D0K2|SCOT1_MOUSE Succinyl-CoA:3-ketoacid coenzyme A transferase 1, mitochondrial OS=Mus musculus GN=Oxct1 PE=1 SV=1;tr|Q3UJQ9|Q3UJQ9_MOUSE Succinyl-CoA:3-ketoacid-coenzyme A transferase OS=Mus musculus GN=Oxct1 PE=1 SV=1	60.6	65451000	62764000	70422000	52286000	61196000	54389000	25.9639	25.9034	26.0695	25.6399	25.8669	25.6968	0.107156	0.046678	0.212767	-0.216835	0.0101781	-0.159944	-0.404178	0
Q80U44;Q3TD11	Zinc finger FYVE domain-containing protein 16	Zfyve16	tr|B1AVP5|B1AVP5_MOUSE Gem-associated protein 8 OS=Mus musculus GN=Gemin8 PE=1 SV=1;sp|Q8BHE1|GEMI8_MOUSE Gem-associated protein 8 OS=Mus musculus GN=Gemin8 PE=1 SV=1;tr|E9PZ44|E9PZ44_MOUSE Gem-associated protein 8 (Fragment) OS=Mus musculus GN=Gemin8 PE=1	7.7	416110	421650	374620	428260	401130	489100	18.6666	18.6857	18.5151	18.7081	18.6137	18.8998	-0.0148892	0.00419177	-0.166426	0.0266328	-0.0677843	0.218275	-0.403508	2.38806e-05
F6VHS4;Q5M9M1;A0A0U1RPF4;Q9EQ21;Q80T19	Hepcidin;Hepcidin-2	Hamp2;Hamp	tr|G3UY42|G3UY42_MOUSE Polyadenylate-binding protein 2 OS=Mus musculus GN=Pabpn1 PE=1 SV=1;sp|Q8CCS6-2|PABP2_MOUSE Isoform 2 of Polyadenylate-binding protein 2 OS=Mus musculus GN=Pabpn1;sp|Q8CCS6|PABP2_MOUSE Polyadenylate-binding protein 2 OS=Mus musculus	25.4	15854000	15503000	15213000	15158000	14763000	15816000	23.9183	23.886	23.8588	23.8536	23.8155	23.9149	0.043822	0.0115226	-0.0157202	-0.0209454	-0.0590389	0.0403599	-0.402971	0.0706125
Q8CI78	Required for meiotic nuclear division protein 1 homolog	Rmnd1	tr|E9QKG3|E9QKG3_MOUSE tRNA (guanine(10)-N2)-methyltransferase homolog OS=Mus musculus GN=Trmt11 PE=1 SV=1;sp|Q9CWH5|TRM11_MOUSE tRNA (guanine(10)-N2)-methyltransferase homolog OS=Mus musculus GN=Trmt11 PE=1 SV=1	14.8	720220	728110	826650	724260	744200	756180	19.4581	19.4738	19.6569	19.4661	19.5053	19.5284	-0.0566954	-0.0409767	0.142144	-0.0486254	-0.00944269	0.0135966	-0.402956	0
D3Z5T2;Q9D0L7-2;Q9D0L7	Armadillo repeat-containing protein 10	Armc10	tr|E9QLB8|E9QLB8_MOUSE Atypical kinase COQ8B, mitochondrial OS=Mus musculus GN=Coq8b PE=1 SV=1;sp|Q566J8|COQ8B_MOUSE Atypical kinase COQ8B, mitochondrial OS=Mus musculus GN=Coq8b PE=1 SV=1;tr|A0A0R4J1X1|A0A0R4J1X1_MOUSE Atypical kinase COQ8B, mitochondrial	13.1	518240	547430	531430	531160	526320	516090	18.9833	19.0623	19.0195	19.0188	19.0056	18.9773	-0.0278603	0.0511938	0.00839901	0.00766585	-0.00554044	-0.033858	-0.402081	0
Q9JJL8	Serine--tRNA ligase, mitochondrial	Sars2	sp|Q8R1S0|COQ6_MOUSE Ubiquinone biosynthesis monooxygenase COQ6, mitochondrial OS=Mus musculus GN=Coq6 PE=1 SV=3	12	562130	543730	572150	521560	527060	547040	19.1005	19.0525	19.126	18.9925	19.0076	19.0613	0.0437981	-0.00421531	0.0692877	-0.0642725	-0.0491385	0.00454059	-0.401759	0
D3YWY6;D3Z5S0;Q3UX28;Q3TCV4;Q9D6B6;E9Q0V4;P63030;D3Z786	Mitochondrial pyruvate carrier 1	Mpc1	sp|Q9CQ92|FIS1_MOUSE Mitochondrial fission 1 protein OS=Mus musculus GN=Fis1 PE=1 SV=1;tr|G3X9U9|G3X9U9_MOUSE Mitochondrial fission 1 protein OS=Mus musculus GN=Fis1 PE=1 SV=1	38.2	1084900	1137800	1148800	1018800	1017400	1098600	20.0491	20.1178	20.1317	19.9584	19.9565	20.0672	0.00233527	0.0710202	0.0849009	-0.0883559	-0.0903398	0.0204394	-0.400254	0.0436598
Q9WV98;A0A1Y7VL11;A0A1Y7VIZ6	Mitochondrial import inner membrane translocase subunit Tim9	Timm9	tr|A0A1Y7VJW9|A0A1Y7VJW9_MOUSE Fibulin-5 OS=Mus musculus GN=Fbln5 PE=1 SV=1;sp|Q9WVH9|FBLN5_MOUSE Fibulin-5 OS=Mus musculus GN=Fbln5 PE=1 SV=1	25.6	4336100	3920500	3802200	3256900	3488500	3255100	22.048	21.9026	21.8584	21.6351	21.7342	21.6343	0.245885	0.100525	0.0563214	-0.167014	-0.0679062	-0.167811	-0.399286	0.23553
Q3U489;Q9WUR9;Q3UYL0;A2ARF6;F6TEU8	Adenylate kinase 4, mitochondrial	Ak4	sp|Q9JKF7|RM39_MOUSE 39S ribosomal protein L39, mitochondrial OS=Mus musculus GN=Mrpl39 PE=1 SV=4	40.2	3441600	3404800	3251300	3325600	3219500	3280300	21.7146	21.6991	21.6326	21.6652	21.6184	21.6454	0.0520886	0.0365792	-0.0299742	0.00262378	-0.0441542	-0.0171631	-0.398796	0.000971537
B9EHW0;Q8BXN7;A0A0N4SVZ5	Protein phosphatase 1K, mitochondrial	Ppm1k	sp|Q9Z2I8-2|SUCB2_MOUSE Isoform 2 of Succinate--CoA ligase [GDP-forming] subunit beta, mitochondrial OS=Mus musculus GN=Suclg2;sp|Q9Z2I8|SUCB2_MOUSE Succinate--CoA ligase [GDP-forming] subunit beta, mitochondrial OS=Mus musculus GN=Suclg2 PE=1 SV=3	45.8	5351000	5582600	5112900	4677100	4711600	5534900	22.3514	22.4125	22.2857	22.1572	22.1678	22.4001	0.0555958	0.116725	-0.0100709	-0.138598	-0.127996	0.104345	-0.398442	6.72269e-05
S4R1V1;S4R2B6;Q9CPV2	Anaphase-promoting complex subunit 16	Anapc16	sp|Q91XD7|CREL1_MOUSE Cysteine-rich with EGF-like domain protein 1 OS=Mus musculus GN=Creld1 PE=1 SV=1	27.9	1405700	1739500	1716100	1350600	1350100	1772600	20.4229	20.7302	20.7107	20.3652	20.3646	20.7574	-0.135649	0.171735	0.152195	-0.193338	-0.193872	0.198929	-0.398107	0.277105
A0A0R4J0N7;O88962	7-alpha-hydroxycholest-4-en-3-one 12-alpha-hydroxylase	Cyp8b1	sp|Q70IV5-2|SYNEM_MOUSE Isoform 2 of Synemin OS=Mus musculus GN=Synm;sp|Q70IV5|SYNEM_MOUSE Synemin OS=Mus musculus GN=Synm PE=1 SV=2;tr|A0A140LJ79|A0A140LJ79_MOUSE Synemin OS=Mus musculus GN=Synm PE=1 SV=1;tr|A0A140LHQ9|A0A140LHQ9_MOUSE Synemin OS=Mus musc	13.6	2457200	2527200	2180000	2063500	2351900	2470300	21.2286	21.2691	21.0559	20.9767	21.1654	21.2363	0.073267	0.113792	-0.0994201	-0.178655	0.0100784	0.080938	-0.397817	0.253949
Q3UYC1;Q99JF5	Diphosphomevalonate decarboxylase	Mvd	tr|Q80ZP8|Q80ZP8_MOUSE Armet protein OS=Mus musculus GN=Manf PE=1 SV=1;tr|Q3TMX5|Q3TMX5_MOUSE Arginine-rich, mutated in early stage tumors, isoform CRA_b OS=Mus musculus GN=Manf PE=1 SV=1;sp|Q9CXI5|MANF_MOUSE Mesencephalic astrocyte-derived neurotrophic fa	46.7	13458000	13916000	10775000	10948000	11520000	15805000	23.682	23.7302	23.3612	23.3842	23.4576	23.9139	0.0937831	0.142064	-0.226993	-0.204014	-0.13054	0.3257	-0.397386	0.0112287
A0A2I3BPE3;Q8CCE9-4;Q8CCE9-2;Q8CCE9-5;Q8CCE9-3;Q8CCE9;A0A2I3BRE9;A0A2I3BR50	Transcription factor E4F1	E4f1	tr|A8Y5P1|A8Y5P1_MOUSE High affinity copper uptake protein 1 OS=Mus musculus GN=Slc31a1 PE=1 SV=1;sp|Q8K211|COPT1_MOUSE High affinity copper uptake protein 1 OS=Mus musculus GN=Slc31a1 PE=2 SV=1	14.6	291540	293180	329050	297430	306770	278380	18.1533	18.1614	18.3279	18.1822	18.2268	18.0867	-0.0363979	-0.0283051	0.138215	-0.00754158	0.0370657	-0.103036	-0.396686	0.012582
Q99L13;A0ZNJ2	3-hydroxyisobutyrate dehydrogenase, mitochondrial;3-hydroxyisobutyrate dehydrogenase	Hibadh	sp|Q99LP6|GRPE1_MOUSE GrpE protein homolog 1, mitochondrial OS=Mus musculus GN=Grpel1 PE=1 SV=1	47.9	4848000	5255000	4297100	4522400	4400300	5457500	22.209	22.3253	22.0349	22.1087	22.0692	22.3798	0.0211606	0.137462	-0.152866	-0.0791405	-0.118627	0.192011	-0.395131	0
Q7GIP5;A0A141CM22;A0A075DCW1;P03899	NADH-ubiquinone oxidoreductase chain 3	mt-Nd3;Mtnd3	sp|P32020|NLTP_MOUSE Non-specific lipid-transfer protein OS=Mus musculus GN=Scp2 PE=1 SV=3;sp|P32020-2|NLTP_MOUSE Isoform SCP2 of Non-specific lipid-transfer protein OS=Mus musculus GN=Scp2	21	11365000	11572000	10194000	9936200	10575000	11612000	23.4381	23.4641	23.2812	23.2443	23.3342	23.4691	0.0662649	0.0923055	-0.0906125	-0.127567	-0.0376751	0.0972837	-0.394393	0.197805
Q8BHE8	Uncharacterized protein C2orf47 homolog, mitochondrial		sp|Q9D2U9|H2B3A_MOUSE Histone H2B type 3-A OS=Mus musculus GN=Hist3h2ba PE=1 SV=3;sp|Q8CGP0|H2B3B_MOUSE Histone H2B type 3-B OS=Mus musculus GN=Hist3h2bb PE=1 SV=3;sp|Q64524|H2B2E_MOUSE Histone H2B type 2-E OS=Mus musculus GN=Hist2h2be PE=1 SV=3	62.7	715930	795790	567490	615590	570870	592050	19.4495	19.602	19.1142	19.2316	19.1228	19.1754	0.166876	0.319446	-0.168347	-0.0509723	-0.15978	-0.107223	-0.392649	0.00320821
A0A0R4J1J1;Q69ZP3-2	Probable hydrolase PNKD	Pnkd	sp|Q9D8T7|SLIRP_MOUSE SRA stem-loop-interacting RNA-binding protein, mitochondrial OS=Mus musculus GN=Slirp PE=1 SV=2;tr|F8WHU8|F8WHU8_MOUSE SRA stem-loop-interacting RNA-binding protein, mitochondrial (Fragment) OS=Mus musculus GN=Slirp PE=1 SV=1;sp|Q9D8T	76.8	3007700	3023600	2634300	2718000	2827500	3034500	21.5202	21.5278	21.329	21.3741	21.4311	21.533	0.0676809	0.0752875	-0.12356	-0.0784344	-0.0214528	0.080479	-0.39198	0.0011964
A2ACU7;A0A0R4J176;Q3ULU4;A3KG28;Q8CH40;Q8CH41;A0A0G2JE11	Nucleoside diphosphate-linked moiety X motif 6	Nudt6	tr|D6RD07|D6RD07_MOUSE Pyruvate dehydrogenase phosphatase regulatory subunit, mitochondrial OS=Mus musculus GN=Pdpr PE=1 SV=1;sp|Q7TSQ8|PDPR_MOUSE Pyruvate dehydrogenase phosphatase regulatory subunit, mitochondrial OS=Mus musculus GN=Pdpr PE=1 SV=1	13.4	1153900	1109600	1279400	1061700	1227500	1069200	20.1381	20.0816	20.287	20.0179	20.2273	20.0281	0.0080755	-0.048403	0.157025	-0.112067	0.0972803	-0.101911	-0.391413	0
E9Q9E0;Q8VCX5;Q8VCX5-3;Q8VCX5-2	Calcium uptake protein 1, mitochondrial	Micu1	sp|Q8VCF0|MAVS_MOUSE Mitochondrial antiviral-signaling protein OS=Mus musculus GN=Mavs PE=1 SV=1	27.8	1152200	1101300	1168800	1034300	1015600	1042600	20.136	20.0708	20.1566	19.9802	19.9539	19.9918	0.0877579	0.0225743	0.108395	-0.0679786	-0.094301	-0.0564475	-0.390773	0
Q3URS9-2;Q3URS9	Coiled-coil domain-containing protein 51	Ccdc51	sp|P05202|AATM_MOUSE Aspartate aminotransferase, mitochondrial OS=Mus musculus GN=Got2 PE=1 SV=1	61.2	70249000	71345000	70861000	65372000	61131000	63929000	26.066	26.0883	26.0785	25.9622	25.8654	25.93	0.0675895	0.0899241	0.0801036	-0.0362154	-0.132984	-0.0684177	-0.389977	0.00324891
Q8R2K3;Q9CYR0	Single-stranded DNA-binding protein;Single-stranded DNA-binding protein, mitochondrial	Ssbp1	sp|P04117|FABP4_MOUSE Fatty acid-binding protein, adipocyte OS=Mus musculus GN=Fabp4 PE=1 SV=3	44.7	5186000	5728200	6511400	5016900	5563200	2963900	22.3062	22.4497	22.6345	22.2584	22.4075	21.4991	0.0469756	0.190435	0.375321	-0.000850446	0.148268	-0.76015	-0.389773	0.000156863
Q922Q1	Mitochondrial amidoxime reducing component 2	2021-03-02	sp|Q8BFP9|PDK1_MOUSE [Pyruvate dehydrogenase (acetyl-transferring)] kinase isozyme 1, mitochondrial OS=Mus musculus GN=Pdk1 PE=1 SV=2	8.8	137590	130320	142510	115040	128500	126600	17.07	16.9917	17.1207	16.8118	16.9714	16.9499	0.0840958	0.00577874	0.134783	-0.174144	-0.0145114	-0.0360024	-0.389611	0.0322401
Q9CXI0	2-methoxy-6-polyprenyl-1,4-benzoquinol methylase, mitochondrial	Coq5	sp|Q9D5T0|ATAD1_MOUSE ATPase family AAA domain-containing protein 1 OS=Mus musculus GN=Atad1 PE=1 SV=1	38.8	3791200	4019100	3886300	3691200	3594000	3721400	21.8542	21.9384	21.89	21.8157	21.7772	21.8274	0.00374622	0.0879641	0.0394889	-0.0348184	-0.0733179	-0.0230629	-0.38871	0.000309735
A0A1B0GRJ5;D6RG99;Q9WV96	Mitochondrial import inner membrane translocase subunit Tim10 B	Timm10b	tr|E9PVQ3|E9PVQ3_MOUSE SPATS2-like protein OS=Mus musculus GN=Spats2l PE=1 SV=1;sp|Q91WJ7-2|SPS2L_MOUSE Isoform 2 of SPATS2-like protein OS=Mus musculus GN=Spats2l;sp|Q91WJ7|SPS2L_MOUSE SPATS2-like protein OS=Mus musculus GN=Spats2l PE=2 SV=2;tr|E9Q7S4|E9Q	24.2	2838500	3083000	3859800	2455200	3132200	2358300	21.4367	21.5559	21.8801	21.2274	21.5787	21.1693	-0.0379969	0.0812092	0.4054	-0.247285	0.104051	-0.305378	-0.388008	0.00887307
P53702;Q8BP79	Cytochrome c-type heme lyase	Hccs	sp|Q9CRA5|GOLP3_MOUSE Golgi phosphoprotein 3 OS=Mus musculus GN=Golph3 PE=1 SV=1	37.2	2856500	2814500	2566700	2593900	2732300	2830300	21.4458	21.4244	21.2915	21.3067	21.3817	21.4325	0.0653759	0.044006	-0.0889579	-0.0737497	0.0012433	0.0520824	-0.386106	0.000514523
G3X920;Q9DBR3-3;Q9DBR3-2;Q9DBR3	Armadillo repeat-containing protein 8	Armc8	tr|D6RFU9|D6RFU9_MOUSE Synaptophysin-like protein OS=Mus musculus GN=Sypl PE=1 SV=1;sp|O09117-2|SYPL1_MOUSE Isoform 2 of Synaptophysin-like protein 1 OS=Mus musculus GN=Sypl1;sp|O09117|SYPL1_MOUSE Synaptophysin-like protein 1 OS=Mus musculus GN=Sypl1 PE=1	34.2	4415500	4645600	4947700	4627400	4290800	4095700	22.0741	22.1474	22.2383	22.1418	22.0328	21.9657	-0.0258829	0.0474052	0.138298	0.0417421	-0.0672131	-0.13435	-0.385171	0.0478205
E9PZ91;O89106;E9PVU9;F6SV10	Bis(5-adenosyl)-triphosphatase	Fhit	tr|A0A0J9YTR4|A0A0J9YTR4_MOUSE DNA polymerase subunit gamma-1 (Fragment) OS=Mus musculus GN=Polg PE=1 SV=3;tr|A0A0J9YU03|A0A0J9YU03_MOUSE DNA polymerase subunit gamma-1 OS=Mus musculus GN=Polg PE=1 SV=1;tr|D6RIP1|D6RIP1_MOUSE DNA polymerase subunit gamma-1	10.5	95184	93173	95772	95755	97910	95118	16.5384	16.5076	16.5473	16.5471	16.5792	16.5374	-0.00440715	-0.0352143	0.0044777	0.00422159	0.03633	-0.00540785	-0.384329	0.00354663
P58281-2;P58281;H7BX01;Q80TX7;E0CXD1;Q8BK99	Dynamin-like 120 kDa protein, mitochondrial;Dynamin-like 120 kDa protein, form S1	Opa1	sp|Q9CZE3|RAB32_MOUSE Ras-related protein Rab-32 OS=Mus musculus GN=Rab32 PE=1 SV=3	35.4	750210	780690	783190	717040	673180	802620	19.5169	19.5744	19.579	19.4517	19.3606	19.6144	0.000766218	0.0582215	0.0628341	-0.0644747	-0.155536	0.0981888	-0.383864	0
Q99M87;Q3TJA9;Q99M87-3;Q99M87-2	DnaJ homolog subfamily A member 3, mitochondrial	Dnaja3	sp|Q8BUY5|TIDC1_MOUSE Complex I assembly factor TIMMDC1, mitochondrial OS=Mus musculus GN=Timmdc1 PE=1 SV=1	13	251220	257570	242640	235460	234370	272820	17.9386	17.9746	17.8885	17.8451	17.8384	18.0576	0.0147926	0.0508058	-0.0353414	-0.0786768	-0.0853709	0.133791	-0.382478	0.000527835
Q791T5-2;Q791T5;Q8CEY5	Mitochondrial carrier homolog 1	Mtch1	tr|Q3UKN6|Q3UKN6_MOUSE Nucleobindin-2 OS=Mus musculus GN=Nucb2 PE=1 SV=1;sp|P81117|NUCB2_MOUSE Nucleobindin-2 OS=Mus musculus GN=Nucb2 PE=1 SV=2	63.1	9926400	10787000	8861800	8096500	9222100	12123000	23.2428	23.3628	23.0792	22.9489	23.1367	23.5312	0.0259105	0.145862	-0.13776	-0.268062	-0.0802648	0.314315	-0.381721	0.000296629
Q8BGT5	Alanine aminotransferase 2	Gpt2	tr|E9Q179|E9Q179_MOUSE G-rich sequence factor 1 OS=Mus musculus GN=Grsf1 PE=1 SV=1;sp|Q8C5Q4|GRSF1_MOUSE G-rich sequence factor 1 OS=Mus musculus GN=Grsf1 PE=1 SV=2	42.5	3229600	3122400	2979800	3243900	3209000	3317600	21.6229	21.5742	21.5068	21.6293	21.6137	21.6617	0.0214856	-0.0272145	-0.0946544	0.0278594	0.0122539	0.06027	-0.38137	0.00660892
Q8BK72;Q80ZI4	28S ribosomal protein S27, mitochondrial	Mrps27	sp|Q9D6J6|NDUV2_MOUSE NADH dehydrogenase [ubiquinone] flavoprotein 2, mitochondrial OS=Mus musculus GN=Ndufv2 PE=1 SV=2;sp|Q9D6J6-2|NDUV2_MOUSE Isoform 2 of NADH dehydrogenase [ubiquinone] flavoprotein 2, mitochondrial OS=Mus musculus GN=Ndufv2	56	9627700	9987100	8492700	8034200	8292500	9718000	23.1988	23.2516	23.0178	22.9377	22.9834	23.2122	0.0985077	0.151382	-0.0824602	-0.162529	-0.116876	0.111976	-0.380437	0
Q9CZS1	Aldehyde dehydrogenase X, mitochondrial	Aldh1b1	sp|Q9EQI8|RM46_MOUSE 39S ribosomal protein L46, mitochondrial OS=Mus musculus GN=Mrpl46 PE=1 SV=1	32.5	2418800	2267000	2320000	2288500	2287900	2512100	21.2059	21.1124	21.1457	21.126	21.1256	21.2605	0.0432047	-0.0503024	-0.016962	-0.0366845	-0.0370628	0.0978071	-0.380132	0.264314
Q5M8R9;Q4FJN9;Q3US29;Q920E5;Q3TMB3;A0A0G2JEA5;A0A0G2JDJ5;A0A0G2JEB3	Farnesyl pyrophosphate synthase	Fdps	sp|Q9D2G2|ODO2_MOUSE Dihydrolipoyllysine-residue succinyltransferase component of 2-oxoglutarate dehydrogenase complex, mitochondrial OS=Mus musculus GN=Dlst PE=1 SV=1;sp|Q9D2G2-2|ODO2_MOUSE Isoform 2 of Dihydrolipoyllysine-residue succinyltransferase comp	33.5	14028000	14030000	13426000	12291000	12679000	12346000	23.7418	23.742	23.6785	23.5511	23.5959	23.5575	0.0973192	0.0975249	0.0340394	-0.0933878	-0.0485492	-0.0869464	-0.379144	0.15648
Q9D0W0;F6W741;Q8VEL2	Myotubularin-related protein 14	Mtmr14	tr|D3YZ98|D3YZ98_MOUSE Phosphatidylinositol 3-kinase catalytic subunit type 3 OS=Mus musculus GN=Pik3c3 PE=1 SV=1;tr|E9QLS6|E9QLS6_MOUSE Phosphatidylinositol 3-kinase catalytic subunit type 3 OS=Mus musculus GN=Pik3c3 PE=1 SV=1;sp|Q6PF93-2|PK3C3_MOUSE Isof	21.3	1161700	1219700	1241600	1191600	1223000	1190700	20.1478	20.2181	20.2438	20.1845	20.222	20.1834	-0.0521122	0.0181766	0.0438507	-0.0154498	0.0220746	-0.0165398	-0.379029	0.00676768
J3QPY0;A0A0U1RNT4;Q8WUR0	Protein C19orf12 homolog	1600014C10Rik	tr|A0A0G2JEX1|A0A0G2JEX1_MOUSE Nexilin OS=Mus musculus GN=Nexn PE=1 SV=1;sp|Q7TPW1|NEXN_MOUSE Nexilin OS=Mus musculus GN=Nexn PE=1 SV=3;tr|A0A0G2JG59|A0A0G2JG59_MOUSE Nexilin (Fragment) OS=Mus musculus GN=Nexn PE=1 SV=1;tr|A0A0G2JGI1|A0A0G2JGI1_MOUSE Nexil	31.1	13035000	13164000	12407000	11771000	10972000	10858000	23.6359	23.6501	23.5647	23.4887	23.3873	23.3723	0.119396	0.133604	0.0481602	-0.0277572	-0.129168	-0.144236	-0.378433	0.0645127
Q9JKL4	NADH dehydrogenase [ubiquinone] 1 alpha subcomplex assembly factor 3	Ndufaf3	sp|Q9D0D3|PAPD1_MOUSE Poly(A) RNA polymerase, mitochondrial OS=Mus musculus GN=Mtpap PE=1 SV=1	26.3	1983400	1995500	2009000	1970700	1948200	2019200	20.9195	20.9283	20.938	20.9103	20.8937	20.9454	-0.00299722	0.0057774	0.0155047	-0.0122647	-0.0288311	0.0228109	-0.374685	0.201717
A4QMQ0;Q9CZD5	Translation initiation factor IF-3, mitochondrial	Mtif3	tr|Q3U816|Q3U816_MOUSE Oxidoreductase HTATIP2 OS=Mus musculus GN=Htatip2 PE=1 SV=1;sp|Q9Z2G9|HTAI2_MOUSE Oxidoreductase HTATIP2 OS=Mus musculus GN=Htatip2 PE=1 SV=3	29.8	1570000	1754500	1878300	1626800	1911700	1355800	20.5823	20.7426	20.841	20.6336	20.8664	20.3707	-0.0904503	0.069845	0.168213	-0.039178	0.193641	-0.302071	-0.374469	0
Q99JP4	Anaphase-promoting complex subunit CDC26	Cdc26	sp|Q9QXS6-3|DREB_MOUSE Isoform E2 of Drebrin OS=Mus musculus GN=Dbn1;sp|Q9QXS6|DREB_MOUSE Drebrin OS=Mus musculus GN=Dbn1 PE=1 SV=4	47.3	16182000	17620000	16689000	15347000	15050000	17534000	23.9479	24.0707	23.9924	23.8715	23.8433	24.0637	-0.0170062	0.105818	0.0275014	-0.0934394	-0.121633	0.098759	-0.37396	0.09001
Q6GQS1	Calcium-binding mitochondrial carrier protein SCaMC-3	Slc25a23	tr|Q8BYU9|Q8BYU9_MOUSE SECIS-binding protein 2 OS=Mus musculus GN=Secisbp2 PE=1 SV=1;tr|Q3U1C4|Q3U1C4_MOUSE MCG1271 OS=Mus musculus GN=Secisbp2 PE=1 SV=1	6.3	5712100	5985500	7269100	6154300	6678000	6528200	22.4456	22.513	22.7933	22.5532	22.671	22.6383	-0.156806	-0.0893559	0.190949	-0.0492329	0.0685884	0.0358576	-0.37393	0
Q8CC88;Q8CC88-2	von Willebrand factor A domain-containing protein 8	Vwa8	tr|E9Q1A0|E9Q1A0_MOUSE Myomegalin OS=Mus musculus GN=Pde4dip PE=1 SV=1;tr|G3X9L9|G3X9L9_MOUSE Myomegalin OS=Mus musculus GN=Pde4dip PE=1 SV=1;sp|Q80YT7-2|MYOME_MOUSE Isoform 2 of Myomegalin OS=Mus musculus GN=Pde4dip;sp|Q80YT7|MYOME_MOUSE Myomegalin OS=Mus	2.9	1802800	1888000	1880100	1613900	1595300	1575300	20.7818	20.8484	20.8424	20.6221	20.6054	20.5872	0.0672538	0.133873	0.127824	-0.0924343	-0.109158	-0.127359	-0.373322	0
P47791-2	Glutathione reductase, mitochondrial	Gsr	tr|B7ZC40|B7ZC40_MOUSE Glutaredoxin 2 (Thioltransferase), isoform CRA_a OS=Mus musculus GN=Glrx2 PE=1 SV=1;sp|Q923X4-2|GLRX2_MOUSE Isoform 2 of Glutaredoxin-2, mitochondrial OS=Mus musculus GN=Glrx2;sp|Q923X4|GLRX2_MOUSE Glutaredoxin-2, mitochondrial OS=Mu	30.6	367100	411980	381500	394020	372560	415490	18.4858	18.6522	18.5413	18.5879	18.5071	18.6645	-0.0873245	0.0790767	-0.0318146	0.0147712	-0.0660249	0.0913161	-0.372867	0.044785
Q9CYK1	Tryptophan--tRNA ligase, mitochondrial	Wars2	tr|A2BDQ4|A2BDQ4_MOUSE Eph receptor A7, isoform CRA_b OS=Mus musculus GN=Epha7 PE=1 SV=1;sp|Q61772-2|EPHA7_MOUSE Isoform 2 of Ephrin type-A receptor 7 OS=Mus musculus GN=Epha7;sp|Q61772-3|EPHA7_MOUSE Isoform 3 of Ephrin type-A receptor 7 OS=Mus musculus GN	5.5	356890	395770	556930	319120	474360	329760	18.4451	18.5943	19.0871	18.2837	18.8556	18.3311	-0.154376	-0.00519367	0.48764	-0.315757	0.256126	-0.26844	-0.372339	0
Q9D8Y1;D6RG44	Transmembrane protein 126A	Tmem126a	sp|P97500-4|MYT1L_MOUSE Isoform 4 of Myelin transcription factor 1-like protein OS=Mus musculus GN=Myt1l;sp|P97500-2|MYT1L_MOUSE Isoform 2 of Myelin transcription factor 1-like protein OS=Mus musculus GN=Myt1l;sp|P97500|MYT1L_MOUSE Myelin transcription fac	2.8	181040	187790	176190	174120	146200	135560	17.4659	17.5188	17.4268	17.4097	17.1576	17.0486	0.128056	0.180867	0.0888791	0.071829	-0.18031	-0.289321	-0.371855	0.006905
Q3TLQ4;P58064	28S ribosomal protein S6, mitochondrial	Mrps6	sp|Q91VD9|NDUS1_MOUSE NADH-ubiquinone oxidoreductase 75 kDa subunit, mitochondrial OS=Mus musculus GN=Ndufs1 PE=1 SV=2	67.7	32168000	33271000	33593000	29086000	30204000	27613000	24.9391	24.9878	25.0017	24.7938	24.8482	24.7188	0.0575489	0.106188	0.120083	-0.0877525	-0.0333378	-0.16273	-0.370921	0.000515593
Q571M0;Q811U4	Mitofusin-1	Mfn1	sp|Q8CAQ8-2|MIC60_MOUSE Isoform 2 of MICOS complex subunit Mic60 OS=Mus musculus GN=Immt;sp|Q8CAQ8|MIC60_MOUSE MICOS complex subunit Mic60 OS=Mus musculus GN=Immt PE=1 SV=1;sp|Q8CAQ8-5|MIC60_MOUSE Isoform 5 of MICOS complex subunit Mic60 OS=Mus musculus GN	60.6	40560000	42013000	41277000	39138000	39280000	37631000	25.2736	25.3243	25.2988	25.2221	25.2273	25.1654	0.021638	0.0724161	0.0469184	-0.0298497	-0.0246248	-0.0864981	-0.370718	0
A0A0A6YVR9;V9GXE6;I6L9E0;Q3U3J6;P09925	Surfeit locus protein 1	Surf1	sp|Q91VJ2|CAVN3_MOUSE Caveolae-associated protein 3 OS=Mus musculus GN=Cavin3 PE=1 SV=1	56.2	4139500	4190800	3989200	3170400	4307100	2593100	21.981	21.9988	21.9277	21.5962	22.0383	21.3062	0.172983	0.190752	0.119626	-0.211809	0.230243	-0.501796	-0.370502	0.000104987
Q9DB73	NADH-cytochrome b5 reductase 1	Cyb5r1	tr|A0A0R4J1I5|A0A0R4J1I5_MOUSE Forkhead box protein P4 OS=Mus musculus GN=Foxp4 PE=1 SV=1;tr|D3Z726|D3Z726_MOUSE Forkhead box protein P4 OS=Mus musculus GN=Foxp4 PE=1 SV=1;tr|A0A0R4J161|A0A0R4J161_MOUSE Forkhead box protein P4 OS=Mus musculus GN=Foxp4 PE=1	18	923150	936060	794920	816730	859720	862470	19.8162	19.8362	19.6005	19.6395	19.7135	19.7181	0.0955357	0.115572	-0.12022	-0.0811701	-0.00716249	-0.00255508	-0.369895	0
Q3U2U4;Q99N87	28S ribosomal protein S5, mitochondrial	Mrps5	sp|Q9DCN2-2|NB5R3_MOUSE Isoform 2 of NADH-cytochrome b5 reductase 3 OS=Mus musculus GN=Cyb5r3;sp|Q9DCN2|NB5R3_MOUSE NADH-cytochrome b5 reductase 3 OS=Mus musculus GN=Cyb5r3 PE=1 SV=3;tr|F2Z456|F2Z456_MOUSE NADH-cytochrome b5 reductase OS=Mus musculus GN=Cy	67.6	42993000	38888000	43463000	37818000	40159000	33274000	25.3576	25.2128	25.3733	25.1726	25.2592	24.9879	0.130367	-0.0144093	0.146053	-0.0546613	0.031989	-0.239339	-0.369824	0
E9PUM3;Q9WUB3	Phosphorylase;Glycogen phosphorylase, muscle form	Pygm	sp|Q3SXD3|HDDC2_MOUSE HD domain-containing protein 2 OS=Mus musculus GN=Hddc2 PE=1 SV=1;tr|E0CYK6|E0CYK6_MOUSE HD domain-containing protein 2 (Fragment) OS=Mus musculus GN=Hddc2 PE=1 SV=2	20.1	68342	67753	72047	65470	73865	71676	16.0605	16.048	16.1367	15.9985	16.1726	16.1292	-0.0304293	-0.042917	0.0457366	-0.0923678	0.0816891	0.0382883	-0.368121	0.452282
E9PV44;O35143;Q8BTA7	ATPase inhibitor, mitochondrial	Atpif1	sp|Q8R0F8|FAHD1_MOUSE Acylpyruvase FAHD1, mitochondrial OS=Mus musculus GN=Fahd1 PE=1 SV=2	10.1	491340	601130	603590	494320	510310	594900	18.9064	19.1973	19.2032	18.9151	18.961	19.1823	-0.154517	0.136438	0.14233	-0.145794	-0.0998651	0.121408	-0.364249	0.0267268
G3X9M0;Q9ER88;A0A0R4J1B9;Q9ER88-2;G3UWM7;G3UWZ6	28S ribosomal protein S29, mitochondrial	Dap3	sp|P52825|CPT2_MOUSE Carnitine O-palmitoyltransferase 2, mitochondrial OS=Mus musculus GN=Cpt2 PE=1 SV=2	30.9	7799800	8102100	8629000	7077500	7491200	7557000	22.895	22.9499	23.0408	22.7548	22.8368	22.8494	0.00724101	0.0620998	0.152997	-0.132956	-0.0509993	-0.0383825	-0.364187	0
A2ANC4		Ap5s1	sp|O88569-3|ROA2_MOUSE Isoform 3 of Heterogeneous nuclear ribonucleoproteins A2/B1 OS=Mus musculus GN=Hnrnpa2b1	83.1	184740	199210	227580	177920	179300	205670	17.4951	17.6039	17.796	17.4409	17.452	17.65	-0.077853	0.0309408	0.223024	-0.132121	-0.120974	0.0769821	-0.363872	0.0119692
Q3TLP5;Q3TLP5-2;F6YTG0;Q3TLP5-3	Enoyl-CoA hydratase domain-containing protein 2, mitochondrial	Echdc2	sp|Q8BJ03-2|COX15_MOUSE Isoform 2 of Cytochrome c oxidase assembly protein COX15 homolog OS=Mus musculus GN=Cox15;sp|Q8BJ03|COX15_MOUSE Cytochrome c oxidase assembly protein COX15 homolog OS=Mus musculus GN=Cox15 PE=1 SV=1	5.6	644250	656290	665840	626600	638840	632950	19.2973	19.324	19.3448	19.2572	19.2851	19.2717	0.000583869	0.0272967	0.0481388	-0.039492	-0.0115821	-0.0249452	-0.363506	0.115421
Q8R2Y8	Peptidyl-tRNA hydrolase 2, mitochondrial	Ptrh2	sp|Q9D0R2|SYTC_MOUSE Threonine--tRNA ligase, cytoplasmic OS=Mus musculus GN=Tars PE=1 SV=2	59.1	67912000	71112000	73188000	69683000	70632000	62038000	26.0172	26.0836	26.1251	26.0543	26.0738	25.8866	-0.0229414	0.0434851	0.0849992	0.0141988	0.033714	-0.153456	-0.363137	7.56757e-05
Q9DBF1-2;Q9DBF1;G3UYR8	Alpha-aminoadipic semialdehyde dehydrogenase	Aldh7a1	sp|P62245|RS15A_MOUSE 40S ribosomal protein S15a OS=Mus musculus GN=Rps15a PE=1 SV=2;tr|F8WJ41|F8WJ41_MOUSE 40S ribosomal protein S15a (Fragment) OS=Mus musculus GN=Rps15a PE=1 SV=1;tr|D3Z712|D3Z712_MOUSE 40S ribosomal protein S15a (Fragment) OS=Mus muscul	70	30062000	26193000	25580000	29566000	26893000	30082000	24.8414	24.6427	24.6085	24.8174	24.6807	24.8424	0.102573	-0.0961868	-0.130352	0.0785709	-0.0581374	0.103532	-0.361405	0.000504202
Q91WS8;P45952	Medium-chain specific acyl-CoA dehydrogenase, mitochondrial	Acadm	sp|Q9CY16|RT28_MOUSE 28S ribosomal protein S28, mitochondrial OS=Mus musculus GN=Mrps28 PE=1 SV=1	44.6	2728900	2854600	2621300	2735200	2646500	2679200	21.3799	21.4449	21.3219	21.3832	21.3357	21.3534	0.0100821	0.0750511	-0.047955	0.0134088	-0.0341518	-0.0164352	-0.359972	2.31214e-05
Q8R2R6;A0A1B0GRU5	Mitochondrial ribosome-associated GTPase 1	Mtg1	sp|Q9D8S4|ORN_MOUSE Oligoribonuclease, mitochondrial OS=Mus musculus GN=Rexo2 PE=1 SV=2;tr|A0A1L1SS58|A0A1L1SS58_MOUSE Oligoribonuclease, mitochondrial (Fragment) OS=Mus musculus GN=Rexo2 PE=1 SV=1	32.9	2385900	2365100	2166500	2034500	2036600	2444100	21.1861	21.1735	21.0469	20.9562	20.9577	21.2209	0.0958767	0.0832443	-0.0432906	-0.133983	-0.132494	0.130646	-0.359647	0
Q544B1;Q3U9J7;P47738;Q3UJW1;Q3U6I3;Q3TVM2;A0A0G2JEU1	Aldehyde dehydrogenase, mitochondrial	Aldh2	sp|Q8VDT9|RM50_MOUSE 39S ribosomal protein L50, mitochondrial OS=Mus musculus GN=Mrpl50 PE=1 SV=2	16.4	343230	353750	285780	326280	309230	347900	18.3888	18.4324	18.1245	18.3158	18.2383	18.4083	0.0707966	0.114351	-0.193474	-0.00226849	-0.0796988	0.0902936	-0.359402	0.000104167
Q3U2A8	Valine--tRNA ligase, mitochondrial	Vars2	sp|Q922Q1|MARC2_MOUSE Mitochondrial amidoxime reducing component 2 OS=Mus musculus GN=Marc2 PE=1 SV=1	31.4	8882800	7822100	10254000	8475700	7456700	7098800	23.0826	22.8991	23.2897	23.0149	22.8301	22.7591	0.103326	-0.0801324	0.310427	0.0356441	-0.149151	-0.220113	-0.358562	0
U3M993;Q8VE30;Q7TPY3;Q3US15;Q9R1J0	Sterol-4-alpha-carboxylate 3-dehydrogenase, decarboxylating	Nsdhl	sp|Q5U4C3|SFR19_MOUSE Splicing factor, arginine/serine-rich 19 OS=Mus musculus GN=Scaf1 PE=1 SV=1	12.3	2787300	2878100	2911300	2671100	2931000	2985800	21.4104	21.4567	21.4732	21.349	21.483	21.5097	-0.0365639	0.00968455	0.0262313	-0.0979982	0.0359608	0.0626854	-0.358021	0.00597895
O88967	ATP-dependent zinc metalloprotease YME1L1	Yme1l1	sp|Q61335|BAP31_MOUSE B-cell receptor-associated protein 31 OS=Mus musculus GN=Bcap31 PE=1 SV=4	35.5	26165000	26029000	27602000	22149000	22923000	23573000	24.6411	24.6336	24.7183	24.4007	24.4503	24.4906	0.0853543	0.0778359	0.162489	-0.155042	-0.105488	-0.0651486	-0.358014	0
Q80XK9;Q3U3G8;Q9EPB5	Serine hydrolase-like protein	Serhl	sp|Q9CQ88|TSN31_MOUSE Tetraspanin-31 OS=Mus musculus GN=Tspan31 PE=1 SV=1	10.5	1118900	1109600	1196400	1167800	1190000	1147800	20.0936	20.0816	20.1903	20.1554	20.1825	20.1304	-0.0453267	-0.0573681	0.051292	0.0163854	0.0435538	-0.0085365	-0.357154	0
Q9CQE3;D3Z198	28S ribosomal protein S17, mitochondrial	Mrps17	sp|Q9DCS9|NDUBA_MOUSE NADH dehydrogenase [ubiquinone] 1 beta subcomplex subunit 10 OS=Mus musculus GN=Ndufb10 PE=1 SV=3;tr|D3YUK4|D3YUK4_MOUSE NADH dehydrogenase [ubiquinone] 1 beta subcomplex subunit 10 (Fragment) OS=Mus musculus GN=Ndufb10 PE=1 SV=1	47.2	2635400	2895400	2114800	2194400	2191000	2603900	21.3296	21.4653	21.0121	21.0654	21.0632	21.3122	0.121623	0.257363	-0.195878	-0.142573	-0.14481	0.104275	-0.357121	0.0162874
Q9WUF3;Q3U4R7;Q3UQU1	CASP8-associated protein 2	Casp8ap2	tr|G3X9J6|G3X9J6_MOUSE 5-nucleotidase, cytosolic II, isoform CRA_b OS=Mus musculus GN=Nt5c2 PE=1 SV=1;tr|E9Q9M1|E9Q9M1_MOUSE Cytosolic purine 5-nucleotidase OS=Mus musculus GN=Nt5c2 PE=1 SV=1;sp|Q3V1L4|5NTC_MOUSE Cytosolic purine 5-nucleotidase OS=Mus m	31.5	5649300	5950700	6138600	5593900	5759900	5401000	22.4296	22.5046	22.5495	22.4154	22.4576	22.3648	-0.0239555	0.0510317	0.095882	-0.0381732	0.00401611	-0.0888011	-0.3564	0.000784466
Q9CW42;D3YZZ3;A0A087WPC2	Mitochondrial amidoxime-reducing component 1	2021-03-01	tr|A0A0U1RPT4|A0A0U1RPT4_MOUSE [3-methyl-2-oxobutanoate dehydrogenase [lipoamide]] kinase, mitochondrial OS=Mus musculus GN=Bckdk PE=1 SV=1;sp|O55028|BCKD_MOUSE [3-methyl-2-oxobutanoate dehydrogenase [lipoamide]] kinase, mitochondrial OS=Mus musculus GN=Bc	27.1	1360000	1375500	1272900	1486800	1553800	1220100	20.3752	20.3915	20.2797	20.5038	20.5674	20.2186	-0.0141755	0.00217403	-0.109663	0.114428	0.178019	-0.170783	-0.355321	0.000581818
Q9D1I5;A0A0U1RQ27	Methylmalonyl-CoA epimerase, mitochondrial	Mcee	sp|Q3ULD5|MCCB_MOUSE Methylcrotonoyl-CoA carboxylase beta chain, mitochondrial OS=Mus musculus GN=Mccc2 PE=1 SV=1	39.4	4284300	4318900	4261400	3922500	3881200	4105300	22.0306	22.0422	22.0229	21.9033	21.8881	21.9691	0.0545904	0.0661948	0.0468583	-0.0726957	-0.0879664	-0.00698148	-0.355238	0.000210024
P50544;B1AR28;Q3UJR6	Very long-chain specific acyl-CoA dehydrogenase, mitochondrial	Acadvl	sp|Q61733|RT31_MOUSE 28S ribosomal protein S31, mitochondrial OS=Mus musculus GN=Mrps31 PE=1 SV=1	40.4	6396700	6479700	5781400	6130700	5934300	5642200	22.6089	22.6275	22.463	22.5476	22.5006	22.4278	0.079651	0.0982502	-0.066258	0.0183749	-0.028599	-0.101419	-0.355148	0
Q8BPE4	Transmembrane protein 177	Tmem177	sp|P97821|CATC_MOUSE Dipeptidyl peptidase 1 OS=Mus musculus GN=Ctsc PE=1 SV=1	12.1	625260	576770	536610	501930	551810	409070	19.2541	19.1376	19.0335	18.9371	19.0738	18.642	0.241068	0.124607	0.0204853	-0.0759025	0.060783	-0.371041	-0.353866	0
Q8BGT6;Q8BGT6-2	MICAL-like protein 1	Micall1	sp|Q9ES97-5|RTN3_MOUSE Isoform 5 of Reticulon-3 OS=Mus musculus GN=Rtn3;sp|Q9ES97-2|RTN3_MOUSE Isoform 2 of Reticulon-3 OS=Mus musculus GN=Rtn3;sp|Q9ES97|RTN3_MOUSE Reticulon-3 OS=Mus musculus GN=Rtn3 PE=1 SV=2;sp|Q9ES97-3|RTN3_MOUSE Isoform 3 of Reticulon	9	2837800	2648500	2791400	2707500	2692300	2826400	21.4363	21.3367	21.4126	21.3685	21.3604	21.4305	0.045489	-0.0541084	0.021705	-0.0223226	-0.0304447	0.0396817	-0.352788	0
Q9CQ88	Tetraspanin-31	Tspan31	sp|Q8BUV8|GP107_MOUSE Protein GPR107 OS=Mus musculus GN=Gpr107 PE=1 SV=2	3.4	61368	67626	75810	69732	69969	75129	15.9052	16.0453	16.2101	16.0895	16.0944	16.1971	-0.185073	-0.0449819	0.119828	-0.000739037	0.00415597	0.10681	-0.35165	0.582085
Q3TMD4;Q05BG1;E9QA19;A0A0R4J1K1;Q8BT14-2;Q8BT14;Q8BT14-3	CCR4-NOT transcription complex subunit 4	Cnot4	sp|P08113|ENPL_MOUSE Endoplasmin OS=Mus musculus GN=Hsp90b1 PE=1 SV=2;tr|F7C312|F7C312_MOUSE Endoplasmin (Fragment) OS=Mus musculus GN=Hsp90b1 PE=1 SV=1	58.4	262960000	264340000	276040000	250630000	255850000	259750000	27.9703	27.9778	28.0403	27.901	27.9307	27.9525	0.0081606	0.015712	0.0781946	-0.0611236	-0.0313845	-0.00955901	-0.349332	1.23457e-05
A0A0U1RQB6;Q8QZV8;F8VPR5;P45481;A0A0U1RPL2;Q6GQV9	CREB-binding protein	Crebbp	sp|Q91VL9|ZBTB1_MOUSE Zinc finger and BTB domain-containing protein 1 OS=Mus musculus GN=Zbtb1 PE=1 SV=1	4.9	94139	84447	91584	82003	93351	83271	16.5225	16.3658	16.4828	16.3234	16.5104	16.3455	0.0974441	-0.0593023	0.0577471	-0.101672	0.085317	-0.0795343	-0.349265	0.0642298
Q8VDK1-2;Q8VDK1;D3YY53	Nitrilase homolog 1	Nit1	tr|G5E889|G5E889_MOUSE Mitochondrial translation optimization 1 homolog (S. cerevisiae), isoform CRA_b OS=Mus musculus GN=Mto1 PE=1 SV=1;sp|Q923Z3|MTO1_MOUSE Protein MTO1 homolog, mitochondrial OS=Mus musculus GN=Mto1 PE=2 SV=1	1.3	28504	33496	30721	29556	30162	33521	14.7989	15.0317	14.9069	14.8512	14.8804	15.0328	-0.118107	0.114718	-0.0100459	-0.0658201	-0.036539	0.115794	-0.349204	0.0032328
Q9JMA7	Cytochrome P450 3A41	Cyp3a41a	sp|Q7TPQ3-2|SHPRH_MOUSE Isoform 2 of E3 ubiquitin-protein ligase SHPRH OS=Mus musculus GN=Shprh;sp|Q7TPQ3-5|SHPRH_MOUSE Isoform 4 of E3 ubiquitin-protein ligase SHPRH OS=Mus musculus GN=Shprh;sp|Q7TPQ3|SHPRH_MOUSE E3 ubiquitin-protein ligase SHPRH OS=Mus m	1.4	71290	72159	69745	67086	66611	71034	16.1214	16.1389	16.0898	16.0337	16.0235	16.1162	0.0341579	0.0516376	0.002548	-0.0535301	-0.0637814	0.0289679	-0.34826	0.656559
F7BP55		Ak2	sp|Q921S7|RM37_MOUSE 39S ribosomal protein L37, mitochondrial OS=Mus musculus GN=Mrpl37 PE=1 SV=1	49.9	5206200	5326900	5248500	5184500	5109500	5079600	22.3118	22.3449	22.3235	22.3058	22.2848	22.2763	0.00397507	0.0370405	0.0156495	-0.0020508	-0.0230735	-0.0315408	-0.348057	0.000606786
Q7TQD5;Q3UGT1;P97742;A8ASF5	Carnitine O-palmitoyltransferase 1, liver isoform	Cpt1a	sp|Q3UMR5|MCU_MOUSE Calcium uniporter protein, mitochondrial OS=Mus musculus GN=Mcu PE=1 SV=2;sp|Q3UMR5-2|MCU_MOUSE Isoform 2 of Calcium uniporter protein, mitochondrial OS=Mus musculus GN=Mcu	40	7492900	7806000	8247100	6613500	7034900	6494500	22.8371	22.8962	22.9755	22.657	22.7461	22.6308	0.0466647	0.105724	0.185027	-0.133446	-0.0443296	-0.159641	-0.347464	0.000977273
Q9D6J9;Q9CXV1	Succinate dehydrogenase [ubiquinone] cytochrome b small subunit, mitochondrial	Sdhd	tr|E9QMK9|E9QMK9_MOUSE D-glutamate cyclase, mitochondrial OS=Mus musculus GN=Dglucy PE=1 SV=1;sp|Q8BH86-2|GLUCM_MOUSE Isoform 2 of D-glutamate cyclase, mitochondrial OS=Mus musculus GN=Dglucy;sp|Q8BH86|GLUCM_MOUSE D-glutamate cyclase, mitochondrial OS=Mus	8	414780	396620	536960	489070	414140	539580	18.662	18.5974	19.0345	18.8997	18.6598	19.0415	-0.153806	-0.218395	0.218662	0.0838885	-0.156034	0.225684	-0.347452	0.00315385
Q80ZS3	28S ribosomal protein S26, mitochondrial	Mrps26	tr|D3YUM1|D3YUM1_MOUSE NADH dehydrogenase [ubiquinone] flavoprotein 1, mitochondrial OS=Mus musculus GN=Ndufv1 PE=1 SV=1;sp|Q91YT0|NDUV1_MOUSE NADH dehydrogenase [ubiquinone] flavoprotein 1, mitochondrial OS=Mus musculus GN=Ndufv1 PE=1 SV=1;tr|D3Z1U9|D3Z1U	46.4	12121000	12636000	12763000	11152000	11466000	10835000	23.531	23.591	23.6055	23.4108	23.4509	23.3692	0.0379454	0.0979765	0.112404	-0.0822608	-0.0422011	-0.123864	-0.346736	0.018349
G3UYJ3;A2AKV9;A2AKW0;Q5HZI9	Solute carrier family 25 member 51	Slc25a51	sp|Q9D1D6|CTHR1_MOUSE Collagen triple helix repeat-containing protein 1 OS=Mus musculus GN=Cthrc1 PE=2 SV=2	26.9	4665400	4306700	4161100	2774500	4456100	2109600	22.1536	22.0382	21.9885	21.4038	22.0874	21.0085	0.37358	0.258162	0.208544	-0.376193	0.30736	-0.771452	-0.346547	0.000206573
Q8R5L1;O35658	Complement component 1 Q subcomponent-binding protein, mitochondrial	C1qbp	tr|D3YYK0|D3YYK0_MOUSE Abhydrolase domain containing 11, isoform CRA_b OS=Mus musculus GN=Abhd11 PE=1 SV=1;sp|Q8K4F5|ABHDB_MOUSE Protein ABHD11 OS=Mus musculus GN=Abhd11 PE=1 SV=1	5.3	156050	172340	162380	160720	155690	163910	17.2516	17.3949	17.309	17.2942	17.2483	17.3225	-0.0517866	0.0914627	0.00557903	-0.00924545	-0.0551186	0.019109	-0.346173	0
E9Q7D5;S4R1F1		Arhgef5	sp|P99024|TBB5_MOUSE Tubulin beta-5 chain OS=Mus musculus GN=Tubb5 PE=1 SV=1	69.4	19150000	19065000	19181000	18290000	18845000	16195000	24.1908	24.1844	24.1932	24.1246	24.1677	23.949	0.0558887	0.0494708	0.0582222	-0.0104006	0.0327261	-0.185907	-0.345547	0.00506849
E9QMK9;Q8BH86;Q8BH86-2;Q3U7K4	UPF0317 protein C14orf159 homolog, mitochondrial	9030617O03Rik	sp|Q9JK42|PDK2_MOUSE [Pyruvate dehydrogenase (acetyl-transferring)] kinase isozyme 2, mitochondrial OS=Mus musculus GN=Pdk2 PE=1 SV=2	3.9	258620	273780	266320	247840	257480	272160	17.9805	18.0627	18.0228	17.919	17.9741	18.0541	-0.0217222	0.060461	0.0206048	-0.083147	-0.0280957	0.051899	-0.34426	0.000133333
A2AIL4	NADH dehydrogenase (ubiquinone) complex I, assembly factor 6	Ndufaf6	sp|Q8K1R3|PNPT1_MOUSE Polyribonucleotide nucleotidyltransferase 1, mitochondrial OS=Mus musculus GN=Pnpt1 PE=1 SV=1;sp|Q8K1R3-2|PNPT1_MOUSE Isoform 2 of Polyribonucleotide nucleotidyltransferase 1, mitochondrial OS=Mus musculus GN=Pnpt1	34.9	11025000	11962000	12141000	11118000	10739000	11237000	23.3943	23.512	23.5334	23.4064	23.3564	23.4218	-0.0430777	0.0746022	0.0960309	-0.0309591	-0.0809967	-0.0155995	-0.343879	0.00635631
Q9CYA0	Cysteine-rich with EGF-like domain protein 2	Creld2	tr|Q68FM4|Q68FM4_MOUSE Ptprm protein OS=Mus musculus GN=Ptprm PE=1 SV=1;sp|P28828|PTPRM_MOUSE Receptor-type tyrosine-protein phosphatase mu OS=Mus musculus GN=Ptprm PE=1 SV=2;tr|A0A286YDL1|A0A286YDL1_MOUSE Receptor-type tyrosine-protein phosphatase mu OS=M	6.1	780430	728550	833160	735180	782890	720660	19.5739	19.4747	19.6682	19.4877	19.5785	19.459	0.0335831	-0.0656581	0.127907	-0.0525886	0.0381235	-0.0813673	-0.343369	0.0792114
D3YZN4;Q3ULF4;D3YXB7	Paraplegin	Spg7	sp|Q8VCN6|CD99_MOUSE CD99 antigen OS=Mus musculus GN=Cd99 PE=1 SV=1	13.1	74626	74791	82431	47369	54931	67930	16.1874	16.1906	16.3309	15.5317	15.7453	16.0518	0.181121	0.184308	0.32463	-0.474614	-0.260937	0.0454917	-0.343092	0
Q05BF0;Q8CEX1;Q9CQA6	Coiled-coil-helix-coiled-coil-helix domain-containing protein 1	Chchd1	sp|Q9CQQ7|AT5F1_MOUSE ATP synthase F(0) complex subunit B1, mitochondrial OS=Mus musculus GN=Atp5f1 PE=1 SV=1;tr|A0A0G2JGX3|A0A0G2JGX3_MOUSE ATP synthase F(0) complex subunit B1, mitochondrial (Fragment) OS=Mus musculus GN=Atp5f1 PE=1 SV=1	34	15962000	16548000	16814000	13242000	13256000	16336000	23.9281	23.9802	24.0032	23.6586	23.6601	23.9616	0.0628443	0.11486	0.137866	-0.206676	-0.205152	0.0962577	-0.342939	0.105902
Q9D6M3;E9PV90;E9PY45;E9Q6M6;A0A0J9YTY6	Mitochondrial glutamate carrier 1	Slc25a22	sp|E9Q6P5|TTC7B_MOUSE Tetratricopeptide repeat protein 7B OS=Mus musculus GN=Ttc7b PE=1 SV=1;tr|A0A1Y7VL44|A0A1Y7VL44_MOUSE Tetratricopeptide repeat protein 7B OS=Mus musculus GN=Ttc7b PE=1 SV=1	1.9	53074	54778	56723	52967	57010	57952	15.6957	15.7413	15.7916	15.6928	15.7989	15.8226	-0.0614452	-0.0158539	0.0344833	-0.0643567	0.0417645	0.065408	-0.342561	0.00136879
Q9JMG1	Endothelial differentiation-related factor 1	Edf1	sp|P16125|LDHB_MOUSE L-lactate dehydrogenase B chain OS=Mus musculus GN=Ldhb PE=1 SV=2;tr|D3Z7F0|D3Z7F0_MOUSE L-lactate dehydrogenase (Fragment) OS=Mus musculus GN=Ldhb PE=1 SV=1	45.5	3906000	4483000	4373800	3386800	4124900	4955400	21.8973	22.096	22.0605	21.6915	21.9759	22.2406	-0.0963626	0.10241	0.0668327	-0.302132	-0.0176954	0.246947	-0.341322	0.168872
Q14DS6;Q14DP3;Q8VDC0;Q3V377	Probable leucine--tRNA ligase, mitochondrial	Lars2	sp|P53395|ODB2_MOUSE Lipoamide acyltransferase component of branched-chain alpha-keto acid dehydrogenase complex, mitochondrial OS=Mus musculus GN=Dbt PE=1 SV=2	23.4	3408100	3445100	3307800	3101300	3282100	3278900	21.7005	21.7161	21.6574	21.5644	21.6462	21.6448	0.0456194	0.0611976	0.00252372	-0.0904752	-0.00872909	-0.0101364	-0.341227	0
Q9DCW5;P43024	Cytochrome c oxidase subunit 6A, mitochondrial;Cytochrome c oxidase subunit 6A1, mitochondrial	Cox6a1	sp|P70444|BID_MOUSE BH3-interacting domain death agonist OS=Mus musculus GN=Bid PE=1 SV=2	40.5	1071700	1033300	973060	1081300	1017600	1059700	20.0315	19.9788	19.8922	20.0443	19.9567	20.0152	0.0450087	-0.0076332	-0.0942917	0.0578745	-0.0297218	0.0287635	-0.340777	9.54907e-05
Q9DBL1;Q7TMY2;E9Q5L3;Q3V2R9	Short/branched chain specific acyl-CoA dehydrogenase, mitochondrial	Acadsb	sp|Q9D0G0|RT30_MOUSE 28S ribosomal protein S30, mitochondrial OS=Mus musculus GN=Mrps30 PE=1 SV=1	27.1	2170300	2317300	2198500	2216200	2104300	2124800	21.0495	21.144	21.0681	21.0797	21.0049	21.0189	-0.0113746	0.0831758	0.00725047	0.018819	-0.0559287	-0.041942	-0.339947	0.0130076
Q8R0Y8	Mitochondrial coenzyme A transporter SLC25A42	Slc25a42	tr|S4R2K0|S4R2K0_MOUSE Peptide deformylase OS=Mus musculus GN=Pdf PE=1 SV=1	8.7	28382	27815	28498	30196	31049	36025	14.7927	14.7636	14.7986	14.8821	14.9223	15.1367	-0.0899575	-0.119071	-0.0840731	-0.000576335	0.039613	0.254065	-0.338491	0.00102773
Q569X9		Cyp2c67	sp|Q8C079|STRP1_MOUSE Striatin-interacting protein 1 OS=Mus musculus GN=Strip1 PE=1 SV=2;sp|Q8C079-3|STRP1_MOUSE Isoform 3 of Striatin-interacting protein 1 OS=Mus musculus GN=Strip1;sp|Q8C079-4|STRP1_MOUSE Isoform 4 of Striatin-interacting protein 1 OS=Mu	25.3	3709500	3724700	4051100	3725600	3743800	3546300	21.8228	21.8287	21.9499	21.829	21.8361	21.7579	-0.0146008	-0.00870134	0.112488	-0.00835278	-0.0013222	-0.079511	-0.3368	0.190529
Q9CY16	28S ribosomal protein S28, mitochondrial	Mrps28	sp|Q91WD5|NDUS2_MOUSE NADH dehydrogenase [ubiquinone] iron-sulfur protein 2, mitochondrial OS=Mus musculus GN=Ndufs2 PE=1 SV=1;tr|D3YXT0|D3YXT0_MOUSE NADH dehydrogenase [ubiquinone] iron-sulfur protein 2, mitochondrial OS=Mus musculus GN=Ndufs2 PE=1 SV=1	58.7	9644300	9957600	9821800	8967400	9172600	8741500	23.2012	23.2474	23.2276	23.0963	23.1289	23.0594	0.041116	0.0872375	0.0674269	-0.0638708	-0.0312298	-0.10068	-0.335128	0
E9PVP4;A0A1Y7VJA2;P70429;Q6PB99;F8WJB9;P70429-2	Ena/VASP-like protein	Evl	tr|G5E897|G5E897_MOUSE KDEL (Lys-Asp-Glu-Leu) containing 2, isoform CRA_b OS=Mus musculus GN=Kdelc2 PE=1 SV=1	29.8	4279100	4239600	4800300	3974600	4544100	4410800	22.0289	22.0155	22.1947	21.9224	22.1156	22.0726	-0.0293934	-0.0427726	0.136424	-0.135891	0.0572938	0.0143396	-0.333472	0.00106375
E9PXB9;Z4YN86;Q9CQ85	Mitochondrial import inner membrane translocase subunit Tim22	Timm22	tr|A0A1W2P6U8|A0A1W2P6U8_MOUSE RIKEN cDNA 4932415D10 gene OS=Mus musculus GN=4932415D10Rik PE=4 SV=1	0.3	95657	94700	120490	82025	87472	84128	16.5456	16.5311	16.8786	16.3238	16.4165	16.3603	0.0362793	0.0217732	0.36925	-0.185528	-0.09277	-0.149005	-0.333215	7.6087e-05
Q8C7H1	Methylmalonic aciduria type A homolog, mitochondrial	Mmaa	sp|Q9CZP5|BCS1_MOUSE Mitochondrial chaperone BCS1 OS=Mus musculus GN=Bcs1l PE=1 SV=1	18.7	516200	512150	529820	498860	491300	483020	18.9776	18.9662	19.0151	18.9283	18.9062	18.8817	0.03171	0.0203462	0.0692821	-0.0175852	-0.0396159	-0.0641372	-0.331802	0.000209026
Q9R008;A0A0G2JEG0;D3YV77;Q3UEB4;A0A0G2JFX8	Mevalonate kinase	Mvk	tr|I1E4X7|I1E4X7_MOUSE Diphosphoinositol polyphosphate phosphohydrolase 1 OS=Mus musculus GN=Nudt3 PE=1 SV=1;sp|Q9JI46|NUDT3_MOUSE Diphosphoinositol polyphosphate phosphohydrolase 1 OS=Mus musculus GN=Nudt3 PE=1 SV=1;tr|H3BLR8|H3BLR8_MOUSE Diphosphoinosito	45.9	4507500	4634500	4535600	4279400	4929500	4436700	22.1039	22.144	22.1129	22.029	22.233	22.0811	-0.0134011	0.0266851	-0.00443516	-0.08832	0.115713	-0.0362416	-0.331663	0.0146134
Q3TI40;Q3TI19;O88441;Q8C454;Q2M4G1	Metaxin-2	Mtx2	sp|Q14C51|PTCD3_MOUSE Pentatricopeptide repeat domain-containing protein 3, mitochondrial OS=Mus musculus GN=Ptcd3 PE=1 SV=2	39.4	5670500	5964500	5845200	5828900	5550100	5527300	22.435	22.508	22.4788	22.4748	22.4041	22.3981	-0.0147644	0.0581609	0.0290121	0.0249833	-0.0457265	-0.0516654	-0.330829	0.00016
E9PWZ6;E9PZW8;E9QKV6;A0A1D5RLD1;B9EHV1;Q9QY06-3;Q9QY06;Q9QY06-2;A0A1D5RLW4	Unconventional myosin-IXb	Myo9b	tr|D3Z3A0|D3Z3A0_MOUSE MCG126099, isoform CRA_b OS=Mus musculus GN=Ppp1r2 PE=1 SV=1;sp|Q9DCL8|IPP2_MOUSE Protein phosphatase inhibitor 2 OS=Mus musculus GN=Ppp1r2 PE=1 SV=3	36.4	1820600	1730000	1799600	1732500	1838000	1762800	20.796	20.7223	20.7792	20.7244	20.8097	20.7494	0.0324601	-0.0411818	0.0157224	-0.0390985	0.0461829	-0.0140851	-0.33068	0
Q3U3X8;Q3TC56;Q8BGA9;Q3UTE7	Mitochondrial inner membrane protein OXA1L	Oxa1l	sp|Q3UJU9|RMD3_MOUSE Regulator of microtubule dynamics protein 3 OS=Mus musculus GN=Rmdn3 PE=1 SV=2	18.3	1610200	1629100	1639500	1579800	1651600	1495600	20.6188	20.6356	20.6448	20.5913	20.6554	20.5123	0.00908963	0.0259249	0.0351056	-0.0184083	0.0457141	-0.0974259	-0.330489	0.000208531
Q8VDE6;E9Q6M5;Q91WJ2		Slc22a26	sp|Q69ZX6|MOR2A_MOUSE MORC family CW-type zinc finger protein 2A OS=Mus musculus GN=Morc2a PE=1 SV=2	14.6	3104500	3307400	3221500	3257500	3308200	3326200	21.5659	21.6573	21.6193	21.6353	21.6576	21.6654	-0.067552	0.0237846	-0.0141803	0.00185224	0.0241335	0.031962	-0.330422	0.745987
P38647	Stress-70 protein, mitochondrial	Hspa9	tr|E9Q7F8|E9Q7F8_MOUSE Histidine triad nucleotide-binding protein 3 (Fragment) OS=Mus musculus GN=Hint3 PE=1 SV=2;tr|F8WH96|F8WH96_MOUSE Histidine triad nucleotide-binding protein 3 (Fragment) OS=Mus musculus GN=Hint3 PE=1 SV=2;sp|Q9CPS6|HINT3_MOUSE Histid	9.3	334000	352670	349010	323710	352260	383880	18.3495	18.428	18.4129	18.3043	18.4263	18.5503	-0.0623908	0.01608	0.00102949	-0.107537	0.0144018	0.138417	-0.329865	0
A0A0R4J1H2;Q8QZY2;Q8K0R5;Q8QZY2-2	Glycerate kinase	Glyctk	sp|P09528|FRIH_MOUSE Ferritin heavy chain OS=Mus musculus GN=Fth1 PE=1 SV=2	40.7	871040	978160	1081500	914600	929050	1210000	19.7324	19.8997	20.0446	19.8028	19.8254	20.2066	-0.186195	-0.0188634	0.126028	-0.115793	-0.0931777	0.288001	-0.329513	0.0025
Q9JIK9	28S ribosomal protein S34, mitochondrial	Mrps34	sp|Q9DC70|NDUS7_MOUSE NADH dehydrogenase [ubiquinone] iron-sulfur protein 7, mitochondrial OS=Mus musculus GN=Ndufs7 PE=1 SV=1	24.6	9195600	9379200	10211000	8962100	8234800	8145600	23.1325	23.161	23.2836	23.0954	22.9733	22.9576	0.031935	0.0604562	0.183044	-0.00517188	-0.127275	-0.142988	-0.329067	0
P97930;D3Z3R3	Thymidylate kinase	Dtymk	sp|Q9DB25|ALG5_MOUSE Dolichyl-phosphate beta-glucosyltransferase OS=Mus musculus GN=Alg5 PE=1 SV=1	32.7	2619600	2606200	2839300	2561000	2672100	2554600	21.3209	21.3135	21.4371	21.2883	21.3495	21.2847	-0.0114215	-0.0188202	0.104767	-0.0440608	0.017206	-0.0476706	-0.328668	0.0459508
Q8VHG0;Q3KP75	Dimethylaniline monooxygenase [N-oxide-forming] 4;Dimethylaniline monooxygenase [N-oxide-forming]	Fmo4	tr|Q9DBE5|Q9DBE5_MOUSE mRNA decay activator protein ZFP36 OS=Mus musculus GN=Zfp36 PE=1 SV=1;sp|P22893|TTP_MOUSE mRNA decay activator protein ZFP36 OS=Mus musculus GN=Zfp36 PE=1 SV=1	3.9	10100	9294.9	9460.4	9768.4	9948.4	8466.5	13.3021	13.1822	13.2077	13.2539	13.2802	13.0475	0.0897873	-0.0300567	-0.00459488	0.0416262	0.0679684	-0.16473	-0.327782	0.0696161
Q9DCM0	Persulfide dioxygenase ETHE1, mitochondrial	Ethe1	sp|Q99J10|CTU1_MOUSE Cytoplasmic tRNA 2-thiolation protein 1 OS=Mus musculus GN=Ctu1 PE=2 SV=1	6.9	63689	63272	64485	63074	62894	62416	15.9588	15.9493	15.9767	15.9448	15.9406	15.9296	0.00880109	-0.000675926	0.0267205	-0.0051977	-0.00932073	-0.0203272	-0.327725	0.00208387
Q9JK42	[Pyruvate dehydrogenase (acetyl-transferring)] kinase isozyme 2, mitochondrial	Pdk2	sp|Q9JIY5|HTRA2_MOUSE Serine protease HTRA2, mitochondrial OS=Mus musculus GN=Htra2 PE=1 SV=2;tr|D3YX27|D3YX27_MOUSE Serine protease HTRA2, mitochondrial OS=Mus musculus GN=Htra2 PE=1 SV=1;tr|F6TCV0|F6TCV0_MOUSE Serine protease HTRA2, mitochondrial (Fragme	24.7	9903600	9073100	8943300	9795400	9411500	7756300	23.2395	23.1132	23.0924	23.2237	23.166	22.8869	0.119244	-0.00711337	-0.0279017	0.103395	0.0457157	-0.23334	-0.327137	6.68524e-05
Q78RX3	Small integral membrane protein 12	Smim12	sp|Q3UCV8|OTUL_MOUSE Ubiquitin thioesterase otulin OS=Mus musculus GN=Otulin PE=1 SV=1	14.2	3274600	3420600	3147500	3290000	3565200	3287100	21.6429	21.7058	21.5858	21.6497	21.7656	21.6484	-0.023458	0.0394727	-0.0805704	-0.0166892	0.0992063	-0.0179614	-0.327014	0.00907193
Q9CXJ1;Q6ZPF8	Probable glutamate--tRNA ligase, mitochondrial	Ears2	sp|Q9CR68|UCRI_MOUSE Cytochrome b-c1 complex subunit Rieske, mitochondrial OS=Mus musculus GN=Uqcrfs1 PE=1 SV=1	28.5	7942100	8240700	8105300	7515100	7593100	7279300	22.9211	22.9743	22.9504	22.8414	22.8563	22.7954	0.0312815	0.0845279	0.0606266	-0.0484467	-0.03355	-0.0944393	-0.326527	0
Q80Y56	Rabenosyn-5	Zfyve20	tr|Q3ULJ3|Q3ULJ3_MOUSE MCG3697, isoform CRA_c OS=Mus musculus GN=Upf3a PE=1 SV=1	4.5	202100	198030	225230	198590	216330	268270	17.6247	17.5954	17.781	17.5994	17.7229	18.0333	-0.101414	-0.130764	0.0549157	-0.12669	-0.00324955	0.307202	-0.326404	0.00358226
Q6PHU5;Q6PHU5-2	Sortilin	Sort1	sp|O08586|PTEN_MOUSE Phosphatidylinositol 3,4,5-trisphosphate 3-phosphatase and dual-specificity protein phosphatase PTEN OS=Mus musculus GN=Pten PE=1 SV=1	37.5	3594200	3442300	3786100	3508400	3917000	3752300	21.7772	21.7149	21.8523	21.7424	21.9013	21.8393	-0.0273449	-0.0896428	0.0476969	-0.0622024	0.0967335	0.0347596	-0.325891	0.203183
Q9CQZ5	NADH dehydrogenase [ubiquinone] 1 alpha subcomplex subunit 6	Ndufa6	sp|O70579|PM34_MOUSE Peroxisomal membrane protein PMP34 OS=Mus musculus GN=Slc25a17 PE=1 SV=1	5.9	38747	38369	40843	37281	40487	36500	15.2418	15.2277	15.3178	15.1862	15.3052	15.1556	0.00276622	-0.0113772	0.0787704	-0.0528778	0.0661403	-0.0834219	-0.324023	0.145588
E9Q0T8		Dnah7a	sp|Q9WTS2|FUT8_MOUSE Alpha-(1,6)-fucosyltransferase OS=Mus musculus GN=Fut8 PE=1 SV=2	4.5	496310	499910	509310	455380	509410	488650	18.9209	18.9313	18.9582	18.7967	18.9585	18.8984	0.0102159	0.0206428	0.0475184	-0.113955	0.0478017	-0.0122241	-0.323704	0.0359099
Q8VCE6	5(3)-deoxyribonucleotidase, mitochondrial	Nt5m	tr|A0A0G2JGL8|A0A0G2JGL8_MOUSE Putative ATP-dependent RNA helicase DHX30 OS=Mus musculus GN=Dhx30 PE=1 SV=1;sp|Q99PU8-2|DHX30_MOUSE Isoform 2 of Putative ATP-dependent RNA helicase DHX30 OS=Mus musculus GN=Dhx30;sp|Q99PU8|DHX30_MOUSE Putative ATP-dependent	32.2	10663000	10981000	11038000	10877000	10981000	10905000	23.3461	23.3885	23.396	23.3748	23.3885	23.3785	-0.0326169	0.00977919	0.0172485	-0.00394956	0.00977919	-0.000240486	-0.322742	0.000821705
A0A0R4J293;Q9JLF6	Protein-glutamine gamma-glutamyltransferase K	Tgm1	sp|Q64514|TPP2_MOUSE Tripeptidyl-peptidase 2 OS=Mus musculus GN=Tpp2 PE=1 SV=3;tr|A0A087WRC0|A0A087WRC0_MOUSE Tripeptidyl-peptidase 2 OS=Mus musculus GN=Tpp2 PE=1 SV=1;tr|Q05DJ9|Q05DJ9_MOUSE Tpp2 protein OS=Mus musculus GN=Tpp2 PE=1 SV=1	53.5	110160	117150	121560	116310	127670	119700	16.7492	16.838	16.8913	16.8276	16.9621	16.8691	-0.106974	-0.018217	0.0350946	-0.0285988	0.105846	0.0128492	-0.322606	0.121724
Q99KE1;Q3TSD4	NAD-dependent malic enzyme, mitochondrial;Malic enzyme	Me2	tr|A0A0U1RQ27|A0A0U1RQ27_MOUSE Methylmalonyl CoA epimerase, isoform CRA_c OS=Mus musculus GN=Mcee PE=1 SV=1;sp|Q9D1I5|MCEE_MOUSE Methylmalonyl-CoA epimerase, mitochondrial OS=Mus musculus GN=Mcee PE=1 SV=1	10.5	164160	143640	171570	146590	158820	170490	17.3247	17.1321	17.3884	17.1614	17.277	17.3793	0.0475653	-0.14508	0.11126	-0.115751	-0.000144719	0.10215	-0.321869	0.00321765
P11589;Q8JZT0	Major urinary protein 2	Mup2	sp|Q8CHI8-3|EP400_MOUSE Isoform 3 of E1A-binding protein p400 OS=Mus musculus GN=Ep400;sp|Q8CHI8-2|EP400_MOUSE Isoform 2 of E1A-binding protein p400 OS=Mus musculus GN=Ep400;sp|Q8CHI8-4|EP400_MOUSE Isoform 4 of E1A-binding protein p400 OS=Mus musculus GN=E	7.8	2098600	2219400	2177900	2098100	2150200	2220700	21.001	21.0817	21.0545	21.0007	21.036	21.0826	-0.0417567	0.0389858	0.0117538	-0.0421005	-0.00671305	0.0398306	-0.321588	0.571823
Q9D1H6;A2AJX3	NADH dehydrogenase [ubiquinone] 1 alpha subcomplex assembly factor 4	Ndufaf4	sp|Q91VA6|PDIP2_MOUSE Polymerase delta-interacting protein 2 OS=Mus musculus GN=Poldip2 PE=1 SV=1;tr|F6SQH7|F6SQH7_MOUSE Polymerase delta-interacting protein 2 (Fragment) OS=Mus musculus GN=Poldip2 PE=1 SV=1	38.6	4062600	4193400	4076800	4164100	3941900	4160100	21.954	21.9997	21.959	21.9896	21.9105	21.9882	-0.0128425	0.0328746	-0.00780866	0.0227589	-0.0563547	0.0213724	-0.321484	0.0800071
Q3V3R1	Monofunctional C1-tetrahydrofolate synthase, mitochondrial	Mthfd1l	sp|Q505D7|OPA3_MOUSE Optic atrophy 3 protein homolog OS=Mus musculus GN=Opa3 PE=1 SV=1;tr|A0A0U1RPB1|A0A0U1RPB1_MOUSE Optic atrophy 3 (Human), isoform CRA_b OS=Mus musculus GN=Opa3 PE=1 SV=1	7.8	1210500	1259500	1170800	1122600	1068100	1304100	20.2072	20.2644	20.1591	20.0984	20.0266	20.3146	0.0287874	0.0860354	-0.019321	-0.0799717	-0.151769	0.136239	-0.321469	0.0259039
G3UZY2;P97493	Thioredoxin, mitochondrial	Txn2	sp|Q60648|SAP3_MOUSE Ganglioside GM2 activator OS=Mus musculus GN=Gm2a PE=1 SV=2	13	2775700	3160200	3655900	2236500	2649900	3336000	21.4044	21.5916	21.8018	21.0928	21.3375	21.6697	-0.0785474	0.108617	0.318828	-0.390156	-0.145461	0.18672	-0.321439	0.0294257
A0A0R4J1C5;Q91YY4	ATP synthase mitochondrial F1 complex assembly factor 2	Atpaf2	sp|Q9ESW4|AGK_MOUSE Acylglycerol kinase, mitochondrial OS=Mus musculus GN=Agk PE=1 SV=1	24.2	3639800	3649700	3924600	3338900	3529400	3624000	21.7954	21.7993	21.9041	21.6709	21.751	21.7892	0.0104323	0.014351	0.119119	-0.114054	-0.034004	0.00415604	-0.321346	4.58453e-05
F6ZFT1;F8WJ64;Q569N0;Q3TJG2;Q9CR21	Acyl carrier protein;Acyl carrier protein, mitochondrial	Ndufab1	tr|G5E881|G5E881_MOUSE Phosphatidate cytidylyltransferase, mitochondrial OS=Mus musculus GN=Tamm41 PE=1 SV=1;sp|Q3TUH1|TAM41_MOUSE Phosphatidate cytidylyltransferase, mitochondrial OS=Mus musculus GN=Tamm41 PE=1 SV=2	30	1449000	1411800	1448900	1440000	1335900	1298500	20.4666	20.4291	20.4665	20.4576	20.3494	20.3084	0.0536779	0.016156	0.0535783	0.0446891	-0.0635677	-0.104534	-0.320611	0.00115009
Q3U926;Q66GT5	Phosphatidylglycerophosphatase and protein-tyrosine phosphatase 1	Ptpmt1	sp|Q9D0B5|TSTD3_MOUSE Thiosulfate sulfurtransferase/rhodanese-like domain-containing protein 3 OS=Mus musculus GN=Tstd3 PE=1 SV=1	6.4	204180	208260	202240	204830	194190	212520	17.6395	17.668	17.6257	17.6441	17.5671	17.6972	-0.000790152	0.0277541	-0.0145633	0.00379532	-0.0731628	0.0569669	-0.319766	0.00477241
Q9R0X4;Q32MW3	Acyl-coenzyme A thioesterase 9, mitochondrial;Acyl-coenzyme A thioesterase 10, mitochondrial	Acot9;Acot10	sp|P37804|TAGL_MOUSE Transgelin OS=Mus musculus GN=Tagln PE=1 SV=3	82.6	109550000	96319000	81513000	92961000	84430000	79066000	26.707	26.5213	26.2805	26.4701	26.3313	26.2366	0.28255	0.0968526	-0.143938	0.0456578	-0.0932121	-0.18791	-0.319654	0.000224824
A6H659;Q3U1F9	Phosphoprotein associated with glycosphingolipid-enriched microdomains 1	Pag1	tr|A0A0R4J1D0|A0A0R4J1D0_MOUSE Copine-2 OS=Mus musculus GN=Cpne2 PE=1 SV=1;sp|P59108|CPNE2_MOUSE Copine-2 OS=Mus musculus GN=Cpne2 PE=1 SV=1	28.7	1677900	1733100	2041300	1803900	1845600	1794700	20.6782	20.7249	20.9611	20.7827	20.8157	20.7753	-0.111419	-0.0647204	0.171413	-0.00695594	0.0260146	-0.0143326	-0.319249	1.21581e-05
Q80X85	28S ribosomal protein S7, mitochondrial	Mrps7	sp|Q8BMF3|MAON_MOUSE NADP-dependent malic enzyme, mitochondrial OS=Mus musculus GN=Me3 PE=1 SV=2	4.6	20203	19769	20801	17568	18375	17670	14.3023	14.271	14.3444	14.1007	14.1655	14.109	0.0868264	0.0554968	0.12891	-0.114793	-0.0499988	-0.106441	-0.318095	0.0139809
Q9JIQ3;Q7TPS3	Diablo homolog, mitochondrial	Diablo	sp|Q9CZU6|CISY_MOUSE Citrate synthase, mitochondrial OS=Mus musculus GN=Cs PE=1 SV=1	44.2	34646000	34647000	32183000	30112000	28806000	28427000	25.0462	25.0462	24.9398	24.8438	24.7799	24.7608	0.143408	0.143449	0.0370175	-0.0589428	-0.122912	-0.142019	-0.317908	0.262562
Q99JB2;A2AG39;F6WI02	Stomatin-like protein 2, mitochondrial	Stoml2	sp|Q8BH27|MEGF9_MOUSE Multiple epidermal growth factor-like domains protein 9 OS=Mus musculus GN=Megf9 PE=2 SV=1	1.7	25723	24284	27414	18950	25005	16667	14.6508	14.5677	14.7426	14.2099	14.6099	14.0247	0.183161	0.100108	0.275015	-0.2577	0.142319	-0.442903	-0.317343	0.0620527
A2AGS6;Q4QQM4	Tumor protein p53-inducible protein 11	Trp53i11	tr|A0A087WR20|A0A087WR20_MOUSE Pro-cathepsin H (Fragment) OS=Mus musculus GN=Ctsh PE=1 SV=6;sp|P49935|CATH_MOUSE Pro-cathepsin H OS=Mus musculus GN=Ctsh PE=1 SV=2	7.6	79031	81034	81557	76923	89659	88069	16.2701	16.3062	16.3155	16.2311	16.4522	16.4263	-0.0634567	-0.0273481	-0.0180667	-0.10246	0.118573	0.0927589	-0.315584	0.000580645
Q9EP98;Q01279	Epidermal growth factor receptor	Egfr	sp|Q9QXK3-4|COPG2_MOUSE Isoform 4 of Coatomer subunit gamma-2 OS=Mus musculus GN=Copg2;sp|Q9QXK3|COPG2_MOUSE Coatomer subunit gamma-2 OS=Mus musculus GN=Copg2 PE=1 SV=1;sp|Q9QXK3-3|COPG2_MOUSE Isoform 3 of Coatomer subunit gamma-2 OS=Mus musculus GN=Copg2	37.5	5360900	5436900	5676300	5292500	5613800	5043200	22.354	22.3744	22.4365	22.3355	22.4205	22.2659	-0.0104376	0.00987149	0.072038	-0.0289634	0.0560649	-0.0985734	-0.314409	0.276172
Q8BGP6-2;Q8BGP6	Solute carrier family 25 member 40	Slc25a40	tr|Q9CQ43|Q9CQ43_MOUSE Deoxyuridine triphosphatase OS=Mus musculus GN=Dut PE=1 SV=1;tr|Q8VCG1|Q8VCG1_MOUSE Deoxyuridine triphosphatase OS=Mus musculus GN=Dut PE=1 SV=1	73.5	13545000	14063000	13390000	14603000	13128000	18874000	23.6913	23.7454	23.6747	23.7998	23.6461	24.1699	-0.0965951	-0.0424511	-0.1132	0.0119093	-0.141708	0.382045	-0.313952	8.55615e-05
Q921S7	39S ribosomal protein L37, mitochondrial	Mrpl37	sp|Q9DAT5|MTU1_MOUSE Mitochondrial tRNA-specific 2-thiouridylase 1 OS=Mus musculus GN=Trmu PE=1 SV=1	13.7	649460	653710	696430	643650	657710	618420	19.3089	19.3183	19.4096	19.2959	19.3271	19.2382	-0.00745679	0.0019533	0.0932809	-0.0204211	0.0107541	-0.0781105	-0.31351	0
Q62018;Q62018-3;Q05CJ7;Q05DK2	RNA polymerase-associated protein CTR9 homolog	Ctr9	tr|E9PYP2|E9PYP2_MOUSE Neurobeachin-like 1 OS=Mus musculus GN=Nbeal1 PE=1 SV=1;tr|F7BJ98|F7BJ98_MOUSE Neurobeachin-like 1 (Fragment) OS=Mus musculus GN=Nbeal1 PE=1 SV=1;tr|E9PV03|E9PV03_MOUSE Neurobeachin-like 1 (Fragment) OS=Mus musculus GN=Nbeal1 PE=1 SV	1.6	475170	449610	475680	447540	463460	430930	18.8581	18.7783	18.8596	18.7717	18.8221	18.7171	0.0569397	-0.0228299	0.0584873	-0.0294874	0.0209408	-0.0840505	-0.311226	0
Q5EBI8;Q06185;Q8BTB6	ATP synthase subunit e, mitochondrial	Atp5k;Atp5i	tr|A0A0R4J0K1|A0A0R4J0K1_MOUSE Selenoprotein F OS=Mus musculus GN=Selenof PE=1 SV=1;sp|Q9ERR7|SEP15_MOUSE Selenoprotein F OS=Mus musculus GN=Selenof PE=1 SV=3	54.9	5700300	5897700	5300900	4859900	5453700	5495800	22.4426	22.4917	22.3378	22.2125	22.3788	22.3899	0.0670513	0.116166	-0.0377492	-0.16306	0.00324883	0.014343	-0.310909	0.0831194
P63330;Q8BN07	Serine/threonine-protein phosphatase 2A catalytic subunit alpha isoform;Serine/threonine-protein phosphatase	Ppp2ca;Ppp2cb	tr|Q8CFQ9|Q8CFQ9_MOUSE Fusion, derived from t(1216) malignant liposarcoma (Human) OS=Mus musculus GN=Fus PE=1 SV=1;sp|P56959|FUS_MOUSE RNA-binding protein FUS OS=Mus musculus GN=Fus PE=1 SV=1;tr|G3UXT7|G3UXT7_MOUSE RNA-binding protein FUS (Fragment) OS=Mus	24.8	21855000	22223000	22802000	21989000	22750000	22704000	24.3815	24.4056	24.4427	24.3903	24.4394	24.4364	-0.0344987	-0.0104085	0.0266983	-0.0256801	0.0234045	0.0204844	-0.309597	0.388884
P97807-2;P97807	Fumarate hydratase, mitochondrial	Fh	sp|P80314|TCPB_MOUSE T-complex protein 1 subunit beta OS=Mus musculus GN=Cct2 PE=1 SV=4	72.9	50327000	50651000	44745000	48057000	46789000	46891000	25.5848	25.5941	25.4152	25.5182	25.4797	25.4828	0.0723531	0.0816113	-0.097253	0.00576711	-0.0328101	-0.0296684	-0.30957	0.000585366
Q8BP40	Lysophosphatidic acid phosphatase type 6	Acp6	sp|Q9D7N3|RT09_MOUSE 28S ribosomal protein S9, mitochondrial OS=Mus musculus GN=Mrps9 PE=1 SV=3	40.8	6245500	6560100	6215400	6389600	6056400	6473700	22.5744	22.6453	22.5674	22.6073	22.53	22.6262	-0.017376	0.0535247	-0.0243459	0.0155325	-0.0617326	0.0343974	-0.309456	0
Q8BYL4;Q3UUD9;E9PX65;Q8BJJ2	Tyrosine--tRNA ligase, mitochondrial	Yars2	sp|Q9CQE8|RTRAF_MOUSE RNA transcription, translation and transport factor protein OS=Mus musculus GN=RTRAF PE=1 SV=1	38.9	4995400	5387600	4567300	4303800	4293200	4228800	22.2522	22.3612	22.1229	22.0372	22.0336	22.0118	0.115684	0.224727	-0.0135747	-0.0993052	-0.102863	-0.124668	-0.309292	0
A0A1D5RLG0;Q8BTX9;A0A1D5RM62	Inactive hydroxysteroid dehydrogenase-like protein 1	Hsdl1	sp|P70349|HINT1_MOUSE Histidine triad nucleotide-binding protein 1 OS=Mus musculus GN=Hint1 PE=1 SV=3;tr|B0R1E3|B0R1E3_MOUSE Histidine triad nucleotide-binding protein 1 OS=Mus musculus GN=Hint1 PE=1 SV=1	77	6900500	6316600	5608100	6011100	5955900	6822700	22.7183	22.5907	22.4191	22.5192	22.5059	22.7019	0.142425	0.0148728	-0.156763	-0.0566464	-0.0699559	0.126067	-0.309289	7.7135e-05
Q80YD1	ATP-dependent RNA helicase SUPV3L1, mitochondrial	Supv3l1	sp|Q9R118|HTRA1_MOUSE Serine protease HTRA1 OS=Mus musculus GN=Htra1 PE=1 SV=2	5	177350	130500	134250	123490	146960	87553	17.4362	16.9937	17.0346	16.914	17.1651	16.4179	0.442663	0.000113558	0.0409858	-0.079542	0.171487	-0.575708	-0.309286	0
Q5XKE0;A0A140LI70	Myosin-binding protein C, fast-type	Mybpc2	tr|F6TCF9|F6TCF9_MOUSE BAG family molecular chaperone regulator 1 OS=Mus musculus GN=Bag1 PE=1 SV=1;tr|A0A1L1SRT0|A0A1L1SRT0_MOUSE BAG family molecular chaperone regulator 1 OS=Mus musculus GN=Bag1 PE=1 SV=1;sp|Q60739-2|BAG1_MOUSE Isoform 2 of BAG family m	36.6	6771000	7213100	7238300	6481600	7371200	7315100	22.6909	22.7822	22.7872	22.6279	22.8135	22.8024	-0.0597588	0.0314917	0.0365232	-0.122778	0.0627718	0.0517499	-0.309229	0.529272
Q922B1	O-acetyl-ADP-ribose deacetylase MACROD1	Macrod1	sp|Q8R3F5|FABD_MOUSE Malonyl-CoA-acyl carrier protein transacylase, mitochondrial OS=Mus musculus GN=Mcat PE=1 SV=3	30.4	994090	1023100	963100	893650	935400	958790	19.923	19.9645	19.8773	19.7694	19.8352	19.8709	0.0496356	0.0911343	0.00394468	-0.104031	-0.0381575	-0.00252606	-0.30822	0.0553128
A0A2I3BS49;Q9CXU4;Q9WTQ8;Q8JZQ1	Mitochondrial import inner membrane translocase subunit Tim23	Timm23	tr|E9PUP1|E9PUP1_MOUSE Synapse defective 1, Rho GTPase, homolog 2 (C. elegans) OS=Mus musculus GN=Syde2 PE=1 SV=2	0.6	24564	21550	22662	16374	20739	19556	14.5843	14.3954	14.468	13.9991	14.3401	14.2553	0.2439	0.0550424	0.12763	-0.341239	-0.00029917	-0.0850342	-0.307568	0.00287443
Q3V384;E9Q4K2;F6VT60	Lactation elevated protein 1	Lace1	sp|Q8CI61|BAG4_MOUSE BAG family molecular chaperone regulator 4 OS=Mus musculus GN=Bag4 PE=1 SV=2	13.8	1330900	1325500	1399200	1323500	1374800	1311700	20.344	20.3381	20.4162	20.3359	20.3908	20.323	-0.0140243	-0.0198898	0.0581757	-0.0220683	0.0327953	-0.0349887	-0.307284	0
Q9D7A8	Armadillo repeat-containing protein 1	Armc1	tr|Q05DT2|Q05DT2_MOUSE Hmg20b protein OS=Mus musculus GN=Hmg20b PE=1 SV=1;tr|F7AVN4|F7AVN4_MOUSE SWI/SNF-related matrix-associated actin-dependent regulator of chromatin subfamily E member 1-related (Fragment) OS=Mus musculus GN=Hmg20b PE=1 SV=1;sp|Q9Z104|	11.2	19535	21110	20886	16314	22047	19176	14.2538	14.3656	14.3502	13.9938	14.4283	14.227	-0.0160252	0.0958401	0.0804498	-0.275976	0.158496	-0.0427846	-0.307015	3.44828e-05
P15105	Glutamine synthetase	Glul	sp|Q8R317-2|UBQL1_MOUSE Isoform 2 of Ubiquilin-1 OS=Mus musculus GN=Ubqln1	36.6	188450	185430	179290	170930	183880	186520	17.5238	17.5005	17.4519	17.383	17.4884	17.509	0.0477065	0.0243993	-0.0241803	-0.0930697	0.0122892	0.032855	-0.306538	0.199397
A0A1Y7VJA7;A0A1Y7VLU9;Q3U852;A0A0G2JE93;Q9DCI3	MLN64 N-terminal domain homolog	Stard3nl	sp|Q08639|TFDP1_MOUSE Transcription factor Dp-1 OS=Mus musculus GN=Tfdp1 PE=1 SV=1;tr|A0A1B0GRI4|A0A1B0GRI4_MOUSE Transcription factor Dp-1 OS=Mus musculus GN=Tfdp1 PE=1 SV=1;tr|A0A1B0GSS4|A0A1B0GSS4_MOUSE Transcription factor Dp-1 (Fragment) OS=Mus muscul	7.3	233980	248380	270960	237800	271070	271870	17.836	17.9222	18.0477	17.8594	18.0483	18.0526	-0.125006	-0.0388419	0.086689	-0.101642	0.0872746	0.0915261	-0.306154	0
Q8BGY7	Protein FAM210A	Fam210a	sp|O35459|ECH1_MOUSE Delta(3,5)-Delta(2,4)-dienoyl-CoA isomerase, mitochondrial OS=Mus musculus GN=Ech1 PE=1 SV=1;tr|F7B227|F7B227_MOUSE Delta(3,5)-Delta(2,4)-dienoyl-CoA isomerase, mitochondrial (Fragment) OS=Mus musculus GN=Ech1 PE=1 SV=1	31.5	4507500	4394300	4707700	4155100	4597300	5122600	22.1039	22.0672	22.1666	21.9865	22.1324	22.2884	-0.0202608	-0.0569549	0.0424341	-0.137705	0.00819856	0.164288	-0.30567	0.00721287
D3Z7W0;Q9D7P6	Iron-sulfur cluster assembly enzyme ISCU, mitochondrial	Iscu	sp|Q60575-2|KIF1B_MOUSE Isoform 2 of Kinesin-like protein KIF1B OS=Mus musculus GN=Kif1b;sp|Q60575|KIF1B_MOUSE Kinesin-like protein KIF1B OS=Mus musculus GN=Kif1b PE=1 SV=2	18.9	795190	815290	831330	802880	846760	776470	19.6009	19.637	19.6651	19.6148	19.6916	19.5666	-0.028384	0.00762967	0.0357376	-0.0144993	0.0622695	-0.0627535	-0.305423	0.00183694
Q8R035;A2A6T4;Q8R035-2	Peptidyl-tRNA hydrolase ICT1, mitochondrial	Ict1	tr|A0A0A6YY67|A0A0A6YY67_MOUSE Calmodulin-regulated spectrin-associated protein 2 OS=Mus musculus GN=Camsap2 PE=1 SV=1;tr|H7BX08|H7BX08_MOUSE Calmodulin-regulated spectrin-associated protein 2 OS=Mus musculus GN=Camsap2 PE=1 SV=1;sp|Q8C1B1|CAMP2_MOUSE Calm	15.6	5034500	5068400	5305600	4988000	5146100	5035500	22.2634	22.2731	22.3391	22.25	22.295	22.2637	-0.0173133	-0.00763141	0.0583541	-0.0307003	0.0143177	-0.0170268	-0.30504	0
Q99N96;Q9D3F3;Q9CUL8	39S ribosomal protein L1, mitochondrial	Mrpl1	sp|Q9D6M3|GHC1_MOUSE Mitochondrial glutamate carrier 1 OS=Mus musculus GN=Slc25a22 PE=1 SV=1;tr|E9PY45|E9PY45_MOUSE Mitochondrial glutamate carrier 1 (Fragment) OS=Mus musculus GN=Slc25a22 PE=1 SV=4;tr|A0A0J9YTY6|A0A0J9YTY6_MOUSE Mitochondrial glutamate ca	28.8	2937500	3075900	3388100	2855100	2973500	3000800	21.4862	21.5526	21.692	21.4451	21.5037	21.5169	-0.0465986	0.0198212	0.159289	-0.0876461	-0.0290253	-0.0158402	-0.303015	0
Q3UFY8	Mitochondrial ribonuclease P protein 1	Trmt10c	sp|Q9D6X6|PRS23_MOUSE Serine protease 23 OS=Mus musculus GN=Prss23 PE=2 SV=2	27.7	1430400	1556700	2163500	1446300	1825000	1095500	20.448	20.5701	21.0449	20.4639	20.7995	20.0632	-0.116936	0.00513603	0.480012	-0.100988	0.234542	-0.501765	-0.301912	0
Q9ESP1	Stromal cell-derived factor 2-like protein 1	Sdf2l1	tr|E9PWE9|E9PWE9_MOUSE Tyrosine-protein kinase OS=Mus musculus GN=Syk PE=1 SV=1;sp|P48025|KSYK_MOUSE Tyrosine-protein kinase SYK OS=Mus musculus GN=Syk PE=1 SV=2	3.8	362040	397260	391080	378630	412100	385610	18.4658	18.5997	18.5771	18.5304	18.6526	18.5568	-0.0979546	0.0359799	0.0133601	-0.033315	0.0888908	-0.00696121	-0.301798	0.065431
Q14C51;Q3UK51;Q8BSI7	Pentatricopeptide repeat domain-containing protein 3, mitochondrial	Ptcd3	tr|G3UZY2|G3UZY2_MOUSE Thioredoxin, mitochondrial (Fragment) OS=Mus musculus GN=Txn2 PE=1 SV=1;sp|P97493|THIOM_MOUSE Thioredoxin, mitochondrial OS=Mus musculus GN=Txn2 PE=1 SV=1;tr|G3UX99|G3UX99_MOUSE Thioredoxin, mitochondrial (Fragment) OS=Mus musculus G	27.7	770370	779460	614270	643100	619360	737240	19.5552	19.5721	19.2285	19.2947	19.2404	19.4918	0.158076	0.174999	-0.168603	-0.102433	-0.156698	0.0946585	-0.301052	0
D3Z2K2;Q9CR88	28S ribosomal protein S14, mitochondrial	Mrps14	sp|Q9Z1P6|NDUA7_MOUSE NADH dehydrogenase [ubiquinone] 1 alpha subcomplex subunit 7 OS=Mus musculus GN=Ndufa7 PE=1 SV=3	35.4	2326300	2510800	2122000	1941500	1999800	2368000	21.1496	21.2597	21.017	20.8887	20.9314	21.1752	0.0793196	0.18943	-0.0532929	-0.181546	-0.138862	0.104952	-0.301026	0.0023874
A0A0R4J0L6;Q8BJZ4	28S ribosomal protein S35, mitochondrial	Mrps35	sp|Q8K3J1|NDUS8_MOUSE NADH dehydrogenase [ubiquinone] iron-sulfur protein 8, mitochondrial OS=Mus musculus GN=Ndufs8 PE=1 SV=1	38.2	6024600	6455900	5478100	5269000	5261400	5816000	22.5224	22.6222	22.3852	22.3291	22.327	22.4716	0.079505	0.179258	-0.0576848	-0.113831	-0.115914	0.0286669	-0.300715	1.22324e-05
A2ASZ8;A2ASZ8-4;A2ASZ8-5;A2ASZ8-2;A2ASZ8-3;Z4YLR9	Calcium-binding mitochondrial carrier protein SCaMC-2	Slc25a25	tr|Q504M2|Q504M2_MOUSE MCG53395 OS=Mus musculus GN=Pdp2 PE=1 SV=1	1.3	128900	150800	137000	149350	134350	149070	16.9759	17.2023	17.0638	17.1883	17.0356	17.1856	-0.132706	0.0936784	-0.0447821	0.0797392	-0.0729617	0.0770319	-0.298618	0.00512568
Q5FW57;M0QWP3	Glycine N-acyltransferase-like protein	Gm4952	tr|Q544X6|Q544X6_MOUSE Ferrochelatase OS=Mus musculus GN=Fech PE=1 SV=1;sp|P22315|HEMH_MOUSE Ferrochelatase, mitochondrial OS=Mus musculus GN=Fech PE=1 SV=2	48.3	4867400	4975600	5163600	4220300	4687600	4471800	22.2147	22.2464	22.2999	22.0089	22.1604	22.0924	0.044243	0.0759622	0.129469	-0.161563	-0.0100588	-0.0780526	-0.298609	0.0104036
Q9CWG8;Q9CWG8-2	NADH dehydrogenase [ubiquinone] complex I, assembly factor 7	Ndufaf7	sp|P22907|HEM3_MOUSE Porphobilinogen deaminase OS=Mus musculus GN=Hmbs PE=1 SV=2;sp|P22907-2|HEM3_MOUSE Isoform 2 of Porphobilinogen deaminase OS=Mus musculus GN=Hmbs	34.9	5778900	5814500	5557300	5523200	5635200	5472700	22.4624	22.4712	22.406	22.3971	22.426	22.3838	0.0379519	0.0468121	-0.0184589	-0.0273387	0.00162379	-0.0405902	-0.297508	0
Q91VC9;A0A286YDK2	Growth hormone-inducible transmembrane protein	Ghitm	sp|Q9CRD2|EMC2_MOUSE ER membrane protein complex subunit 2 OS=Mus musculus GN=Emc2 PE=1 SV=1	40.4	6850200	7023800	6159900	6427900	6442300	6720100	22.7077	22.7438	22.5545	22.6159	22.6191	22.6801	0.0541943	0.0903	-0.0990449	-0.0376043	-0.034376	0.0265309	-0.297473	0.000283105
Q3U8Y1;Q9DCA2;Q3TLY7	28S ribosomal protein S11, mitochondrial	Mrps11	sp|Q9CQ75|NDUA2_MOUSE NADH dehydrogenase [ubiquinone] 1 alpha subcomplex subunit 2 OS=Mus musculus GN=Ndufa2 PE=1 SV=3	16.2	2209600	2299700	2022100	1762400	1878200	2347200	21.0754	21.133	20.9474	20.7491	20.8409	21.1625	0.0906322	0.148293	-0.0372987	-0.235612	-0.143802	0.177788	-0.297169	0
Q9JI39	ATP-binding cassette sub-family B member 10, mitochondrial	Abcb10	tr|F6X4L9|F6X4L9_MOUSE 2-methoxy-6-polyprenyl-1,4-benzoquinol methylase, mitochondrial (Fragment) OS=Mus musculus GN=Coq5 PE=1 SV=1;sp|Q9CXI0|COQ5_MOUSE 2-methoxy-6-polyprenyl-1,4-benzoquinol methylase, mitochondrial OS=Mus musculus GN=Coq5 PE=1 SV=2	16.3	59115	54943	62229	55802	51937	62189	15.8512	15.7456	15.9253	15.768	15.6645	15.9244	0.0380599	-0.0675286	0.112123	-0.0451475	-0.148702	0.111195	-0.297166	0.0198516
Q8CCX9;Q9JKF7	39S ribosomal protein L39, mitochondrial	Mrpl39	sp|Q9CXT8|MPPB_MOUSE Mitochondrial-processing peptidase subunit beta OS=Mus musculus GN=Pmpcb PE=1 SV=1	50.5	5927800	6263300	6379300	6184500	5956700	5713600	22.4991	22.5785	22.605	22.5602	22.5061	22.446	-0.0334013	0.046025	0.0725001	0.0277589	-0.0263847	-0.086498	-0.297063	0
Q91VA6;F6SQH7	Polymerase delta-interacting protein 2	Poldip2	sp|Q3U276|SDHF1_MOUSE Succinate dehydrogenase assembly factor 1, mitochondrial OS=Mus musculus GN=Sdhaf1 PE=1 SV=1	7.6	40294	42635	32069	33966	35320	38109	15.2983	15.3798	14.9689	15.0518	15.1082	15.2178	0.127483	0.208956	-0.201902	-0.118991	-0.0625965	0.0470499	-0.296696	7.62943e-05
Q9D7N6;A0A0A6YXW4	39S ribosomal protein L30, mitochondrial	Mrpl30	sp|Q9D023|MPC2_MOUSE Mitochondrial pyruvate carrier 2 OS=Mus musculus GN=Mpc2 PE=1 SV=1	18.9	1778200	1780000	1767300	1572600	1654500	1714700	20.762	20.7634	20.7531	20.5847	20.658	20.7095	0.0568601	0.0583197	0.0479895	-0.120406	-0.0471622	0.00439868	-0.296009	0.016967
Q3TI70;Q8BGR2	Volume-regulated anion channel subunit LRRC8D	Lrrc8d	sp|O55201|SPT5H_MOUSE Transcription elongation factor SPT5 OS=Mus musculus GN=Supt5h PE=1 SV=1;sp|O55201-2|SPT5H_MOUSE Isoform 2 of Transcription elongation factor SPT5 OS=Mus musculus GN=Supt5h	47.8	20800000	22026000	21341000	20859000	21127000	21570000	24.3101	24.3927	24.3471	24.3142	24.3326	24.3625	-0.033117	0.049507	0.00392729	-0.0290305	-0.0106126	0.0193257	-0.294728	0.000281179
Q60597;Q60597-3;Z4YJV4;Q60597-2;Q60597-4	2-oxoglutarate dehydrogenase, mitochondrial	Ogdh	sp|P35290|RAB24_MOUSE Ras-related protein Rab-24 OS=Mus musculus GN=Rab24 PE=1 SV=2	31.5	881230	874030	934310	853050	895960	881300	19.7492	19.7373	19.8335	19.7023	19.7731	19.7493	-0.00828148	-0.0201173	0.0761012	-0.0551698	0.0156342	-0.00816689	-0.29421	0.000160804
Q7TNG8;Q9D635	Probable D-lactate dehydrogenase, mitochondrial	Ldhd	sp|Q9DBN5|LONP2_MOUSE Lon protease homolog 2, peroxisomal OS=Mus musculus GN=Lonp2 PE=1 SV=1;sp|Q9DBN5-3|LONP2_MOUSE Isoform 3 of Lon protease homolog 2, peroxisomal OS=Mus musculus GN=Lonp2;sp|Q9DBN5-2|LONP2_MOUSE Isoform 2 of Lon protease homolog 2, pero	14.6	1674900	1570600	1703600	1602700	1666700	1568800	20.6756	20.5829	20.7002	20.6121	20.6686	20.5812	0.0388853	-0.0538738	0.063397	-0.0246852	0.0318048	-0.0555282	-0.294113	0.162655
G5E843;O89026	Roundabout homolog 1	Robo1	sp|Q91WQ5|TAF5L_MOUSE TAF5-like RNA polymerase II p300/CBP-associated factor-associated factor 65 kDa subunit 5L OS=Mus musculus GN=Taf5l PE=2 SV=1	12.6	475820	481340	509930	493390	487410	512500	18.8601	18.8767	18.9599	18.9124	18.8948	18.9672	-0.051782	-0.0351416	0.0481013	0.000530512	-0.0170621	0.055354	-0.293979	0.00162607
Q9QXM0	Abhydrolase domain-containing protein 2	Abhd2	sp|P70257-1|NFIX_MOUSE Isoform NFIX1 of Nuclear factor 1 X-type OS=Mus musculus GN=Nfix;sp|P70257-2|NFIX_MOUSE Isoform NFIX2 of Nuclear factor 1 X-type OS=Mus musculus GN=Nfix	50.3	7031200	6655600	7011400	5559600	6696300	6263800	22.7453	22.6661	22.7413	22.4065	22.6749	22.5786	0.109867	0.0306645	0.105798	-0.228923	0.0394599	-0.0568661	-0.293476	0.247871
Q3KNZ2;Q99NF1	Beta,beta-carotene 9,10-oxygenase	Bco2	sp|Q9CPW2|FDX2_MOUSE Ferredoxin-2, mitochondrial OS=Mus musculus GN=Fdx2 PE=1 SV=1;tr|A0A1L1SV24|A0A1L1SV24_MOUSE Uncharacterized protein (Fragment) OS=Mus musculus PE=4 SV=1;sp|Q9CPW2-2|FDX2_MOUSE Isoform 2 of Ferredoxin-2, mitochondrial OS=Mus musculus G	17.2	87853	87897	80106	83268	83370	81828	16.4228	16.4235	16.2896	16.3455	16.3472	16.3203	0.0646414	0.0653638	-0.0685398	-0.012688	-0.0109218	-0.0378556	-0.293337	0
Q5M9N6;Q4VAF2;Q3U8M3;P61514;Q9CYW3;A0A1D5RL86;Q3TLC1	60S ribosomal protein L37a	Rpl37a	sp|Q8BYH7|TBC17_MOUSE TBC1 domain family member 17 OS=Mus musculus GN=Tbc1d17 PE=1 SV=2;tr|I6L974|I6L974_MOUSE TBC1 domain family member 17 OS=Mus musculus GN=Tbc1d17 PE=1 SV=1	18.6	2188700	2200900	2456600	2207300	2220500	2555700	21.0616	21.0697	21.2282	21.0739	21.0825	21.2853	-0.0718785	-0.0638592	0.0947102	-0.05967	-0.0510682	0.151766	-0.29227	0.228272
Q71RI9-2;Q71RI9	Kynurenine--oxoglutarate transaminase 3	Ccbl2	sp|Q62086|PON2_MOUSE Serum paraoxonase/arylesterase 2 OS=Mus musculus GN=Pon2 PE=1 SV=2	33.6	2662300	2761100	3198300	2847700	2763400	2524800	21.3442	21.3968	21.6089	21.4414	21.398	21.2677	-0.0652656	-0.0126956	0.199367	0.0318585	-0.0114943	-0.14177	-0.292021	0.231783
Q9D384;D3YTL6;Q9D970	U11/U12 small nuclear ribonucleoprotein 35 kDa protein	Snrnp35;1700128F08Rik	tr|E9QAI5|E9QAI5_MOUSE CAD protein OS=Mus musculus GN=Cad PE=1 SV=1;sp|B2RQC6|PYR1_MOUSE CAD protein OS=Mus musculus GN=Cad PE=1 SV=1;tr|G3UWN2|G3UWN2_MOUSE CAD protein OS=Mus musculus GN=Cad PE=1 SV=1;sp|B2RQC6-2|PYR1_MOUSE Isoform 2 of CAD protein OS=Mus	52.5	47393000	46831000	46928000	50136000	47374000	48070000	25.4982	25.481	25.4839	25.5793	25.4976	25.5186	-0.0116037	-0.0288138	-0.0258287	0.0695692	-0.0121822	0.00885914	-0.291147	0.0090514
Q9D6K8	FUN14 domain-containing protein 2	Fundc2	sp|P58281-2|OPA1_MOUSE Isoform 2 of Dynamin-like 120 kDa protein, mitochondrial OS=Mus musculus GN=Opa1;tr|H7BX01|H7BX01_MOUSE Dynamin-like 120 kDa protein, mitochondrial OS=Mus musculus GN=Opa1 PE=1 SV=1;sp|P58281|OPA1_MOUSE Dynamin-like 120 kDa protein,	30.6	7716700	8234800	8346900	7998600	7728300	7067900	22.8796	22.9733	22.9928	22.9313	22.8817	22.7529	-0.0223724	0.0713772	0.0908841	0.0293911	-0.0202053	-0.149075	-0.291075	0.00433983
Q4VA43;Q3U043;Q3ULL3;P70324-2;P70324	T-box transcription factor TBX3	Tbx3	sp|Q9QY73|TMM59_MOUSE Transmembrane protein 59 OS=Mus musculus GN=Tmem59 PE=1 SV=2;tr|D3YVM2|D3YVM2_MOUSE Transmembrane protein 59 OS=Mus musculus GN=Tmem59 PE=1 SV=1	26.3	1081000	1178000	1248700	1128600	1130000	1407900	20.0439	20.1679	20.252	20.1061	20.1079	20.4251	-0.139889	-0.0159163	0.0681711	-0.0777216	-0.075933	0.241289	-0.290864	0.139696
Q91XB2;Q99N95;Q05DC5;D3Z456	39S ribosomal protein L3, mitochondrial	Mrpl3	sp|Q9D6Y7-3|MSRA_MOUSE Isoform 3 of Mitochondrial peptide methionine sulfoxide reductase OS=Mus musculus GN=Msra;sp|Q9D6Y7-2|MSRA_MOUSE Isoform 2 of Mitochondrial peptide methionine sulfoxide reductase OS=Mus musculus GN=Msra;sp|Q9D6Y7|MSRA_MOUSE Mitochond	20.2	1395900	1483800	1459300	1422000	1453000	1495700	20.4128	20.5009	20.4768	20.4395	20.4706	20.5124	-0.056062	0.032039	0.00801888	-0.0293362	0.00177708	0.0435632	-0.290099	0.00199349
A2RTC8;Q3KNM2;A0A0R4J1H0;F6W8T3	E3 ubiquitin-protein ligase MARCH5	2021-03-05	tr|E9Q5A7|E9Q5A7_MOUSE Zinc finger homeobox protein 4 OS=Mus musculus GN=Zfhx4 PE=1 SV=1;tr|H3BLK8|H3BLK8_MOUSE Zinc finger homeobox protein 4 OS=Mus musculus GN=Zfhx4 PE=1 SV=1;sp|Q9JJN2|ZFHX4_MOUSE Zinc finger homeobox protein 4 OS=Mus musculus GN=Zfhx4	1.3	644870	537940	640760	497560	544510	528140	19.2986	19.0371	19.2894	18.9245	19.0546	19.0106	0.196177	-0.0653859	0.186953	-0.177961	-0.0478727	-0.0919108	-0.289652	6.6482e-05
Q9CXW2	28S ribosomal protein S22, mitochondrial	Mrps22	tr|A2AP32|A2AP32_MOUSE NADH dehydrogenase [ubiquinone] 1 beta subcomplex subunit 6 OS=Mus musculus GN=Ndufb6 PE=1 SV=1;sp|Q3UIU2|NDUB6_MOUSE NADH dehydrogenase [ubiquinone] 1 beta subcomplex subunit 6 OS=Mus musculus GN=Ndufb6 PE=1 SV=3	25.8	243010	232890	222670	211860	210760	248650	17.8907	17.8293	17.7645	17.6928	17.6852	17.9238	0.092949	0.031582	-0.0331595	-0.104955	-0.112466	0.12605	-0.288949	0.000105263
A0A0E4B366;A0A0A6YY53;F6TQW2;Q9D8L4;P01864	Ig gamma-2A chain C region secreted form	Ighg2c;Ighg2a	sp|Q8BP71|RFOX2_MOUSE RNA binding protein fox-1 homolog 2 OS=Mus musculus GN=Rbfox2 PE=1 SV=2;sp|Q8BP71-7|RFOX2_MOUSE Isoform 7 of RNA binding protein fox-1 homolog 2 OS=Mus musculus GN=Rbfox2;sp|Q8BP71-8|RFOX2_MOUSE Isoform 8 of RNA binding protein fox-1	32.1	4626100	4681100	4676100	4392700	4595300	4797300	22.1414	22.1584	22.1569	22.0667	22.1317	22.1938	-0.000110132	0.016941	0.0153992	-0.0747986	-0.00974753	0.0523161	-0.288405	0.452013
P15392	Cytochrome P450 2A4	Cyp2a4	sp|Q3U9G9|LBR_MOUSE Lamin-B receptor OS=Mus musculus GN=Lbr PE=1 SV=2	27.8	20767000	20953000	21193000	20147000	20577000	19626000	24.3078	24.3207	24.3371	24.2641	24.2945	24.2263	0.0160593	0.0289233	0.0453543	-0.0276685	0.00279911	-0.0654674	-0.287808	0.73479
Q3U234;P42703;Q3UKU5;P42703-2	Leukemia inhibitory factor receptor	Lifr	sp|Q60692|PSB6_MOUSE Proteasome subunit beta type-6 OS=Mus musculus GN=Psmb6 PE=1 SV=3	49.2	12807000	12517000	12540000	12814000	12622000	12052000	23.6104	23.5774	23.58	23.6112	23.5894	23.5228	0.0285504	-0.0044933	-0.00184478	0.0293388	0.0075584	-0.0591095	-0.287596	0.000421505
Q9CQ06	39S ribosomal protein L24, mitochondrial	Mrpl24	tr|A0A286YDC5|A0A286YDC5_MOUSE Mitochondrial intermediate peptidase OS=Mus musculus GN=Mipep PE=1 SV=1;sp|A6H611|MIPEP_MOUSE Mitochondrial intermediate peptidase OS=Mus musculus GN=Mipep PE=1 SV=1	12	1426100	1492300	1383400	1475300	1377900	1250400	20.4436	20.5091	20.3998	20.4926	20.394	20.254	0.0281251	0.0935875	-0.0157317	0.0770583	-0.0214789	-0.16156	-0.286586	0.000929524
Q3V3E7;Q0VES3;Q9QZM2;D6REU1	DNA polymerase subunit gamma-2, mitochondrial	Polg2	sp|Q8C6I2-3|SDHF2_MOUSE Isoform 3 of Succinate dehydrogenase assembly factor 2, mitochondrial OS=Mus musculus GN=Sdhaf2;sp|Q8C6I2|SDHF2_MOUSE Succinate dehydrogenase assembly factor 2, mitochondrial OS=Mus musculus GN=Sdhaf2 PE=1 SV=1	21.4	36428	36471	35364	45458	40193	42523	15.1528	15.1545	15.11	15.4722	15.2947	15.376	-0.107252	-0.10555	-0.150019	0.212234	0.0346441	0.115943	-0.285919	0.00150523
A0A0B4J1L1;Q6DLX4;Q6DLX3;Q6DLX2;Q6DLX1;Q3U5D9;P30561	Aryl hydrocarbon receptor	Ahr	sp|P70271|PDLI4_MOUSE PDZ and LIM domain protein 4 OS=Mus musculus GN=Pdlim4 PE=1 SV=3;tr|Q5SWV3|Q5SWV3_MOUSE PDZ and LIM domain protein 4 OS=Mus musculus GN=Pdlim4 PE=1 SV=1	49.4	3907000	4444200	5392100	4659700	4429000	3400700	21.8976	22.0835	22.3624	22.1518	22.0785	21.6974	-0.147586	0.0382767	0.3172	0.10659	0.033334	-0.347815	-0.284953	0.0181339
Q9Z306	Solute carrier family 22 member 4	Slc22a4	tr|Q5RIM6|Q5RIM6_MOUSE Nuclear receptor co-repressor 1, isoform CRA_a OS=Mus musculus GN=Ncor1 PE=1 SV=1;sp|Q60974-2|NCOR1_MOUSE Isoform 2 of Nuclear receptor corepressor 1 OS=Mus musculus GN=Ncor1;sp|Q60974|NCOR1_MOUSE Nuclear receptor corepressor 1 OS=Mu	5.7	1363700	1233200	1242700	1257700	1293500	1392300	20.3791	20.234	20.245	20.2624	20.3028	20.409	0.0737014	-0.0714181	-0.0603468	-0.043037	-0.0025448	0.103645	-0.284772	0.415207
Q3TNN4;Q3TMC4;Q3TE12;Q05DJ3;Q8BGF9	Solute carrier family 25 member 44	Slc25a44	tr|F6V8M6|F6V8M6_MOUSE Ataxin-2 (Fragment) OS=Mus musculus GN=Atxn2 PE=1 SV=2	18.1	18284	20838	21657	24318	21179	25415	14.1583	14.3469	14.4025	14.5697	14.3703	14.6334	-0.255247	-0.0666117	-0.0109951	0.156196	-0.0431941	0.219852	-0.283143	0.00653747
Q8BWE0;E9PWH2		Card6	sp|Q61334|BAP29_MOUSE B-cell receptor-associated protein 29 OS=Mus musculus GN=Bcap29 PE=1 SV=1	9.2	201470	206190	215610	196300	188620	203840	17.6202	17.6536	17.7181	17.5827	17.5251	17.6371	-0.00259222	0.0308171	0.0952668	-0.0400971	-0.0976746	0.0142799	-0.28259	0.000295964
P62274	40S ribosomal protein S29	Rps29	sp|Q8BW70|UBP38_MOUSE Ubiquitin carboxyl-terminal hydrolase 38 OS=Mus musculus GN=Usp38 PE=1 SV=2	1.3	122790	125730	126540	132520	124970	125230	16.9058	16.94	16.9492	17.0159	16.9312	16.9342	-0.0402215	-0.00608568	0.0031789	0.0697955	-0.0148328	-0.0118344	-0.281941	0.339497
Q61733	28S ribosomal protein S31, mitochondrial	Mrps31	tr|E9QPX3|E9QPX3_MOUSE NADH dehydrogenase [ubiquinone] iron-sulfur protein 4, mitochondrial OS=Mus musculus GN=Ndufs4 PE=1 SV=1;sp|Q9CXZ1|NDUS4_MOUSE NADH dehydrogenase [ubiquinone] iron-sulfur protein 4, mitochondrial OS=Mus musculus GN=Ndufs4 PE=1 SV=3	52.6	5859500	6037700	6152800	5415800	5656900	5835000	22.4823	22.5256	22.5528	22.3687	22.4316	22.4763	0.00945448	0.052676	0.07992	-0.104149	-0.0413114	0.00340957	-0.281345	0
Q8C5J2;F6SMJ7;F6XXP5;Q9CY28	GTP-binding protein 8	Gtpbp8	sp|P70335-2|ROCK1_MOUSE Isoform 2 of Rho-associated protein kinase 1 OS=Mus musculus GN=Rock1;sp|P70335|ROCK1_MOUSE Rho-associated protein kinase 1 OS=Mus musculus GN=Rock1 PE=1 SV=1	41.3	16590000	16144000	17118000	15757000	16511000	16652000	23.9838	23.9445	24.029	23.9095	23.9769	23.9892	0.0116569	-0.0276589	0.0568572	-0.0626641	0.00477051	0.0170385	-0.281167	0.0241558
A0A0U1RPI5;A0A0U1RNE7;Q8BJ83-2;Q8BJ83	TM2 domain-containing protein 3	Tm2d3	sp|Q91VH6|MEMO1_MOUSE Protein MEMO1 OS=Mus musculus GN=Memo1 PE=1 SV=1	58.9	5043000	4956400	5101000	5310800	5222600	5223600	22.2659	22.2409	22.2823	22.3405	22.3163	22.3166	-0.0279006	-0.0528902	-0.0114027	0.0467464	0.0225854	0.0228616	-0.280907	0.141714
Q5U5I3;Q99N85;D3Z603	28S ribosomal protein S18a, mitochondrial	Mrps18a	sp|O09111|NDUBB_MOUSE NADH dehydrogenase [ubiquinone] 1 beta subcomplex subunit 11, mitochondrial OS=Mus musculus GN=Ndufb11 PE=1 SV=2	33.8	1125400	1198800	1229100	1064400	1118900	1038700	20.102	20.1932	20.2292	20.0216	20.0936	19.9863	-0.00231742	0.0888357	0.124847	-0.0827149	-0.0106742	-0.117976	-0.280277	0
A0A0R4J272;Q921N7	Transmembrane protein 70, mitochondrial	Tmem70	tr|A2AUR3|A2AUR3_MOUSE Phosphotriesterase-related protein (Fragment) OS=Mus musculus GN=Pter PE=1 SV=2;sp|Q60866-2|PTER_MOUSE Isoform 2 of Phosphotriesterase-related protein OS=Mus musculus GN=Pter;sp|Q60866|PTER_MOUSE Phosphotriesterase-related protein OS	7.8	8057.8	12027	11706	7952.6	9978.2	8422.2	12.9762	13.554	13.515	12.9572	13.2846	13.04	-0.244976	0.332843	0.293815	-0.263935	0.0634178	-0.181165	-0.279874	0.00166154
Q76I79-2;Q76I79;F8WHT2	Protein phosphatase Slingshot homolog 1	Ssh1	sp|O70472|TM131_MOUSE Transmembrane protein 131 OS=Mus musculus GN=Tmem131 PE=2 SV=2	4.8	1046600	1058400	1097000	1061300	1077400	1178700	19.9973	20.0135	20.0651	20.0174	20.0391	20.1688	-0.0529135	-0.0367387	0.0149399	-0.0327911	-0.0110697	0.118573	-0.278926	0.0436297
P63300	Selenoprotein W	Sepw1	sp|Q8CC35-2|SYNPO_MOUSE Isoform 2 of Synaptopodin OS=Mus musculus GN=Synpo	23	314750	378690	368470	322400	360750	405370	18.2638	18.5307	18.4912	18.2985	18.4606	18.6289	-0.181771	0.0850404	0.0455703	-0.147125	0.0150225	0.183262	-0.27892	0.000288939
Q3TQB2;Q3TQB2-2;Q8C6M7;D6RG85;D3Z5V7	FAD-dependent oxidoreductase domain-containing protein 1	Foxred1	sp|Q5U458|DJC11_MOUSE DnaJ homolog subfamily C member 11 OS=Mus musculus GN=Dnajc11 PE=1 SV=2;tr|E9Q8B3|E9Q8B3_MOUSE DnaJ homolog subfamily C member 11 OS=Mus musculus GN=Dnajc11 PE=1 SV=1	28.6	4861200	5125800	4930400	4753700	4632300	4377400	22.2129	22.2893	22.2333	22.1806	22.1433	22.0616	0.0260378	0.102502	0.04643	-0.00622383	-0.043546	-0.1252	-0.278611	0.00083237
Q3UC70;Q3U7P6;Q05915	GTP cyclohydrolase 1	Gch1	tr|F6WHL0|F6WHL0_MOUSE Magnesium transporter protein 1 (Fragment) OS=Mus musculus GN=Magt1 PE=1 SV=1;tr|A2ADH1|A2ADH1_MOUSE Magnesium transporter protein 1 OS=Mus musculus GN=Magt1 PE=1 SV=1;sp|Q9CQY5|MAGT1_MOUSE Magnesium transporter protein 1 OS=Mus musc	22.2	7241100	7406300	7658800	6938100	7289500	7570800	22.7878	22.8203	22.8687	22.7261	22.7974	22.852	-0.0209389	0.0116052	0.0599706	-0.0826071	-0.0113279	0.043298	-0.278074	0.000434968
Q3TZ03;A0A2I3BPG4;Q920N2	Biotin--protein ligase;Biotin--[methylmalonyl-CoA-carboxytransferase] ligase;Biotin--[propionyl-CoA-carboxylase [ATP-hydrolyzing]] ligase;Biotin--[methylcrotonoyl-CoA-carboxylase] ligase;Biotin--[acetyl-CoA-carboxylase] ligase	Hlcs	sp|Q60520|SIN3A_MOUSE Paired amphipathic helix protein Sin3a OS=Mus musculus GN=Sin3a PE=1 SV=3;sp|Q60520-1|SIN3A_MOUSE Isoform 2 of Paired amphipathic helix protein Sin3a OS=Mus musculus GN=Sin3a	24.6	4900200	5010600	5122500	4818500	5001900	4957900	22.2244	22.2566	22.2884	22.2002	22.254	22.2413	-0.0197363	0.0124064	0.0442711	-0.0439928	0.00989929	-0.00284776	-0.277774	0.0119206
Q059G7;P58059;D3YVZ9	28S ribosomal protein S21, mitochondrial	Mrps21	tr|D3Z568|D3Z568_MOUSE NADH dehydrogenase (Ubiquinone) 1 beta subcomplex, 5, isoform CRA_e OS=Mus musculus GN=Ndufb5 PE=1 SV=1;tr|F6Y6V5|F6Y6V5_MOUSE NADH dehydrogenase [ubiquinone] 1 beta subcomplex subunit 5, mitochondrial (Fragment) OS=Mus musculus GN=N	6.7	629260	611070	649160	509520	486120	579190	19.2633	19.221	19.3082	18.9588	18.891	19.1437	0.132314	0.089995	0.177231	-0.172204	-0.24003	0.012694	-0.277038	0.0845465
Q9CPY1	39S ribosomal protein L51, mitochondrial	Mrpl51	sp|A2APY7|NDUF5_MOUSE Arginine-hydroxylase NDUFAF5, mitochondrial OS=Mus musculus GN=Ndufaf5 PE=1 SV=1;sp|A2APY7-2|NDUF5_MOUSE Isoform 2 of Arginine-hydroxylase NDUFAF5, mitochondrial OS=Mus musculus GN=Ndufaf5	14.6	671230	692240	716790	650740	653790	682660	19.3564	19.4009	19.4512	19.3117	19.3185	19.3808	-0.0134771	0.030988	0.0812662	-0.0582031	-0.051457	0.0108829	-0.275854	0.0590773
X5J5M8;X5J4Q9;X5J4N0;X5J598;X5J5A5;A0A075B5X7;A0A0G2JFS5		Ighv1-69	sp|Q9WTK3|GPAA1_MOUSE Glycosylphosphatidylinositol anchor attachment 1 protein OS=Mus musculus GN=Gpaa1 PE=1 SV=3;tr|E9PW03|E9PW03_MOUSE Glycosylphosphatidylinositol anchor attachment 1 protein OS=Mus musculus GN=Gpaa1 PE=1 SV=1	12.1	2929700	3010500	3057200	3044000	3013100	2812000	21.4823	21.5216	21.5438	21.5375	21.5228	21.4232	-0.0228771	0.016373	0.0385809	0.0323383	0.0176185	-0.0820335	-0.275456	0.495098
Q9CQN7	39S ribosomal protein L41, mitochondrial	Mrpl41	sp|Q5RKZ7-2|MOCS1_MOUSE Isoform Mocs1a of Molybdenum cofactor biosynthesis protein 1 OS=Mus musculus GN=Mocs1;sp|Q5RKZ7|MOCS1_MOUSE Molybdenum cofactor biosynthesis protein 1 OS=Mus musculus GN=Mocs1 PE=1 SV=2	7.5	276760	297120	325190	284410	295910	309060	18.0783	18.1807	18.3109	18.1176	18.1748	18.2375	-0.105028	-0.00261789	0.127619	-0.0656914	-0.00850516	0.0542233	-0.275301	0
Q9D0Q7;Q9CSZ8	39S ribosomal protein L45, mitochondrial	Mrpl45	sp|Q6PE15-2|ABHDA_MOUSE Isoform 2 of Mycophenolic acid acyl-glucuronide esterase, mitochondrial OS=Mus musculus GN=Abhd10;sp|Q6PE15|ABHDA_MOUSE Mycophenolic acid acyl-glucuronide esterase, mitochondrial OS=Mus musculus GN=Abhd10 PE=1 SV=1;tr|F6X5P5|F6X5P5_	15.8	1088500	1071400	1154600	934230	1041900	918990	20.0539	20.0311	20.139	19.8334	19.9908	19.8097	0.0776049	0.0547607	0.162657	-0.142887	0.0144803	-0.166615	-0.274879	0
Q3UV55;Q8CCE4;A0A286YD98;Q8C598;Q4VAB7;Q60674	Nuclear receptor subfamily 1 group D member 1;Nuclear receptor subfamily 1 group D member 2	Nr1d1;Nr1d2	sp|Q8JZQ9|EIF3B_MOUSE Eukaryotic translation initiation factor 3 subunit B OS=Mus musculus GN=Eif3b PE=1 SV=1	61.1	58951000	58880000	60341000	61162000	58520000	58530000	25.813	25.8113	25.8466	25.8661	25.8024	25.8027	-0.0106794	-0.012418	0.0229429	0.0424399	-0.0212659	-0.0210194	-0.273837	0.0627541
Q9EQI8;Q9D9V9	39S ribosomal protein L46, mitochondrial	Mrpl46	sp|Q9CWS0|DDAH1_MOUSE N(G),N(G)-dimethylarginine dimethylaminohydrolase 1 OS=Mus musculus GN=Ddah1 PE=1 SV=3;tr|D3YU15|D3YU15_MOUSE Dimethylarginine dimethylaminohydrolase 1, isoform CRA_a OS=Mus musculus GN=Ddah1 PE=1 SV=1	81.8	16600000	17294000	15071000	17523000	14030000	14581000	23.9847	24.0438	23.8453	24.0627	23.742	23.7976	0.0720025	0.131091	-0.0674056	0.150069	-0.170666	-0.115091	-0.273445	1.26984e-05
Q6ZQ14;Q922E6	FAST kinase domain-containing protein 2	mKIAA0971;Fastkd2	sp|Q8R1N4|NUDC3_MOUSE NudC domain-containing protein 3 OS=Mus musculus GN=Nudcd3 PE=1 SV=3;tr|A0A0A0MQL8|A0A0A0MQL8_MOUSE NudC domain-containing protein 3 (Fragment) OS=Mus musculus GN=Nudcd3 PE=1 SV=1;sp|Q8R1N4-2|NUDC3_MOUSE Isoform 2 of NudC domain-conta	41.3	3985900	4063900	3841900	4033200	3958700	3830600	21.9265	21.9544	21.8734	21.9435	21.9166	21.8691	0.0125534	0.0405128	-0.0405321	0.0295729	0.00267466	-0.0447817	-0.27333	0
A0A0B6VMB2			tr|Q6ZWZ4|Q6ZWZ4_MOUSE 60S ribosomal protein L36 OS=Mus musculus GN=Rpl36 PE=1 SV=1;sp|P47964|RL36_MOUSE 60S ribosomal protein L36 OS=Mus musculus GN=Rpl36 PE=3 SV=2	43.8	9434400	10054000	7297400	8680500	9491500	10949000	23.1695	23.2613	22.799	23.0493	23.1782	23.3843	0.0292387	0.121006	-0.34131	-0.0909139	0.037944	0.244035	-0.273248	0.554834
Q8K2M0;Q8K2M0-2	39S ribosomal protein L38, mitochondrial	Mrpl38	sp|Q9DC61|MPPA_MOUSE Mitochondrial-processing peptidase subunit alpha OS=Mus musculus GN=Pmpca PE=1 SV=1;tr|A2AIW9|A2AIW9_MOUSE Mitochondrial-processing peptidase subunit alpha OS=Mus musculus GN=Pmpca PE=1 SV=1	50.6	18641000	18738000	18344000	18066000	17166000	15888000	24.152	24.1595	24.1288	24.1068	24.0331	23.9214	0.0683921	0.0758798	0.0452211	0.0231899	-0.0505333	-0.16215	-0.273154	0.000892308
Q8BJY8;Q8K126	Peptide chain release factor 1, mitochondrial	Mtrf1	sp|Q91XL9|OSBL1_MOUSE Oxysterol-binding protein-related protein 1 OS=Mus musculus GN=Osbpl1a PE=1 SV=2;tr|Q3V156|Q3V156_MOUSE Oxysterol-binding protein OS=Mus musculus GN=Osbpl1a PE=1 SV=1;sp|Q91XL9-3|OSBL1_MOUSE Isoform 3 of Oxysterol-binding protein-rela	26	5389500	5453700	6012600	5130100	6029600	5204300	22.3617	22.3788	22.5196	22.2906	22.5236	22.3113	-0.0358701	-0.0187862	0.121967	-0.107035	0.126041	-0.0863174	-0.272128	0.00178224
Q8JZY4;V9GXF2;V9GXP4	Mitochondrial ribonuclease P protein 3	Kiaa0391;1110008L16Rik	sp|Q8BM55|TM214_MOUSE Transmembrane protein 214 OS=Mus musculus GN=Tmem214 PE=1 SV=1;tr|D3Z6S1|D3Z6S1_MOUSE Transmembrane protein 214 OS=Mus musculus GN=Tmem214 PE=1 SV=3	31.1	15994000	15575000	15875000	15479000	15452000	15939000	23.931	23.8927	23.9203	23.8838	23.8813	23.9261	0.0251664	-0.0131323	0.0143922	-0.0220521	-0.0245708	0.0201967	-0.271622	0.000157635
Q9D0L4;Q9D0L4-2	Uncharacterized aarF domain-containing protein kinase 1	Adck1	sp|Q9D1I6|RM14_MOUSE 39S ribosomal protein L14, mitochondrial OS=Mus musculus GN=Mrpl14 PE=1 SV=1	36.6	1876300	1773500	1624300	1824600	1723700	1881000	20.8395	20.7582	20.6314	20.7991	20.7171	20.8431	0.0747411	-0.00655013	-0.133331	0.0344308	-0.0476408	0.0783504	-0.271113	0.00612073
Q8K395;Q149D1;Q8BH55;A2AUG6;A2AUG7	Threonine synthase-like 1	Thnsl1	tr|B1AY85|B1AY85_MOUSE Plexin domain-containing protein 2 OS=Mus musculus GN=Plxdc2 PE=1 SV=1;sp|Q9DC11|PXDC2_MOUSE Plexin domain-containing protein 2 OS=Mus musculus GN=Plxdc2 PE=1 SV=1;tr|B1AY86|B1AY86_MOUSE Plexin domain-containing protein 2 OS=Mus musc	20.6	5150400	4893100	5348100	4416100	4742900	3430700	22.2963	22.2223	22.3506	22.0743	22.1773	21.7101	0.157767	0.0838313	0.212109	-0.0641447	0.038852	-0.428415	-0.270918	0.00376771
Q8JZN7	Mitochondrial Rho GTPase 2	Rhot2	sp|Q99JY0|ECHB_MOUSE Trifunctional enzyme subunit beta, mitochondrial OS=Mus musculus GN=Hadhb PE=1 SV=1	43.8	22556000	22904000	25063000	20290000	21328000	20460000	24.427	24.4491	24.5791	24.2743	24.3462	24.2863	0.0333456	0.055434	0.185394	-0.119397	-0.0474169	-0.107359	-0.269007	0
Q9D8P4;A0A1B0GSV1	39S ribosomal protein L17, mitochondrial	Mrpl17	sp|Q9WVA2|TIM8A_MOUSE Mitochondrial import inner membrane translocase subunit Tim8 A OS=Mus musculus GN=Timm8a1 PE=1 SV=1	68	959150	1025200	838050	895510	900610	1034200	19.8714	19.9675	19.6767	19.7724	19.7805	19.9801	0.0299762	0.126053	-0.164744	-0.0690707	-0.0608778	0.138663	-0.268928	0.0381426
Q91Z28;Q9QX15		Clca1	tr|Q3UGH2|Q3UGH2_MOUSE Integrin beta-1-binding protein 1 OS=Mus musculus GN=Itgb1bp1 PE=1 SV=1;sp|O35671|ITBP1_MOUSE Integrin beta-1-binding protein 1 OS=Mus musculus GN=Itgb1bp1 PE=1 SV=1	10.6	32847	35093	30201	34102	30930	28508	15.0035	15.0989	14.8823	15.0576	14.9167	14.7991	0.0437997	0.139221	-0.0773656	0.0978945	-0.042955	-0.160595	-0.268431	0.059157
Q3UN47;O08600	Endonuclease G, mitochondrial	Endog	sp|P56393|COX7B_MOUSE Cytochrome c oxidase subunit 7B, mitochondrial OS=Mus musculus GN=Cox7b PE=3 SV=1	10	6874800	7327100	6760200	5939500	5971100	6920300	22.7129	22.8048	22.6886	22.5019	22.5096	22.7224	0.0561846	0.148109	0.0319328	-0.154792	-0.147136	0.0657015	-0.268372	0.00461326
Q3TDP3;Q9D1E8;F8WGD9	1-acyl-sn-glycerol-3-phosphate acyltransferase epsilon	Agpat5	tr|A0A1B0GSZ9|A0A1B0GSZ9_MOUSE 39S ribosomal protein L23, mitochondrial OS=Mus musculus GN=Mrpl23 PE=1 SV=1;sp|O35972|RM23_MOUSE 39S ribosomal protein L23, mitochondrial OS=Mus musculus GN=Mrpl23 PE=1 SV=1;tr|A0A1B0GQZ1|A0A1B0GQZ1_MOUSE 39S ribosomal prote	47.7	2139600	2091100	2100700	2035500	2045400	1914800	21.0289	20.9958	21.0024	20.957	20.964	20.8688	0.0594356	0.0263565	0.0329646	-0.0125223	-0.00552254	-0.100712	-0.267156	0.000582996
Q8K1M6-3;E9PUD2	Dynamin-1-like protein	Dnm1l	sp|P99028|QCR6_MOUSE Cytochrome b-c1 complex subunit 6, mitochondrial OS=Mus musculus GN=Uqcrh PE=1 SV=2	37.1	1204600	1194000	1125200	1015600	989850	1169300	20.2001	20.1874	20.1018	19.9539	19.9169	20.1572	0.113921	0.10117	0.0155485	-0.132301	-0.169351	0.0710122	-0.267082	8.57909e-05
Q3TKB7;Q3THT9;Q99N84;Q542W5;Q99N84-2;G3UX79	28S ribosomal protein S18b, mitochondrial	Mrps18b	sp|Q9CQZ6|NDUB3_MOUSE NADH dehydrogenase [ubiquinone] 1 beta subcomplex subunit 3 OS=Mus musculus GN=Ndufb3 PE=1 SV=1	34.6	1429400	1499800	1336400	1358200	1338300	1361400	20.447	20.5163	20.3499	20.3733	20.352	20.3767	0.0444563	0.113817	-0.0526015	-0.0292574	-0.0505518	-0.0258624	-0.26674	0.00372727
A0A0A6YXN4;A0A075B5U4		Ighv1-18	sp|Q9R0P4|SMAP_MOUSE Small acidic protein OS=Mus musculus GN=Smap PE=1 SV=1;tr|D6RI64|D6RI64_MOUSE RIKEN cDNA 1110004F10 gene OS=Mus musculus GN=1110004F10Rik PE=1 SV=1	27.1	13757000	14430000	13972000	13540000	13931000	14064000	23.7137	23.7826	23.736	23.6907	23.7318	23.7455	-0.019719	0.0491864	0.00265367	-0.0426571	-0.00158606	0.0121221	-0.26659	0.432146
P52480-2	Pyruvate kinase PKM	Pkm	sp|Q6KCD5|NIPBL_MOUSE Nipped-B-like protein OS=Mus musculus GN=Nipbl PE=1 SV=1;sp|Q6KCD5-2|NIPBL_MOUSE Isoform 2 of Nipped-B-like protein OS=Mus musculus GN=Nipbl	14.1	6910700	6906700	7069500	6743300	7162100	7112000	22.7204	22.7196	22.7532	22.685	22.772	22.7618	-0.014923	-0.0157583	0.0178533	-0.0503001	0.0366278	0.0265004	-0.266498	0.53836
J3QMM7;K3W4M4;Q9CZ42-3;Q9CZ42;Q9CZ42-2;J3QN06	ATP-dependent (S)-NAD(P)H-hydrate dehydratase	Carkd	sp|Q3V009|TMED1_MOUSE Transmembrane emp24 domain-containing protein 1 OS=Mus musculus GN=Tmed1 PE=1 SV=1;sp|Q3V009-2|TMED1_MOUSE Isoform 2 of Transmembrane emp24 domain-containing protein 1 OS=Mus musculus GN=Tmed1	24.2	1487900	1492200	1615300	1382900	1475900	1480800	20.5048	20.509	20.6234	20.3993	20.4932	20.4979	0.00024603	0.00440938	0.118771	-0.105335	-0.0114366	-0.00665474	-0.265222	0
Q9JHS4;Q6P8N8	ATP-dependent Clp protease ATP-binding subunit clpX-like, mitochondrial	Clpx	tr|Q8CA44|Q8CA44_MOUSE Distal membrane-arm assembly complex protein 2 OS=Mus musculus GN=Dmac2 PE=1 SV=1;sp|Q9D7K5|DMAC2_MOUSE Distal membrane-arm assembly complex protein 2 OS=Mus musculus GN=Dmac2 PE=1 SV=1	10.9	12644	12952	11580	12459	9928.6	16084	13.6262	13.6609	13.4993	13.6049	13.2774	13.9733	0.019163	0.0538849	-0.107655	-0.00210169	-0.329628	0.366336	-0.265134	0
P16332;Q8VED0	Methylmalonyl-CoA mutase, mitochondrial	Mut	sp|Q8R3K3|PTCD2_MOUSE Pentatricopeptide repeat-containing protein 2, mitochondrial OS=Mus musculus GN=Ptcd2 PE=1 SV=1	6	97884	93818	109860	95351	102000	101930	16.5788	16.5176	16.7453	16.541	16.6382	16.6372	-0.030891	-0.0920993	0.13563	-0.068716	0.0285332	0.0275428	-0.264309	0.000158809
Q6PCP5;E0CYB9;A0A1S6GWF9;A0A1S6GWG0;F7CTF8;E0CYI3;Q6PCP5-4;F7BC60;F6VAL0	Mitochondrial fission factor	Mff	sp|Q8CAQ8-3|MIC60_MOUSE Isoform 3 of MICOS complex subunit Mic60 OS=Mus musculus GN=Immt	58.7	596780	582470	565600	554200	523940	508430	19.1868	19.1518	19.1094	19.08	18.999	18.9557	0.106362	0.0713467	0.028945	-0.000430378	-0.0814355	-0.124788	-0.262957	0.000979284
A0A1S6GWG5;Q9D7N3;Q3UMV5;Q5XJX8;Q9ER89	28S ribosomal protein S9, mitochondrial	Mrps9	sp|P06801|MAOX_MOUSE NADP-dependent malic enzyme OS=Mus musculus GN=Me1 PE=1 SV=2;tr|Q3TQP6|Q3TQP6_MOUSE Malic enzyme OS=Mus musculus GN=Me1 PE=1 SV=1	63.1	21952000	22071000	20142000	20949000	21346000	22813000	24.3878	24.3956	24.2637	24.3204	24.3475	24.4434	0.0281166	0.0359162	-0.0960288	-0.0393544	-0.01227	0.0836204	-0.262904	0
Q8BIY7		Zfp866	tr|A2AUK8|A2AUK8_MOUSE Band 4.1-like protein 1 OS=Mus musculus GN=Epb41l1 PE=1 SV=1;tr|A2AUK5|A2AUK5_MOUSE Band 4.1-like protein 1 OS=Mus musculus GN=Epb41l1 PE=1 SV=1;tr|A2AUK7|A2AUK7_MOUSE Band 4.1-like protein 1 OS=Mus musculus GN=Epb41l1 PE=1 SV=1;sp|Q	31.4	6621300	7074200	7189700	7449900	8720000	6621800	22.6587	22.7541	22.7775	22.8288	23.0559	22.6588	-0.130283	-0.0348306	-0.011466	0.0398234	0.266931	-0.130174	-0.262728	0.152632
B2RRS4;E9PWV7;Q923K4	tRNA modification GTPase GTPBP3, mitochondrial	Gtpbp3	tr|S4R1E5|S4R1E5_MOUSE Glutathione peroxidase OS=Mus musculus GN=Gpx4 PE=1 SV=1;tr|F7A8H6|F7A8H6_MOUSE Glutathione peroxidase OS=Mus musculus GN=Gpx4 PE=1 SV=1;sp|O70325-2|GPX41_MOUSE Isoform Cytoplasmic of Phospholipid hydroperoxide glutathione peroxidase	55.4	10968000	11157000	11156000	10948000	11828000	10599000	23.3868	23.4114	23.4113	23.3842	23.4957	23.3374	-0.017678	0.00697063	0.00684132	-0.0203112	0.0912276	-0.0670504	-0.26058	0
Q61694;A0A087WPY5	3 beta-hydroxysteroid dehydrogenase type 5	Hsd3b5	sp|Q8QZY1|EIF3L_MOUSE Eukaryotic translation initiation factor 3 subunit L OS=Mus musculus GN=Eif3l PE=1 SV=1	54.4	28334000	29223000	29527000	29553000	28424000	27726000	24.756	24.8006	24.8155	24.8168	24.7606	24.7247	-0.0230202	0.0215498	0.0364803	0.0377501	-0.0184449	-0.054315	-0.260511	0.673208
Q9D0G0	28S ribosomal protein S30, mitochondrial	Mrps30	sp|Q9DCT2|NDUS3_MOUSE NADH dehydrogenase [ubiquinone] iron-sulfur protein 3, mitochondrial OS=Mus musculus GN=Ndufs3 PE=1 SV=2	28.5	3547100	3549500	3245700	3073500	3287000	3165900	21.7582	21.7592	21.6301	21.5515	21.6483	21.5942	0.101297	0.102273	-0.0268129	-0.10546	-0.00857106	-0.0627268	-0.260262	0
Q4VA32;Q9CQR4	Acyl-coenzyme A thioesterase 13;Acyl-coenzyme A thioesterase 13, N-terminally processed	Acot13	sp|Q99N87|RT05_MOUSE 28S ribosomal protein S5, mitochondrial OS=Mus musculus GN=Mrps5 PE=1 SV=1	16.7	3026200	3141900	2986700	2992200	2839900	2975000	21.5291	21.5832	21.5101	21.5128	21.4374	21.5045	0.0162351	0.070365	-0.00271989	-6.56147e-05	-0.0754321	-0.00838256	-0.260257	0.00343188
Q80Y14;A0A1Y7VN70	Glutaredoxin-related protein 5, mitochondrial	Glrx5	sp|Q9D9V3-2|ECHD1_MOUSE Isoform 2 of Ethylmalonyl-CoA decarboxylase OS=Mus musculus GN=Echdc1;sp|Q9D9V3|ECHD1_MOUSE Ethylmalonyl-CoA decarboxylase OS=Mus musculus GN=Echdc1 PE=1 SV=2	18.4	1329700	1300500	1300900	1290700	1168100	1387800	20.3427	20.3106	20.3111	20.2997	20.1557	20.4044	0.0386351	0.00660066	0.00704433	-0.00431203	-0.148302	0.100334	-0.260136	0.205885
Q4FJX5;Q3UIQ5;A0A140LIT2;O88455	7-dehydrocholesterol reductase	Dhcr7	tr|D3YVU7|D3YVU7_MOUSE Lysine-specific demethylase 2B OS=Mus musculus GN=Kdm2b PE=1 SV=1;tr|D3YVU4|D3YVU4_MOUSE Lysine-specific demethylase 2B OS=Mus musculus GN=Kdm2b PE=1 SV=2;tr|E9QL25|E9QL25_MOUSE Lysine-specific demethylase 2B OS=Mus musculus GN=Kdm2b	2.8	204380	206150	217720	188780	208230	208550	17.6409	17.6533	17.7321	17.5263	17.6678	17.67	-0.00752924	0.00491119	0.0836907	-0.122077	0.0193947	0.02161	-0.259188	0.0722787
Q8VE22;Q3TI14;Q3THH3;Q99LZ4;F7ARZ1;A7M7Q8;Q5SXC9	28S ribosomal protein S23, mitochondrial	Mrps23	sp|Q9CQJ8|NDUB9_MOUSE NADH dehydrogenase [ubiquinone] 1 beta subcomplex subunit 9 OS=Mus musculus GN=Ndufb9 PE=1 SV=3	53.6	1602500	1600700	1470500	1389500	1469600	1579500	20.6119	20.6103	20.4879	20.4061	20.487	20.591	0.0795258	0.0779044	-0.0444918	-0.126233	-0.045375	0.0586694	-0.2591	0.0468863
A2A8L5;F6S1X8	Receptor-type tyrosine-protein phosphatase F	Ptprf	sp|Q91Z67|SRGP2_MOUSE SLIT-ROBO Rho GTPase-activating protein 2 OS=Mus musculus GN=Srgap2 PE=1 SV=2;tr|A0A087WNM1|A0A087WNM1_MOUSE SLIT-ROBO Rho GTPase-activating protein 2 OS=Mus musculus GN=Srgap2 PE=1 SV=1;tr|A0A087WSQ1|A0A087WSQ1_MOUSE SLIT-ROBO Rho GT	19	2931800	2982100	3187900	2874900	3153700	3188000	21.4834	21.5079	21.6042	21.4551	21.5886	21.6042	-0.0572017	-0.0326598	0.063618	-0.0854766	0.048057	0.0636632	-0.259053	0.0228387
Q9CQV1;A0A1L1SQA2	Mitochondrial import inner membrane translocase subunit TIM16	Pam16	sp|Q8CFV9|RIFK_MOUSE Riboflavin kinase OS=Mus musculus GN=Rfk PE=1 SV=2	43.9	1889100	1949400	1916800	2080500	2114400	1871800	20.8493	20.8946	20.8703	20.9885	21.0118	20.836	-0.0591399	-0.0138088	-0.0381392	0.0800913	0.103409	-0.0724127	-0.258957	0.274055
Q6RUT7	Protein CCSMST1	Ccsmst1	tr|F6V6T4|F6V6T4_MOUSE Transmembrane emp24 domain-containing protein 2 (Fragment) OS=Mus musculus GN=Tmed2 PE=1 SV=1;sp|Q9R0Q3|TMED2_MOUSE Transmembrane emp24 domain-containing protein 2 OS=Mus musculus GN=Tmed2 PE=1 SV=1;tr|Q8BPI2|Q8BPI2_MOUSE Transmembra	44.3	12919000	13552000	14775000	12758000	13286000	12944000	23.623	23.692	23.8167	23.6049	23.6634	23.6258	-0.0479641	0.0210473	0.1457	-0.0660563	-0.00755165	-0.045175	-0.258608	0.0518703
A0A1S6GWJ2;A0A0A0MQ68;Q60759;Q8BVD4	Glutaryl-CoA dehydrogenase, mitochondrial	Gcdh	sp|O08600|NUCG_MOUSE Endonuclease G, mitochondrial OS=Mus musculus GN=Endog PE=1 SV=1	18	709300	699060	683830	623680	719390	724090	19.436	19.4151	19.3833	19.2504	19.4564	19.4658	0.0348628	0.0138831	-0.0178955	-0.150727	0.0552409	0.0646358	-0.258349	0.000142494
E9QJS0;Q501J4;G5E8U8;G5E8U5;Q80ZK0;Q3UVS8	28S ribosomal protein S10, mitochondrial	Mrps10	sp|Q9ERS2|NDUAD_MOUSE NADH dehydrogenase [ubiquinone] 1 alpha subcomplex subunit 13 OS=Mus musculus GN=Ndufa13 PE=1 SV=3	41	2029900	2038300	1899900	1742800	1695400	1913300	20.953	20.9589	20.8575	20.733	20.6932	20.8676	0.10911	0.115067	0.0136244	-0.110892	-0.150673	0.023764	-0.25832	0.170024
B1AR34		Asgr1	sp|Q9ERG0|LIMA1_MOUSE LIM domain and actin-binding protein 1 OS=Mus musculus GN=Lima1 PE=1 SV=3;sp|Q9ERG0-2|LIMA1_MOUSE Isoform Alpha of LIM domain and actin-binding protein 1 OS=Mus musculus GN=Lima1	53.3	57697000	54104000	55730000	49523000	57403000	49364000	25.782	25.6892	25.732	25.5616	25.7746	25.557	0.099268	0.00650695	0.0492258	-0.12113	0.0918978	-0.125769	-0.257717	0.264669
Q3UKZ0;Q6P3B9	Putative ribosome-binding factor A, mitochondrial	Rbfa	sp|Q9D8Y1|T126A_MOUSE Transmembrane protein 126A OS=Mus musculus GN=Tmem126a PE=1 SV=1	4.6	245490	227380	201110	227320	195580	238000	17.9053	17.7947	17.6176	17.7944	17.5774	17.8606	0.146964	0.0364054	-0.140715	0.0360247	-0.180941	0.102262	-0.257673	0.00126165
H7BX05;A2AAJ9;E9QQ96;Z4YJE4;A2AAJ9-2;F6TJX7	Obscurin	Obscn	sp|Q8R3N6|THOC1_MOUSE THO complex subunit 1 OS=Mus musculus GN=Thoc1 PE=1 SV=1	46.4	6923200	7138900	7176600	6985000	7074100	7208700	22.723	22.7673	22.7749	22.7358	22.7541	22.7813	-0.0330588	0.0112039	0.0188027	-0.0202377	-0.00195125	0.0252412	-0.257444	0.46586
F8WJI3;Q8R3Q6;E9Q4B5	Coiled-coil domain-containing protein 58	Ccdc58	sp|Q8BIP0|SYDM_MOUSE Aspartate--tRNA ligase, mitochondrial OS=Mus musculus GN=Dars2 PE=1 SV=1	1.2	82737	83586	87029	79949	77570	87492	16.3362	16.351	16.4092	16.2868	16.2432	16.4169	-0.00430403	0.0104246	0.0686595	-0.0537567	-0.0973379	0.0763144	-0.256215	0.091714
B5TE76;A2CGB6;A2AKN9;Q9CXU6;A2BIM8;P02762;P04938;A9C497;A9C496	Major urinary protein 6;Major urinary proteins 11 and 8	Mup14;Mup6;Mup4;Mup9;Mup8;Mup19	tr|F6T356|F6T356_MOUSE F-box only protein 11 (Fragment) OS=Mus musculus GN=Fbxo11 PE=1 SV=1;sp|Q7TPD1-3|FBX11_MOUSE Isoform 3 of F-box only protein 11 OS=Mus musculus GN=Fbxo11;sp|Q7TPD1-2|FBX11_MOUSE Isoform 2 of F-box only protein 11 OS=Mus musculus GN=F	4.3	1599800	1609300	1686000	1623400	1663100	1587500	20.6095	20.618	20.6852	20.6306	20.6654	20.5983	-0.0250383	-0.0164966	0.0506746	-0.00391138	0.030945	-0.0361733	-0.254977	0.439342
A2ADA5-3;A2ADA5-2;A2ADA5	tRNA pseudouridine synthase-like 1	Pusl1	sp|Q9DCS3|MECR_MOUSE Enoyl-[acyl-carrier-protein] reductase, mitochondrial OS=Mus musculus GN=Mecr PE=1 SV=2;tr|A2A845|A2A845_MOUSE Enoyl-[acyl-carrier-protein] reductase, mitochondrial (Fragment) OS=Mus musculus GN=Mecr PE=1 SV=1	53.9	5243100	5733600	5511900	5232700	5252300	5285000	22.322	22.451	22.3941	22.3191	22.3245	22.3335	-0.0353832	0.093638	0.0367465	-0.0382477	-0.0328539	-0.0238998	-0.252803	0.00369275
Q3UT32;Q810J8;Q6ZPM1	Zinc finger FYVE domain-containing protein 1	Zfyve1;mKIAA1589	tr|A0A0R4J104|A0A0R4J104_MOUSE Disabled homolog 2 OS=Mus musculus GN=Dab2 PE=1 SV=1;sp|P98078|DAB2_MOUSE Disabled homolog 2 OS=Mus musculus GN=Dab2 PE=1 SV=2;tr|E9QL31|E9QL31_MOUSE Disabled homolog 2 OS=Mus musculus GN=Dab2 PE=1 SV=1;sp|P98078-2|DAB2_MOUSE	40.5	7628400	6946400	7368600	7456100	8228800	8134400	22.8629	22.7278	22.813	22.83	22.9723	22.9556	0.00268454	-0.13243	-0.0473054	-0.0302747	0.111986	0.09534	-0.252496	0.216498
Q7JCZ0;A3R404;A0A141CM32;P03930;A0A075DCI0	ATP synthase protein 8	mt-Atp8;ATP8;Mtatp8	tr|A0A0N4SUH8|A0A0N4SUH8_MOUSE NFU1 iron-sulfur cluster scaffold homolog, mitochondrial OS=Mus musculus GN=Nfu1 PE=1 SV=1;sp|Q9QZ23|NFU1_MOUSE NFU1 iron-sulfur cluster scaffold homolog, mitochondrial OS=Mus musculus GN=Nfu1 PE=1 SV=2	40.6	2929400	3049200	2768200	2965200	2975300	3276600	21.4822	21.54	21.4005	21.4997	21.5046	21.6438	-0.0296195	0.0282061	-0.111277	-0.0120953	-0.00718957	0.131975	-0.252324	0.0119116
A0A0R4J259;Q7TMK9-2;G3UZI2;G3UZ48;G3UXJ6	Heterogeneous nuclear ribonucleoprotein Q	Syncrip	sp|Q61127|NAB2_MOUSE NGFI-A-binding protein 2 OS=Mus musculus GN=Nab2 PE=1 SV=2;tr|Q3TYF1|Q3TYF1_MOUSE NGFI-A-binding protein 2 OS=Mus musculus GN=Nab2 PE=1 SV=1	33	8564100	9008900	9191600	8531800	8854200	10521000	23.0299	23.1029	23.1319	23.0244	23.0779	23.3268	-0.0857618	-0.0127125	0.0162526	-0.0912133	-0.0377015	0.211136	-0.252195	0.00201626
Q5XJY4;D6RJ50	Presenilins-associated rhomboid-like protein, mitochondrial;P-beta	Parl	tr|Q5XJF6|Q5XJF6_MOUSE Ribosomal protein OS=Mus musculus GN=Rpl10a PE=1 SV=1;sp|P53026|RL10A_MOUSE 60S ribosomal protein L10a OS=Mus musculus GN=Rpl10a PE=1 SV=3	49.3	38748000	38971000	37252000	34035000	32745000	42623000	25.2076	25.2159	25.1508	25.0205	24.9648	25.3451	0.0568274	0.0651065	2.34565e-05	-0.130275	-0.18602	0.194338	-0.252076	8.62534e-05
Q548B0;Q9CYF5	Williams-Beuren syndrome chromosomal region 16 protein homolog	Wbscr16	tr|F6TLV3|F6TLV3_MOUSE Fibronectin type-III domain-containing protein 3A (Fragment) OS=Mus musculus GN=Fndc3a PE=1 SV=1;sp|Q8BX90|FND3A_MOUSE Fibronectin type-III domain-containing protein 3A OS=Mus musculus GN=Fndc3a PE=1 SV=3	31.9	7477500	8724200	11163000	7892000	8369200	13486000	22.8341	23.0566	23.4122	22.912	22.9967	23.685	-0.315294	-0.0928277	0.262802	-0.23746	-0.152761	0.53554	-0.252019	0.000687747
E9Q5B5;O08528	Hexokinase-2	Hk2	sp|Q80SW1|SAHH2_MOUSE S-adenosylhomocysteine hydrolase-like protein 1 OS=Mus musculus GN=Ahcyl1 PE=1 SV=1	56.6	23235000	23912000	25954000	24357000	24575000	22886000	24.4698	24.5112	24.6295	24.5378	24.5507	24.448	-0.0546978	-0.0132626	0.104959	0.013339	0.026194	-0.0765321	-0.251937	0.395459
Q99M01;A0A286YCZ5;G3X9Q4;Q8BW46	Phenylalanine--tRNA ligase, mitochondrial	Fars2	sp|Q8BHC4|DCAKD_MOUSE Dephospho-CoA kinase domain-containing protein OS=Mus musculus GN=Dcakd PE=1 SV=1;tr|B0QZX9|B0QZX9_MOUSE Dephospho-CoA kinase domain-containing protein (Fragment) OS=Mus musculus GN=Dcakd PE=1 SV=1	30.7	4119400	4244800	3842900	3571700	3650400	3960300	21.974	22.0173	21.8738	21.7682	21.7996	21.9172	0.082334	0.125596	-0.0179048	-0.123489	-0.0920457	0.0255095	-0.251848	0
Q3U935;Q3U5V2;A0A0N4SVS6;Q3ULK8;Q5QJQ9;P53996-2;P53996-3;P53996	Cellular nucleic acid-binding protein	Cnbp	tr|A0A1B0GS77|A0A1B0GS77_MOUSE Aryl hydrocarbon receptor nuclear translocator-like protein 1 OS=Mus musculus GN=Arntl PE=1 SV=1;sp|Q9WTL8-3|BMAL1_MOUSE Isoform 3 of Aryl hydrocarbon receptor nuclear translocator-like protein 1 OS=Mus musculus GN=Arntl;sp|Q	1.7	48827	50226	47120	46892	44190	48370	15.5754	15.6161	15.5241	15.5171	15.4314	15.5618	0.0377412	0.0784965	-0.0135984	-0.0205961	-0.106218	0.0241746	-0.251718	0.423794
Q9D0D3	Poly(A) RNA polymerase, mitochondrial	Mtpap	sp|P36552|HEM6_MOUSE Oxygen-dependent coproporphyrinogen-III oxidase, mitochondrial OS=Mus musculus GN=Cpox PE=1 SV=2	32.3	3361200	3231400	3442100	3101300	3340900	3567500	21.6805	21.6237	21.7149	21.5644	21.6718	21.7665	0.010235	-0.046582	0.0445477	-0.105868	0.00149546	0.0961721	-0.251588	0
D3Z7C0;Q3UKS6;Q9Z2Q5	39S ribosomal protein L40, mitochondrial	Mrpl40	tr|A8Y5E5|A8Y5E5_MOUSE Mitofusin-2 (Fragment) OS=Mus musculus GN=Mfn2 PE=1 SV=1;sp|Q80U63-2|MFN2_MOUSE Isoform 2 of Mitofusin-2 OS=Mus musculus GN=Mfn2;sp|Q80U63|MFN2_MOUSE Mitofusin-2 OS=Mus musculus GN=Mfn2 PE=1 SV=3;tr|A2A7Y8|A2A7Y8_MOUSE Mitofusin-2 (F	16.9	258120	280180	271800	252430	263350	236810	17.9777	18.096	18.0522	17.9455	18.0066	17.8534	-0.0108808	0.107431	0.0636228	-0.0430393	0.0180588	-0.135193	-0.250878	0.000933078
H3BJE0;Q3UDD6;Q544Y8;Q3UC19;Q3TX66;Q3TWT4;Q3TVQ3;Q3U9K2;Q9D2V3;Q3UD85;Q3UAJ3;Q3U9N4;Q3U8W3;Q3U5Q6;Q3TW77;P28798	Granulins;Acrogranin;Granulin-1;Granulin-2;Granulin-3;Granulin-4;Granulin-5;Granulin-6;Granulin-7	Grn	tr|E9QP49|E9QP49_MOUSE EH domain-binding protein 1-like protein 1 OS=Mus musculus GN=Ehbp1l1 PE=1 SV=1;sp|Q99MS7|EH1L1_MOUSE EH domain-binding protein 1-like protein 1 OS=Mus musculus GN=Ehbp1l1 PE=1 SV=1;sp|Q99MS7-2|EH1L1_MOUSE Isoform 2 of EH domain-bind	17.4	5448500	5517100	5736600	5374500	5530500	5464800	22.3774	22.3955	22.4518	22.3577	22.399	22.3817	-0.0164199	0.00163108	0.0579169	-0.0361485	0.00513086	-0.0121104	-0.250786	0.480488
Q99JF0;Q547K2;Q9WTW5	Solute carrier family 22 member 3	Slc22a3	sp|P60469-2|LIPA3_MOUSE Isoform 2 of Liprin-alpha-3 OS=Mus musculus GN=Ppfia3;sp|P60469|LIPA3_MOUSE Liprin-alpha-3 OS=Mus musculus GN=Ppfia3 PE=1 SV=2;tr|A0A1B0GRM4|A0A1B0GRM4_MOUSE Liprin-alpha-3 (Fragment) OS=Mus musculus GN=Ppfia3 PE=1 SV=1	4.4	3129400	3110300	3129500	3247100	3326400	3056400	21.5775	21.5686	21.5775	21.6307	21.6655	21.5434	-0.0164171	-0.0252494	-0.016371	0.0368487	0.0716585	-0.0504698	-0.250729	0.0257793
Q8CAQ8;Q8CAQ8-5	MICOS complex subunit Mic60	Immt	sp|P54071|IDHP_MOUSE Isocitrate dehydrogenase [NADP], mitochondrial OS=Mus musculus GN=Idh2 PE=1 SV=3;tr|D6RIL6|D6RIL6_MOUSE Isocitrate dehydrogenase [NADP], mitochondrial OS=Mus musculus GN=Idh2 PE=1 SV=1	51.8	56586000	58762000	60553000	45090000	52816000	50519000	25.7539	25.8084	25.8517	25.4263	25.6545	25.5903	0.0730892	0.127528	0.170842	-0.254548	-0.0263809	-0.0905299	-0.250566	0.0258951
Q8VCF9;Q8BN51;Q9R088	Thymidine kinase 2, mitochondrial	Tk2	sp|P10922|H10_MOUSE Histone H1.0 OS=Mus musculus GN=H1f0 PE=2 SV=4	28.4	20602000	22299000	19281000	15315000	18969000	17545000	24.2963	24.4105	24.2007	23.8684	24.1771	24.0646	0.126686	0.24088	0.0310812	-0.301153	0.00754492	-0.105039	-0.250413	0.000157248
Q9CPV3	39S ribosomal protein L42, mitochondrial	Mrpl42	sp|P53986|MOT1_MOUSE Monocarboxylate transporter 1 OS=Mus musculus GN=Slc16a1 PE=1 SV=1	14.6	4148000	3871600	3976000	4408200	4372400	4201700	21.984	21.8845	21.9229	22.0718	22.06	22.0025	-0.00362607	-0.103112	-0.0647242	0.0841477	0.0723834	0.0149312	-0.250294	0.00275038
B2RWS3;Q5QGU6	Receptor-transporting protein 3	Rtp3	sp|Q91WR3|ASCC2_MOUSE Activating signal cointegrator 1 complex subunit 2 OS=Mus musculus GN=Ascc2 PE=1 SV=1;sp|Q91WR3-3|ASCC2_MOUSE Isoform 3 of Activating signal cointegrator 1 complex subunit 2 OS=Mus musculus GN=Ascc2;sp|Q91WR3-2|ASCC2_MOUSE Isoform 2 o	39.9	5529400	5779000	6110200	5987200	5725300	6065000	22.3987	22.4624	22.5428	22.5135	22.4489	22.5321	-0.0843609	-0.0206639	0.0597358	0.0303977	-0.0341325	0.0490238	-0.249342	0.0628762
Q9CZ57;Q9CZ57-2	5-methylcytosine rRNA methyltransferase NSUN4	Nsun4	tr|A0A0R4J1R7|A0A0R4J1R7_MOUSE Pterin-4-alpha-carbinolamine dehydratase 2 OS=Mus musculus GN=Pcbd2 PE=1 SV=1;sp|Q9CZL5|PHS2_MOUSE Pterin-4-alpha-carbinolamine dehydratase 2 OS=Mus musculus GN=Pcbd2 PE=1 SV=2	16.5	921000	935530	1016400	776670	905130	967540	19.8128	19.8354	19.955	19.5669	19.7878	19.884	0.00584624	0.028429	0.148041	-0.240053	-0.0192299	0.0769664	-0.248724	0.00657584
O35435;E9Q1V3;Q3UET5;F6TCT7;D3YZY5	Dihydroorotate dehydrogenase (quinone), mitochondrial	Dhodh	tr|Z4YKM2|Z4YKM2_MOUSE CDGSH iron-sulfur domain-containing protein 3, mitochondrial OS=Mus musculus GN=Cisd3 PE=1 SV=1;tr|B2RWE3|B2RWE3_MOUSE CDGSH iron sulfur domain 3 OS=Mus musculus GN=Cisd3 PE=1 SV=1;sp|B1AR13|CISD3_MOUSE CDGSH iron-sulfur domain-conta	28.7	984080	1081300	931880	948500	877480	1031200	19.9084	20.0443	19.8298	19.8553	19.743	19.9759	0.0156288	0.151548	-0.0630026	-0.0374991	-0.149781	0.0831054	-0.247802	7.65027e-05
A2APL8;P43006-2;Q3UYK6;Q3USU5;P43006;X2D841;A2APL7;P43006-3;A2APL5	Excitatory amino acid transporter 2	Slc1a2	tr|F6ZBR8|F6ZBR8_MOUSE Protein Wiz (Fragment) OS=Mus musculus GN=Wiz PE=1 SV=1	23.9	3682500	3763200	3740600	3690300	3813500	3989500	21.8123	21.8435	21.8348	21.8153	21.8627	21.9278	-0.037144	-0.00586952	-0.0145598	-0.0340914	0.0132862	0.0783785	-0.246894	0.223286
Q8K0Z7	Translational activator of cytochrome c oxidase 1	Taco1	sp|P70202|LXN_MOUSE Latexin OS=Mus musculus GN=Lxn PE=1 SV=2	28.8	9711200	9665400	9934100	8108700	9965400	5947200	23.2112	23.2044	23.244	22.951	23.2485	22.5038	0.150737	0.143917	0.183476	-0.109442	0.188015	-0.556702	-0.246816	1.21212e-05
B1B1D8;Q9D773	39S ribosomal protein L2, mitochondrial	Mrpl2	sp|Q9CYG7|TOM34_MOUSE Mitochondrial import receptor subunit TOM34 OS=Mus musculus GN=Tomm34 PE=1 SV=1;sp|Q9CYG7-2|TOM34_MOUSE Isoform 2 of Mitochondrial import receptor subunit TOM34 OS=Mus musculus GN=Tomm34	40.1	3726200	4164200	3487600	3597000	3599900	3824000	21.8293	21.9896	21.7338	21.7784	21.7795	21.8667	-0.00026365	0.160071	-0.0957342	-0.0511746	-0.0500119	0.0371138	-0.246248	0.000201923
Q3UFP6;P70445;Q3UZD4	Eukaryotic translation initiation factor 4E-binding protein 2	Eif4ebp2	sp|Q61161|M4K2_MOUSE Mitogen-activated protein kinase kinase kinase kinase 2 OS=Mus musculus GN=Map4k2 PE=1 SV=1	6.9	53237	57830	56139	51491	59127	51550	15.7001	15.8195	15.7767	15.652	15.8515	15.6537	-0.0421308	0.077258	0.0344433	-0.0902398	0.109257	-0.0885877	-0.246248	0.0100296
Q9CPW9;Q8C933;Q9CRV0;Q9CPW9-2	Methionine aminopeptidase 1D, mitochondrial	Metap1d	sp|Q7TNS2|MIC10_MOUSE MICOS complex subunit Mic10 OS=Mus musculus GN=Minos1 PE=1 SV=1	21.1	2600900	2262500	2401800	2373300	2045000	1845800	21.3106	21.1095	21.1957	21.1785	20.9637	20.8158	0.214963	0.0138701	0.100068	0.0828468	-0.131947	-0.279801	-0.244161	0.000208038
Q9DC71	28S ribosomal protein S15, mitochondrial	Mrps15	sp|Q9DCJ5|NDUA8_MOUSE NADH dehydrogenase [ubiquinone] 1 alpha subcomplex subunit 8 OS=Mus musculus GN=Ndufa8 PE=1 SV=3	66.3	4874300	5054500	4101600	4000600	3929600	4979100	22.2168	22.2691	21.9678	21.9318	21.906	22.2475	0.126956	0.179329	-0.122052	-0.158023	-0.183857	0.157646	-0.243981	0.0690606
Q3V2E3;Q8K2T4	UPF0723 protein C11orf83 homolog	AI462493	tr|A1BN54|A1BN54_MOUSE Alpha actinin 1a OS=Mus musculus GN=Actn1 PE=1 SV=1	70.1	494060	441100	448920	438020	405970	412940	18.9143	18.7507	18.7761	18.7406	18.631	18.6556	0.169594	0.00601369	0.0313663	-0.00409533	-0.113719	-0.0891599	-0.243567	0.116077
G3UWF6;Q3UY96-2;Q3UY96	Uncharacterized protein KIAA1751 homolog	2010015L04Rik	sp|Q8K0D7|WRB_MOUSE Tail-anchored protein insertion receptor WRB OS=Mus musculus GN=Wrb PE=1 SV=1	5.2	87402	88079	96840	83472	75970	78380	16.4154	16.4265	16.5633	16.349	16.2131	16.2582	0.0444538	0.0555856	0.192391	-0.0219202	-0.157783	-0.112727	-0.243291	0.443805
Q9D1B9	39S ribosomal protein L28, mitochondrial	Mrpl28	sp|Q9WVD5|ORNT1_MOUSE Mitochondrial ornithine transporter 1 OS=Mus musculus GN=Slc25a15 PE=1 SV=1	2.3	394580	353730	432630	340100	363150	353630	18.59	18.4323	18.7228	18.3756	18.4702	18.4319	0.0861736	-0.0714956	0.218989	-0.128185	-0.0335786	-0.0719036	-0.242888	0.00940528
Q3TV98;Q7TNE1;Q8R5K0	Succinate--hydroxymethylglutarate CoA-transferase	Sugct	sp|P26645|MARCS_MOUSE Myristoylated alanine-rich C-kinase substrate OS=Mus musculus GN=Marcks PE=1 SV=2	73.1	15325000	14652000	19633000	12774000	14914000	11451000	23.8694	23.8046	24.2268	23.6067	23.8302	23.449	0.0716177	0.00682819	0.429011	-0.191059	0.0323978	-0.348796	-0.242838	0.0306467
Q9CQN3	Mitochondrial import receptor subunit TOM6 homolog	Tomm6	tr|E9PYF4|E9PYF4_MOUSE LIM domain only 7 OS=Mus musculus GN=Lmo7 PE=1 SV=1;tr|F6VG99|F6VG99_MOUSE LIM domain only 7 (Fragment) OS=Mus musculus GN=Lmo7 PE=1 SV=1;tr|E9PYI7|E9PYI7_MOUSE LIM domain only 7 OS=Mus musculus GN=Lmo7 PE=1 SV=1	27.5	19826000	15445000	16409000	15826000	17072000	11042000	24.2409	23.8806	23.968	23.9158	24.0251	23.3965	0.336402	-0.023852	0.0634955	0.0113048	0.12064	-0.50799	-0.241958	0.00235703
Q9CR59	Growth arrest and DNA damage-inducible proteins-interacting protein 1	Gadd45gip1	sp|Q9DCW4|ETFB_MOUSE Electron transfer flavoprotein subunit beta OS=Mus musculus GN=Etfb PE=1 SV=3;tr|A0A0U1RNP5|A0A0U1RNP5_MOUSE Electron transfer flavoprotein subunit beta (Fragment) OS=Mus musculus GN=Etfb PE=4 SV=1;tr|A0A0N4SVE0|A0A0N4SVE0_MOUSE Predic	69	19855000	20027000	19005000	17299000	17264000	17302000	24.243	24.2554	24.1799	24.0442	24.0413	24.0444	0.108299	0.120743	0.0451754	-0.090515	-0.0934369	-0.0902648	-0.241892	0.0399594
Q6U7R4	T-cell immunoglobulin and mucin domain-containing protein 4	Timd4	sp|P70279|SURF6_MOUSE Surfeit locus protein 6 OS=Mus musculus GN=Surf6 PE=1 SV=1;tr|A2ALA0|A2ALA0_MOUSE Surfeit locus protein 6 OS=Mus musculus GN=Surf6 PE=1 SV=1	33.8	8412300	8938200	8395500	8645200	8812300	9403500	23.0041	23.0916	23.0012	23.0435	23.0711	23.1648	-0.0586191	0.0288649	-0.0615032	-0.0192201	0.00839917	0.102078	-0.241824	0.537977
Q8BTE0	UPF0369 protein C6orf57 homolog		sp|Q9D903|EBP2_MOUSE Probable rRNA-processing protein EBP2 OS=Mus musculus GN=Ebna1bp2 PE=2 SV=1;tr|A2ACZ1|A2ACZ1_MOUSE Probable rRNA-processing protein EBP2 (Fragment) OS=Mus musculus GN=Ebna1bp2 PE=1 SV=8	41.2	9504200	9703500	9368100	10563000	10008000	10652000	23.1801	23.2101	23.1593	23.3325	23.2547	23.3446	-0.0667529	-0.0368129	-0.0875617	0.0856296	0.00776365	0.0977343	-0.241579	0.0010696
Q9WUR2-2;Q3TCD4;Q9WUR2;E9PUY9;E9PYA9;E9PVM6;E9PYC6;E9Q858	Enoyl-CoA delta isomerase 2, mitochondrial	Eci2	tr|Q9DCW5|Q9DCW5_MOUSE Cytochrome c oxidase subunit 6A, mitochondrial OS=Mus musculus GN=Cox6a1 PE=1 SV=1;sp|P43024|CX6A1_MOUSE Cytochrome c oxidase subunit 6A1, mitochondrial OS=Mus musculus GN=Cox6a1 PE=1 SV=2	25.9	509240	565770	537080	468810	481790	524640	18.958	19.1099	19.0348	18.8386	18.878	19.001	-0.0120599	0.13981	0.0647313	-0.131402	-0.0920012	0.0309221	-0.241334	0.000207059
Q8BG51;Q8BG51-2;Q8BG51-3;Q8BG51-4	Mitochondrial Rho GTPase 1	Rhot1	sp|Q8BMS1|ECHA_MOUSE Trifunctional enzyme subunit alpha, mitochondrial OS=Mus musculus GN=Hadha PE=1 SV=1	54.4	45364000	45901000	47950000	41217000	42320000	40161000	25.435	25.452	25.515	25.2967	25.3348	25.2593	0.0528848	0.0698625	0.132868	-0.0854236	-0.0473235	-0.122868	-0.241194	0.0010167
Q9JJ44;Q9CQ43;Q8VCG1		Dut	sp|Q8R1I1|QCR9_MOUSE Cytochrome b-c1 complex subunit 9 OS=Mus musculus GN=Uqcr10 PE=1 SV=1	26.6	223040	217880	204820	200900	203470	211830	17.7669	17.7332	17.644	17.6161	17.6345	17.6925	0.0857369	0.0519682	-0.037209	-0.065088	-0.0467495	0.0113414	-0.240695	0.0106169
Q3UJQ9;Q9D0K2;Q3UK61;Q3U9P7;Q9CRF4;A1E285	Succinyl-CoA:3-ketoacid-coenzyme A transferase;Succinyl-CoA:3-ketoacid coenzyme A transferase 1, mitochondrial	Oxct1	sp|Q8CI78|RMND1_MOUSE Required for meiotic nuclear division protein 1 homolog OS=Mus musculus GN=Rmnd1 PE=1 SV=1;tr|D3Z331|D3Z331_MOUSE Required for meiotic nuclear division protein 1 homolog (Fragment) OS=Mus musculus GN=Rmnd1 PE=4 SV=1	5.3	1524200	1155000	1540800	1239900	1659600	1339200	20.5396	20.1395	20.5552	20.2418	20.6624	20.3529	0.124376	-0.275783	0.140004	-0.173452	0.24716	-0.0623045	-0.240035	0.353791
Q8K2Y7	39S ribosomal protein L47, mitochondrial	Mrpl47	tr|Z4YK42|Z4YK42_MOUSE NAD kinase 2, mitochondrial OS=Mus musculus GN=Nadk2 PE=1 SV=1;sp|Q8C5H8-2|NAKD2_MOUSE Isoform 2 of NAD kinase 2, mitochondrial OS=Mus musculus GN=Nadk2;sp|Q8C5H8-4|NAKD2_MOUSE Isoform 4 of NAD kinase 2, mitochondrial OS=Mus musculus	6	43043	52701	47936	45821	51310	47591	15.3935	15.6855	15.5488	15.4837	15.647	15.5384	-0.155997	0.136054	-0.000666511	-0.0657671	0.097464	-0.0110873	-0.238394	0.030119
D3Z032;Q8C4S9;E9Q1L7;Q8VCE1	DnaJ homolog subfamily C member 28	Dnajc28	sp|Q9DB77|QCR2_MOUSE Cytochrome b-c1 complex subunit 2, mitochondrial OS=Mus musculus GN=Uqcrc2 PE=1 SV=1	38.6	19600000	20155000	20449000	19069000	18516000	15831000	24.2244	24.2646	24.2855	24.1847	24.1423	23.9162	0.0547244	0.0950085	0.115901	0.0150999	-0.0273568	-0.253377	-0.238189	0.00356447
Q3U9C4;Q3UKG1;Q9CY73	39S ribosomal protein L44, mitochondrial	Mrpl44	sp|Q9DCL9|PUR6_MOUSE Multifunctional protein ADE2 OS=Mus musculus GN=Paics PE=1 SV=4	58.4	40012000	38106000	42117000	40112000	40029000	33274000	25.2539	25.1835	25.3279	25.2575	25.2545	24.9879	0.0430447	-0.0273699	0.117015	0.0466458	0.0436575	-0.222993	-0.23804	0
E9Q7C8;P56657	Cytochrome P450 2C40	Cyp2c40	sp|Q9ER41|TOR1B_MOUSE Torsin-1B OS=Mus musculus GN=Tor1b PE=1 SV=2	30.4	2446200	2635100	2800100	2487400	2545400	2517500	21.2221	21.3294	21.417	21.2462	21.2795	21.2636	-0.0708578	0.0364575	0.124078	-0.0467617	-0.0135078	-0.0294084	-0.237905	0.418542
Q922Z3;Q3UPJ8;Q9CQN1;Q922R9;Q3TSG8;Q3TK29	Heat shock protein 75 kDa, mitochondrial	Trap1	tr|A2A4U6|A2A4U6_MOUSE Zinc finger protein 334 OS=Mus musculus GN=Zfp334 PE=1 SV=1	4.1	1974300	1814100	1889500	1467500	1478300	1861200	20.9129	20.7908	20.8496	20.4849	20.4955	20.8278	0.185986	0.0638986	0.122649	-0.241995	-0.231416	0.100878	-0.236796	1.24224e-05
Q64521;A2AQR0	Glycerol-3-phosphate dehydrogenase, mitochondrial	Gpd2	sp|Q9D6K8|FUND2_MOUSE FUN14 domain-containing protein 2 OS=Mus musculus GN=Fundc2 PE=1 SV=1	33.1	7365000	6615000	8002900	7088200	6339100	5623600	22.8123	22.6573	22.9321	22.757	22.5958	22.4231	0.115995	-0.038949	0.235833	0.0607292	-0.100412	-0.273196	-0.235453	0.00678589
V9GX21;H3BLL2;Q811I0;H3BJP9;H3BK16	ATP synthase mitochondrial F1 complex assembly factor 1	Atpaf1	tr|D3YUG4|D3YUG4_MOUSE Acyl-protein thioesterase 1 (Fragment) OS=Mus musculus GN=Lypla1 PE=1 SV=1;tr|J3QP56|J3QP56_MOUSE Acyl-protein thioesterase 1 OS=Mus musculus GN=Lypla1 PE=1 SV=1;sp|P97823-2|LYPA1_MOUSE Isoform 2 of Acyl-protein thioesterase 1 OS=Mus	33.1	1621000	1640900	1327300	1363800	1383900	1448700	20.6285	20.6461	20.3401	20.3792	20.4003	20.4663	0.151718	0.169321	-0.136672	-0.097534	-0.0764264	-0.0104072	-0.234475	0
Q9CXC3	Mitochondrial genome maintenance exonuclease 1	Mgme1	sp|Q8K009|AL1L2_MOUSE Mitochondrial 10-formyltetrahydrofolate dehydrogenase OS=Mus musculus GN=Aldh1l2 PE=1 SV=2;tr|D3Z6B9|D3Z6B9_MOUSE Mitochondrial 10-formyltetrahydrofolate dehydrogenase OS=Mus musculus GN=Aldh1l2 PE=1 SV=1	67	34444000	35186000	39298000	29282000	34816000	27999000	25.0377	25.0685	25.228	24.8035	25.0532	24.7389	0.0494444	0.0801932	0.239648	-0.184794	0.0649421	-0.249433	-0.233782	0.00871942
Q9DCV4	Regulator of microtubule dynamics protein 1	Rmdn1	sp|Q91ZE0|TMLH_MOUSE Trimethyllysine dioxygenase, mitochondrial OS=Mus musculus GN=Tmlhe PE=1 SV=2	16.2	994150	1105000	1105100	939060	1060800	1153600	19.9231	20.0756	20.0757	19.8409	20.0167	20.1377	-0.0885218	0.0639891	0.0641196	-0.170768	0.00509539	0.126086	-0.233289	0.0189295
Q14AI6;F6WLR1;B7ZMQ0;Q14AI6-2	RNA pseudouridylate synthase domain-containing protein 3	Rpusd3	tr|Q9CQT0|Q9CQT0_MOUSE tRNA(His) guanylyltransferase OS=Mus musculus GN=Thg1l PE=1 SV=1;sp|Q9CY52|THG1_MOUSE Probable tRNA(His) guanylyltransferase OS=Mus musculus GN=Thg1l PE=1 SV=1	6.3	32726	29430	30930	35795	33391	37069	14.9981	14.845	14.9167	15.1275	15.0272	15.1779	-0.0172564	-0.170406	-0.0986869	0.112064	0.0117656	0.162519	-0.232939	0.00263988
E9PX30;Q8BPM2-2;Q8BPM2;Q05BG3;E9Q1T3	Mitogen-activated protein kinase kinase kinase kinase;Mitogen-activated protein kinase kinase kinase kinase 5	Map4k5	sp|Q9Z2N8|ACL6A_MOUSE Actin-like protein 6A OS=Mus musculus GN=Actl6a PE=1 SV=2;tr|A0A0A6YWG8|A0A0A6YWG8_MOUSE Actin-like protein 6A (Fragment) OS=Mus musculus GN=Actl6a PE=1 SV=1;tr|D3YVN1|D3YVN1_MOUSE Actin-like protein 6A (Fragment) OS=Mus musculus GN=A	46.9	17122000	17458000	17643000	16481000	17329000	18034000	24.0293	24.0574	24.0726	23.9743	24.0467	24.1042	-0.0180733	0.00996379	0.0251714	-0.0731207	-0.000736102	0.0567949	-0.232932	0.0407727
Q99KW9	T-cell immunomodulatory protein	Itfg1	sp|Q8BU31|RAP2C_MOUSE Ras-related protein Rap-2c OS=Mus musculus GN=Rap2c PE=1 SV=1	52.5	210210	202980	199100	197960	207510	198680	17.6815	17.631	17.6031	17.5948	17.6628	17.6001	0.0525815	0.00208782	-0.0257565	-0.0340408	0.0339311	-0.0288031	-0.232291	0.00025
Q9D125;Q6KAU3	28S ribosomal protein S25, mitochondrial	Mrps25	sp|Q9CWG8|NDUF7_MOUSE Protein arginine methyltransferase NDUFAF7, mitochondrial OS=Mus musculus GN=Ndufaf7 PE=1 SV=4;sp|Q9CWG8-2|NDUF7_MOUSE Isoform 2 of Protein arginine methyltransferase NDUFAF7, mitochondrial OS=Mus musculus GN=Ndufaf7	19.5	1608800	1547300	1669700	1626800	1567600	1533600	20.6176	20.5613	20.6712	20.6336	20.5801	20.5485	0.0155111	-0.040721	0.069115	0.031563	-0.0219164	-0.0535517	-0.232118	0.0297557
P68134;Q61272;Q61264	Actin, alpha skeletal muscle	Acta1	sp|Q8CI51|PDLI5_MOUSE PDZ and LIM domain protein 5 OS=Mus musculus GN=Pdlim5 PE=1 SV=4;sp|Q8CI51-2|PDLI5_MOUSE Isoform 2 of PDZ and LIM domain protein 5 OS=Mus musculus GN=Pdlim5	59.7	50301000	46524000	51465000	43181000	55012000	36876000	25.5841	25.4715	25.6171	25.3639	25.7132	25.1362	0.103091	-0.00952136	0.136095	-0.1171	0.23225	-0.344814	-0.232081	0.747395
Q66JV0;Q3UP92;Q8R1R3;Q8BUP0;F7BBA2	StAR-related lipid transfer protein 7, mitochondrial	Stard7	sp|P23927|CRYAB_MOUSE Alpha-crystallin B chain OS=Mus musculus GN=Cryab PE=1 SV=2;tr|A0A1L1SRG5|A0A1L1SRG5_MOUSE Alpha-crystallin B chain (Fragment) OS=Mus musculus GN=Cryab PE=1 SV=1	10.3	617380	475830	350760	457460	388040	256280	19.2358	18.8601	18.4201	18.8033	18.5658	17.9674	0.593715	0.218003	-0.221959	0.161202	-0.0762381	-0.674723	-0.231744	0.000295302
Q9CQF0	39S ribosomal protein L11, mitochondrial	Mrpl11	tr|A0A1L1SQA2|A0A1L1SQA2_MOUSE Predicted gene 9803 OS=Mus musculus GN=Gm9803 PE=1 SV=1;sp|Q9CQV1|TIM16_MOUSE Mitochondrial import inner membrane translocase subunit TIM16 OS=Mus musculus GN=Pam16 PE=1 SV=1	16.5	410510	441570	410440	388730	381670	437880	18.6471	18.7523	18.6468	18.5684	18.542	18.7402	-0.00239274	0.102832	-0.00263877	-0.0810417	-0.107484	0.0907254	-0.230043	0.0401277
Q8C9V5;Q8C3H2;Q8BGK0;Q3TGH1;Q922E1;Q8C1W8;Q3TWH2;Q61941	NAD(P) transhydrogenase, mitochondrial	Nnt	sp|Q8VCL2|SCO2_MOUSE Protein SCO2 homolog, mitochondrial OS=Mus musculus GN=Sco2 PE=1 SV=1	5.9	439840	429960	473760	449730	475080	471970	18.7466	18.7138	18.8538	18.7787	18.8578	18.8483	-0.0532316	-0.086008	0.053946	-0.0211513	0.0579601	0.0484848	-0.229318	0.0390323
G5E8C4;Q8BRH0	Transmembrane and TPR repeat-containing protein 3	Tmtc3	sp|Q3TYX3|SMYD5_MOUSE SET and MYND domain-containing protein 5 OS=Mus musculus GN=Smyd5 PE=1 SV=2	18.3	1829400	2013100	2081000	2254000	1998600	1947300	20.8029	20.941	20.9888	21.1041	20.9306	20.893	-0.140466	-0.00241763	0.0454405	0.160651	-0.0128467	-0.0503613	-0.228455	0.0288523
O55093;Q91WV7;A8C1U5	Neutral and basic amino acid transport protein rBAT	Slc3a1	sp|E9Q784|ZC3HD_MOUSE Zinc finger CCCH domain-containing protein 13 OS=Mus musculus GN=Zc3h13 PE=1 SV=1	7.5	2256100	2294300	2295600	2318700	2316400	2406100	21.1054	21.1296	21.1304	21.1449	21.1435	21.1983	-0.0366112	-0.0123882	-0.011571	0.00287392	0.00144215	0.0562544	-0.227514	0.166183
Q04857	Collagen alpha-1(VI) chain	Col6a1	sp|O08738|CASP6_MOUSE Caspase-6 OS=Mus musculus GN=Casp6 PE=1 SV=1	32.6	3214800	3409600	3493300	3028900	3447200	3192000	21.6163	21.7012	21.7362	21.5304	21.717	21.606	-0.0348713	0.0500022	0.0849903	-0.120806	0.0658247	-0.0451396	-0.226886	0.105915
Q8VCF0;Q3U5B1	Mitochondrial antiviral-signaling protein	Mavs	tr|D3Z3F4|D3Z3F4_MOUSE Metaxin-1 (Fragment) OS=Mus musculus GN=Mtx1 PE=1 SV=2;tr|F7C846|F7C846_MOUSE Metaxin-1 OS=Mus musculus GN=Mtx1 PE=1 SV=1;sp|P47802|MTX1_MOUSE Metaxin-1 OS=Mus musculus GN=Mtx1 PE=1 SV=1;tr|G3XA66|G3XA66_MOUSE Metaxin-1 (Fragment) OS	25.3	4549700	4756500	4750800	4185200	4039000	4600800	22.1173	22.1815	22.1797	21.9969	21.9456	22.1335	0.0249345	0.0890634	0.0873335	-0.0955404	-0.146839	0.0410478	-0.225827	0.000981132
Q5SSK3;Q8VE66	Transcription elongation factor, mitochondrial	Tefm	tr|Q8BVA0|Q8BVA0_MOUSE Transmembrane glycoprotein NMB OS=Mus musculus GN=Gpnmb PE=1 SV=1;sp|Q99P91|GPNMB_MOUSE Transmembrane glycoprotein NMB OS=Mus musculus GN=Gpnmb PE=1 SV=2	4.8	2118100	1985400	2849400	1879200	2871000	1167300	21.0143	20.921	21.4422	20.8417	21.4531	20.1547	0.0431531	-0.050188	0.471041	-0.129499	0.481936	-0.816442	-0.225735	0.00445429
H3BJ37;Q8BIG7	Catechol O-methyltransferase domain-containing protein 1	Comtd1	sp|Q9JHS4|CLPX_MOUSE ATP-dependent Clp protease ATP-binding subunit clpX-like, mitochondrial OS=Mus musculus GN=Clpx PE=1 SV=2;tr|Q6P8N8|Q6P8N8_MOUSE ATP-dependent Clp protease ATP-binding subunit clpX-like, mitochondrial OS=Mus musculus GN=Clpx PE=1 SV=1	27.9	5413700	5515100	5477800	4965400	4848600	5320600	22.3682	22.395	22.3852	22.2435	22.2091	22.3432	0.0441707	0.0709428	0.0611523	-0.0805343	-0.114876	0.0191447	-0.225432	0.0713884
A2AUL9;A2AUM0;Q9QZ05	Eukaryotic translation initiation factor 2-alpha kinase 4	Eif2ak4	tr|F6Y616|F6Y616_MOUSE Polyadenylate-binding protein-interacting protein 1 OS=Mus musculus GN=Paip1 PE=1 SV=2;tr|D3Z3J6|D3Z3J6_MOUSE Polyadenylate-binding protein-interacting protein 1 OS=Mus musculus GN=Paip1 PE=1 SV=1	30.4	4882600	4924100	5132700	4740700	5142200	4591500	22.2192	22.2314	22.2913	22.1767	22.294	22.1305	-0.00463023	0.00758023	0.0674381	-0.0471797	0.0701059	-0.0933143	-0.224935	0.173966
G3X8P9;Q8R387;O54754	Aldehyde oxidase 1	Aox1	tr|Q8C4N0|Q8C4N0_MOUSE Homocysteine-responsive endoplasmic reticulum-resident ubiquitin-like domain member 1 protein OS=Mus musculus GN=Herpud1 PE=1 SV=1;sp|Q9JJK5|HERP1_MOUSE Homocysteine-responsive endoplasmic reticulum-resident ubiquitin-like domain mem	4.1	23964	24810	15141	25289	19488	14243	14.5486	14.5986	13.8862	14.6262	14.2503	13.798	0.263935	0.313988	-0.398473	0.341577	-0.0343473	-0.48668	-0.22413	0.191503
Q3UKQ7;E9Q8M6;E9PZJ2;Q61179;Q924T6	Interferon regulatory factor 9	Irf9;Isgf3g	sp|Q8CE90-4|MP2K7_MOUSE Isoform 4 of Dual specificity mitogen-activated protein kinase kinase 7 OS=Mus musculus GN=Map2k7;sp|Q8CE90-3|MP2K7_MOUSE Isoform 3 of Dual specificity mitogen-activated protein kinase kinase 7 OS=Mus musculus GN=Map2k7;sp|Q8CE90-5|	5.2	262230	270930	267850	280050	258180	252700	18.0005	18.0476	18.0311	18.0953	17.978	17.9471	-0.0161115	0.0309759	0.014481	0.0787402	-0.038567	-0.0695186	-0.223208	0.0279245
Q9D8S9	BolA-like protein 1	Bola1	tr|B1AV77|B1AV77_MOUSE Aldehyde dehydrogenase OS=Mus musculus GN=Aldh3a2 PE=1 SV=1;tr|B1ATI0|B1ATI0_MOUSE Aldehyde dehydrogenase OS=Mus musculus GN=Aldh3a2 PE=1 SV=1;sp|P47740|AL3A2_MOUSE Fatty aldehyde dehydrogenase OS=Mus musculus GN=Aldh3a2 PE=1 SV=2	20.9	6322100	6600800	6835700	6078600	6816700	6092900	22.592	22.6542	22.7047	22.5353	22.7006	22.5387	-0.0289421	0.033295	0.0837432	-0.0856068	0.0797276	-0.0822168	-0.223007	0.0681097
P70266;A2AFM9;P70266-2	6-phosphofructo-2-kinase/fructose-2,6-bisphosphatase 1;6-phosphofructo-2-kinase;Fructose-2,6-bisphosphatase	Pfkfb1	sp|P52633|STAT6_MOUSE Signal transducer and transcription activator 6 OS=Mus musculus GN=Stat6 PE=1 SV=2	20.8	5016300	5280100	5934000	5211400	5715700	5344400	22.2582	22.3321	22.5006	22.3132	22.4465	22.3496	-0.108514	-0.0345719	0.133868	-0.0534662	0.079793	-0.0171092	-0.222843	0.287542
Q9CPQ3;Q3UBW3	Mitochondrial import receptor subunit TOM22 homolog	Tomm22	tr|G3UXC7|G3UXC7_MOUSE ADAMTS-like 3 OS=Mus musculus GN=Adamtsl3 PE=1 SV=1	7.4	2227700	1922500	1482300	1409200	2032600	1305800	21.0871	20.8746	20.4994	20.4264	20.9549	20.3165	0.39397	0.181398	-0.193748	-0.266709	0.261741	-0.376651	-0.222761	0.108343
Q8R4A6;Q9ESC4;Q9ESC5;Q9CZU4	GTPase Era, mitochondrial	Eral1	sp|P53702|CCHL_MOUSE Cytochrome c-type heme lyase OS=Mus musculus GN=Hccs PE=1 SV=2	65.1	4279600	4205000	4422500	3923700	3879800	4131400	22.029	22.0037	22.0764	21.9038	21.8876	21.9782	0.049264	0.0238939	0.0966502	-0.0759972	-0.0922297	-0.0015812	-0.222692	0.353751
Q497I3;Q05816;Q3TLH6	Fatty acid-binding protein, epidermal	Fabp5	sp|Q8C3F2|F120C_MOUSE Constitutive coactivator of PPAR-gamma-like protein 2 OS=Mus musculus GN=Fam120c PE=1 SV=3;sp|Q8C3F2-3|F120C_MOUSE Isoform 3 of Constitutive coactivator of PPAR-gamma-like protein 2 OS=Mus musculus GN=Fam120c	10.9	1118100	1118900	1228900	1067100	1100200	1200800	20.0926	20.0936	20.2289	20.0253	20.0693	20.1956	-0.0249433	-0.0239114	0.111375	-0.0922971	-0.0482267	0.0780034	-0.222573	0.203692
Q9CQ92;G3X9U9	Mitochondrial fission 1 protein	Fis1	sp|Q6ZQJ5|DNA2_MOUSE DNA replication ATP-dependent helicase/nuclease DNA2 OS=Mus musculus GN=Dna2 PE=1 SV=2	1.5	42762	47103	40017	41982	39171	44483	15.384	15.5235	15.2883	15.3575	15.2575	15.441	0.00873396	0.148224	-0.0869824	-0.0178245	-0.117809	0.0656587	-0.22236	0.246525
Q9CQX2;Q3TN44;Q3TH64	Cytochrome b5 type B	Cyb5b	sp|P08074|CBR2_MOUSE Carbonyl reductase [NADPH] 2 OS=Mus musculus GN=Cbr2 PE=1 SV=1;tr|F6YNX9|F6YNX9_MOUSE Carbonyl reductase [NADPH] 2 (Fragment) OS=Mus musculus GN=Cbr2 PE=1 SV=1	40.6	10071000	7789100	8285700	6417200	7292800	7457700	23.2637	22.893	22.9822	22.6135	22.798	22.8303	0.366908	-0.00377049	0.0853965	-0.283283	-0.0987543	-0.0664964	-0.222327	0.00185382
A0A1Y7VK19;Q9DCB8	Iron-sulfur cluster assembly 2 homolog, mitochondrial	Isca2	sp|Q9JHI5|IVD_MOUSE Isovaleryl-CoA dehydrogenase, mitochondrial OS=Mus musculus GN=Ivd PE=1 SV=1	29.5	5386700	5529900	5261300	4467700	5067200	5405000	22.361	22.3988	22.327	22.0911	22.2728	22.3659	0.05822	0.0960717	0.0242376	-0.211649	-0.0299929	0.0631129	-0.222126	0.0019179
Q5XJE5;Q5XJE5-2	RNA polymerase-associated protein LEO1	Leo1	sp|Q8CF89|TAB1_MOUSE TGF-beta-activated kinase 1 and MAP3K7-binding protein 1 OS=Mus musculus GN=Tab1 PE=1 SV=2	18.9	1223800	1263000	1249500	1194200	1287400	1217600	20.2229	20.2684	20.2529	20.1876	20.296	20.2156	-0.0176519	0.0278349	0.0123312	-0.0529753	0.0554406	-0.0249795	-0.221678	0.00222293
Q544S6;Q9JKJ9;Q05CS3;Q8CFY8	24-hydroxycholesterol 7-alpha-hydroxylase	Cyp39a1	tr|E9Q4G7|E9Q4G7_MOUSE Casein kinase I isoform alpha OS=Mus musculus GN=Csnk1a1 PE=1 SV=1;tr|E9Q3W1|E9Q3W1_MOUSE Casein kinase I isoform alpha OS=Mus musculus GN=Csnk1a1 PE=1 SV=1;tr|E9PWB2|E9PWB2_MOUSE Casein kinase I isoform alpha OS=Mus musculus GN=Csnk	44.3	9841300	10107000	10448000	10155000	9814200	9224000	23.2304	23.2689	23.3167	23.2757	23.2264	23.137	-0.0120958	0.0263382	0.0742102	0.0331736	-0.016074	-0.105552	-0.22157	0.255752
A0A0J9YUP5;Q69ZK1;F8VQG7;Q8BX85		N4bp2	sp|Q8BIV3|RNBP6_MOUSE Ran-binding protein 6 OS=Mus musculus GN=Ranbp6 PE=1 SV=3	4.4	78790	72610	75655	73909	80129	72414	16.2657	16.1479	16.2071	16.1735	16.29	16.144	0.0610193	-0.056825	0.0024422	-0.0312432	0.0853312	-0.0607246	-0.220954	0.00260062
Q9CY97-2;Q9CY97	RNA polymerase II subunit A C-terminal domain phosphatase SSU72	Ssu72	tr|S4R2D2|S4R2D2_MOUSE ADP-ribosylation factor-binding protein GGA3 OS=Mus musculus GN=Gga3 PE=1 SV=1;tr|A2A9W7|A2A9W7_MOUSE ADP-ribosylation factor-binding protein GGA3 OS=Mus musculus GN=Gga3 PE=1 SV=1;sp|Q8BMI3|GGA3_MOUSE ADP-ribosylation factor-binding	5.5	174850	175320	164910	168620	174800	190380	17.4158	17.4196	17.3313	17.3634	17.4153	17.5385	0.00175946	0.00563224	-0.0826795	-0.0505827	0.00134684	0.124524	-0.220927	0.00443273
D3YWS3;Q9JJV2-3;Q9JJV2;Q9JJV2-2	Profilin;Profilin-2	Pfn2	sp|P83741-4|WNK1_MOUSE Isoform 4 of Serine/threonine-protein kinase WNK1 OS=Mus musculus GN=Wnk1;sp|P83741-5|WNK1_MOUSE Isoform 5 of Serine/threonine-protein kinase WNK1 OS=Mus musculus GN=Wnk1;sp|P83741|WNK1_MOUSE Serine/threonine-protein kinase WNK1 OS=M	16.9	11754000	12349000	12840000	12442000	12301000	12336000	23.4866	23.5579	23.6141	23.5687	23.5523	23.5564	-0.0693582	0.00188423	0.0581352	0.0127084	-0.00373438	0.000364685	-0.220797	0.18319
Q8BU88	39S ribosomal protein L22, mitochondrial	Mrpl22	sp|Q9CZW5|TOM70_MOUSE Mitochondrial import receptor subunit TOM70 OS=Mus musculus GN=Tomm70 PE=1 SV=2	44	21824000	23375000	20072000	20950000	19870000	20760000	24.3794	24.4785	24.2587	24.3204	24.2441	24.3073	0.0480131	0.147064	-0.0727181	-0.0109522	-0.0873106	-0.024096	-0.220778	0.247843
E9QLB2;Q3UFF7	Lysophospholipase-like protein 1	Lyplal1	tr|A0A1Y7VJZ2|A0A1Y7VJZ2_MOUSE Glutathione transferase zeta 1 (Maleylacetoacetate isomerase), isoform CRA_c OS=Mus musculus GN=Gstz1 PE=1 SV=1;sp|Q9WVL0|MAAI_MOUSE Maleylacetoacetate isomerase OS=Mus musculus GN=Gstz1 PE=1 SV=1;tr|A0A1Y7VNC1|A0A1Y7VNC1_MOU	37.7	816390	885260	843370	735270	775630	794220	19.6389	19.7557	19.6858	19.4879	19.565	19.5992	0.0168074	0.13365	0.0637146	-0.134177	-0.0570825	-0.0229125	-0.22053	0.00310386
Q8R225;Q8BMD8	Calcium-binding mitochondrial carrier protein SCaMC-1	Slc25a24	tr|F6U2C2|F6U2C2_MOUSE Ataxin-2 (Fragment) OS=Mus musculus GN=Atxn2 PE=1 SV=1	29.7	233590	216040	221140	224200	243070	223890	17.8336	17.7209	17.7546	17.7744	17.891	17.7724	0.0424476	-0.0702324	-0.0365709	-0.0167446	0.099841	-0.0187408	-0.22021	0.273985
Q9D5T0	ATPase family AAA domain-containing protein 1	Atad1	sp|Q8QZT1|THIL_MOUSE Acetyl-CoA acetyltransferase, mitochondrial OS=Mus musculus GN=Acat1 PE=1 SV=1	56.1	27506000	28549000	31655000	23949000	24871000	25084000	24.7132	24.7669	24.9159	24.5135	24.568	24.5803	0.0369435	0.0906373	0.239631	-0.162837	-0.108338	-0.0960355	-0.219893	0.0004
Q3U2C5;Q3U2C5-2	E3 ubiquitin-protein ligase RNF149	Rnf149	sp|Q8R1N0|ZN830_MOUSE Zinc finger protein 830 OS=Mus musculus GN=Znf830 PE=1 SV=1	37.2	2360800	2452800	2459000	2341200	2441000	2626400	21.1708	21.226	21.2296	21.1588	21.219	21.3247	-0.0506549	0.00449889	0.00814102	-0.0626825	-0.00245842	0.103156	-0.218767	0.00562466
Q8BXJ6;Q8BGV0;D3YV21	Probable asparagine--tRNA ligase, mitochondrial	Nars2	sp|Q8R2Y8|PTH2_MOUSE Peptidyl-tRNA hydrolase 2, mitochondrial OS=Mus musculus GN=Ptrh2 PE=1 SV=1	47	7118600	7025300	7124700	6620900	6628800	5919000	22.7632	22.7441	22.7644	22.6586	22.6603	22.4969	0.0819083	0.0628746	0.0831441	-0.0226579	-0.0209375	-0.184332	-0.218631	0.00140598
Q9CZ83;Q9CZ83-2	39S ribosomal protein L55, mitochondrial	Mrpl55	tr|G5E814|G5E814_MOUSE MCG5603 OS=Mus musculus GN=Ndufa11 PE=1 SV=1;sp|Q9D8B4|NDUAB_MOUSE NADH dehydrogenase [ubiquinone] 1 alpha subcomplex subunit 11 OS=Mus musculus GN=Ndufa11 PE=1 SV=2	23.8	662580	668310	696540	608750	595000	503230	19.3377	19.3502	19.4098	19.2155	19.1825	18.9409	0.0982987	0.110721	0.17041	-0.0239461	-0.0569063	-0.298578	-0.218347	0.000521739
Q99N92	39S ribosomal protein L27, mitochondrial	Mrpl27	sp|Q8VEA4|MIA40_MOUSE Mitochondrial intermembrane space import and assembly protein 40 OS=Mus musculus GN=Chchd4 PE=1 SV=1	38.1	1348800	1538000	1552000	1579400	1465900	1497100	20.3632	20.5526	20.5657	20.5909	20.4834	20.5137	-0.148356	0.0410231	0.0540962	0.0793442	-0.0282457	0.00213819	-0.218215	0.000281818
Q9D1I6	39S ribosomal protein L14, mitochondrial	Mrpl14	tr|Q9CXU4|Q9CXU4_MOUSE Mitochondrial import inner membrane translocase subunit TIM23 OS=Mus musculus GN=Gm10273 PE=1 SV=1;sp|Q9WTQ8|TIM23_MOUSE Mitochondrial import inner membrane translocase subunit Tim23 OS=Mus musculus GN=Timm23 PE=1 SV=1	35.4	1838300	1817100	1905000	1952700	1812000	1721200	20.8099	20.7932	20.8614	20.897	20.7892	20.715	-0.00100595	-0.0177404	0.0504128	0.0860921	-0.0217952	-0.0959634	-0.217317	0.000104712
Q9CZN8	Glutamyl-tRNA(Gln) amidotransferase subunit A, mitochondrial	Qrsl1	sp|Q9CZD5|IF3M_MOUSE Translation initiation factor IF-3, mitochondrial OS=Mus musculus GN=Mtif3 PE=1 SV=1	10.5	4403	3457.8	4131.2	3846.9	4494.8	3740.3	12.1043	11.7556	12.0123	11.9095	12.134	11.8689	0.140152	-0.20848	0.048226	-0.0546386	0.169922	-0.0951809	-0.215936	1.2012e-05
Q99N93;Q9CSU4	39S ribosomal protein L16, mitochondrial	Mrpl16	sp|Q9D880|TIM50_MOUSE Mitochondrial import inner membrane translocase subunit TIM50 OS=Mus musculus GN=Timm50 PE=1 SV=1	38	8070400	8180800	8103600	7415900	7099000	7424400	22.9442	22.9638	22.9501	22.8222	22.7592	22.8238	0.0669807	0.0865824	0.0729034	-0.0550377	-0.118044	-0.0533851	-0.214974	0.0332539
Q80SX2;Q3UW06;P08607;F6QLW4	C4b-binding protein	C4bp;C4bpa	sp|Q64310|SURF4_MOUSE Surfeit locus protein 4 OS=Mus musculus GN=Surf4 PE=1 SV=1;tr|E0CXD9|E0CXD9_MOUSE Surfeit locus protein 4 OS=Mus musculus GN=Surf4 PE=1 SV=1;tr|F7CH13|F7CH13_MOUSE Surfeit locus protein 4 (Fragment) OS=Mus musculus GN=Surf4 PE=1 SV=1	18.2	4439600	4547600	4870500	4295300	4229400	4526800	22.082	22.1167	22.2156	22.0343	22.012	22.1101	-0.0131217	0.021554	0.120518	-0.0607925	-0.0830984	0.0149402	-0.214119	0.124748
Q8VBW8	Tetratricopeptide repeat protein 36	Ttc36	sp|O70477|PKNX1_MOUSE Homeobox protein PKNOX1 OS=Mus musculus GN=Pknox1 PE=1 SV=3;sp|Q8BG99|PKNX2_MOUSE Homeobox protein PKNOX2 OS=Mus musculus GN=Pknox2 PE=2 SV=1	1.8	255470	290730	313740	235130	278930	414600	17.9628	18.1493	18.2592	17.8431	18.0895	18.6614	-0.198094	-0.0115676	0.0983219	-0.317789	-0.0713444	0.500473	-0.212697	0.263758
Q8R519	2-amino-3-carboxymuconate-6-semialdehyde decarboxylase	Acmsd	sp|Q9JKP8|CHRC1_MOUSE Chromatin accessibility complex protein 1 OS=Mus musculus GN=Chrac1 PE=1 SV=1	20.2	19431	18328	13887	13632	14747	17677	14.2461	14.1618	13.7614	13.7347	13.8481	14.1096	0.269121	0.18481	-0.215504	-0.242242	-0.128818	0.132634	-0.212598	0.197099
P54869;Q8N7N8	Hydroxymethylglutaryl-CoA synthase, mitochondrial	Hmgcs2	sp|Q9R257|HEBP1_MOUSE Heme-binding protein 1 OS=Mus musculus GN=Hebp1 PE=1 SV=2;tr|A0A140T8J4|A0A140T8J4_MOUSE Heme-binding protein 1 OS=Mus musculus GN=Hebp1 PE=1 SV=1	35.3	547030	548420	605130	562160	579370	540220	19.0613	19.0649	19.2069	19.1006	19.1441	19.0432	-0.0422399	-0.0385787	0.103385	-0.00287904	0.0406251	-0.0603128	-0.212064	0.0338407
D3Z316;Q9CQF4	Uncharacterized protein C6orf203 homolog	1700021F05Rik	sp|Q5EBG6|HSPB6_MOUSE Heat shock protein beta-6 OS=Mus musculus GN=Hspb6 PE=1 SV=1	67.3	1737800	1671800	1458700	1366600	1446000	1414300	20.7288	20.673	20.4763	20.3822	20.4636	20.4317	0.202913	0.147053	-0.0496658	-0.143758	-0.0622815	-0.0942609	-0.211946	0.000665347
Q3TKL5;Q922R1	UPF0183 protein C16orf70 homolog	D230025D16Rik	sp|Q9WTX6|CUL1_MOUSE Cullin-1 OS=Mus musculus GN=Cul1 PE=1 SV=1;tr|Q3TPM3|Q3TPM3_MOUSE Cullin-1 (Fragment) OS=Mus musculus GN=Cul1 PE=1 SV=1	41.2	14942000	15254000	15896000	14669000	14786000	14803000	23.8329	23.8627	23.9222	23.8063	23.8177	23.8194	-0.0106462	0.0191682	0.0786443	-0.0372489	-0.0257876	-0.0241298	-0.211491	0.454774
Q9D9V3-2;Q9D9V3;E0CXS3	Ethylmalonyl-CoA decarboxylase	Echdc1	sp|Q921H9|COA7_MOUSE Cytochrome c oxidase assembly factor 7 OS=Mus musculus GN=Coa7 PE=1 SV=1	29	3507800	3844500	3633100	3477900	3302400	4222600	21.7421	21.8744	21.7928	21.7298	21.6551	22.0097	-0.0585046	0.0737249	-0.00787	-0.0708546	-0.145556	0.209061	-0.210783	0.00909048
Q6PDY2	2-aminoethanethiol dioxygenase	Ado	tr|Q9CRB1|Q9CRB1_MOUSE Galectin OS=Mus musculus GN=Lgals7 PE=1 SV=1;sp|O54974|LEG7_MOUSE Galectin-7 OS=Mus musculus GN=Lgals7 PE=2 SV=3;tr|D3Z141|D3Z141_MOUSE Galectin (Fragment) OS=Mus musculus GN=Lgals7 PE=1 SV=1	33.8	436340	327560	278530	286430	390640	263320	18.7351	18.3214	18.0875	18.1278	18.5755	18.0065	0.426139	0.0124452	-0.221481	-0.181131	0.266526	-0.302497	-0.210732	0.0014386
P47791;Q3TXK9;Q3U9R7;Q3UAS7;Q3UB84;Q3TWI5;Q91Z57	Glutathione reductase, mitochondrial	Gsr	sp|Q80Y14|GLRX5_MOUSE Glutaredoxin-related protein 5, mitochondrial OS=Mus musculus GN=Glrx5 PE=1 SV=2	4.6	729450	691050	529430	581090	521980	678120	19.4764	19.3984	19.0141	19.1484	18.9936	19.3712	0.242753	0.164734	-0.219616	-0.0852944	-0.240061	0.137485	-0.21061	0.00193126
A2AKN8;E9PVW0;Q9D0H8		Mup8	sp|Q8R0L9-2|TADA3_MOUSE Isoform 2 of Transcriptional adapter 3 OS=Mus musculus GN=Tada3;sp|Q8R0L9|TADA3_MOUSE Transcriptional adapter 3 OS=Mus musculus GN=Tada3 PE=1 SV=1;tr|A0A0R4J1I2|A0A0R4J1I2_MOUSE Transcriptional adapter 3 OS=Mus musculus GN=Tada3 PE=	18.6	229410	242520	233960	211730	244300	248560	17.8076	17.8877	17.8359	17.6919	17.8983	17.9232	-0.0331997	0.0469758	-0.00486604	-0.148902	0.0575259	0.0824662	-0.210377	0.822283
Q8VID5;Q76MT3;Q8VE77;J3QM90;J3QP94	ATP-dependent DNA helicase Q5	Recql5	tr|A0A1L1SUI7|A0A1L1SUI7_MOUSE General transcription factor 3C polypeptide 6 (Fragment) OS=Mus musculus GN=Gtf3c6 PE=1 SV=1;tr|Q9DB36|Q9DB36_MOUSE General transcription factor 3C polypeptide 6 OS=Mus musculus GN=Gtf3c6 PE=1 SV=1;sp|Q9D8P7|TF3C6_MOUSE Gener	21.3	381890	373650	375200	357490	405580	387720	18.5428	18.5113	18.5173	18.4475	18.6296	18.5647	0.00725563	-0.024214	-0.0182417	-0.0879986	0.094085	0.0291136	-0.210113	0.856554
D3Z7R0;A0A0U1RQ97;A0A0U1RNL7;A0A0U1RPT4;Q8C6H9;Q3UCB5;Q3UC13;O55028	[3-methyl-2-oxobutanoate dehydrogenase [lipoamide]] kinase, mitochondrial	Bckdk	sp|P48962|ADT1_MOUSE ADP/ATP translocase 1 OS=Mus musculus GN=Slc25a4 PE=1 SV=4	66.1	38320000	39754000	41394000	35243000	36113000	32732000	25.1916	25.2446	25.3029	25.0708	25.106	24.9642	0.0449016	0.097904	0.156226	-0.0758593	-0.0406777	-0.182494	-0.209963	0.000990619
Q3TW27;Q922L6	Negative elongation factor D	Nelfcd	tr|Q9DC42|Q9DC42_MOUSE Adhesion G protein-coupled receptor E5 OS=Mus musculus GN=Adgre5 PE=1 SV=1;tr|A0A0D9SEG8|A0A0D9SEG8_MOUSE Adhesion G protein-coupled receptor E5 OS=Mus musculus GN=Adgre5 PE=1 SV=1;tr|E9QMJ5|E9QMJ5_MOUSE Adhesion G protein-coupled re	21.2	2023100	1808300	2513900	2172400	2004300	2104500	20.9481	20.7862	21.2615	21.0509	20.9347	21.005	-0.0495981	-0.211532	0.263761	0.053124	-0.0630673	0.00731173	-0.20946	0.00106569
Q5F2I0;P01631	Ig kappa chain V-II region 26-10	IgG1 anti-TS1 VL	sp|Q8R3P6|INT14_MOUSE Integrator complex subunit 14 OS=Mus musculus GN=Ints14 PE=1 SV=1;sp|Q8R3P6-2|INT14_MOUSE Isoform 2 of Integrator complex subunit 14 OS=Mus musculus GN=Ints14	11.8	497270	508860	486200	495750	481660	492560	18.9237	18.9569	18.8912	18.9193	18.8777	18.9099	0.0105668	0.0438062	-0.0219127	0.0061502	-0.0354475	-0.0031631	-0.209194	0.0571845
Q8R123;Q8R123-2;F8WGX4	FAD synthase;Molybdenum cofactor biosynthesis protein-like region;FAD synthase region	Flad1	sp|Q99M87|DNJA3_MOUSE DnaJ homolog subfamily A member 3, mitochondrial OS=Mus musculus GN=Dnaja3 PE=1 SV=1;sp|Q99M87-3|DNJA3_MOUSE Isoform 3 of DnaJ homolog subfamily A member 3, mitochondrial OS=Mus musculus GN=Dnaja3;sp|Q99M87-2|DNJA3_MOUSE Isoform 2 of	30.6	1755600	1746900	1833500	1741800	1836400	1747600	20.7435	20.7364	20.8062	20.7321	20.8084	20.7369	-0.0170685	-0.0242356	0.0455676	-0.0284537	0.0478477	-0.0236576	-0.205932	0.00138977
Q8BJ03-2;Q8BJ03	Cytochrome c oxidase assembly protein COX15 homolog	Cox15	tr|Q3U9H3|Q3U9H3_MOUSE Bcl-associated death promoter, isoform CRA_a OS=Mus musculus GN=Bad PE=1 SV=1;sp|Q61337|BAD_MOUSE Bcl2-associated agonist of cell death OS=Mus musculus GN=Bad PE=1 SV=1	9.9	338490	351590	349570	332970	342510	347350	18.3688	18.4235	18.4152	18.345	18.3858	18.406	-0.021973	0.0328079	0.0244952	-0.045694	-0.00494006	0.0153039	-0.205772	0.0197595
A2AHX9;Q9QWX2;Q5HZH3;Q3T9W4;O35843;Q64373-2;Q64373-3;Q64373-4;Q64373;A2AHX7;A2AHX8;Q99N35;Q99N36	Bcl-2-like protein 1	Bcl2l1;Bclx	sp|Q8BZ03|KPCD2_MOUSE Serine/threonine-protein kinase D2 OS=Mus musculus GN=Prkd2 PE=1 SV=1	14.1	1423600	1405800	1471200	1330100	1384600	1321400	20.4411	20.423	20.4886	20.3431	20.401	20.3336	0.0360439	0.0178914	0.0834934	-0.0619653	-0.00403071	-0.0714327	-0.205287	0.00387006
Q3TQZ0;Q3U821;Q9CRF5;Q3TI30;Q3THS2		Wdr75	sp|A2RSJ4|UH1BL_MOUSE UHRF1-binding protein 1-like OS=Mus musculus GN=Uhrf1bp1l PE=1 SV=2;tr|Q8C318|Q8C318_MOUSE UHRF1-binding protein 1-like (Fragment) OS=Mus musculus GN=Uhrf1bp1l PE=1 SV=1	4	457760	502290	474550	584710	485700	473800	18.8042	18.9382	18.8562	19.1574	18.8897	18.8539	-0.112365	0.0215644	-0.0603961	0.240765	-0.0268907	-0.062678	-0.205235	0.102914
Q8CD10	Calcium uptake protein 2, mitochondrial	Micu2	sp|Q9Z2Z6|MCAT_MOUSE Mitochondrial carnitine/acylcarnitine carrier protein OS=Mus musculus GN=Slc25a20 PE=1 SV=1	65.1	9530900	9726200	10416000	9115900	9002800	8643700	23.1842	23.2134	23.3123	23.12	23.1019	23.0432	0.0216748	0.0509386	0.149792	-0.0425526	-0.0605639	-0.119289	-0.20512	0.0109234
G4V4Z2;G4V4Z1		gag;gag-pro-pol	sp|Q61136|PRP4B_MOUSE Serine/threonine-protein kinase PRP4 homolog OS=Mus musculus GN=Prpf4b PE=1 SV=3	24.6	8591200	8926600	9244800	8652000	8800800	8657800	23.0344	23.0897	23.1402	23.0446	23.0692	23.0456	-0.0361872	0.0190639	0.0695952	-0.0260132	-0.00141222	-0.0250464	-0.204503	0.0754155
E9Q7N5;Q8R2Q4-3;Q8R2Q4-2;Q8R2Q4;Q3TML3;Q3TSU6;Q8C1C2	Ribosome-releasing factor 2, mitochondrial	Gfm2	sp|Q5M8N4-2|D39U1_MOUSE Isoform 2 of Epimerase family protein SDR39U1 OS=Mus musculus GN=Sdr39u1;sp|Q5M8N4|D39U1_MOUSE Epimerase family protein SDR39U1 OS=Mus musculus GN=Sdr39u1 PE=1 SV=1	9.9	49080	45652	43347	38047	43180	42756	15.5828	15.4784	15.4036	15.2155	15.3981	15.3838	0.172466	0.0680083	-0.00673757	-0.194887	-0.0123065	-0.0265428	-0.204222	0.000134367
O55239;D3YX59	Nicotinamide N-methyltransferase	Nnmt	sp|Q3UVL4|VPS51_MOUSE Vacuolar protein sorting-associated protein 51 homolog OS=Mus musculus GN=Vps51 PE=1 SV=2;sp|Q3UVL4-2|VPS51_MOUSE Isoform 2 of Vacuolar protein sorting-associated protein 51 homolog OS=Mus musculus GN=Vps51	34.7	2292800	2310800	2380400	2257800	2368800	2355200	21.1287	21.14	21.1828	21.1065	21.1757	21.1674	-0.0214946	-0.0102127	0.0325989	-0.0436874	0.0255513	0.0172445	-0.204039	0.039708
Q810B1;Q6P060;Q5RL20;Q99N89	39S ribosomal protein L43, mitochondrial	Mrpl43	sp|Q3V3R1|C1TM_MOUSE Monofunctional C1-tetrahydrofolate synthase, mitochondrial OS=Mus musculus GN=Mthfd1l PE=1 SV=2	48.9	31446000	32246000	31997000	30963000	29661000	25319000	24.9064	24.9426	24.9314	24.884	24.8221	24.5937	0.0596655	0.0959092	0.0847256	0.0373342	-0.0246438	-0.252991	-0.203964	0.182804
Q5UCA9;Q8C7E4;Q6NXX2;Q9JJH1;Q8C663	Ribonuclease 4	Rnase4	sp|Q6P6J9|TXD15_MOUSE Thioredoxin domain-containing protein 15 OS=Mus musculus GN=Txndc15 PE=1 SV=1	8.7	160000	181250	150040	159880	160220	178920	17.2877	17.4676	17.195	17.2866	17.2897	17.449	-0.0415545	0.138355	-0.134279	-0.0426369	-0.0395722	0.119688	-0.203818	0.0708045
Q58E61;A0A075B6A3;A0A0A6YXW6;Q91Z07		Igh;Igha	sp|Q6P9Q6|FKB15_MOUSE FK506-binding protein 15 OS=Mus musculus GN=Fkbp15 PE=1 SV=2;sp|Q6P9Q6-2|FKB15_MOUSE Isoform B of FK506-binding protein 15 OS=Mus musculus GN=Fkbp15;tr|Q80YW9|Q80YW9_MOUSE Peptidylprolyl isomerase OS=Mus musculus GN=Fkbp15 PE=1 SV=1	26.7	6289000	6450700	6558500	6251900	6500300	6260900	22.5844	22.621	22.6449	22.5759	22.6321	22.5779	-0.0216399	0.0149852	0.0388953	-0.0301759	0.0260357	-0.0281005	-0.203561	0.618244
Q3U186	Probable arginine--tRNA ligase, mitochondrial	Rars2	sp|Q8BK08|TMM11_MOUSE Transmembrane protein 11, mitochondrial OS=Mus musculus GN=Tmem11 PE=1 SV=1;tr|E9Q933|E9Q933_MOUSE Transmembrane protein 11, mitochondrial OS=Mus musculus GN=Tmem11 PE=1 SV=1;tr|Z4YN74|Z4YN74_MOUSE Transmembrane protein 11, mitochondr	22.6	2651900	2748600	2459400	2423400	2232000	2304200	21.3386	21.3903	21.2299	21.2086	21.0899	21.1358	0.106415	0.158086	-0.00230448	-0.0235783	-0.142274	-0.0963449	-0.202902	0.000587755
Q9R059;F2Z455	Four and a half LIM domains protein 3	Fhl3	tr|A0A0R4J040|A0A0R4J040_MOUSE Bifunctional apoptosis regulator OS=Mus musculus GN=Bfar PE=1 SV=1;sp|Q8R079|BFAR_MOUSE Bifunctional apoptosis regulator OS=Mus musculus GN=Bfar PE=1 SV=1;tr|D6RG73|D6RG73_MOUSE Bifunctional apoptosis regulator OS=Mus musculu	12.2	744380	773890	785960	718550	776040	750680	19.5057	19.5618	19.5841	19.4547	19.5658	19.5178	-0.0259676	0.0301216	0.052449	-0.0769183	0.0341241	-0.0138088	-0.202445	0.454617
A6H611;Q8BLL4;A0A286YDC5;A0A286YCX4	Mitochondrial intermediate peptidase	Mipep	sp|Q791T5-2|MTCH1_MOUSE Isoform 2 of Mitochondrial carrier homolog 1 OS=Mus musculus GN=Mtch1;sp|Q791T5|MTCH1_MOUSE Mitochondrial carrier homolog 1 OS=Mus musculus GN=Mtch1 PE=1 SV=1	28	3527100	3627800	3595100	3152300	3276100	2917300	21.7501	21.7907	21.7776	21.588	21.6435	21.4762	0.0790446	0.119657	0.106594	-0.083033	-0.0274585	-0.194804	-0.202319	0.0148221
Q8BTB8;Q9CQ40	39S ribosomal protein L49, mitochondrial	Mrpl49	sp|Q8K4Z3|NNRE_MOUSE NAD(P)H-hydrate epimerase OS=Mus musculus GN=Naxe PE=1 SV=1	37.6	4365200	4738900	4548500	4113300	4473400	4144900	22.0576	22.1761	22.117	21.9719	22.0929	21.9829	-0.00878494	0.10972	0.0505582	-0.0945364	0.0265391	-0.0834954	-0.201952	0.229694
Q61297	Alpha-amylase		sp|Q08761|PROS_MOUSE Vitamin K-dependent protein S OS=Mus musculus GN=Pros1 PE=2 SV=1	3.9	131080	131360	158840	139070	145090	176780	17.0001	17.0032	17.2772	17.0855	17.1466	17.4316	-0.157263	-0.154184	0.119864	-0.0718991	-0.0107623	0.274245	-0.201528	0.516951
Q9R1Q6	Transmembrane protein 176B	Tmem176b	sp|Q8BPG6|SUMF2_MOUSE Sulfatase-modifying factor 2 OS=Mus musculus GN=Sumf2 PE=1 SV=2	38.6	3500700	3502300	3729300	3338900	3564800	4381700	21.7392	21.7399	21.8305	21.6709	21.7654	22.0631	-0.0622792	-0.0616199	0.0289822	-0.13055	-0.0361015	0.261568	-0.201136	0.164947
E0CZ61;E0CZ38;E0CXP6;E0CYZ5;E0CX23		Gm16039	tr|F6RXH3|F6RXH3_MOUSE Protein phosphatase 1 regulatory subunit 3F (Fragment) OS=Mus musculus GN=Ppp1r3f PE=1 SV=1;sp|Q9JIG4|PPR3F_MOUSE Protein phosphatase 1 regulatory subunit 3F OS=Mus musculus GN=Ppp1r3f PE=1 SV=3;sp|Q9JIG4-2|PPR3F_MOUSE Isoform 2 of P	4	17628	18630	20354	16736	18817	19865	14.1056	14.1853	14.313	14.0307	14.1997	14.2779	-0.0798027	-4.38268e-05	0.127641	-0.154717	0.0143651	0.0925573	-0.20103	0.00410704
Q8R0Z6	Angiopoietin-related protein 6	Angptl6	sp|P21279|GNAQ_MOUSE Guanine nucleotide-binding protein G(q) subunit alpha OS=Mus musculus GN=Gnaq PE=1 SV=4	40.1	4941900	4538500	4754800	4331600	4582400	4144600	22.2366	22.1138	22.181	22.0465	22.1277	21.9828	0.121915	-0.000934831	0.0662343	-0.0682504	0.012953	-0.131918	-0.200961	0.551214
G5E8T9;Q99KB8;A0A0R4J052;Q99KB8-2;E9PYA3;E9Q2H8;D3YWI0	Hydroxyacylglutathione hydrolase, mitochondrial	Hagh	sp|Q9CZD3|GARS_MOUSE Glycine--tRNA ligase OS=Mus musculus GN=Gars PE=1 SV=1	54.9	82982000	86450000	87418000	85923000	87794000	79902000	26.3063	26.3654	26.3814	26.3565	26.3876	26.2517	-0.0352004	0.0238671	0.0399315	0.0150455	0.0461235	-0.0897672	-0.200756	0.143699
Q3U5V4;Q3UV15;Q3ULT8;Q3UG25;Q4U105;Q9WTK5;Q4U108	Nuclear factor NF-kappa-B p100 subunit;Nuclear factor NF-kappa-B p52 subunit	Nfkb2	sp|A2A791-2|ZMYM4_MOUSE Isoform 2 of Zinc finger MYM-type protein 4 OS=Mus musculus GN=Zmym4;sp|A2A791|ZMYM4_MOUSE Zinc finger MYM-type protein 4 OS=Mus musculus GN=Zmym4 PE=1 SV=1;tr|F6VYE2|F6VYE2_MOUSE Zinc finger MYM-type protein 4 (Fragment) OS=Mus mus	10	3562700	3780500	3717800	3494100	3725600	3835800	21.7645	21.8501	21.826	21.7365	21.829	21.8711	-0.0483487	0.0372573	0.0131294	-0.0763988	0.0161531	0.0582078	-0.200744	0.359449
Q8C547;Q8C547-2;Q8C547-3	HEAT repeat-containing protein 5B	Heatr5b	sp|E9Q6J5-2|BD1L1_MOUSE Isoform 2 of Biorientation of chromosomes in cell division protein 1-like 1 OS=Mus musculus GN=Bod1l;sp|E9Q6J5|BD1L1_MOUSE Biorientation of chromosomes in cell division protein 1-like 1 OS=Mus musculus GN=Bod1l PE=1 SV=1;sp|E9Q6J5-3	14.7	6711300	7277800	7099700	6822200	6919000	6965000	22.6782	22.7951	22.7593	22.7018	22.7221	22.7317	-0.0532039	0.0637063	0.027962	-0.0295591	-0.00923257	0.000327243	-0.200296	0.00535676
Q9D0B5	Thiosulfate sulfurtransferase/rhodanese-like domain-containing protein 3	Tstd3	sp|P25911-2|LYN_MOUSE Isoform 2 of Tyrosine-protein kinase Lyn OS=Mus musculus GN=Lyn;sp|P25911|LYN_MOUSE Tyrosine-protein kinase Lyn OS=Mus musculus GN=Lyn PE=1 SV=4	8.1	11522	10503	11677	10164	10176	8384.3	13.4921	13.3585	13.5114	13.3112	13.3129	13.0335	0.155514	0.0219242	0.174792	-0.025409	-0.0237067	-0.303115	-0.20012	0.0122407
Q9CXP6;Q71KT5;E0CYD6;E0CX74;Q91WJ6;E9Q4M8	Delta(14)-sterol reductase	Tm7sf2	sp|Q5SXJ3|FANCJ_MOUSE Fanconi anemia group J protein homolog OS=Mus musculus GN=Brip1 PE=2 SV=1	1.9	24138	25371	26950	26810	28024	24967	14.559	14.6309	14.718	14.7105	14.7744	14.6077	-0.107732	-0.0358577	0.0512472	0.0437332	0.107625	-0.0590156	-0.199853	0.211799
Q7TMH5;Q9D1P0;F7CXG9	39S ribosomal protein L13, mitochondrial	Mrpl13	sp|Q9Z0V7|TI17B_MOUSE Mitochondrial import inner membrane translocase subunit Tim17-B OS=Mus musculus GN=Timm17b PE=1 SV=1;tr|A2AES1|A2AES1_MOUSE Mitochondrial import inner membrane translocase subunit Tim17-B (Fragment) OS=Mus musculus GN=Timm17b PE=1 SV=	39	907640	842110	984440	813340	831070	858530	19.7918	19.6836	19.9089	19.6335	19.6646	19.7115	0.059432	-0.0486795	0.176615	-0.0988296	-0.0677182	-0.0208197	-0.199256	0.000413793
B7ZNV0;B2RSG2;O35980	Endonuclease III-like protein 1	Nthl1	sp|Q6P3B9|RBFA_MOUSE Putative ribosome-binding factor A, mitochondrial OS=Mus musculus GN=Rbfa PE=2 SV=1	8	227600	227810	223080	235380	251290	236150	17.7961	17.7975	17.7672	17.8446	17.939	17.8493	-0.0361563	-0.0348258	-0.0650957	0.0123348	0.106696	0.0170466	-0.198999	0.0434255
Q58DZ5;Q9D2R8;Q8R2K5	28S ribosomal protein S33, mitochondrial	Mrps33	sp|P52503|NDUS6_MOUSE NADH dehydrogenase [ubiquinone] iron-sulfur protein 6, mitochondrial OS=Mus musculus GN=Ndufs6 PE=1 SV=2;tr|A0A1Y7VM38|A0A1Y7VM38_MOUSE NADH dehydrogenase [ubiquinone] iron-sulfur protein 6, mitochondrial OS=Mus musculus GN=Ndufs6 PE=	57.8	3253200	3519300	2850700	2674700	2791500	3532700	21.6334	21.7469	21.4429	21.3509	21.4126	21.7523	0.0769173	0.190346	-0.113626	-0.205565	-0.143902	0.195829	-0.1989	0.0507179
G8JL35;E0CXA9;Q3UGM5;Q6PEB6;E0CYJ0	MOB-like protein phocein	Mob4	sp|Q8CFE2|HPF1_MOUSE Histone PARylation factor 1 OS=Mus musculus GN=Hpf1 PE=1 SV=1	40.2	3781000	3744700	3907200	3796800	3669900	3905300	21.8503	21.8364	21.8977	21.8564	21.8073	21.897	-0.00718402	-0.0211017	0.0401832	-0.00116787	-0.0502111	0.0394815	-0.198838	0.60816
A0A0R4J0I1;P07759	Serine protease inhibitor A3K	Serpina3k	sp|P58158|B3GA3_MOUSE Galactosylgalactosylxylosylprotein 3-beta-glucuronosyltransferase 3 OS=Mus musculus GN=B3gat3 PE=1 SV=1	2.7	164910	155580	167930	167930	162630	169570	17.3313	17.2473	17.3575	17.3575	17.3112	17.3715	0.00192391	-0.0820984	0.028105	0.028105	-0.0181616	0.042126	-0.198507	0.6108
Q547V2;D3Z7M4;E9Q138;E9PU89;Q4VJC0;Q4VJB9;Q8CAR0;P05017;P05017-2	Insulin-like growth factor I	Igf1	sp|P70290|EM55_MOUSE 55 kDa erythrocyte membrane protein OS=Mus musculus GN=Mpp1 PE=1 SV=1;tr|A2AN84|A2AN84_MOUSE 55 kDa erythrocyte membrane protein OS=Mus musculus GN=Mpp1 PE=1 SV=1;tr|B7ZCL8|B7ZCL8_MOUSE 55 kDa erythrocyte membrane protein OS=Mus muscul	43.1	12167000	12637000	13023000	13347000	12697000	11292000	23.5365	23.5912	23.6346	23.67	23.598	23.4288	-0.0400254	0.0146551	0.0580629	0.0935166	0.0214887	-0.147698	-0.198475	0.130491
Q9CPR5;Q9CPR5-2	39S ribosomal protein L15, mitochondrial	Mrpl15	sp|O35857|TIM44_MOUSE Mitochondrial import inner membrane translocase subunit TIM44 OS=Mus musculus GN=Timm44 PE=1 SV=2	48.5	11288000	11683000	11088000	10388000	10117000	10771000	23.4283	23.4779	23.4025	23.3084	23.2703	23.3606	0.0536146	0.103236	0.0278239	-0.0662573	-0.104394	-0.0140231	-0.198359	0
Q9JKR6	Hypoxia up-regulated protein 1	Hyou1	tr|F8WJD4|F8WJD4_MOUSE Symplekin OS=Mus musculus GN=Sympk PE=1 SV=1;sp|Q80X82|SYMPK_MOUSE Symplekin OS=Mus musculus GN=Sympk PE=1 SV=1	35.1	14125000	14695000	14975000	14421000	14081000	14601000	23.7517	23.8088	23.8361	23.7817	23.7472	23.7996	-0.0357692	0.0213053	0.0485359	-0.00584886	-0.0402703	0.0120471	-0.198223	0.0679463
Q545H8;P97348;G3X9Y4	Rho-related GTP-binding protein RhoD	Rhod	sp|P10639|THIO_MOUSE Thioredoxin OS=Mus musculus GN=Txn PE=1 SV=3	85.7	34978000	34697000	36092000	34744000	37303000	35549000	25.0599	25.0483	25.1052	25.0503	25.1528	25.0833	-0.0233526	-0.0349895	0.0218787	-0.0330365	0.0694913	8.59131e-06	-0.197777	0.201684
Q3TT85;H7BX59;Q9WU56-4;Q9WU56-2;Q9WU56-3;Q9WU56;D3YWU8;D3Z092	tRNA pseudouridine synthase;tRNA pseudouridine synthase A, mitochondrial	Pus1	sp|Q3UQ84|SYTM_MOUSE Threonine--tRNA ligase, mitochondrial OS=Mus musculus GN=Tars2 PE=1 SV=1;tr|Q922A3|Q922A3_MOUSE Tars2 protein OS=Mus musculus GN=Tars2 PE=1 SV=1;tr|Q3TP97|Q3TP97_MOUSE Threonine--tRNA ligase, mitochondrial OS=Mus musculus GN=Tars2 PE=1	16.5	1912300	2011100	1990600	1882100	1887300	1946300	20.8669	20.9396	20.9248	20.8439	20.8479	20.8923	-0.0190075	0.0536685	0.038887	-0.0419731	-0.0379926	0.00641774	-0.197524	0.423856
Q7TQ39;Q8C2B1;Q61213;Q0VGN5;Q1W5W7;P03975	IgE-binding protein	gag;BC094435;gag-pol;Iap	sp|Q9D832|DNJB4_MOUSE DnaJ homolog subfamily B member 4 OS=Mus musculus GN=Dnajb4 PE=1 SV=1	58.5	13631000	13428000	15905000	14328000	15327000	12326000	23.7004	23.6787	23.923	23.7723	23.8696	23.5552	-0.0494808	-0.0711278	0.173108	0.022465	0.119703	-0.194668	-0.196736	0.353839
Q9QY73	Transmembrane protein 59	Tmem59	sp|Q8BLU0|FLRT2_MOUSE Leucine-rich repeat transmembrane protein FLRT2 OS=Mus musculus GN=Flrt2 PE=1 SV=1	1.7	97717	104000	114310	130570	95784	106200	16.5763	16.6662	16.8026	16.9945	16.5475	16.6964	-0.137599	-0.0476965	0.0886715	0.280543	-0.166423	-0.0174963	-0.196568	0.556746
Q9CPW3	39S ribosomal protein L54, mitochondrial	Mrpl54	sp|Q99LC3|NDUAA_MOUSE NADH dehydrogenase [ubiquinone] 1 alpha subcomplex subunit 10, mitochondrial OS=Mus musculus GN=Ndufa10 PE=1 SV=1	51	13797000	14366000	14259000	13038000	13555000	12688000	23.7179	23.7762	23.7654	23.6362	23.6923	23.597	0.0203716	0.0786754	0.0678898	-0.0612605	-0.00515792	-0.100518	-0.196482	0.192676
Q9CR13	UPF0562 protein C7orf55 homolog		sp|P05063|ALDOC_MOUSE Fructose-bisphosphate aldolase C OS=Mus musculus GN=Aldoc PE=1 SV=4	25.1	22595	20436	19922	21868	26000	21108	14.4637	14.3188	14.2821	14.4165	14.6662	14.3655	0.0449033	-0.0999874	-0.136738	-0.002279	0.247411	-0.0533104	-0.195268	0.0462077
Q5RKZ7;Q5RKZ7-2	Molybdenum cofactor biosynthesis protein 1;Cyclic pyranopterin monophosphate synthase;Cyclic pyranopterin monophosphate synthase accessory protein	Mocs1	sp|Q8BGV8|MID51_MOUSE Mitochondrial dynamics protein MID51 OS=Mus musculus GN=Mief1 PE=1 SV=1	2.2	91408	87269	87553	85432	87049	78483	16.48	16.4132	16.4179	16.3825	16.4095	16.2601	0.0861653	0.0193141	0.0240015	-0.0113786	0.0156726	-0.133775	-0.194832	0.0420801
P97287;P97287-2	Induced myeloid leukemia cell differentiation protein Mcl-1 homolog	Mcl1	sp|Q99MR8|MCCA_MOUSE Methylcrotonoyl-CoA carboxylase subunit alpha, mitochondrial OS=Mus musculus GN=Mccc1 PE=1 SV=2;tr|A0A0G2JFQ5|A0A0G2JFQ5_MOUSE Methylcrotonoyl-CoA carboxylase subunit alpha, mitochondrial OS=Mus musculus GN=Mccc1 PE=1 SV=1	12.7	1160300	1193100	1198600	1049400	1088800	1140200	20.1461	20.1863	20.1929	20.0011	20.0543	20.1209	0.0291389	0.069356	0.0759913	-0.115794	-0.06262	0.00392796	-0.194312	0.00174446
P01027	Complement C3;Complement C3 beta chain;C3-beta-c;Complement C3 alpha chain;C3a anaphylatoxin;Acylation stimulating protein;Complement C3b alpha chain;Complement C3c alpha chain fragment 1;Complement C3dg fragment;Complement C3g fragment;Complement C3d fragment;Complement C3f fragment;Complement C3c alpha chain fragment 2	C3	tr|E9Q150|E9Q150_MOUSE Segment polarity protein dishevelled homolog DVL-3 OS=Mus musculus GN=Dvl3 PE=1 SV=1;tr|E9Q967|E9Q967_MOUSE Segment polarity protein dishevelled homolog DVL-3 OS=Mus musculus GN=Dvl3 PE=1 SV=1;sp|Q61062|DVL3_MOUSE Segment polarity pr	11.2	418730	409400	434880	383540	452970	358740	18.6757	18.6432	18.7303	18.549	18.7891	18.4526	0.035707	0.00319778	0.090304	-0.0909363	0.149102	-0.187375	-0.194209	0.211658
Q8R1S9	Sodium-coupled neutral amino acid transporter 4	Slc38a4	sp|Q99LI9|CLP1_MOUSE Polyribonucleotide 5-hydroxyl-kinase Clp1 OS=Mus musculus GN=Clp1 PE=1 SV=1	12.5	1236300	1202000	1243200	1290600	1343800	1157900	20.2376	20.197	20.2456	20.2996	20.3579	20.1431	-0.00920366	-0.0497956	-0.00117413	0.0528094	0.111086	-0.103722	-0.194095	0.101915
Q9D0R9	WD repeat-containing protein 89	Wdr89	sp|Q64314|CD34_MOUSE Hematopoietic progenitor cell antigen CD34 OS=Mus musculus GN=Cd34 PE=1 SV=1;sp|Q64314-2|CD34_MOUSE Isoform Short of Hematopoietic progenitor cell antigen CD34 OS=Mus musculus GN=Cd34	6.3	100290	99203	115230	123530	76103	150630	16.6138	16.5981	16.8142	16.9145	16.2157	17.2006	-0.11233	-0.128052	0.0880088	0.188354	-0.510482	0.474502	-0.194073	0.695973
Q80TJ7;Q3UXF1;F7BTQ5;Q3UZ32;A2ABV1;A2ABV3;Z4YL84;Q80TJ7-3;Q80TJ7-2	Histone lysine demethylase PHF8	Phf8	sp|O70551|SRPK1_MOUSE SRSF protein kinase 1 OS=Mus musculus GN=Srpk1 PE=1 SV=2	27	4602800	4925600	4866200	5009500	4725600	4729600	22.1341	22.2319	22.2144	22.2562	22.1721	22.1733	-0.0629031	0.0348846	0.0173808	0.0592518	-0.0249173	-0.0236967	-0.193743	0.0687603
Q6PB66	Leucine-rich PPR motif-containing protein, mitochondrial	Lrpprc	sp|P14152|MDHC_MOUSE Malate dehydrogenase, cytoplasmic OS=Mus musculus GN=Mdh1 PE=1 SV=3	53	46047000	47038000	49238000	44719000	46310000	40819000	25.4566	25.4873	25.5533	25.4144	25.4648	25.2827	0.0134141	0.0441336	0.110079	-0.0288052	0.0216307	-0.160452	-0.193399	7.69231e-05
Q8R084		Ugt2b1	sp|Q6PAC3|DCA13_MOUSE DDB1- and CUL4-associated factor 13 OS=Mus musculus GN=Dcaf13 PE=2 SV=2	36.4	5608400	5930700	5548700	6081700	5768700	6256100	22.4192	22.4998	22.4037	22.536	22.4598	22.5768	-0.0633984	0.0172147	-0.0788378	0.053487	-0.0227414	0.0942759	-0.193301	0.594016
A0A0R4J1X1;E9QLB8;Q566J8	AarF domain-containing protein kinase 4	Adck4	sp|Q921H8|THIKA_MOUSE 3-ketoacyl-CoA thiolase A, peroxisomal OS=Mus musculus GN=Acaa1a PE=1 SV=1;tr|H3BJZ9|H3BJZ9_MOUSE 3-ketoacyl-CoA thiolase A, peroxisomal OS=Mus musculus GN=Acaa1a PE=1 SV=1;tr|H3BKL5|H3BKL5_MOUSE 3-ketoacyl-CoA thiolase A, peroxisomal	52.4	11238000	11797000	11593000	10110000	10362000	10818000	23.4219	23.4919	23.4668	23.2693	23.3048	23.3669	0.0349555	0.10499	0.0798242	-0.117647	-0.0821273	-0.019996	-0.193158	0.0104009
Q8BGD8	Cytochrome c oxidase assembly factor 6 homolog	Coa6	sp|P55096|ABCD3_MOUSE ATP-binding cassette sub-family D member 3 OS=Mus musculus GN=Abcd3 PE=1 SV=2;tr|A0A0G2JDI9|A0A0G2JDI9_MOUSE ATP-binding cassette sub-family D member 3 OS=Mus musculus GN=Abcd3 PE=1 SV=1	36.1	11898000	12016000	12595000	11383000	11876000	11511000	23.5042	23.5185	23.5863	23.4404	23.5015	23.4565	0.0029741	0.0172117	0.0851061	-0.0608642	0.000304011	-0.0447318	-0.192456	0.168531
Q91XE0-2	Glycine N-acyltransferase	Glyat	sp|P19096|FAS_MOUSE Fatty acid synthase OS=Mus musculus GN=Fasn PE=1 SV=2;tr|A0A0U1RNJ1|A0A0U1RNJ1_MOUSE Fatty acid synthase OS=Mus musculus GN=Fasn PE=1 SV=1	56.9	147170000	142360000	140250000	147040000	136050000	143390000	27.1329	27.085	27.0634	27.1316	27.0196	27.0954	0.0449306	-0.00300921	-0.0245523	0.0436556	-0.0684161	0.00739137	-0.192185	0.160776
D3Z041;P41216	Long-chain-fatty-acid--CoA ligase 1	Acsl1	sp|Q8QZS1|HIBCH_MOUSE 3-hydroxyisobutyryl-CoA hydrolase, mitochondrial OS=Mus musculus GN=Hibch PE=1 SV=1;tr|E0CX19|E0CX19_MOUSE 3-hydroxyisobutyryl-CoA hydrolase, mitochondrial OS=Mus musculus GN=Hibch PE=1 SV=1	35.1	3585300	3817100	3749600	3223600	3580800	3620800	21.7737	21.864	21.8383	21.6202	21.7719	21.7879	-0.00233461	0.0880485	0.0623083	-0.155756	-0.00414651	0.01188	-0.191501	0.376231
Q8VCH6	Delta(24)-sterol reductase	Dhcr24	sp|Q99LR1|ABD12_MOUSE Monoacylglycerol lipase ABHD12 OS=Mus musculus GN=Abhd12 PE=1 SV=2;tr|D6RFU2|D6RFU2_MOUSE Monoacylglycerol lipase ABHD12 OS=Mus musculus GN=Abhd12 PE=1 SV=1;sp|Q99LR1-2|ABD12_MOUSE Isoform 2 of Monoacylglycerol lipase ABHD12 OS=Mus mu	35.7	2677000	2807900	3039600	2650900	2852400	2699700	21.3522	21.4211	21.5355	21.3381	21.4437	21.3644	-0.0569575	0.0119169	0.126307	-0.0710924	0.0346017	-0.0447755	-0.191483	0.135454
A3KGV1-2;A3KGV1-3;A3KGV1-4;A3KGV1	Outer dense fiber protein 2	Odf2	tr|F8VQF9|F8VQF9_MOUSE Trafficking protein particle complex subunit 10 OS=Mus musculus GN=Trappc10 PE=1 SV=1;sp|Q3TLI0|TPC10_MOUSE Trafficking protein particle complex subunit 10 OS=Mus musculus GN=Trappc10 PE=1 SV=2	7.2	314950	309950	343560	310380	331080	327760	18.2648	18.2417	18.3902	18.2437	18.3368	18.3223	-0.0351398	-0.0582271	0.0902995	-0.056227	0.0369173	0.0223772	-0.190546	0.138132
Q9R1R9;Q9R1R8;Q9QYF1	Retinol dehydrogenase 11	Rdh11	sp|P17742|PPIA_MOUSE Peptidyl-prolyl cis-trans isomerase A OS=Mus musculus GN=Ppia PE=1 SV=2;tr|A0A1L1SST0|A0A1L1SST0_MOUSE Peptidyl-prolyl cis-trans isomerase OS=Mus musculus GN=Ppia PE=1 SV=1	68.9	161930000	146880000	144080000	155890000	155210000	148690000	27.2708	27.1301	27.1023	27.216	27.2096	27.1477	0.091381	-0.0493513	-0.0771192	0.0365391	0.0302322	-0.0316817	-0.189178	0.0135128
H3BLB7;Q8BSM9;P47879;H3BJT2	Insulin-like growth factor-binding protein 4	Igfbp4	sp|Q3UG98|NAT9_MOUSE N-acetyltransferase 9 OS=Mus musculus GN=Nat9 PE=1 SV=2	4.1	125570	120860	123350	119210	129200	116190	16.9381	16.883	16.9124	16.8631	16.9792	16.8261	0.0377946	-0.0173604	0.0120604	-0.037192	0.0789088	-0.0742114	-0.187832	0.0568197
Q91WU5	Arsenite methyltransferase	As3mt	sp|Q4PJX1|ODR4_MOUSE Protein odr-4 homolog OS=Mus musculus GN=Odr4 PE=1 SV=2;sp|Q4PJX1-3|ODR4_MOUSE Isoform 3 of Protein odr-4 homolog OS=Mus musculus GN=Odr4;sp|Q4PJX1-2|ODR4_MOUSE Isoform 2 of Protein odr-4 homolog OS=Mus musculus GN=Odr4;tr|A0A0A0MQB0|A	22.6	2680800	2647300	2822300	2434100	2689600	2463200	21.3542	21.3361	21.4284	21.215	21.359	21.2321	0.0334352	0.0152933	0.107643	-0.10584	0.0381632	-0.0886946	-0.187229	0.00908033
Q8BM72	Heat shock 70 kDa protein 13	Hspa13	tr|F6TWX0|F6TWX0_MOUSE Nuclear transcription factor Y subunit alpha (Fragment) OS=Mus musculus GN=Nfya PE=1 SV=1;tr|F7DFJ2|F7DFJ2_MOUSE Nuclear transcription factor Y subunit alpha (Fragment) OS=Mus musculus GN=Nfya PE=1 SV=1;tr|A0A0R4J1Y8|A0A0R4J1Y8_MOUSE	9.1	210710	196360	217350	190370	208970	215450	17.6849	17.5831	17.7297	17.5384	17.6729	17.717	0.0305529	-0.0712048	0.0753143	-0.1159	0.01859	0.0626473	-0.186854	0.017638
P11531;A2A9Z1;A2A9Z2;A0A023ZTV5;A0A023ZT56;Q3TWL4;A0A1Q1PRS6;A0A1Q1PRS4;A0A1Q1NN66;A0A1Q1PRS2;A0A1Q1PRT9;A0A1Q1PRS9	Dystrophin	Dmd	sp|Q61140-2|BCAR1_MOUSE Isoform Cas-A of Breast cancer anti-estrogen resistance protein 1 OS=Mus musculus GN=Bcar1;sp|Q61140|BCAR1_MOUSE Breast cancer anti-estrogen resistance protein 1 OS=Mus musculus GN=Bcar1 PE=1 SV=2	16.4	982920	1049300	1074100	1108600	972540	921380	19.9067	20.001	20.0347	20.0803	19.8914	19.8134	-0.0478771	0.0464042	0.0801053	0.125716	-0.0631935	-0.141155	-0.186748	0.0272815
B9EHE8;E9Q9Q2;A0A087WPF0;Q80ZH9		R3hdm1	sp|Q3TWW8|SRSF6_MOUSE Serine/arginine-rich splicing factor 6 OS=Mus musculus GN=Srsf6 PE=1 SV=1;tr|A0A0A6YXX6|A0A0A6YXX6_MOUSE Serine/arginine-rich-splicing factor 6 OS=Mus musculus GN=Srsf6 PE=1 SV=1	35.1	36841000	37269000	35803000	35721000	36511000	39193000	25.1348	25.1515	25.0936	25.0903	25.1218	25.2241	-0.00119919	0.0154647	-0.0424309	-0.0457389	-0.0141802	0.0880846	-0.18626	0.0147518
B7ZCV4;B9EID1;Q8BGB8;Q8BLS2;D6RJJ8	Ubiquinone biosynthesis protein COQ4 homolog, mitochondrial	Coq4	sp|O88967|YMEL1_MOUSE ATP-dependent zinc metalloprotease YME1L1 OS=Mus musculus GN=Yme1l1 PE=1 SV=1	25	7131000	7239100	7105100	7207600	7003800	7028100	22.7657	22.7874	22.7604	22.7811	22.7397	22.7447	0.00251086	0.0242168	-0.00273859	0.0179254	-0.0234557	-0.0184588	-0.186015	0.00272393
H3BL05;Q8BV38;H3BLD9;Q8C1M2	Zinc finger protein 428	Zfp428;Znf428	sp|Q61074|PPM1G_MOUSE Protein phosphatase 1G OS=Mus musculus GN=Ppm1g PE=1 SV=3;tr|A0A0J9YVG0|A0A0J9YVG0_MOUSE Protein phosphatase 1G OS=Mus musculus GN=Ppm1g PE=1 SV=1	41.5	10692000	10882000	10562000	11781000	12145000	10942000	23.35	23.3754	23.3324	23.49	23.5339	23.3834	-0.0608115	-0.0353995	-0.0784602	0.0791188	0.123019	-0.0274668	-0.185958	0.00982896
E9Q6W2;Q9D2R6	Cytochrome c oxidase assembly factor 3 homolog, mitochondrial	Coa3	sp|P48410|ABCD1_MOUSE ATP-binding cassette sub-family D member 1 OS=Mus musculus GN=Abcd1 PE=1 SV=1;tr|A2ALN0|A2ALN0_MOUSE ATP-binding cassette sub-family D member 1 OS=Mus musculus GN=Abcd1 PE=1 SV=1	11.5	910900	842430	834000	834010	895400	838510	19.7969	19.6842	19.6697	19.6697	19.7722	19.6775	0.085239	-0.0274968	-0.0420063	-0.041989	0.0604787	-0.0342257	-0.185315	0.365141
F8VQL9;E9PY55;E9Q701;Q9WU42;E9Q9V3;Q9WU42-2;F6Z4B2;D3Z2J5	Nuclear receptor corepressor 2	Ncor2	tr|E9Q8V6|E9Q8V6_MOUSE DENN/MADD domain-containing 4A OS=Mus musculus GN=Dennd4a PE=1 SV=1	1.2	44532	39710	49210	40400	48286	44376	15.4426	15.2772	15.5867	15.3021	15.5593	15.4375	0.00833638	-0.157004	0.152445	-0.132151	0.125099	0.0032736	-0.18463	0.0647195
Q3KQQ2;P04939	Major urinary protein 3	Mup3	tr|Q8JZR2|Q8JZR2_MOUSE Adapter molecule crk OS=Mus musculus GN=Crk PE=1 SV=1	93.6	367110	379780	372790	360010	384940	370410	18.4859	18.5348	18.508	18.4577	18.5543	18.4988	-0.0207098	0.0282417	0.00144097	-0.0488852	0.0477114	-0.00779914	-0.182625	0.728629
Q8K0D5	Elongation factor G, mitochondrial	Gfm1	sp|Q8BH95|ECHM_MOUSE Enoyl-CoA hydratase, mitochondrial OS=Mus musculus GN=Echs1 PE=1 SV=1	47.9	15298000	14624000	13395000	12063000	13691000	15089000	23.8668	23.8018	23.6752	23.5241	23.7067	23.847	0.129895	0.0648897	-0.0617536	-0.212859	-0.0302204	0.110049	-0.182333	0
Q5BL14;Q58E57;Q5XK38;A3KGL9;F6W687;P09602;E9Q2Z4;B7ZCQ3;A0A087WR34	Non-histone chromosomal protein HMG-17	Hmgn2;Gm16494	tr|A0A087WPX0|A0A087WPX0_MOUSE Kinectin OS=Mus musculus GN=Ktn1 PE=1 SV=1;tr|A0A087WP85|A0A087WP85_MOUSE Kinectin OS=Mus musculus GN=Ktn1 PE=1 SV=1;tr|A0A087WP14|A0A087WP14_MOUSE Kinectin OS=Mus musculus GN=Ktn1 PE=1 SV=1;sp|Q61595-11|KTN1_MOUSE Isoform 11	51.5	67356	70461	71129	73748	72918	59661	16.0395	16.1045	16.1182	16.1703	16.154	15.8645	-0.0356496	0.0293689	0.0429818	0.0951479	0.0788189	-0.210668	-0.18084	0.0905282
A2AEX8;A2AEX6;P97447;A2AEX7;A2AEY1;A2AEY2;P97447-2	Four and a half LIM domains protein 1	Fhl1	sp|Q5SXG7|VMO1_MOUSE Vitelline membrane outer layer protein 1 homolog OS=Mus musculus GN=Vmo1 PE=3 SV=1	3.5	5976000	6036400	6895000	5950100	6647200	5813400	22.5107	22.5253	22.7171	22.5045	22.6643	22.471	-0.0547302	-0.0402219	0.15164	-0.0609964	0.0988364	-0.0945281	-0.180778	0.592942
Q4FK77;D3YYD6;Q9JJJ3	Aquaporin-9	Aqp9	tr|Q91YS7|Q91YS7_MOUSE Dual-specificity mitogen-activated protein kinase kinase 2 OS=Mus musculus GN=Map2k2 PE=1 SV=1;sp|Q63932|MP2K2_MOUSE Dual specificity mitogen-activated protein kinase kinase 2 OS=Mus musculus GN=Map2k2 PE=1 SV=2	38.5	5558000	5390400	5551500	5151300	5430700	4699100	22.4061	22.362	22.4044	22.2965	22.3727	22.164	0.07185	0.0276765	0.0701618	-0.0377793	0.0384223	-0.170331	-0.180258	0.137596
A0A140LIE6;Q9JM79;Q9DCS8;Q3U7H1;Q3TDT8;O09043	Napsin-A	Napsa	tr|Q7M739|Q7M739_MOUSE Nuclear pore complex-associated intranuclear coiled-coil protein TPR OS=Mus musculus GN=Tpr PE=1 SV=1	44.5	323410	321590	322630	313780	330240	321500	18.303	18.2949	18.2995	18.2594	18.3332	18.2945	0.00560521	-0.00253653	0.00212152	-0.0380057	0.0357558	-0.00294034	-0.180217	0.0564148
Q5FW60	Major urinary protein 20	Mup20	tr|D3YX14|D3YX14_MOUSE DNA damage-inducible transcript 3 protein (Fragment) OS=Mus musculus GN=Ddit3 PE=1 SV=1;sp|P35639|DDIT3_MOUSE DNA damage-inducible transcript 3 protein OS=Mus musculus GN=Ddit3 PE=1 SV=1	15	14118	14336	13671	15698	12871	13525	13.7852	13.8074	13.7388	13.9383	13.6518	13.7233	0.0110973	0.0332041	-0.0353196	0.164142	-0.122314	-0.0508098	-0.179439	0.828306
A0A0R4J0X2;Q3V0B2;Q8VC19	5-aminolevulinate synthase;5-aminolevulinate synthase, nonspecific, mitochondrial	Alas1	sp|Q9CY73|RM44_MOUSE 39S ribosomal protein L44, mitochondrial OS=Mus musculus GN=Mrpl44 PE=1 SV=3	27.9	1962400	2000400	1738000	1883500	1869600	1998700	20.9042	20.9319	20.729	20.845	20.8343	20.9306	0.0416952	0.0693646	-0.133496	-0.0175079	-0.0281943	0.0681381	-0.179191	0.183935
D3Z065;Q3UR73;Q3TAW1;Q8R087-2;Q8R087	Beta-1,4-galactosyltransferase 7;Xylosylprotein 4-beta-galactosyltransferase	B4galt7	sp|P59729|RIN3_MOUSE Ras and Rab interactor 3 OS=Mus musculus GN=Rin3 PE=1 SV=2;tr|Q3U332|Q3U332_MOUSE Ras and Rab interactor 3 OS=Mus musculus GN=Rin3 PE=1 SV=1	5.2	143800	141250	156310	149810	131710	132340	17.1337	17.1079	17.2541	17.1928	17.007	17.0139	0.0154849	-0.0103279	0.135831	0.0745552	-0.111214	-0.10433	-0.179077	0.231185
E0CZ04;E0CX39;Q923B0	Gamma-glutamylaminecyclotransferase	Ggact	tr|F8WGM5|F8WGM5_MOUSE Syntaxin-binding protein 2 (Fragment) OS=Mus musculus GN=Stxbp2 PE=1 SV=1;sp|Q64324|STXB2_MOUSE Syntaxin-binding protein 2 OS=Mus musculus GN=Stxbp2 PE=1 SV=1	24.2	2387100	2468600	2106100	2417000	2363300	2028500	21.1868	21.2353	21.0061	21.2048	21.1724	20.952	0.0605991	0.109033	-0.120086	0.0785575	0.0461428	-0.174247	-0.178923	0.176866
E9PZ64;A0A087WSU4;Q61122	NGFI-A-binding protein 1	Nab1	sp|Q9DC48|PRP17_MOUSE Pre-mRNA-processing factor 17 OS=Mus musculus GN=Cdc40 PE=2 SV=1	34	5154100	5593600	5522500	5212300	5534700	5472600	22.2973	22.4153	22.3969	22.3135	22.4001	22.3838	-0.0705246	0.047532	0.0290764	-0.054325	0.03226	0.0159813	-0.178521	0.121464
Q3TBT3-3;Q3TBT3;Q3TBT3-2	Stimulator of interferon genes protein	Tmem173	tr|D3Z5I1|D3Z5I1_MOUSE Zinc finger CCCH-type antiviral protein 1 OS=Mus musculus GN=Zc3hav1 PE=1 SV=1;sp|Q3UPF5|ZCCHV_MOUSE Zinc finger CCCH-type antiviral protein 1 OS=Mus musculus GN=Zc3hav1 PE=1 SV=1;sp|Q3UPF5-2|ZCCHV_MOUSE Isoform 2 of Zinc finger CCCH	40.5	10751000	11609000	12341000	11827000	11690000	12706000	23.358	23.4687	23.557	23.4956	23.4788	23.599	-0.13487	-0.0240968	0.0641188	0.00274369	-0.0140656	0.106169	-0.177262	0.199859
Q5F2I8;P18528	Ig heavy chain V region 6.96	IgG1 TS1 VH	tr|A0A0R4J259|A0A0R4J259_MOUSE Heterogeneous nuclear ribonucleoprotein Q OS=Mus musculus GN=Syncrip PE=1 SV=1;sp|Q7TMK9-2|HNRPQ_MOUSE Isoform 2 of Heterogeneous nuclear ribonucleoprotein Q OS=Mus musculus GN=Syncrip;tr|G3UZI2|G3UZI2_MOUSE Heterogeneous nuc	50.3	899880	819880	729410	789200	789690	825560	19.7794	19.6451	19.4764	19.59	19.5909	19.655	0.156578	0.0222585	-0.146424	-0.0327633	-0.0318679	0.0322188	-0.177217	0.441169
K9J7B2		Ugt1a6b	sp|Q99LC9|PEX6_MOUSE Peroxisome assembly factor 2 OS=Mus musculus GN=Pex6 PE=1 SV=1	12.1	157370	134770	143770	154920	152210	153690	17.2638	17.0401	17.1334	17.2412	17.2157	17.2297	0.0764885	-0.147173	-0.0539094	0.0538513	0.0283911	0.0423512	-0.177125	0.295298
Q9DBL7	Bifunctional coenzyme A synthase;Phosphopantetheine adenylyltransferase;Dephospho-CoA kinase	Coasy	sp|Q91V92|ACLY_MOUSE ATP-citrate synthase OS=Mus musculus GN=Acly PE=1 SV=1	54.5	2498700	2819500	2750500	2575500	2799700	2808800	21.2527	21.427	21.3913	21.2964	21.4168	21.4215	-0.114887	0.0593744	0.023629	-0.0712124	0.0492073	0.053889	-0.176549	0.0965027
A0A140LHT6;E9QPQ8;A2VCS1;Q8JZS9	39S ribosomal protein L48, mitochondrial	Mrpl48	sp|Q99KE1|MAOM_MOUSE NAD-dependent malic enzyme, mitochondrial OS=Mus musculus GN=Me2 PE=1 SV=1	65	11701000	11943000	11832000	10963000	10620000	9448700	23.4801	23.5097	23.4962	23.3861	23.3403	23.1717	0.082781	0.112314	0.0988431	-0.0112082	-0.0570671	-0.225663	-0.175965	0.18641
Q3TDN2;Q3TDN2-2;D3Z2H4	FAS-associated factor 2	Faf2	sp|Q60972|RBBP4_MOUSE Histone-binding protein RBBP4 OS=Mus musculus GN=Rbbp4 PE=1 SV=5	48	9718400	10477000	10291000	9330000	10398000	9906800	23.2123	23.3207	23.2949	23.1534	23.3098	23.24	-0.0429002	0.0655347	0.0396922	-0.101742	0.0546151	-0.0151999	-0.175938	0.00388717
Q9CQU8	Mitochondrial inner membrane protease subunit 1	Immp1l	tr|A0A1L1STE6|A0A1L1STE6_MOUSE Isocitrate dehydrogenase [NAD] subunit, mitochondrial OS=Mus musculus GN=Idh3a PE=1 SV=1;sp|Q9D6R2|IDH3A_MOUSE Isocitrate dehydrogenase [NAD] subunit alpha, mitochondrial OS=Mus musculus GN=Idh3a PE=1 SV=1;sp|Q9D6R2-2|IDH3A_M	39.6	27693000	28709000	27555000	26505000	25230000	22177000	24.723	24.775	24.7158	24.6598	24.5886	24.4026	0.0788868	0.130868	0.0716795	0.01563	-0.0554944	-0.24157	-0.175853	0.0110787
G3UWL8;G5E881;Q3TUH1	Phosphatidate cytidylyltransferase, mitochondrial	Tamm41	sp|O70326|GREM1_MOUSE Gremlin-1 OS=Mus musculus GN=Grem1 PE=2 SV=1	6	82350	87973	93834	70055	97891	51547	16.3295	16.4248	16.5178	16.0962	16.5789	15.6536	0.0626865	0.157979	0.251029	-0.170594	0.312094	-0.613194	-0.175569	0.359593
Q61407;Q8R0I8;Q4LDF6;Q61405		Cfhr2	sp|Q8C5L6|INP5K_MOUSE Inositol polyphosphate 5-phosphatase K OS=Mus musculus GN=Inpp5k PE=1 SV=2	2.1	175370	192020	193480	162830	199000	172600	17.42	17.5509	17.5618	17.313	17.6024	17.3971	-0.0541664	0.0766882	0.087616	-0.161202	0.1282	-0.0771359	-0.175437	0.0576782
Q8CIE7;Q8QZW4;Q6IEF7;E9Q5K4;Q8BWN7;A0A1D5RLI1;Q3UEM4		Cyp2c44	sp|O35730|RING1_MOUSE E3 ubiquitin-protein ligase RING1 OS=Mus musculus GN=Ring1 PE=1 SV=2;sp|O35730-3|RING1_MOUSE Isoform 3 of E3 ubiquitin-protein ligase RING1 OS=Mus musculus GN=Ring1;sp|O35730-2|RING1_MOUSE Isoform 2 of E3 ubiquitin-protein ligase RING	16	631010	647390	676280	578790	655530	643100	19.2673	19.3043	19.3673	19.1427	19.3223	19.2947	-0.0157811	0.0211912	0.0841768	-0.140404	0.0392179	0.0115992	-0.175134	0.107914
E9Q800;Q3TEY5;E9QAY6;Q2YDW0		Immt	sp|Q8BIJ6|SYIM_MOUSE Isoleucine--tRNA ligase, mitochondrial OS=Mus musculus GN=Iars2 PE=1 SV=1;tr|E9PWN2|E9PWN2_MOUSE Isoleucine--tRNA ligase, mitochondrial OS=Mus musculus GN=Iars2 PE=1 SV=1;tr|E9PWN3|E9PWN3_MOUSE Isoleucine--tRNA ligase, mitochondrial OS	41.2	11961000	12455000	13222000	11665000	11693000	10986000	23.5118	23.5702	23.6564	23.4757	23.4791	23.3892	-0.00191217	0.0564748	0.14269	-0.0380639	-0.0346051	-0.124584	-0.175016	0.16329
Q3TNL9;Q4JFN6;G3EB90;A0A141CM15;A0A075DCA9;P03888;A0A141CM41	NADH-ubiquinone oxidoreductase chain 1	mt-Nd1;ND1;Mtnd1	sp|Q8VDK1-2|NIT1_MOUSE Isoform 2 of Deaminated glutathione amidase OS=Mus musculus GN=Nit1;sp|Q8VDK1|NIT1_MOUSE Deaminated glutathione amidase OS=Mus musculus GN=Nit1 PE=1 SV=2;tr|D3Z3I3|D3Z3I3_MOUSE Deaminated glutathione amidase (Fragment) OS=Mus musculu	33.1	647560	737710	789060	683890	730630	739950	19.3047	19.4927	19.5898	19.3834	19.4788	19.4971	-0.153075	0.0349645	0.132046	-0.074325	0.0210517	0.0393385	-0.172824	0.0998832
Q3UZN6;Q9DBX2;A2AVP3;Q923E8	Phosducin-like protein	Pdcl	sp|Q8BMJ3|IF1AX_MOUSE Eukaryotic translation initiation factor 1A, X-chromosomal OS=Mus musculus GN=Eif1ax PE=2 SV=3	56.9	3148300	3129400	3097300	3099400	3131600	3175400	21.5861	21.5775	21.5626	21.5636	21.5785	21.5985	0.00835678	-0.000330169	-0.0152051	-0.0142273	0.000683704	0.0207221	-0.172261	0.000975425
Q8VCP9	C-type lectin domain family 14 member A	Clec14a	sp|Q7TQ95|LNP_MOUSE Endoplasmic reticulum junction formation protein lunapark OS=Mus musculus GN=Lnpk PE=1 SV=1;tr|A2ASL8|A2ASL8_MOUSE Endoplasmic reticulum junction formation protein lunapark OS=Mus musculus GN=Lnpk PE=1 SV=1;tr|A2ASM0|A2ASM0_MOUSE Endopl	37.6	5942300	6219900	5929900	5715900	6216400	5332000	22.5026	22.5685	22.4996	22.4465	22.5676	22.3462	0.0140785	0.0799485	0.0110649	-0.0419622	0.0791364	-0.142266	-0.172124	0.321091
Q3TCZ2;Q3UJY1;Q9JIM1-2;Q9JIM1;E9PXM6;A8VP81	Equilibrative nucleoside transporter 1	Slc29a1	sp|Q99LB6-2|MAT2B_MOUSE Isoform 2 of Methionine adenosyltransferase 2 subunit beta OS=Mus musculus GN=Mat2b;sp|Q99LB6|MAT2B_MOUSE Methionine adenosyltransferase 2 subunit beta OS=Mus musculus GN=Mat2b PE=1 SV=1	35.6	5503400	5410000	5584400	4974900	5727000	6331000	22.3919	22.3672	22.413	22.2462	22.4493	22.594	-0.0183826	-0.0430772	0.00269652	-0.164038	0.0390738	0.183728	-0.171953	0.0835468
Q3TSS7;Q3TQK8;P52019	Squalene monooxygenase	Sqle	tr|H3BL37|H3BL37_MOUSE Treacle protein OS=Mus musculus GN=Tcof1 PE=1 SV=1;sp|O08784|TCOF_MOUSE Treacle protein OS=Mus musculus GN=Tcof1 PE=1 SV=1;tr|H3BIX0|H3BIX0_MOUSE Treacle protein (Fragment) OS=Mus musculus GN=Tcof1 PE=1 SV=1;tr|F6R3V4|F6R3V4_MOUSE Tr	34.3	37707000	39315000	40607000	39582000	39773000	42261000	25.1683	25.2286	25.2752	25.2383	25.2453	25.3328	-0.0797679	-0.0195204	0.0271282	-0.00975574	-0.00281086	0.0847267	-0.171547	0.142013
G3X934;Q3TWF6	WD repeat-containing protein 70	Wdr70	tr|A2AI57|A2AI57_MOUSE Transient receptor potential cation channel subfamily M member 7 OS=Mus musculus GN=Trpm7 PE=1 SV=1;sp|Q923J1|TRPM7_MOUSE Transient receptor potential cation channel subfamily M member 7 OS=Mus musculus GN=Trpm7 PE=1 SV=1	5.2	2019000	2173100	2037400	2201000	2330100	2148100	20.9452	21.0513	20.9583	21.0697	21.152	21.0346	-0.0899819	0.0161317	-0.0768936	0.0345363	0.116769	-0.00056166	-0.170626	0.490577
Q91X70;Q9QXT7;E9Q6D8		C6	sp|Q9D379|HYEP_MOUSE Epoxide hydrolase 1 OS=Mus musculus GN=Ephx1 PE=1 SV=2;tr|E9PWK1|E9PWK1_MOUSE Epoxide hydrolase OS=Mus musculus GN=Ephx1 PE=1 SV=1;tr|F6YTS6|F6YTS6_MOUSE Epoxide hydrolase 1 (Fragment) OS=Mus musculus GN=Ephx1 PE=1 SV=2	47.7	26849000	22945000	31833000	26110000	25467000	24669000	24.6784	24.4517	24.924	24.6381	24.6021	24.5562	0.036618	-0.190071	0.282273	-0.00364788	-0.0396213	-0.0855511	-0.170186	0.68325
G3UXH1;P43120	Hematopoietically-expressed homeobox protein Hhex	Hhex	sp|O88822|SC5D_MOUSE Lathosterol oxidase OS=Mus musculus GN=Sc5d PE=2 SV=2	5	2420700	2385500	2410700	2318400	2268200	2512600	21.207	21.1859	21.201	21.1447	21.1131	21.2607	0.0215865	0.00045394	0.0156144	-0.0407082	-0.0722899	0.0753433	-0.16978	0.277219
Q14CH7	Alanine--tRNA ligase, mitochondrial	Aars2	tr|A2AJP9|A2AJP9_MOUSE MCG54027, isoform CRA_a OS=Mus musculus GN=Pdp1 PE=1 SV=2;tr|A8Y5Q0|A8Y5Q0_MOUSE [Pyruvate dehydrogenase [acetyl-transferring]]-phosphatase 1, mitochondrial OS=Mus musculus GN=Pdp1 PE=1 SV=1;tr|A2AJQ0|A2AJQ0_MOUSE [Pyruvate dehydroge	10.8	768470	715900	775740	682010	801590	677070	19.5516	19.4494	19.5652	19.3794	19.6125	19.3689	0.0637752	-0.0384557	0.0773594	-0.108421	0.124651	-0.118909	-0.168962	0.000275862
Q9D689;Q6P1F5;Q6ZQ77;Q9JKY5;Q80UP1	Huntingtin-interacting protein 1-related protein	Hip1r	tr|F6RXX6|F6RXX6_MOUSE WD repeat-containing protein 73 (Fragment) OS=Mus musculus GN=Wdr73 PE=1 SV=1;sp|Q9CWR1-3|WDR73_MOUSE Isoform 3 of WD repeat-containing protein 73 OS=Mus musculus GN=Wdr73;sp|Q9CWR1|WDR73_MOUSE WD repeat-containing protein 73 OS=Mus	4.6	104850	109900	108430	108260	106450	102930	16.678	16.7458	16.7264	16.7241	16.6998	16.6513	-0.0262768	0.0415877	0.0221603	0.0198966	-0.00442772	-0.0529401	-0.168561	0.0835419
Q8K169;Q3UWB9;P17717	UDP-glucuronosyltransferase 2B17	Ugt2b5;Ugt2b17	tr|E9Q7L1|E9Q7L1_MOUSE URB2 ribosome biogenesis 2 homolog (S. cerevisiae) OS=Mus musculus GN=Urb2 PE=1 SV=1;tr|G3UX45|G3UX45_MOUSE URB2 ribosome biogenesis 2 homolog (S. cerevisiae) OS=Mus musculus GN=Urb2 PE=1 SV=1	6.4	1578800	1692600	1646500	1744100	1672100	1797200	20.5904	20.6908	20.651	20.7341	20.6732	20.7773	-0.0957327	0.00467993	-0.0351586	0.0479216	-0.0129	0.0911898	-0.168422	0.484685
P34914;A8JYK8;P34914-2	Bifunctional epoxide hydrolase 2;Cytosolic epoxide hydrolase 2;Lipid-phosphate phosphatase	Ephx2	sp|P17665|COX7C_MOUSE Cytochrome c oxidase subunit 7C, mitochondrial OS=Mus musculus GN=Cox7c PE=1 SV=1	28.6	524720	527370	582650	496140	509620	641870	19.0012	19.0085	19.1523	18.9204	18.9591	19.2919	-0.0543594	-0.0470917	0.0967223	-0.13516	-0.0964853	0.236374	-0.168386	0.363792
Q9DB29;A0A1Y7VLY5;A0A1Y7VKA0;A0A1Y7VKC6	Isoamyl acetate-hydrolyzing esterase 1 homolog	Iah1	tr|H3BJW3|H3BJW3_MOUSE Cleavage and polyadenylation-specificity factor subunit 6 OS=Mus musculus GN=Cpsf6 PE=1 SV=1;tr|H3BJ30|H3BJ30_MOUSE Cleavage and polyadenylation-specificity factor subunit 6 OS=Mus musculus GN=Cpsf6 PE=1 SV=1;sp|Q6NVF9|CPSF6_MOUSE Cl	26.2	10364000	11024000	10794000	10125000	10596000	10967000	23.3051	23.3941	23.3637	23.2714	23.337	23.3867	-0.0379306	0.0511363	0.0207181	-0.0715896	-0.00599173	0.0436575	-0.168091	0.0361923
Q14B21;Q99N94;Q8CA04;Q3UK02	39S ribosomal protein L9, mitochondrial	Mrpl9	tr|A0A0R4J275|A0A0R4J275_MOUSE NADH dehydrogenase [ubiquinone] 1 alpha subcomplex subunit 12 OS=Mus musculus GN=Ndufa12 PE=1 SV=1;sp|Q7TMF3|NDUAC_MOUSE NADH dehydrogenase [ubiquinone] 1 alpha subcomplex subunit 12 OS=Mus musculus GN=Ndufa12 PE=1 SV=2	66.4	3506000	2980900	3685300	3305500	2993700	2422700	21.7414	21.5073	21.8134	21.6564	21.5135	21.2082	0.168031	-0.066047	0.239987	0.0830735	-0.0598653	-0.365179	-0.16766	0.00160413
Q504M2;Q5DTY5		Pdp2	sp|Q8BX10-2|PGAM5_MOUSE Isoform 2 of Serine/threonine-protein phosphatase PGAM5, mitochondrial OS=Mus musculus GN=Pgam5	41.5	7989200	7900600	7392700	7358300	7393900	7158000	22.9296	22.9135	22.8177	22.8109	22.8179	22.7711	0.0861545	0.0700657	-0.0257952	-0.032524	-0.025561	-0.07234	-0.167565	0.081959
Q9QZD8	Mitochondrial dicarboxylate carrier	Slc25a10	sp|Q8BGC4|PTGR3_MOUSE Prostaglandin reductase-3 OS=Mus musculus GN=Zadh2 PE=1 SV=1	35	4938900	4822000	5006500	4535400	4668800	4589900	22.2358	22.2012	22.2554	22.1128	22.1546	22.13	0.0541284	0.0195703	0.073741	-0.0688316	-0.0270096	-0.0515986	-0.167368	0.00656885
Q569U7;E9Q8A0;A0A0R3P9D3;D3YY67;Q5U4E2	Replication initiator 1	Repin1	sp|Q9D1A2|CNDP2_MOUSE Cytosolic non-specific dipeptidase OS=Mus musculus GN=Cndp2 PE=1 SV=1	60.6	12289000	12617000	12338000	12918000	13398000	11610000	23.5509	23.5889	23.5566	23.6229	23.6755	23.4689	-0.0264014	0.0116	-0.0206603	0.0456138	0.0982488	-0.108401	-0.166228	0.244666
Q2TPA8;B1AX78;Q99JH2	Hydroxysteroid dehydrogenase-like protein 2	Hsdl2	sp|Q9D0S9|HINT2_MOUSE Histidine triad nucleotide-binding protein 2, mitochondrial OS=Mus musculus GN=Hint2 PE=1 SV=1	22.1	439790	461810	413920	656350	410530	448590	18.7465	18.8169	18.659	19.3241	18.6471	18.775	-0.0816546	-0.01117	-0.169117	0.495996	-0.180982	-0.053072	-0.165795	0.0693535
P28481-2;P28481-7;P28481-6;P28481-5;P28481-4;P28481-1;P28481	Collagen alpha-1(II) chain;Collagen alpha-1(II) chain;Chondrocalcin	Col2a1	sp|Q8BHE8|MAIP1_MOUSE m-AAA protease-interacting protein 1, mitochondrial OS=Mus musculus GN=Maip1 PE=1 SV=1	9.3	1056800	1081300	1206300	1027500	1111100	1050100	20.0113	20.0443	20.2022	19.9707	20.0836	20.0021	-0.0410829	-0.00801844	0.149803	-0.0816469	0.0312034	-0.0502586	-0.165377	0.510732
P06330;Q9QXF0;Q9QXE9;P01757;P01756	Ig heavy chain V region AC38 205.12;Ig heavy chain V region J558;Ig heavy chain V region MOPC 104E		sp|Q60714|S27A1_MOUSE Long-chain fatty acid transport protein 1 OS=Mus musculus GN=Slc27a1 PE=1 SV=1	14.4	422020	478090	525020	496940	504460	551410	18.687	18.8669	19.002	18.9227	18.9444	19.0728	-0.229006	-0.0490349	0.0860552	0.00675451	0.0284227	0.156808	-0.165124	0.707624
Q8VDT9	39S ribosomal protein L50, mitochondrial	Mrpl50	sp|Q9JKL4|NDUF3_MOUSE NADH dehydrogenase [ubiquinone] 1 alpha subcomplex assembly factor 3 OS=Mus musculus GN=Ndufaf3 PE=1 SV=1	36.2	124460	137760	138340	127750	155310	137770	16.9253	17.0718	17.0779	16.963	17.2448	17.0719	-0.133783	0.0126915	0.0187528	-0.0961423	0.185685	0.0127962	-0.164973	0.121649
Q9D1N9	39S ribosomal protein L21, mitochondrial	Mrpl21	sp|Q9CQN3|TOM6_MOUSE Mitochondrial import receptor subunit TOM6 homolog OS=Mus musculus GN=Tomm6 PE=3 SV=1	18.9	160780	159330	147180	159610	158100	162940	17.2947	17.2817	17.1672	17.2842	17.2705	17.314	0.0260185	0.0129485	-0.101488	0.0154816	0.00176791	0.0452714	-0.164856	0.135714
A2AFF6;O35638	Cohesin subunit SA-2	Stag2	sp|Q8BYR2|LATS1_MOUSE Serine/threonine-protein kinase LATS1 OS=Mus musculus GN=Lats1 PE=1 SV=3;tr|G3UXG3|G3UXG3_MOUSE Serine/threonine-protein kinase LATS2 OS=Mus musculus GN=Lats2 PE=1 SV=1;tr|G3UY78|G3UY78_MOUSE Serine/threonine-protein kinase LATS2 OS=M	3.7	667710	667480	699710	703050	696360	708130	19.3489	19.3484	19.4164	19.4233	19.4095	19.4337	-0.0478081	-0.0483051	0.0197274	0.0265976	0.0128036	0.0369845	-0.164712	0.00155286
E9Q8R5;Q99JY4;Q8CF50;E9Q7A5	TraB domain-containing protein	Trabd	sp|P62911|RL32_MOUSE 60S ribosomal protein L32 OS=Mus musculus GN=Rpl32 PE=1 SV=2	61.5	54102000	56838000	43071000	48022000	52555000	60575000	25.6892	25.7604	25.3602	25.5172	25.6473	25.8522	0.0514318	0.122606	-0.277533	-0.120555	0.00957793	0.214472	-0.164479	0.210613
O09174;Q91YQ8;Q3TUS8	Alpha-methylacyl-CoA racemase	Amacr	tr|A0A1W2P799|A0A1W2P799_MOUSE Uncharacterized protein (Fragment) OS=Mus musculus PE=4 SV=1;sp|Q3UHB1|NT5D3_MOUSE 5-nucleotidase domain-containing protein 3 OS=Mus musculus GN=Nt5dc3 PE=1 SV=1	7.2	145730	151010	156030	138670	155240	134550	17.1529	17.2043	17.2515	17.0813	17.2441	17.0378	-0.00904608	0.0423001	0.0894795	-0.0806883	0.0821564	-0.124202	-0.164006	0.00314919
Q9DB15	39S ribosomal protein L12, mitochondrial	Mrpl12	sp|Q9Z0V8|TI17A_MOUSE Mitochondrial import inner membrane translocase subunit Tim17-A OS=Mus musculus GN=Timm17a PE=1 SV=1;tr|D3Z1K5|D3Z1K5_MOUSE Mitochondrial import inner membrane translocase subunit Tim17-A (Fragment) OS=Mus musculus GN=Timm17a PE=1 SV=	25.1	108470	104170	83248	108360	109780	79132	16.7269	16.6686	16.3451	16.7255	16.7443	16.272	0.146545	0.0881892	-0.235263	0.145082	0.163865	-0.308418	-0.163654	0.248938
Q9D338;Q6P8U3;Q3URF5	39S ribosomal protein L19, mitochondrial	Mrpl19	sp|Q9CPQ3|TOM22_MOUSE Mitochondrial import receptor subunit TOM22 homolog OS=Mus musculus GN=Tomm22 PE=1 SV=3	37.3	325440	317500	282300	288260	279420	331760	18.312	18.2764	18.1069	18.137	18.0921	18.3398	0.101338	0.0657027	-0.103825	-0.0736832	-0.118619	0.129086	-0.163202	0.0287626
Q9CQL5	39S ribosomal protein L18, mitochondrial	Mrpl18	sp|Q9DCC8|TOM20_MOUSE Mitochondrial import receptor subunit TOM20 homolog OS=Mus musculus GN=Tomm20 PE=1 SV=1	13.8	10913	13231	11480	10977	9550.1	11365	13.4138	13.6916	13.4868	13.4222	13.2213	13.4723	-0.0375792	0.240295	0.0354957	-0.0291431	-0.230039	0.0209707	-0.163045	0.28419
B2RVT1;D3Z159;Q3U898	Myeloma-overexpressed gene 2 protein homolog	Myeov2	sp|Q61730|IL1AP_MOUSE Interleukin-1 receptor accessory protein OS=Mus musculus GN=Il1rap PE=1 SV=1;tr|E9Q6I2|E9Q6I2_MOUSE Interleukin-1 receptor accessory protein OS=Mus musculus GN=Il1rap PE=1 SV=1;sp|Q61730-2|IL1AP_MOUSE Isoform 2 of Interleukin-1 recept	8.8	626360	716970	734510	677880	728000	660900	19.2566	19.4516	19.4864	19.3707	19.4736	19.3341	-0.138856	0.0560649	0.0909342	-0.024818	0.0780906	-0.0614159	-0.162615	0.148686
Q99KR3	Beta-lactamase-like protein 2	Lactb2	sp|Q9Z2I0|LETM1_MOUSE Mitochondrial proton/calcium exchanger protein OS=Mus musculus GN=Letm1 PE=1 SV=1	43.5	13803000	15015000	11813000	11419000	12150000	12520000	23.7185	23.8399	23.4939	23.4449	23.5345	23.5777	0.116917	0.23834	-0.107689	-0.156629	-0.0671085	-0.0238303	-0.162241	0.184378
Q8BHD8;F6SPX7;B0R0C7;Q6I682	Protein-L-isoaspartate O-methyltransferase domain-containing protein 2	Pcmtd2	sp|Q8BIZ6|SNIP1_MOUSE Smad nuclear-interacting protein 1 OS=Mus musculus GN=Snip1 PE=1 SV=1	13.3	553630	551000	559650	553780	522150	596030	19.0786	19.0717	19.0942	19.079	18.9941	19.185	-0.00518813	-0.0120579	0.0104146	-0.0047973	-0.0896459	0.101275	-0.161219	0.207241
Q922H4;Q3UNC0	Mannose-1-phosphate guanyltransferase alpha	Gmppa	sp|Q9CYN9|RENR_MOUSE Renin receptor OS=Mus musculus GN=Atp6ap2 PE=1 SV=2	24.9	2106000	2153300	1973500	2044700	1989100	2061300	21.0061	21.0381	20.9123	20.9635	20.9237	20.9751	0.036277	0.0683209	-0.0574719	-0.00633928	-0.0461127	0.00532603	-0.161037	0.0147833
Q8BLY2	Probable threonine--tRNA ligase 2, cytoplasmic	Tarsl2	sp|Q9CRB6|TPPP3_MOUSE Tubulin polymerization-promoting protein family member 3 OS=Mus musculus GN=Tppp3 PE=1 SV=1	8.5	42574	47358	42901	44787	44426	48914	15.3777	15.5313	15.3887	15.4508	15.4391	15.578	-0.083248	0.0703875	-0.0722094	-0.0101406	-0.0218164	0.117027	-0.16041	0.000503145
Q6PGG6	Guanine nucleotide-binding protein-like 3-like protein	Gnl3l	tr|F6SPK0|F6SPK0_MOUSE Ubiquitin-conjugating enzyme E2 J1 (Fragment) OS=Mus musculus GN=Ube2j1 PE=1 SV=1;sp|Q9JJZ4|UB2J1_MOUSE Ubiquitin-conjugating enzyme E2 J1 OS=Mus musculus GN=Ube2j1 PE=1 SV=2;tr|B1AWT7|B1AWT7_MOUSE Ubiquitin-conjugating enzyme E2 J1	18.7	1206600	1158300	1110800	1163200	1139400	1099200	20.2025	20.1436	20.0832	20.1497	20.1198	20.068	0.074717	0.0157785	-0.0446314	0.0218687	-0.00795618	-0.0597766	-0.160394	0.0162918
Q9DCM2	Glutathione S-transferase kappa 1	Gstk1	tr|A0A0A0MQ68|A0A0A0MQ68_MOUSE Glutaryl-CoA dehydrogenase, mitochondrial OS=Mus musculus GN=Gcdh PE=1 SV=1;sp|Q60759|GCDH_MOUSE Glutaryl-CoA dehydrogenase, mitochondrial OS=Mus musculus GN=Gcdh PE=1 SV=2	17.9	2120200	2067900	2269100	1892000	2048900	1958200	21.0158	20.9797	21.1137	20.8515	20.9664	20.9011	0.0444042	0.0083703	0.142324	-0.119884	-0.00494655	-0.070268	-0.159754	0.304761
Q8R3K3	Pentatricopeptide repeat-containing protein 2, mitochondrial	Ptcd2	sp|P20108|PRDX3_MOUSE Thioredoxin-dependent peroxide reductase, mitochondrial OS=Mus musculus GN=Prdx3 PE=1 SV=1	40.1	9282800	9904900	8710800	8098900	7661700	7881600	23.1461	23.2397	23.0544	22.9493	22.8692	22.9101	0.117996	0.211578	0.0262408	-0.0788385	-0.1589	-0.118076	-0.159437	0.126323
Q9Z2G1;Q8C0T1	Protein fem-1 homolog A-A;Protein fem-1 homolog A-B	Fem1aa;Fem1ab	sp|P62046|LRCH1_MOUSE Leucine-rich repeat and calponin homology domain-containing protein 1 OS=Mus musculus GN=Lrch1 PE=1 SV=2	12.4	655230	672750	696150	692460	731790	559020	19.3216	19.3597	19.409	19.4014	19.4811	19.0925	-0.022587	0.0154821	0.0648098	0.0571423	0.136841	-0.251689	-0.159289	0.0544806
Q3UU20;Q8R1F6-2;Q8R1F6;Q8C7D7	Protein HID1	Hid1	tr|A0A0R4J0P6|A0A0R4J0P6_MOUSE Poly(A)-specific ribonuclease PARN OS=Mus musculus GN=Parn PE=1 SV=1;sp|Q8VDG3|PARN_MOUSE Poly(A)-specific ribonuclease PARN OS=Mus musculus GN=Parn PE=1 SV=1	15.2	3781200	3931100	3910600	3743100	3809300	3869600	21.8504	21.9065	21.899	21.8358	21.8611	21.8838	-0.022341	0.0337479	0.0262048	-0.0369516	-0.0116593	0.0109993	-0.159203	0.445745
Q3UMU4;A2AJP1;P28700;Q6LC96	Retinoic acid receptor RXR-alpha	Rxra	sp|Q3THJ3|EIF1A_MOUSE Probable RNA-binding protein EIF1AD OS=Mus musculus GN=Eif1ad PE=1 SV=2	26.5	601730	586810	559790	578640	611950	594600	19.1988	19.1625	19.0945	19.1423	19.2231	19.1816	0.0316338	-0.004589	-0.0725967	-0.0248164	0.0559313	0.014437	-0.159174	0.072223
D3YX15;A0A0R4J110;Q61153;D6RCH6;D3YVM7;A0A0R4J1U2;Q8JZU5	Iodothyronine deiodinase;Type I iodothyronine deiodinase	Dio1	tr|A0A0R4J0Q6|A0A0R4J0Q6_MOUSE E3 ubiquitin-protein ligase TRIM56 OS=Mus musculus GN=Trim56 PE=1 SV=1;sp|Q80VI1|TRI56_MOUSE E3 ubiquitin-protein ligase TRIM56 OS=Mus musculus GN=Trim56 PE=1 SV=1	34.1	4144400	4301400	4279900	4239500	4222700	3818300	21.9827	22.0364	22.0291	22.0155	22.0097	21.8645	-0.00692624	0.0467168	0.0394876	0.0258046	0.0200763	-0.125159	-0.158966	0.309375
E9QKG3;Q9CWH5;A0A1L1SVA9;Q9CWH5-2	tRNA (guanine(10)-N2)-methyltransferase homolog	Trmt11	tr|D3Z2A4|D3Z2A4_MOUSE Ribonucleoside-diphosphate reductase subunit M2 B OS=Mus musculus GN=Rrm2b PE=1 SV=1;sp|Q6PEE3|RIR2B_MOUSE Ribonucleoside-diphosphate reductase subunit M2 B OS=Mus musculus GN=Rrm2b PE=1 SV=1	33.8	183200	191250	202150	182350	218960	206040	17.4831	17.5451	17.6251	17.4764	17.7403	17.6526	-0.104015	-0.0419748	0.0379916	-0.110724	0.153233	0.0654899	-0.158947	0.298078
Q64435;Q6NSR5	UDP-glucuronosyltransferase 1-6	Ugt1a6;Ugt1a6a	tr|F8WIU7|F8WIU7_MOUSE Protein arginine N-methyltransferase 9 OS=Mus musculus GN=Prmt9 PE=1 SV=1;sp|Q3U3W5|ANM9_MOUSE Protein arginine N-methyltransferase 9 OS=Mus musculus GN=Prmt9 PE=2 SV=2	5.6	241790	257840	242640	260690	260860	264380	17.8834	17.9761	17.8885	17.992	17.9929	18.0123	-0.0741241	0.0185974	-0.0690613	0.0344566	0.0353971	0.0547344	-0.158852	0.38222
Q3V2Q8	NEDD4-binding protein 2-like 1	N4bp2l1	sp|P97494|GSH1_MOUSE Glutamate--cysteine ligase catalytic subunit OS=Mus musculus GN=Gclc PE=1 SV=4	30.6	3048000	3130500	3297600	3192400	3291000	2967500	21.5394	21.578	21.653	21.6062	21.6501	21.5008	-0.0484851	-0.00995488	0.0650684	0.0182934	0.062178	-0.0871	-0.158434	0.226467
Q8K4Z3	NAD(P)H-hydrate epimerase	Apoa1bp	sp|P48759|PTX3_MOUSE Pentraxin-related protein PTX3 OS=Mus musculus GN=Ptx3 PE=1 SV=2	38.3	3912700	3578000	3949800	3715100	4202100	2784900	21.8997	21.7707	21.9133	21.825	22.0027	21.4092	0.0962921	-0.032719	0.109907	0.0215286	0.199238	-0.394247	-0.157805	0.000994393
Q05DM3;A0A1L1SS10;Q9Z2X8	Kelch-like ECH-associated protein 1	Keap1	sp|Q80ZK9|WDTC1_MOUSE WD and tetratricopeptide repeats protein 1 OS=Mus musculus GN=Wdtc1 PE=1 SV=1;tr|A2AE98|A2AE98_MOUSE WD and tetratricopeptide repeats protein 1 OS=Mus musculus GN=Wdtc1 PE=1 SV=1	7.5	249280	257600	246300	236430	261030	246980	17.9274	17.9748	17.9101	17.8511	17.9939	17.914	-0.00112275	0.0462427	-0.0184733	-0.0774768	0.0653257	-0.0144957	-0.157657	0.241527
Q3T9Q0;Q3TFW3;Q3T9Q9;Q0P648;Q9D9I4	TBC1 domain family member 20	Tbc1d20	tr|D3Z6F3|D3Z6F3_MOUSE INO80 complex subunit C OS=Mus musculus GN=Ino80c PE=1 SV=1;tr|D3Z3N1|D3Z3N1_MOUSE INO80 complex subunit C OS=Mus musculus GN=Ino80c PE=1 SV=1;sp|Q8BHA0|IN80C_MOUSE INO80 complex subunit C OS=Mus musculus GN=Ino80c PE=1 SV=1	11.7	176620	168350	175540	176940	175740	189060	17.4303	17.3611	17.4214	17.4329	17.4231	17.5285	-0.00259449	-0.0717795	-0.0114434	1.70215e-05	-0.00980061	0.095601	-0.157306	0.0804345
Q3TBW2;A2A715	39S ribosomal protein L10, mitochondrial	Mrpl10	tr|A0A1W2P756|A0A1W2P756_MOUSE Mitochondrial import inner membrane translocase subunit Tim13 OS=Mus musculus GN=Timm13 PE=1 SV=1;sp|P62075|TIM13_MOUSE Mitochondrial import inner membrane translocase subunit Tim13 OS=Mus musculus GN=Timm13 PE=1 SV=1	18.7	70787	77857	71442	69559	63446	76609	16.1112	16.2485	16.1245	16.0859	15.9532	16.2252	-0.0135762	0.123766	-0.00028819	-0.0388235	-0.171531	0.100453	-0.157245	0.17746
Q0P6B2;Q3TUE1;A0A0G2JGW9;A0A0G2JFY5;Q3UUU2;Q91WJ8;Q91WJ8-2;A0A0G2JG00;Q3TIS5	Far upstream element-binding protein 1	Fubp1	tr|F7AA26|F7AA26_MOUSE Paralemmin A kinase anchor protein (Fragment) OS=Mus musculus GN=Pakap PE=1 SV=1;sp|O54931|AKAP2_MOUSE A-kinase anchor protein 2 OS=Mus musculus GN=Akap2 PE=1 SV=3;sp|O54931-4|AKAP2_MOUSE Isoform 4 of A-kinase anchor protein 2 OS=Mus	35.3	23995000	24225000	25101000	23499000	24615000	23420000	24.5162	24.53	24.5812	24.4861	24.553	24.4812	-0.00840844	0.00535442	0.0566026	-0.0385429	0.0283955	-0.0434012	-0.15708	0.0107779
Q3UEN9;O35423-2;O35423	Serine--pyruvate aminotransferase;Serine--pyruvate aminotransferase, mitochondrial	Agxt	sp|Q9CQ06|RM24_MOUSE 39S ribosomal protein L24, mitochondrial OS=Mus musculus GN=Mrpl24 PE=1 SV=1	36.6	4454500	4642500	4485100	4490300	4296700	4769100	22.0868	22.1465	22.0967	22.0984	22.0348	22.1853	-0.0212471	0.0383913	-0.0113704	-0.00969875	-0.0732815	0.0772065	-0.156777	0.316338
Q5IRN0;F7A1B4;Q3UAM9;Q63961	Endoglin	Eng	tr|Q0PD20|Q0PD20_MOUSE Rab34 OS=Mus musculus GN=Rab34 PE=1 SV=1;tr|B1AQD3|B1AQD3_MOUSE Ras-related protein Rab-34 OS=Mus musculus GN=Rab34 PE=1 SV=1;tr|B1AQD4|B1AQD4_MOUSE Ras-related protein Rab-34 (Fragment) OS=Mus musculus GN=Rab34 PE=1 SV=1;tr|F7BE32|F	58.3	7743300	7806200	7789200	7515300	7449400	7655100	22.8845	22.8962	22.893	22.8414	22.8287	22.868	0.0158785	0.0275504	0.0244051	-0.0272394	-0.0399458	-0.000648822	-0.156554	0.0150807
Q14AR0;Q9D8T7;Q9D8T7-2;F8WHU8;F7DE82	SRA stem-loop-interacting RNA-binding protein, mitochondrial	Slirp	sp|P50427|STS_MOUSE Steryl-sulfatase OS=Mus musculus GN=Sts PE=1 SV=1	4.3	1846800	1714400	1613900	1140900	1088700	1351600	20.8166	20.7093	20.6221	20.1217	20.0542	20.3662	0.368239	0.260915	0.173763	-0.326616	-0.394182	-0.08212	-0.156439	0.190154
Q5SV80-2;Q5SV80	Unconventional myosin-XIX	Myo19	sp|Q99KR7|PPIF_MOUSE Peptidyl-prolyl cis-trans isomerase F, mitochondrial OS=Mus musculus GN=Ppif PE=1 SV=1	24.3	1911200	2420000	2410200	2239300	1896100	2440400	20.866	21.2066	21.2007	21.0946	20.8546	21.2187	-0.207494	0.133034	0.12718	0.0210746	-0.218938	0.145144	-0.156102	0.235949
Q8BTZ7	Mannose-1-phosphate guanyltransferase beta	Gmppb	sp|P37040|NCPR_MOUSE NADPH--cytochrome P450 reductase OS=Mus musculus GN=Por PE=1 SV=2;tr|Q05DV1|Q05DV1_MOUSE NADPH--cytochrome P450 reductase OS=Mus musculus GN=Por PE=1 SV=1	50	19206000	19644000	20053000	18708000	20115000	18834000	24.1951	24.2276	24.2573	24.1572	24.2618	24.1668	-0.015898	0.0166337	0.046363	-0.0537997	0.0508167	-0.0441156	-0.155694	0.0974023
Q8VCM5;Q8VCM5-3	Mitochondrial ubiquitin ligase activator of NFKB 1	Mul1	sp|Q8C2E4|PTCD1_MOUSE Pentatricopeptide repeat-containing protein 1, mitochondrial OS=Mus musculus GN=Ptcd1 PE=2 SV=2	3.6	5823.8	5694	5773	5025	6260.5	6136.3	12.5077	12.4752	12.4951	12.2949	12.6121	12.5832	0.013045	-0.0194733	0.000405387	-0.199792	0.117362	0.0884532	-0.155657	0.0739259
Q8R570;B2FDF6;Q8R570-2	Synaptosomal-associated protein 47	Snap47	sp|Q8BSN5|PHF23_MOUSE PHD finger protein 23 OS=Mus musculus GN=Phf23 PE=2 SV=2;sp|Q8BSN5-2|PHF23_MOUSE Isoform 2 of PHD finger protein 23 OS=Mus musculus GN=Phf23;tr|B0QZH9|B0QZH9_MOUSE PHD finger protein 23 (Fragment) OS=Mus musculus GN=Phf23 PE=1 SV=1;sp	15.2	1847800	1955000	1853500	1860700	1933100	2038400	20.8174	20.8987	20.8218	20.8274	20.8825	20.959	-0.0504294	0.0309306	-0.0459859	-0.0403926	0.0146782	0.0911991	-0.155596	0.250793
J3QNN5;Q3ULN6;Q8R127	Saccharopine dehydrogenase-like oxidoreductase	Sccpdh	sp|Q9D4V7|RABL3_MOUSE Rab-like protein 3 OS=Mus musculus GN=Rabl3 PE=1 SV=1	11	2725500	3021100	2862700	2593000	2920800	3324600	21.3781	21.5266	21.4489	21.3062	21.4779	21.6647	-0.0890021	0.059551	-0.0181465	-0.160901	0.0108406	0.197658	-0.155595	0.116344
J3QP80;Q9CQL7	MORF4 family-associated protein 1	Gm5814;Mrfap1	sp|Q64311|NTAN1_MOUSE Protein N-terminal asparagine amidohydrolase OS=Mus musculus GN=Ntan1 PE=1 SV=3;tr|D3YZ99|D3YZ99_MOUSE Protein N-terminal asparagine amidohydrolase OS=Mus musculus GN=Ntan1 PE=1 SV=1	25.2	2281000	2230200	2378700	2244300	2320000	2176100	21.1212	21.0887	21.1817	21.0978	21.1457	21.0533	0.0064751	-0.0260183	0.066982	-0.0169258	0.0309335	-0.0614465	-0.155292	0.277232
[truncated: 6,122 more rows]

## Sheet: Phosphoproteomics - inducible K
Uniprot IDs	Protein names	Gene names	Number of Phospho (STY)	Phosphosite	Intensity WT5_126C	Intensity WT7_128C	Intensity WT8_130C	Intensity KO3_127N	Intensity KO6_129N	Intensity KO10_131N	log2 Intensity WT5_126C	log2 Intensity WT7_128C	log2 Intensity WT8_130C	log2 Intensity KO3_127N	log2 Intensity KO6_129N	log2 Intensity KO10_131N	mn log2 Intensity WT5_126C	mn log2 Intensity WT7_128C	mn log2 Intensity WT8_130C	mn log2 Intensity KO3_127N	mn log2 Intensity KO6_129N	mn log2 Intensity KO10_131N	log2FC(KO/WT)	p value
[truncated: 23,999 more rows]
