# Supplementary material for: PPTC7 maintains mitochondrial protein content by suppressing receptor-mediated mitophagy
Source: Nat Commun. 2023 Oct 13;14:6431. doi: 10.1038/s41467-023-42069-w (PMC10575892; doi:10.1038/s41467-023-42069-w)
Supplement: Supplementary file 5 — Supplementary Data 2 [file 41467_2023_42069_MOESM5_ESM.xlsx]

## Sheet: Summary
Supplementary Dataset 2. Proteomic and phosphoproteomic data from WT and Pptc7 KO mouse embryonic fibroblasts (MEFs)
Proteomics - MEFs. Log2 transformed values from TMT intensities for total protein levels, averaged by peptide intensity across the protein.
Phosphoproteomics - MEFs. Phosphoisoform identification and log2 transformed values from TMT intensities for each phosphopeptide quantified.
Header information for individual sheets
Uniprot ID. Associated Uniprot identifier for protein or protein group.
Protein name. Description of identified protein
Gene name. Associated gene symbol
FASTA Header. Graphical representation of expression profiles over time
Number of phospho(STY).Number of phosphorylated residues identified on each corresponding phosphopeptide.
Amino acid. Phosphorylated amino acid in peptide.
Position in peptide. Position of phosphorylated amino acid(s) in peptide.
Position within protein. Position of phosphorylated amino acid(s) within protein.
Phospho (STY) Probabilities. Sequence of peptide with associated probability of localizaiton of phosphorylated amino acid within each peptide.
log2FC(KO/WT). Mean fold change was calculated by taking the difference of averaged, log2 transformed intensities from each condition.
p value. P value was calculated using Student’s t test assuming equal variance

## Sheet: Proteomics - MEFs
Uniprot IDs	Protein names	Gene names	Fasta headers	Sequence coverage [%]	Intensity WT5_126C	Intensity WT7_128C	Intensity WT8_130C	Intensity KO3_127N	Intensity KO6_129N	Intensity KO10_131N	log2 Intensity WT5_126C	log2 Intensity WT7_128C	log2 Intensity WT8_130C	log2 Intensity KO3_127N	log2 Intensity KO6_129N	log2 Intensity KO10_131N	mn log2 Intensity WT5_126C	mn log2 Intensity WT7_128C	mn log2 Intensity WT8_130C	mn log2 Intensity KO3_127N	mn log2 Intensity KO6_129N	mn log2 Intensity KO10_131N	log2FC(KO/WT)	p value
A0A0U1RPT4;O55028;A0A0U1RNL7;D3Z7R0;A0A0U1RQ97;A0A0U1RQ50	[3-methyl-2-oxobutanoate dehydrogenase [lipoamide]] kinase, mitochondrial	Bckdk	tr|A0A0U1RPT4|A0A0U1RPT4_MOUSE [3-methyl-2-oxobutanoate dehydrogenase [lipoamide]] kinase, mitochondrial OS=Mus musculus GN=Bckdk PE=1 SV=1;sp|O55028|BCKD_MOUSE [3-methyl-2-oxobutanoate dehydrogenase [lipoamide]] kinase, mitochondrial OS=Mus musculus GN=Bc	27.1	1360000	1375500	1272900	1486800	1553800	1220100	20.3752	20.3915	20.2797	20.5038	20.5674	20.2186	-0.0141755	0.00217403	-0.109663	0.114428	0.178019	-0.170783	0.0811096	0.5118
Q8BFP9	[Pyruvate dehydrogenase (acetyl-transferring)] kinase isozyme 1, mitochondrial	Pdk1	sp|Q8BFP9|PDK1_MOUSE [Pyruvate dehydrogenase (acetyl-transferring)] kinase isozyme 1, mitochondrial OS=Mus musculus GN=Pdk1 PE=1 SV=2	8.8	137590	130320	142510	115040	128500	126600	17.07	16.9917	17.1207	16.8118	16.9714	16.9499	0.0840958	0.00577874	0.134783	-0.174144	-0.0145114	-0.0360024	-0.149772	0.0747342
Q9JK42	[Pyruvate dehydrogenase (acetyl-transferring)] kinase isozyme 2, mitochondrial	Pdk2	sp|Q9JK42|PDK2_MOUSE [Pyruvate dehydrogenase (acetyl-transferring)] kinase isozyme 2, mitochondrial OS=Mus musculus GN=Pdk2 PE=1 SV=2	3.9	258620	273780	266320	247840	257480	272160	17.9805	18.0627	18.0228	17.919	17.9741	18.0541	-0.0217222	0.060461	0.0206048	-0.083147	-0.0280957	0.051899	-0.0395624	0.43666
Q922H2	[Pyruvate dehydrogenase (acetyl-transferring)] kinase isozyme 3, mitochondrial	Pdk3	sp|Q922H2|PDK3_MOUSE [Pyruvate dehydrogenase (acetyl-transferring)] kinase isozyme 3, mitochondrial OS=Mus musculus GN=Pdk3 PE=1 SV=1	36.6	7082500	6951900	7045700	6772400	6496400	6949900	22.7558	22.729	22.7483	22.6912	22.6312	22.7286	0.0418072	0.0149558	0.0342916	-0.0227843	-0.082811	0.0145407	-0.0607031	0.108413
A2AJP9;A8Y5Q0;A2AJQ0;Q3UV70	[Pyruvate dehydrogenase [acetyl-transferring]]-phosphatase 1, mitochondrial	Pdp1	tr|A2AJP9|A2AJP9_MOUSE MCG54027, isoform CRA_a OS=Mus musculus GN=Pdp1 PE=1 SV=2;tr|A8Y5Q0|A8Y5Q0_MOUSE [Pyruvate dehydrogenase [acetyl-transferring]]-phosphatase 1, mitochondrial OS=Mus musculus GN=Pdp1 PE=1 SV=1;tr|A2AJQ0|A2AJQ0_MOUSE [Pyruvate dehydroge	10.8	768470	715900	775740	682010	801590	677070	19.5516	19.4494	19.5652	19.3794	19.6125	19.3689	0.0637752	-0.0384557	0.0773594	-0.108421	0.124651	-0.118909	-0.0684526	0.477734
Q9D1E8;F8WGD9	1-acyl-sn-glycerol-3-phosphate acyltransferase epsilon	Agpat5	sp|Q9D1E8|PLCE_MOUSE 1-acyl-sn-glycerol-3-phosphate acyltransferase epsilon OS=Mus musculus GN=Agpat5 PE=2 SV=2;tr|F8WGD9|F8WGD9_MOUSE 1-acyl-sn-glycerol-3-phosphate acyltransferase epsilon OS=Mus musculus GN=Agpat5 PE=1 SV=1	18.9	933810	914310	935720	948790	893540	803660	19.8328	19.8023	19.8357	19.8557	19.7692	19.6162	0.0474464	0.0170008	0.0503943	0.0704062	-0.0161503	-0.169097	-0.076561	0.340537
Q64433	10 kDa heat shock protein, mitochondrial	Hspe1	sp|Q64433|CH10_MOUSE 10 kDa heat shock protein, mitochondrial OS=Mus musculus GN=Hspe1 PE=1 SV=2	70.6	60983000	60700000	53262000	54690000	50495000	64889000	25.8619	25.8552	25.6666	25.7048	25.5896	25.9515	0.0903068	0.0835962	-0.104994	-0.0668232	-0.18196	0.179874	-0.0459396	0.730738
O88986;E9PWY6	2-amino-3-ketobutyrate coenzyme A ligase, mitochondrial	Gcat	sp|O88986|KBL_MOUSE 2-amino-3-ketobutyrate coenzyme A ligase, mitochondrial OS=Mus musculus GN=Gcat PE=1 SV=2;tr|E9PWY6|E9PWY6_MOUSE 2-amino-3-ketobutyrate coenzyme A ligase, mitochondrial OS=Mus musculus GN=Gcat PE=1 SV=1	32	3409600	3375800	3541600	3354200	3224100	3194500	21.7012	21.6868	21.756	21.6775	21.6205	21.6072	0.0263211	0.011948	0.0811199	0.00268729	-0.0543849	-0.0676913	-0.0795926	0.0576808
F6X4L9;Q9CXI0	2-methoxy-6-polyprenyl-1,4-benzoquinol methylase, mitochondrial	Coq5	tr|F6X4L9|F6X4L9_MOUSE 2-methoxy-6-polyprenyl-1,4-benzoquinol methylase, mitochondrial (Fragment) OS=Mus musculus GN=Coq5 PE=1 SV=1;sp|Q9CXI0|COQ5_MOUSE 2-methoxy-6-polyprenyl-1,4-benzoquinol methylase, mitochondrial OS=Mus musculus GN=Coq5 PE=1 SV=2	16.3	59115	54943	62229	55802	51937	62189	15.8512	15.7456	15.9253	15.768	15.6645	15.9244	0.0380599	-0.0675286	0.112123	-0.0451475	-0.148702	0.111195	-0.0551027	0.58061
Q60597;Q60597-3;Z4YJV4;Q60597-2;Q60597-4;Q5SVY0;Q5SVY1	2-oxoglutarate dehydrogenase, mitochondrial	Ogdh	sp|Q60597|ODO1_MOUSE 2-oxoglutarate dehydrogenase, mitochondrial OS=Mus musculus GN=Ogdh PE=1 SV=3;sp|Q60597-3|ODO1_MOUSE Isoform 3 of 2-oxoglutarate dehydrogenase, mitochondrial OS=Mus musculus GN=Ogdh;tr|Z4YJV4|Z4YJV4_MOUSE 2-oxoglutarate dehydrogenase,	47.7	32094000	33006000	32341000	29910000	29679000	28325000	24.9358	24.9762	24.9469	24.8341	24.8229	24.7556	0.0572132	0.0976379	0.0682739	-0.0444625	-0.0556479	-0.123014	-0.14875	0.00553878
Q3U3J1;P50136;A0A0U1RPK5	2-oxoisovalerate dehydrogenase subunit alpha, mitochondrial	Bckdha	tr|Q3U3J1|Q3U3J1_MOUSE 2-oxoisovalerate dehydrogenase subunit alpha, mitochondrial OS=Mus musculus GN=Bckdha PE=1 SV=1;sp|P50136|ODBA_MOUSE 2-oxoisovalerate dehydrogenase subunit alpha, mitochondrial OS=Mus musculus GN=Bckdha PE=1 SV=1	17.3	853550	863390	904500	795560	833670	888800	19.7031	19.7197	19.7868	19.6016	19.6691	19.7615	-0.00384342	0.0126933	0.0798014	-0.105348	-0.0378427	0.0545397	-0.0591009	0.326718
Q6P3A8-2;Q6P3A8	2-oxoisovalerate dehydrogenase subunit beta, mitochondrial	Bckdhb	sp|Q6P3A8-2|ODBB_MOUSE Isoform 2 of 2-oxoisovalerate dehydrogenase subunit beta, mitochondrial OS=Mus musculus GN=Bckdhb;sp|Q6P3A8|ODBB_MOUSE 2-oxoisovalerate dehydrogenase subunit beta, mitochondrial OS=Mus musculus GN=Bckdhb PE=1 SV=2	9.9	686310	682250	681260	656970	624690	650010	19.3885	19.3799	19.3778	19.3255	19.2528	19.3101	0.0493943	0.0408345	0.0387395	-0.0136385	-0.0863256	-0.0290041	-0.0859788	0.0183675
Q9CQ62	2,4-dienoyl-CoA reductase, mitochondrial	Decr1	sp|Q9CQ62|DECR_MOUSE 2,4-dienoyl-CoA reductase, mitochondrial OS=Mus musculus GN=Decr1 PE=1 SV=1	42.4	7338200	7485600	8152600	6721500	6767800	6600500	22.807	22.8357	22.9588	22.6804	22.6903	22.6541	0.0359512	0.064643	0.187785	-0.0906918	-0.080788	-0.1169	-0.192253	0.0158395
Q3TIU4	2,5-phosphodiesterase 12	Pde12	sp|Q3TIU4|PDE12_MOUSE 2,5-phosphodiesterase 12 OS=Mus musculus GN=Pde12 PE=1 SV=2	26	3614300	3763200	3917500	3804800	3813500	3709900	21.7853	21.8435	21.9015	21.8594	21.8627	21.8229	-0.0606048	-0.00236105	0.0556123	0.0134996	0.0167947	-0.0229407	0.00490237	0.897932
E9QJS0;G5E8U8;G5E8U5;Q80ZK0	28S ribosomal protein S10, mitochondrial	Mrps10	tr|E9QJS0|E9QJS0_MOUSE 28S ribosomal protein S10, mitochondrial OS=Mus musculus GN=Mrps10 PE=1 SV=1;tr|G5E8U8|G5E8U8_MOUSE 28S ribosomal protein S10, mitochondrial OS=Mus musculus GN=Mrps10 PE=1 SV=1;tr|G5E8U5|G5E8U5_MOUSE 28S ribosomal protein S10, mitoch	9.4	43526	49295	46134	41833	43076	48420	15.4096	15.5892	15.4935	15.3524	15.3946	15.5633	-0.0575022	0.122062	0.0264507	-0.114738	-0.0724954	0.0962234	-0.0606734	0.503972
Q3U8Y1;Q9DCA2	28S ribosomal protein S11, mitochondrial	Mrps11	tr|Q3U8Y1|Q3U8Y1_MOUSE 28S ribosomal protein S11, mitochondrial OS=Mus musculus GN=Mrps11 PE=1 SV=1;sp|Q9DCA2|RT11_MOUSE 28S ribosomal protein S11, mitochondrial OS=Mus musculus GN=Mrps11 PE=1 SV=2	18.3	1674900	1754200	1663600	1742900	1593500	1648200	20.6756	20.7424	20.6659	20.7331	20.6038	20.6525	-0.00322119	0.0635171	-0.0129876	0.0541936	-0.0750971	-0.0264048	-0.0315389	0.519488
O35680;E9PUY1	28S ribosomal protein S12, mitochondrial	Mrps12	sp|O35680|RT12_MOUSE 28S ribosomal protein S12, mitochondrial OS=Mus musculus GN=Mrps12 PE=2 SV=1;tr|E9PUY1|E9PUY1_MOUSE 28S ribosomal protein S12, mitochondrial (Fragment) OS=Mus musculus GN=Mrps12 PE=1 SV=1	11.5	2080500	2056700	1948800	2026000	1935300	2107300	20.9885	20.9719	20.8942	20.9502	20.8841	21.007	0.0391912	0.0225922	-0.0551531	0.000895039	-0.0651819	0.0576566	-0.0044202	0.927891
D3Z2K2;Q9CR88	28S ribosomal protein S14, mitochondrial	Mrps14	tr|D3Z2K2|D3Z2K2_MOUSE 28S ribosomal protein S14, mitochondrial OS=Mus musculus GN=Mrps14 PE=1 SV=1;sp|Q9CR88|RT14_MOUSE 28S ribosomal protein S14, mitochondrial OS=Mus musculus GN=Mrps14 PE=1 SV=1	6.6	111030	115110	99627	114550	108410	127470	16.7606	16.8127	16.6042	16.8056	16.7261	16.9598	-0.0175845	0.0344791	-0.173925	0.0274434	-0.0520362	0.181624	0.104687	0.322714
D3Z198;Q9CQE3;D3YWF8	28S ribosomal protein S17, mitochondrial	Mrps17	tr|D3Z198|D3Z198_MOUSE 28S ribosomal protein S17, mitochondrial (Fragment) OS=Mus musculus GN=Mrps17 PE=1 SV=1;sp|Q9CQE3|RT17_MOUSE 28S ribosomal protein S17, mitochondrial OS=Mus musculus GN=Mrps17 PE=1 SV=1;tr|D3YWF8|D3YWF8_MOUSE 28S ribosomal protein S1	20.7	654480	664420	600150	592720	529760	790360	19.32	19.3417	19.195	19.177	19.015	19.5922	0.0465212	0.0682676	-0.0785048	-0.0964771	-0.258489	0.318682	-0.0241894	0.898386
Q5U5I3;Q99N85;D3Z603	28S ribosomal protein S18a, mitochondrial	Mrps18a	tr|Q5U5I3|Q5U5I3_MOUSE 28S ribosomal protein S18a, mitochondrial OS=Mus musculus GN=Mrps18a PE=1 SV=1;sp|Q99N85|RT18A_MOUSE 28S ribosomal protein S18a, mitochondrial OS=Mus musculus GN=Mrps18a PE=2 SV=1	24	896190	906550	837710	851070	805320	938980	19.7734	19.79	19.6761	19.6989	19.6192	19.8407	0.0403752	0.0569572	-0.0569785	-0.0341516	-0.113867	0.107665	-0.0269026	0.734223
Q99N84;G3UYQ9;G3UYX8;G3UX79;Q99N84-2	28S ribosomal protein S18b, mitochondrial	Mrps18b	sp|Q99N84|RT18B_MOUSE 28S ribosomal protein S18b, mitochondrial OS=Mus musculus GN=Mrps18b PE=1 SV=1;tr|G3UYQ9|G3UYQ9_MOUSE 28S ribosomal protein S18b, mitochondrial (Fragment) OS=Mus musculus GN=Mrps18b PE=1 SV=1;tr|G3UYX8|G3UYX8_MOUSE 28S ribosomal prote	18.5	284190	279350	260590	266130	275160	380500	18.1165	18.0917	17.9914	18.0218	18.0699	18.5375	-0.0216458	-0.0464278	-0.14672	-0.11637	-0.0682309	0.399395	0.143196	0.444224
Q924T2	28S ribosomal protein S2, mitochondrial	Mrps2	sp|Q924T2|RT02_MOUSE 28S ribosomal protein S2, mitochondrial OS=Mus musculus GN=Mrps2 PE=1 SV=1	22.7	302870	318600	265600	255980	245790	293170	18.2083	18.2814	18.0189	17.9657	17.9071	18.1614	0.117883	0.19093	-0.0715607	-0.124785	-0.18339	0.0709217	-0.158168	0.222737
P58059;D3YVZ9	28S ribosomal protein S21, mitochondrial	Mrps21	sp|P58059|RT21_MOUSE 28S ribosomal protein S21, mitochondrial OS=Mus musculus GN=Mrps21 PE=1 SV=1	26.4	439180	426800	360370	380010	350420	501390	18.7445	18.7032	18.4591	18.5357	18.4187	18.9356	0.111661	0.070409	-0.173672	-0.0971138	-0.214066	0.302782	-0.00559857	0.976682
Q9CXW2	28S ribosomal protein S22, mitochondrial	Mrps22	sp|Q9CXW2|RT22_MOUSE 28S ribosomal protein S22, mitochondrial OS=Mus musculus GN=Mrps22 PE=1 SV=1	38.2	4831500	5013400	4254600	4674700	4524300	5046400	22.204	22.2574	22.0206	22.1564	22.1093	22.2668	0.0349533	0.0882715	-0.148494	-0.012644	-0.0598232	0.0977367	0.0168463	0.85352
Q8VE22;F7ARZ1;A7M7Q8;Q3TI14;Q5SXC9	28S ribosomal protein S23, mitochondrial	Mrps23	sp|Q8VE22|RT23_MOUSE 28S ribosomal protein S23, mitochondrial OS=Mus musculus GN=Mrps23 PE=1 SV=1;tr|F7ARZ1|F7ARZ1_MOUSE 28S ribosomal protein S23, mitochondrial (Fragment) OS=Mus musculus GN=Mrps23 PE=1 SV=1;tr|A7M7Q8|A7M7Q8_MOUSE 28S ribosomal protein S2	31.1	1106400	1154800	961110	982910	1033500	1211800	20.0774	20.1392	19.8743	19.9067	19.9791	20.2087	0.0465213	0.108291	-0.156578	-0.124221	-0.0518134	0.1778	0.00117723	0.992715
Q9D125	28S ribosomal protein S25, mitochondrial	Mrps25	sp|Q9D125|RT25_MOUSE 28S ribosomal protein S25, mitochondrial OS=Mus musculus GN=Mrps25 PE=1 SV=1	18.1	889470	1000600	817000	791330	822370	947510	19.7626	19.9324	19.64	19.5939	19.6494	19.8538	0.0238987	0.193746	-0.0987112	-0.144768	-0.0892597	0.115094	-0.0792891	0.531472
Q80ZS3	28S ribosomal protein S26, mitochondrial	Mrps26	sp|Q80ZS3|RT26_MOUSE 28S ribosomal protein S26, mitochondrial OS=Mus musculus GN=Mrps26 PE=1 SV=1	27	936490	847080	684500	839810	784410	904530	19.8369	19.6921	19.3847	19.6797	19.5812	19.7868	0.176655	0.0318896	-0.275558	0.0194544	-0.0790007	0.12656	0.0446756	0.774789
Q8BK72	28S ribosomal protein S27, mitochondrial	Mrps27	sp|Q8BK72|RT27_MOUSE 28S ribosomal protein S27, mitochondrial OS=Mus musculus GN=Mrps27 PE=1 SV=2	38.8	4705100	5038900	4838700	4712400	4461600	4969800	22.1658	22.2647	22.2062	22.168	22.0891	22.2448	-0.0239687	0.0749147	0.0164254	-0.0217321	-0.100633	0.0549937	-0.0449142	0.44696
Q9CY16	28S ribosomal protein S28, mitochondrial	Mrps28	sp|Q9CY16|RT28_MOUSE 28S ribosomal protein S28, mitochondrial OS=Mus musculus GN=Mrps28 PE=1 SV=1	44.6	2728900	2854600	2621300	2735200	2646500	2679200	21.3799	21.4449	21.3219	21.3832	21.3357	21.3534	0.0100821	0.0750511	-0.047955	0.0134088	-0.0341518	-0.0164352	-0.0247854	0.551238
G3X9M0;Q9ER88;A0A0R4J1B9;Q9ER88-2;G3UWM7;G3UWZ6;G3UWJ4;G3UZC0;G3UWR5;G3UYM6	28S ribosomal protein S29, mitochondrial	Dap3	tr|G3X9M0|G3X9M0_MOUSE 28S ribosomal protein S29, mitochondrial OS=Mus musculus GN=Dap3 PE=1 SV=1;sp|Q9ER88|RT29_MOUSE 28S ribosomal protein S29, mitochondrial OS=Mus musculus GN=Dap3 PE=1 SV=1;tr|A0A0R4J1B9|A0A0R4J1B9_MOUSE 28S ribosomal protein S29, mito	26.5	3055300	3045700	2840200	3032400	3016500	2972900	21.5429	21.5383	21.4376	21.532	21.5244	21.5034	0.0297662	0.025226	-0.0755553	0.0189122	0.0113277	-0.0096769	0.0137087	0.718463
Q9D0G0	28S ribosomal protein S30, mitochondrial	Mrps30	sp|Q9D0G0|RT30_MOUSE 28S ribosomal protein S30, mitochondrial OS=Mus musculus GN=Mrps30 PE=1 SV=1	27.1	2170300	2317300	2198500	2216200	2104300	2124800	21.0495	21.144	21.0681	21.0797	21.0049	21.0189	-0.0113746	0.0831758	0.00725047	0.018819	-0.0559287	-0.041942	-0.0527011	0.226554
Q61733	28S ribosomal protein S31, mitochondrial	Mrps31	sp|Q61733|RT31_MOUSE 28S ribosomal protein S31, mitochondrial OS=Mus musculus GN=Mrps31 PE=1 SV=1	40.4	6396700	6479700	5781400	6130700	5934300	5642200	22.6089	22.6275	22.463	22.5476	22.5006	22.4278	0.079651	0.0982502	-0.066258	0.0183749	-0.028599	-0.101419	-0.0744288	0.300275
Q9D2R8	28S ribosomal protein S33, mitochondrial	Mrps33	sp|Q9D2R8|RT33_MOUSE 28S ribosomal protein S33, mitochondrial OS=Mus musculus GN=Mrps33 PE=1 SV=1	11.3	529710	545050	437420	475160	483160	589310	19.0148	19.056	18.7387	18.8581	18.8821	19.1687	0.0617775	0.102963	-0.214406	-0.0950119	-0.0709243	0.215601	0.0331102	0.825875
Q9JIK9	28S ribosomal protein S34, mitochondrial	Mrps34	sp|Q9JIK9|RT34_MOUSE 28S ribosomal protein S34, mitochondrial OS=Mus musculus GN=Mrps34 PE=1 SV=1	28.9	2984200	3102900	2975500	2933600	3037800	2944900	21.5089	21.5652	21.5047	21.4842	21.5346	21.4898	-0.00565765	0.0506153	-0.00986976	-0.0303297	0.020025	-0.0247832	-0.0233919	0.405562
A0A0R4J0L6;Q8BJZ4;A0A0N4SV23	28S ribosomal protein S35, mitochondrial	Mrps35	tr|A0A0R4J0L6|A0A0R4J0L6_MOUSE 28S ribosomal protein S35, mitochondrial OS=Mus musculus GN=Mrps35 PE=1 SV=1;sp|Q8BJZ4|RT35_MOUSE 28S ribosomal protein S35, mitochondrial OS=Mus musculus GN=Mrps35 PE=1 SV=2	38.4	2764400	2871100	2379000	2520500	2459900	2774100	21.3985	21.4532	21.1819	21.2653	21.2302	21.4036	0.0764239	0.131061	-0.140187	-0.0568325	-0.0919428	0.0814774	-0.0448653	0.671765
Q9D6T9;Q9CQX8	28S ribosomal protein S36, mitochondrial	Mrps36	tr|Q9D6T9|Q9D6T9_MOUSE 28S ribosomal protein S36, mitochondrial OS=Mus musculus GN=Mrps36 PE=1 SV=1;sp|Q9CQX8|RT36_MOUSE 28S ribosomal protein S36, mitochondrial OS=Mus musculus GN=Mrps36 PE=1 SV=1	42	1120600	1051100	1091400	928880	949080	1035600	20.0958	20.0035	20.0577	19.8251	19.8562	19.982	0.125774	0.0334026	0.0876826	-0.144933	-0.113896	0.0119696	-0.164573	0.040144
Q99N87;B2FDG7	28S ribosomal protein S5, mitochondrial	Mrps5	sp|Q99N87|RT05_MOUSE 28S ribosomal protein S5, mitochondrial OS=Mus musculus GN=Mrps5 PE=1 SV=1	16.7	3026200	3141900	2986700	2992200	2839900	2975000	21.5291	21.5832	21.5101	21.5128	21.4374	21.5045	0.0162351	0.070365	-0.00271989	-6.56147e-05	-0.0754321	-0.00838256	-0.0559202	0.159269
P58064	28S ribosomal protein S6, mitochondrial	Mrps6	sp|P58064|RT06_MOUSE 28S ribosomal protein S6, mitochondrial OS=Mus musculus GN=Mrps6 PE=1 SV=3	39.2	2761200	2656400	2485800	2616800	2369600	2629400	21.3969	21.341	21.2453	21.3194	21.1762	21.3263	0.0960189	0.0401959	-0.0555663	0.0185272	-0.124633	0.0254572	-0.0537657	0.460808
Q80X85	28S ribosomal protein S7, mitochondrial	Mrps7	sp|Q80X85|RT07_MOUSE 28S ribosomal protein S7, mitochondrial OS=Mus musculus GN=Mrps7 PE=1 SV=1	8.3	564940	560350	560370	562870	528180	577760	19.1077	19.096	19.096	19.1024	19.0107	19.1401	0.0155798	0.00381034	0.00386183	0.0102839	-0.0814882	0.0479524	-0.0155013	0.708785
Q9D7N3;A0A0J9YU02	28S ribosomal protein S9, mitochondrial	Mrps9	sp|Q9D7N3|RT09_MOUSE 28S ribosomal protein S9, mitochondrial OS=Mus musculus GN=Mrps9 PE=1 SV=3	40.8	6245500	6560100	6215400	6389600	6056400	6473700	22.5744	22.6453	22.5674	22.6073	22.53	22.6262	-0.017376	0.0535247	-0.0243459	0.0155325	-0.0617326	0.0343974	-0.0078685	0.848108
Q99N15;A2AFQ2;O08756	3-hydroxyacyl-CoA dehydrogenase type-2	Hsd17b10	tr|Q99N15|Q99N15_MOUSE 17beta-hydroxysteroid dehydrogenase type 10/short chain L-3-hydroxyacyl-CoA dehydrogenase OS=Mus musculus GN=Hsd17b10 PE=1 SV=1;tr|A2AFQ2|A2AFQ2_MOUSE 3-hydroxyacyl-CoA dehydrogenase type-2 OS=Mus musculus GN=Hsd17b10 PE=1 SV=1;sp|O0	67	9100700	9138800	9759600	8256500	8262200	7939900	23.1175	23.1236	23.2184	22.9771	22.9781	22.9207	0.0616473	0.0676745	0.162492	-0.0787999	-0.0778043	-0.135209	-0.194542	0.00673942
Q99L13	3-hydroxyisobutyrate dehydrogenase, mitochondrial	Hibadh	sp|Q99L13|3HIDH_MOUSE 3-hydroxyisobutyrate dehydrogenase, mitochondrial OS=Mus musculus GN=Hibadh PE=1 SV=1	37	2971700	2939900	3091400	2667800	2969200	2925900	21.5029	21.4873	21.5598	21.3472	21.5016	21.4804	0.0229683	0.00744689	0.0799401	-0.13267	0.0217541	0.000560271	-0.0735702	0.238282
Q8QZS1;E0CX19	3-hydroxyisobutyryl-CoA hydrolase, mitochondrial	Hibch	sp|Q8QZS1|HIBCH_MOUSE 3-hydroxyisobutyryl-CoA hydrolase, mitochondrial OS=Mus musculus GN=Hibch PE=1 SV=1;tr|E0CX19|E0CX19_MOUSE 3-hydroxyisobutyryl-CoA hydrolase, mitochondrial OS=Mus musculus GN=Hibch PE=1 SV=1	35.1	3585300	3817100	3749600	3223600	3580800	3620800	21.7737	21.864	21.8383	21.6202	21.7719	21.7879	-0.00233461	0.0880485	0.0623083	-0.155756	-0.00414651	0.01188	-0.0986815	0.174211
Q8BWT1	3-ketoacyl-CoA thiolase, mitochondrial	Acaa2	sp|Q8BWT1|THIM_MOUSE 3-ketoacyl-CoA thiolase, mitochondrial OS=Mus musculus GN=Acaa2 PE=1 SV=3	74.6	22721000	24117000	25931000	22460000	21939000	23617000	24.4375	24.5235	24.6282	24.4209	24.387	24.4933	-0.044213	0.0418111	0.146439	-0.0608814	-0.0947416	0.0115864	-0.0960244	0.204566
Q9D404	3-oxoacyl-[acyl-carrier-protein] synthase, mitochondrial	Oxsm	sp|Q9D404|OXSM_MOUSE 3-oxoacyl-[acyl-carrier-protein] synthase, mitochondrial OS=Mus musculus GN=Oxsm PE=1 SV=1	5.2	293130	293950	315900	280950	295060	292880	18.1612	18.1652	18.2691	18.1	18.1706	18.16	-0.00982784	-0.00579768	0.0980995	-0.0710551	-0.000360108	-0.0110588	-0.0549826	0.256926
Q99N96;Q9D3F3	39S ribosomal protein L1, mitochondrial	Mrpl1	sp|Q99N96|RM01_MOUSE 39S ribosomal protein L1, mitochondrial OS=Mus musculus GN=Mrpl1 PE=1 SV=2;tr|Q9D3F3|Q9D3F3_MOUSE 39S ribosomal protein L1, mitochondrial OS=Mus musculus GN=Mrpl1 PE=1 SV=1	46.4	3798500	3920500	3770700	3780800	3747500	3672900	21.857	21.9026	21.8464	21.8503	21.8375	21.8085	0.00662324	0.0522311	-0.00397421	-0.000115046	-0.0128781	-0.041887	-0.0365867	0.159681
Q9CQF0	39S ribosomal protein L11, mitochondrial	Mrpl11	sp|Q9CQF0|RM11_MOUSE 39S ribosomal protein L11, mitochondrial OS=Mus musculus GN=Mrpl11 PE=1 SV=1	30.2	2131800	2223600	1728300	1908500	1814600	2248100	21.0236	21.0845	20.7209	20.864	20.7912	21.1003	0.0928854	0.153711	-0.209833	-0.0667475	-0.139535	0.16952	-0.0245087	0.874905
Q9D1P0;F7CXG9;G5E909	39S ribosomal protein L13, mitochondrial	Mrpl13	sp|Q9D1P0|RM13_MOUSE 39S ribosomal protein L13, mitochondrial OS=Mus musculus GN=Mrpl13 PE=1 SV=1;tr|F7CXG9|F7CXG9_MOUSE 39S ribosomal protein L13, mitochondrial (Fragment) OS=Mus musculus GN=Mrpl13 PE=1 SV=1	40.4	3116000	3079800	2988300	3017700	2903600	3142500	21.5713	21.5544	21.5109	21.525	21.4694	21.5835	0.0355183	0.0186597	-0.024852	-0.0107276	-0.0663342	0.0477358	-0.0195507	0.629862
Q9D1I6	39S ribosomal protein L14, mitochondrial	Mrpl14	sp|Q9D1I6|RM14_MOUSE 39S ribosomal protein L14, mitochondrial OS=Mus musculus GN=Mrpl14 PE=1 SV=1	36.6	1876300	1773500	1624300	1824600	1723700	1881000	20.8395	20.7582	20.6314	20.7991	20.7171	20.8431	0.0747411	-0.00655013	-0.133331	0.0344308	-0.0476408	0.0783504	0.0434269	0.573374
Q9CPR5;Q9CPR5-2;A0A0A6YVP4;F8WHN1	39S ribosomal protein L15, mitochondrial	Mrpl15	sp|Q9CPR5|RM15_MOUSE 39S ribosomal protein L15, mitochondrial OS=Mus musculus GN=Mrpl15 PE=1 SV=1;sp|Q9CPR5-2|RM15_MOUSE Isoform 2 of 39S ribosomal protein L15, mitochondrial OS=Mus musculus GN=Mrpl15	43.4	3760100	3947500	3359700	3564000	3705300	3835400	21.8423	21.9125	21.6799	21.7651	21.8212	21.8709	0.0270198	0.097188	-0.135419	-0.0502539	0.00583911	0.0556258	0.00747401	0.925779
Q99N93	39S ribosomal protein L16, mitochondrial	Mrpl16	sp|Q99N93|RM16_MOUSE 39S ribosomal protein L16, mitochondrial OS=Mus musculus GN=Mrpl16 PE=1 SV=1	27.9	1866100	2045400	1956800	1895500	1958100	2050700	20.8316	20.964	20.9001	20.8541	20.901	20.9677	-0.0714829	0.0608738	-0.00301285	-0.0489307	-0.00205472	0.0646073	0.00908125	0.865909
Q9D338	39S ribosomal protein L19, mitochondrial	Mrpl19	sp|Q9D338|RM19_MOUSE 39S ribosomal protein L19, mitochondrial OS=Mus musculus GN=Mrpl19 PE=1 SV=1	18.5	2442700	2437200	2417400	2360800	2301600	2276100	21.22	21.2168	21.205	21.1708	21.1342	21.1181	0.0425376	0.0392856	0.0275171	-0.00666325	-0.0433019	-0.0593751	-0.0728936	0.0109447
B1B1D8;Q9D773;B1B1D7	39S ribosomal protein L2, mitochondrial	Mrpl2	tr|B1B1D8|B1B1D8_MOUSE 39S ribosomal protein L2, mitochondrial OS=Mus musculus GN=Mrpl2 PE=1 SV=1;sp|Q9D773|RM02_MOUSE 39S ribosomal protein L2, mitochondrial OS=Mus musculus GN=Mrpl2 PE=1 SV=1;tr|B1B1D7|B1B1D7_MOUSE 39S ribosomal protein L2, mitochondrial	33.2	2943100	3076400	3006000	3001200	2994000	3044500	21.4889	21.5528	21.5194	21.5171	21.5136	21.5378	-0.032704	0.0312025	-0.0021956	-0.00450115	-0.00796639	0.0161647	0.00246478	0.907553
Q9D1N9;Q9D1N9-2	39S ribosomal protein L21, mitochondrial	Mrpl21	sp|Q9D1N9|RM21_MOUSE 39S ribosomal protein L21, mitochondrial OS=Mus musculus GN=Mrpl21 PE=1 SV=1;sp|Q9D1N9-2|RM21_MOUSE Isoform 2 of 39S ribosomal protein L21, mitochondrial OS=Mus musculus GN=Mrpl21	22.5	591390	612430	561400	562240	557760	610210	19.1738	19.2242	19.0987	19.1008	19.0893	19.2189	0.0228065	0.0732416	-0.0522743	-0.0501173	-0.0616589	0.0680024	-0.0291825	0.624967
Q8BU88	39S ribosomal protein L22, mitochondrial	Mrpl22	sp|Q8BU88|RM22_MOUSE 39S ribosomal protein L22, mitochondrial OS=Mus musculus GN=Mrpl22 PE=1 SV=1	32	2087500	2160900	1985100	1939600	1935200	2267800	20.9933	21.0432	20.9208	20.8873	20.8841	21.1129	0.0197503	0.0696064	-0.0528142	-0.0862667	-0.0895432	0.139268	-0.0243616	0.785365
A0A1B0GSZ9;O35972;A0A1B0GQZ1	39S ribosomal protein L23, mitochondrial	Mrpl23	tr|A0A1B0GSZ9|A0A1B0GSZ9_MOUSE 39S ribosomal protein L23, mitochondrial OS=Mus musculus GN=Mrpl23 PE=1 SV=1;sp|O35972|RM23_MOUSE 39S ribosomal protein L23, mitochondrial OS=Mus musculus GN=Mrpl23 PE=1 SV=1;tr|A0A1B0GQZ1|A0A1B0GQZ1_MOUSE 39S ribosomal prote	47.7	2139600	2091100	2100700	2035500	2045400	1914800	21.0289	20.9958	21.0024	20.957	20.964	20.8688	0.0594356	0.0263565	0.0329646	-0.0125223	-0.00552254	-0.100712	-0.0791711	0.0700974
Q9CQ06;A0A0A6YXP0	39S ribosomal protein L24, mitochondrial	Mrpl24	sp|Q9CQ06|RM24_MOUSE 39S ribosomal protein L24, mitochondrial OS=Mus musculus GN=Mrpl24 PE=1 SV=1	36.6	4454500	4642500	4485100	4490300	4296700	4769100	22.0868	22.1465	22.0967	22.0984	22.0348	22.1853	-0.0212471	0.0383913	-0.0113704	-0.00969875	-0.0732815	0.0772065	-0.00384922	0.939126
Q99N92	39S ribosomal protein L27, mitochondrial	Mrpl27	sp|Q99N92|RM27_MOUSE 39S ribosomal protein L27, mitochondrial OS=Mus musculus GN=Mrpl27 PE=1 SV=1	21.6	837780	844940	808010	841450	817620	862480	19.6762	19.6885	19.624	19.6825	19.6411	19.7181	0.00447269	0.0167501	-0.0477256	0.0107788	-0.0306683	0.0463922	0.0176685	0.58483
Q9D1B9	39S ribosomal protein L28, mitochondrial	Mrpl28	sp|Q9D1B9|RM28_MOUSE 39S ribosomal protein L28, mitochondrial OS=Mus musculus GN=Mrpl28 PE=1 SV=3	14.8	295480	316290	289940	260000	267550	310460	18.1727	18.2709	18.1454	17.9882	18.0294	18.244	0.0309288	0.129116	0.00362265	-0.15362	-0.112323	0.102276	-0.109112	0.282754
D3Z456;Q99N95;F6W7C7	39S ribosomal protein L3, mitochondrial	Mrpl3	tr|D3Z456|D3Z456_MOUSE 39S ribosomal protein L3, mitochondrial OS=Mus musculus GN=Mrpl3 PE=1 SV=1;sp|Q99N95|RM03_MOUSE 39S ribosomal protein L3, mitochondrial OS=Mus musculus GN=Mrpl3 PE=1 SV=1	9.2	2390000	2399700	2248300	2448200	2263100	2413900	21.1886	21.1944	21.1004	21.2233	21.1099	21.2029	0.0186628	0.0245062	-0.0695133	0.0533736	-0.0600475	0.0330181	0.0175628	0.723731
Q9D7N6;A0A0A6YXW4	39S ribosomal protein L30, mitochondrial	Mrpl30	sp|Q9D7N6|RM30_MOUSE 39S ribosomal protein L30, mitochondrial OS=Mus musculus GN=Mrpl30 PE=1 SV=1;tr|A0A0A6YXW4|A0A0A6YXW4_MOUSE 39S ribosomal protein L30, mitochondrial (Fragment) OS=Mus musculus GN=Mrpl30 PE=1 SV=1	23.8	548850	578330	483380	535750	529700	632070	19.0661	19.1415	18.8828	19.0312	19.0148	19.2697	-0.00163516	0.0738459	-0.184889	-0.0364871	-0.0528716	0.202037	0.0751191	0.541325
Q921S7	39S ribosomal protein L37, mitochondrial	Mrpl37	sp|Q921S7|RM37_MOUSE 39S ribosomal protein L37, mitochondrial OS=Mus musculus GN=Mrpl37 PE=1 SV=1	49.9	5206200	5326900	5248500	5184500	5109500	5079600	22.3118	22.3449	22.3235	22.3058	22.2848	22.2763	0.00397507	0.0370405	0.0156495	-0.0020508	-0.0230735	-0.0315408	-0.0377767	0.0444563
Q8K2M0;Q8K2M0-2	39S ribosomal protein L38, mitochondrial	Mrpl38	sp|Q8K2M0|RM38_MOUSE 39S ribosomal protein L38, mitochondrial OS=Mus musculus GN=Mrpl38 PE=1 SV=2;sp|Q8K2M0-2|RM38_MOUSE Isoform 2 of 39S ribosomal protein L38, mitochondrial OS=Mus musculus GN=Mrpl38	30.3	2217100	2365600	2175700	2208900	2212900	2422800	21.0802	21.1738	21.053	21.0749	21.0775	21.2082	-0.031043	0.0624893	-0.0582372	-0.0363888	-0.0337786	0.0969584	0.0178607	0.770545
Q9JKF7	39S ribosomal protein L39, mitochondrial	Mrpl39	sp|Q9JKF7|RM39_MOUSE 39S ribosomal protein L39, mitochondrial OS=Mus musculus GN=Mrpl39 PE=1 SV=4	40.2	3441600	3404800	3251300	3325600	3219500	3280300	21.7146	21.6991	21.6326	21.6652	21.6184	21.6454	0.0520886	0.0365792	-0.0299742	0.00262378	-0.0441542	-0.0171631	-0.039129	0.242937
A0A1L1SU24;A0A1L1STN5;A0A1L1SRY8;A0A1L1SSY9;Q9DCU6;A0A1L1SV70	39S ribosomal protein L4, mitochondrial	Mrpl4	tr|A0A1L1SU24|A0A1L1SU24_MOUSE 39S ribosomal protein L4, mitochondrial OS=Mus musculus GN=Mrpl4 PE=1 SV=1;tr|A0A1L1STN5|A0A1L1STN5_MOUSE 39S ribosomal protein L4, mitochondrial OS=Mus musculus GN=Mrpl4 PE=1 SV=1;tr|A0A1L1SRY8|A0A1L1SRY8_MOUSE 39S ribosomal	17.5	1227400	1246200	1241000	1269100	1343700	1345200	20.2272	20.2491	20.2431	20.2754	20.3578	20.3594	-0.0581415	-0.0362113	-0.0422438	-0.0099412	0.0724641	0.0740737	0.0910644	0.0330549
D3Z7C0;Q9Z2Q5	39S ribosomal protein L40, mitochondrial	Mrpl40	tr|D3Z7C0|D3Z7C0_MOUSE 39S ribosomal protein L40, mitochondrial OS=Mus musculus GN=Mrpl40 PE=1 SV=1;sp|Q9Z2Q5|RM40_MOUSE 39S ribosomal protein L40, mitochondrial OS=Mus musculus GN=Mrpl40 PE=1 SV=2	51.2	2721700	2607100	2386000	2531200	2527300	2788700	21.3761	21.314	21.1862	21.2714	21.2692	21.4112	0.0714149	0.00935272	-0.118499	-0.0332717	-0.0354963	0.1065	0.0251544	0.747823
Q9CQN7;A0A0A6YXF9	39S ribosomal protein L41, mitochondrial	Mrpl41	sp|Q9CQN7|RM41_MOUSE 39S ribosomal protein L41, mitochondrial OS=Mus musculus GN=Mrpl41 PE=1 SV=1	43	1921300	1987200	1870700	1909500	1895300	2076200	20.8737	20.9223	20.8351	20.8648	20.854	20.9855	-0.015578	0.0330763	-0.0540826	-0.0244659	-0.0352346	0.0962846	0.0243895	0.645608
Q9CY73;Q9CY73-2	39S ribosomal protein L44, mitochondrial	Mrpl44	sp|Q9CY73|RM44_MOUSE 39S ribosomal protein L44, mitochondrial OS=Mus musculus GN=Mrpl44 PE=1 SV=3	27.9	1962400	2000400	1738000	1883500	1869600	1998700	20.9042	20.9319	20.729	20.845	20.8343	20.9306	0.0416952	0.0693646	-0.133496	-0.0175079	-0.0281943	0.0681381	0.0149573	0.842246
Q9D0Q7;F6QAU7	39S ribosomal protein L45, mitochondrial	Mrpl45	sp|Q9D0Q7|RM45_MOUSE 39S ribosomal protein L45, mitochondrial OS=Mus musculus GN=Mrpl45 PE=1 SV=1	28.4	2977000	2999000	2930200	2997800	2867000	3015400	21.5054	21.5161	21.4826	21.5155	21.4511	21.5239	0.00633667	0.016959	-0.0165234	0.0163816	-0.0479806	0.0248268	-0.00451482	0.865593
Q9EQI8	39S ribosomal protein L46, mitochondrial	Mrpl46	sp|Q9EQI8|RM46_MOUSE 39S ribosomal protein L46, mitochondrial OS=Mus musculus GN=Mrpl46 PE=1 SV=1	32.5	2418800	2267000	2320000	2288500	2287900	2512100	21.2059	21.1124	21.1457	21.126	21.1256	21.2605	0.0432047	-0.0503024	-0.016962	-0.0366845	-0.0370628	0.0978071	0.0160398	0.775515
Q8K2Y7	39S ribosomal protein L47, mitochondrial	Mrpl47	sp|Q8K2Y7|RM47_MOUSE 39S ribosomal protein L47, mitochondrial OS=Mus musculus GN=Mrpl47 PE=1 SV=2	12.3	604980	649410	540100	541850	553100	687930	19.2065	19.3088	19.0429	19.0475	19.0772	19.3919	0.0273976	0.12964	-0.136263	-0.131596	-0.10195	0.212772	-0.0138493	0.923042
A0A140LHT6;E9QPQ8;Q8JZS9	39S ribosomal protein L48, mitochondrial	Mrpl48	tr|A0A140LHT6|A0A140LHT6_MOUSE 39S ribosomal protein L48, mitochondrial OS=Mus musculus GN=Mrpl48 PE=1 SV=1;tr|E9QPQ8|E9QPQ8_MOUSE 39S ribosomal protein L48, mitochondrial OS=Mus musculus GN=Mrpl48 PE=1 SV=1;sp|Q8JZS9|RM48_MOUSE 39S ribosomal protein L48,	9.7	227940	217540	225770	229030	210420	245270	17.7983	17.7309	17.7845	17.8052	17.6829	17.904	0.0139928	-0.0533806	0.000192493	0.0208753	-0.101389	0.119709	0.0261302	0.717067
Q8VDT9	39S ribosomal protein L50, mitochondrial	Mrpl50	sp|Q8VDT9|RM50_MOUSE 39S ribosomal protein L50, mitochondrial OS=Mus musculus GN=Mrpl50 PE=1 SV=2	16.4	343230	353750	285780	326280	309230	347900	18.3888	18.4324	18.1245	18.3158	18.2383	18.4083	0.0707966	0.114351	-0.193474	-0.00226849	-0.0796988	0.0902936	0.00555092	0.961473
Q9CZ83;Q9CZ83-2	39S ribosomal protein L55, mitochondrial	Mrpl55	sp|Q9CZ83|RM55_MOUSE 39S ribosomal protein L55, mitochondrial OS=Mus musculus GN=Mrpl55 PE=1 SV=1;sp|Q9CZ83-2|RM55_MOUSE Isoform 2 of 39S ribosomal protein L55, mitochondrial OS=Mus musculus GN=Mrpl55	18.9	554720	539740	502190	506480	549310	599950	19.0814	19.0419	18.9379	18.9501	19.0673	19.1945	0.0358888	-0.00360635	-0.107638	-0.0953657	0.0217496	0.148971	0.0502368	0.575565
Q3UK02;Q99N94	39S ribosomal protein L9, mitochondrial	Mrpl9	tr|Q3UK02|Q3UK02_MOUSE 39S ribosomal protein L9, mitochondrial OS=Mus musculus GN=Mrpl9 PE=1 SV=1;sp|Q99N94|RM09_MOUSE 39S ribosomal protein L9, mitochondrial OS=Mus musculus GN=Mrpl9 PE=1 SV=2	29.5	1617100	1647900	1483100	1613800	1525100	1824200	20.625	20.6522	20.5002	20.622	20.5405	20.7988	0.00186173	0.0290815	-0.122931	-0.00108537	-0.0826433	0.175717	0.0613254	0.530726
Q9JLJ2;Q3U367	4-trimethylaminobutyraldehyde dehydrogenase	Aldh9a1	sp|Q9JLJ2|AL9A1_MOUSE 4-trimethylaminobutyraldehyde dehydrogenase OS=Mus musculus GN=Aldh9a1 PE=1 SV=1;tr|Q3U367|Q3U367_MOUSE 4-trimethylaminobutyraldehyde dehydrogenase OS=Mus musculus GN=Aldh9a1 PE=1 SV=1	59.1	8499200	9094900	9386300	8559500	9319700	9581400	23.0189	23.1166	23.1621	23.0291	23.1519	23.1918	-0.0928376	0.00489312	0.0503919	-0.0826381	0.0401189	0.0800718	0.025035	0.718376
P62264;D3YVF4;D3Z7I1	40S ribosomal protein S14	Rps14	sp|P62264|RS14_MOUSE 40S ribosomal protein S14 OS=Mus musculus GN=Rps14 PE=1 SV=3;tr|D3YVF4|D3YVF4_MOUSE 40S ribosomal protein S14 (Fragment) OS=Mus musculus GN=Rps14 PE=1 SV=1;tr|D3Z7I1|D3Z7I1_MOUSE 40S ribosomal protein S14 (Fragment) OS=Mus musculus GN=	36.4	11833000	11865000	10796000	11952000	11183000	11473000	23.4963	23.5002	23.364	23.5107	23.4148	23.4517	0.0400114	0.0439076	-0.0923076	0.0544476	-0.0414972	-0.0045618	0.00559238	0.920708
P62245;F8WJ41;D3Z712;D3YVB4	40S ribosomal protein S15a	Rps15a	sp|P62245|RS15A_MOUSE 40S ribosomal protein S15a OS=Mus musculus GN=Rps15a PE=1 SV=2;tr|F8WJ41|F8WJ41_MOUSE 40S ribosomal protein S15a (Fragment) OS=Mus musculus GN=Rps15a PE=1 SV=1;tr|D3Z712|D3Z712_MOUSE 40S ribosomal protein S15a (Fragment) OS=Mus muscul	70	30062000	26193000	25580000	29566000	26893000	30082000	24.8414	24.6427	24.6085	24.8174	24.6807	24.8424	0.102573	-0.0961868	-0.130352	0.0785709	-0.0581374	0.103532	0.0826439	0.402338
Q9CZ57;A0A0A0MQ81;Q9CZ57-2	5-methylcytosine rRNA methyltransferase NSUN4	Nsun4	sp|Q9CZ57|NSUN4_MOUSE 5-methylcytosine rRNA methyltransferase NSUN4 OS=Mus musculus GN=Nsun4 PE=1 SV=1;tr|A0A0A0MQ81|A0A0A0MQ81_MOUSE 5-methylcytosine rRNA methyltransferase NSUN4 (Fragment) OS=Mus musculus GN=Nsun4 PE=1 SV=1;sp|Q9CZ57-2|NSUN4_MOUSE Isofor	12.9	444600	393100	422640	470240	502220	460010	18.7621	18.5845	18.6891	18.843	18.938	18.8113	-0.00919465	-0.186806	-0.0822733	0.0716947	0.166617	0.0399626	0.185516	0.0443014
A0A1W2P799;Q3UHB1	5-nucleotidase domain-containing protein 3	Nt5dc3	tr|A0A1W2P799|A0A1W2P799_MOUSE Uncharacterized protein (Fragment) OS=Mus musculus PE=4 SV=1;sp|Q3UHB1|NT5D3_MOUSE 5-nucleotidase domain-containing protein 3 OS=Mus musculus GN=Nt5dc3 PE=1 SV=1	7.2	145730	151010	156030	138670	155240	134550	17.1529	17.2043	17.2515	17.0813	17.2441	17.0378	-0.00904608	0.0423001	0.0894795	-0.0806883	0.0821564	-0.124202	-0.0818223	0.300991
A2A9X5;Q9JM14	5(3)-deoxyribonucleotidase, cytosolic type	Nt5c	tr|A2A9X5|A2A9X5_MOUSE 5(3)-deoxyribonucleotidase, cytosolic type OS=Mus musculus GN=Nt5c PE=1 SV=1;sp|Q9JM14|NT5C_MOUSE 5(3)-deoxyribonucleotidase, cytosolic type OS=Mus musculus GN=Nt5c PE=1 SV=1	63.4	6764900	6843200	5909100	5757400	6284400	6853700	22.6896	22.7062	22.4945	22.457	22.5833	22.7085	0.0831097	0.0997122	-0.112021	-0.149541	-0.0231839	0.101924	-0.0472009	0.659818
Q9R1Z7	6-pyruvoyl tetrahydrobiopterin synthase	Pts	sp|Q9R1Z7|PTPS_MOUSE 6-pyruvoyl tetrahydrobiopterin synthase OS=Mus musculus GN=Pts PE=1 SV=2	8.3	142020	157140	151420	125540	141070	114450	17.1157	17.2617	17.2082	16.9378	17.1061	16.8044	0.0434314	0.189388	0.135893	-0.134516	0.0337485	-0.267945	-0.245808	0.0646326
P63038;P63038-2;D3Z2F2;D3Z7J9	60 kDa heat shock protein, mitochondrial	Hspd1	sp|P63038|CH60_MOUSE 60 kDa heat shock protein, mitochondrial OS=Mus musculus GN=Hspd1 PE=1 SV=1	72.9	139520000	142330000	132510000	135220000	121790000	135360000	27.0559	27.0847	26.9815	27.0107	26.8598	27.0122	0.0550855	0.0838533	-0.0192852	0.00992211	-0.140991	0.011415	-0.0797691	0.248839
Q9D1R9;A0A0G2JEY6;A0A0G2JGY8	60S ribosomal protein L34	Rpl34	sp|Q9D1R9|RL34_MOUSE 60S ribosomal protein L34 OS=Mus musculus GN=Rpl34 PE=1 SV=2;tr|A0A0G2JEY6|A0A0G2JEY6_MOUSE 60S ribosomal protein L34 OS=Mus musculus GN=Rpl34 PE=1 SV=1;tr|A0A0G2JGY8|A0A0G2JGY8_MOUSE 60S ribosomal protein L34 (Fragment) OS=Mus musculu	37.6	42496000	41664000	37147000	41407000	40468000	42416000	25.3408	25.3123	25.1467	25.3034	25.2703	25.3381	0.0555539	0.0270282	-0.138527	0.0181015	-0.0149916	0.0528354	0.0372969	0.589042
O55142	60S ribosomal protein L35a	Rpl35a	sp|O55142|RL35A_MOUSE 60S ribosomal protein L35a OS=Mus musculus GN=Rpl35a PE=1 SV=2	59.1	51111000	47232000	44104000	54026000	54220000	53845000	25.6071	25.4933	25.3944	25.6872	25.6923	25.6823	0.0143673	-0.0995019	-0.198357	0.0943873	0.0995586	0.0895458	0.188994	0.0372303
O08715;O08715-4;O08715-2;O08715-5;O08715-3;O08715-6;F6V317	A-kinase anchor protein 1, mitochondrial	Akap1	sp|O08715|AKAP1_MOUSE A-kinase anchor protein 1, mitochondrial OS=Mus musculus GN=Akap1 PE=1 SV=4;sp|O08715-4|AKAP1_MOUSE Isoform 4 of A-kinase anchor protein 1, mitochondrial OS=Mus musculus GN=Akap1;sp|O08715-2|AKAP1_MOUSE Isoform 1 of A-kinase anchor pr	20	3547100	3553500	3687100	3961600	3607500	3970100	21.7582	21.7608	21.8141	21.9177	21.7826	21.9207	-0.0674642	-0.0648635	-0.0116177	0.091979	-0.0431048	0.0950711	0.0959636	0.122065
O88845;O88845-2;O88845-3	A-kinase anchor protein 10, mitochondrial	Akap10	sp|O88845|AKA10_MOUSE A-kinase anchor protein 10, mitochondrial OS=Mus musculus GN=Akap10 PE=1 SV=3;sp|O88845-2|AKA10_MOUSE Isoform 2 of A-kinase anchor protein 10, mitochondrial OS=Mus musculus GN=Akap10;sp|O88845-3|AKA10_MOUSE Isoform 3 of A-kinase ancho	11	632890	673210	671780	651010	682090	649460	19.2716	19.3607	19.3576	19.3123	19.3796	19.3089	-0.0601923	0.0289095	0.0258417	-0.0194674	0.047815	-0.0229064	0.00362742	0.926984
E9QLB8;Q566J8;A0A0R4J1X1	AarF domain-containing protein kinase 4	Adck4	tr|E9QLB8|E9QLB8_MOUSE Atypical kinase COQ8B, mitochondrial OS=Mus musculus GN=Coq8b PE=1 SV=1;sp|Q566J8|COQ8B_MOUSE Atypical kinase COQ8B, mitochondrial OS=Mus musculus GN=Coq8b PE=1 SV=1;tr|A0A0R4J1X1|A0A0R4J1X1_MOUSE Atypical kinase COQ8B, mitochondrial	13.1	518240	547430	531430	531160	526320	516090	18.9833	19.0623	19.0195	19.0188	19.0056	18.9773	-0.0278603	0.0511938	0.00839901	0.00766585	-0.00554044	-0.033858	-0.021155	0.46027
Q8QZT1	Acetyl-CoA acetyltransferase, mitochondrial	Acat1	sp|Q8QZT1|THIL_MOUSE Acetyl-CoA acetyltransferase, mitochondrial OS=Mus musculus GN=Acat1 PE=1 SV=1	56.1	27506000	28549000	31655000	23949000	24871000	25084000	24.7132	24.7669	24.9159	24.5135	24.568	24.5803	0.0369435	0.0906373	0.239631	-0.162837	-0.108338	-0.0960355	-0.244808	0.0187044
Q5SWU9;Q5SWU9-2;V9GWS0;E9Q4Z2;V9GXY1;V9GWR9;V9GWS1;D3Z0B3;A0A0R4J1S9	Acetyl-CoA carboxylase 1;Biotin carboxylase	Acaca	sp|Q5SWU9|ACACA_MOUSE Acetyl-CoA carboxylase 1 OS=Mus musculus GN=Acaca PE=1 SV=1;sp|Q5SWU9-2|ACACA_MOUSE Isoform 2 of Acetyl-CoA carboxylase 1 OS=Mus musculus GN=Acaca	45.1	34761000	34049000	36058000	34868000	34340000	37020000	25.051	25.0211	25.1038	25.0554	25.0334	25.1418	-0.0167804	-0.0466376	0.0360694	-0.0123464	-0.03436	0.0740549	0.0182324	0.6794
Q99KI0	Aconitate hydratase, mitochondrial	Aco2	sp|Q99KI0|ACON_MOUSE Aconitate hydratase, mitochondrial OS=Mus musculus GN=Aco2 PE=1 SV=1	62.7	62529000	63965000	63967000	54323000	56431000	49453000	25.898	25.9308	25.9308	25.6951	25.75	25.5596	0.103985	0.136742	0.136787	-0.0989777	-0.0440529	-0.234483	-0.251676	0.0119984
F6ZFT1;F8WJ64;Q9CR21	Acyl carrier protein;Acyl carrier protein, mitochondrial	Ndufab1	tr|F6ZFT1|F6ZFT1_MOUSE Acyl carrier protein (Fragment) OS=Mus musculus GN=Ndufab1 PE=1 SV=1;tr|F8WJ64|F8WJ64_MOUSE Acyl carrier protein (Fragment) OS=Mus musculus GN=Ndufab1 PE=1 SV=1;sp|Q9CR21|ACPM_MOUSE Acyl carrier protein, mitochondrial OS=Mus musculus	17.3	944470	1167800	959190	955280	968060	991190	19.8491	20.1554	19.8715	19.8656	19.8847	19.9188	-0.0750325	0.231184	-0.0527208	-0.0586138	-0.039441	-0.00537581	-0.0689537	0.527565
Q8JZN5;A0A0G2JDY4;A0A0G2JF25	Acyl-CoA dehydrogenase family member 9, mitochondrial	Acad9	sp|Q8JZN5|ACAD9_MOUSE Acyl-CoA dehydrogenase family member 9, mitochondrial OS=Mus musculus GN=Acad9 PE=1 SV=2	34.9	14260000	14972000	14874000	13359000	13040000	12654000	23.7655	23.8358	23.8263	23.6713	23.6364	23.5931	0.0440768	0.11437	0.104896	-0.0500851	-0.0849533	-0.128304	-0.175561	0.00512148
Q8VCW8	Acyl-CoA synthetase family member 2, mitochondrial	Acsf2	sp|Q8VCW8|ACSF2_MOUSE Acyl-CoA synthetase family member 2, mitochondrial OS=Mus musculus GN=Acsf2 PE=1 SV=1	47.2	17809000	18295000	18675000	15476000	16494000	16064000	24.0861	24.1249	24.1546	23.8835	23.9754	23.9373	0.0591116	0.0979545	0.127613	-0.143462	-0.0515536	-0.0896637	-0.189786	0.00464758
Q3URE1;A0A1D5RMC8;Q3URE1-2	Acyl-CoA synthetase family member 3, mitochondrial	Acsf3	sp|Q3URE1|ACSF3_MOUSE Acyl-CoA synthetase family member 3, mitochondrial OS=Mus musculus GN=Acsf3 PE=1 SV=2;tr|A0A1D5RMC8|A0A1D5RMC8_MOUSE Acyl-CoA synthetase family member 3, mitochondrial OS=Mus musculus GN=Acsf3 PE=1 SV=1	23	1451300	1458300	1487400	1408100	1422000	1331100	20.4689	20.4759	20.5044	20.4253	20.4395	20.3442	0.0258931	0.0328348	0.06134	-0.0177029	-0.00353124	-0.0988337	-0.0800453	0.0644956
P31786;M0QWU8;Q4VWZ5	Acyl-CoA-binding protein	Dbi	sp|P31786|ACBP_MOUSE Acyl-CoA-binding protein OS=Mus musculus GN=Dbi PE=1 SV=2;tr|M0QWU8|M0QWU8_MOUSE Acyl-CoA-binding protein OS=Mus musculus GN=Dbi PE=1 SV=1;tr|Q4VWZ5|Q4VWZ5_MOUSE Acyl-CoA-binding protein OS=Mus musculus GN=Dbi PE=1 SV=1	47.1	2101200	1975100	1829700	1999000	1931100	2822100	21.0028	20.9135	20.8032	20.9308	20.881	21.4283	0.0095107	-0.0797771	-0.190096	-0.0624243	-0.11228	0.435066	0.173575	0.398972
Q9CQR4	Acyl-coenzyme A thioesterase 13;Acyl-coenzyme A thioesterase 13, N-terminally processed	Acot13	sp|Q9CQR4|ACO13_MOUSE Acyl-coenzyme A thioesterase 13 OS=Mus musculus GN=Acot13 PE=1 SV=1	15.7	1368700	1367800	1397100	1186700	1193400	1286900	20.3844	20.3834	20.414	20.1785	20.1866	20.2955	0.077301	0.076352	0.10693	-0.12855	-0.120428	-0.0116053	-0.173722	0.0112227
Q9QYR9;O55137;Q9QYR7-2;Q9QYR7;A0A1Y7VML8;Q32Q92-2;Q32Q92;Q8BWN8	Acyl-coenzyme A thioesterase 2, mitochondrial	Acot2	sp|Q9QYR9|ACOT2_MOUSE Acyl-coenzyme A thioesterase 2, mitochondrial OS=Mus musculus GN=Acot2 PE=1 SV=2	46.1	11859000	12454000	12233000	10787000	11687000	8480400	23.4995	23.5701	23.5443	23.3628	23.4784	23.0157	0.087687	0.158314	0.132483	-0.0490017	0.0666093	-0.396091	-0.252322	0.147055
Q3UUI3	Acyl-coenzyme A thioesterase THEM4	Them4	sp|Q3UUI3|THEM4_MOUSE Acyl-coenzyme A thioesterase THEM4 OS=Mus musculus GN=Them4 PE=1 SV=1	5.7	68784	72892	72912	67186	71880	68708	16.0698	16.1535	16.1539	16.0359	16.1333	16.0682	-0.0326301	0.0510573	0.0514531	-0.0665425	0.0308873	-0.0342251	-0.0465869	0.309244
D3YUG4;J3QP56;P97823-2;P97823;D3Z111;D3Z269	Acyl-protein thioesterase 1	Lypla1	tr|D3YUG4|D3YUG4_MOUSE Acyl-protein thioesterase 1 (Fragment) OS=Mus musculus GN=Lypla1 PE=1 SV=1;tr|J3QP56|J3QP56_MOUSE Acyl-protein thioesterase 1 OS=Mus musculus GN=Lypla1 PE=1 SV=1;sp|P97823-2|LYPA1_MOUSE Isoform 2 of Acyl-protein thioesterase 1 OS=Mus	33.1	1621000	1640900	1327300	1363800	1383900	1448700	20.6285	20.6461	20.3401	20.3792	20.4003	20.4663	0.151718	0.169321	-0.136672	-0.097534	-0.0764264	-0.0104072	-0.122912	0.297084
Q9ESW4;Q9ESW4-2;A0A0J9YU24	Acylglycerol kinase, mitochondrial	Agk	sp|Q9ESW4|AGK_MOUSE Acylglycerol kinase, mitochondrial OS=Mus musculus GN=Agk PE=1 SV=1	24.2	3639800	3649700	3924600	3338900	3529400	3624000	21.7954	21.7993	21.9041	21.6709	21.751	21.7892	0.0104323	0.014351	0.119119	-0.114054	-0.034004	0.00415604	-0.0959346	0.126342
Q8R0F8	Acylpyruvase FAHD1, mitochondrial	Fahd1	sp|Q8R0F8|FAHD1_MOUSE Acylpyruvase FAHD1, mitochondrial OS=Mus musculus GN=Fahd1 PE=1 SV=2	10.1	491340	601130	603590	494320	510310	594900	18.9064	19.1973	19.2032	18.9151	18.961	19.1823	-0.154517	0.136438	0.14233	-0.145794	-0.0998651	0.121408	-0.0828337	0.55304
Q9WTP6-2;Q9WTP6;F7BP55	Adenylate kinase 2, mitochondrial;Adenylate kinase 2, mitochondrial, N-terminally processed	Ak2	sp|Q9WTP6-2|KAD2_MOUSE Isoform 2 of Adenylate kinase 2, mitochondrial OS=Mus musculus GN=Ak2;sp|Q9WTP6|KAD2_MOUSE Adenylate kinase 2, mitochondrial OS=Mus musculus GN=Ak2 PE=1 SV=5	57.3	10681000	12245000	9679600	9166600	8901100	11152000	23.3485	23.5457	23.2065	23.128	23.0856	23.4108	0.0610341	0.25818	-0.0809932	-0.159554	-0.201957	0.12329	-0.158814	0.325265
Q8BVU5;A2AH27;A2AH29;A2AH28;A2AH30	ADP-ribose pyrophosphatase, mitochondrial	Nudt9	sp|Q8BVU5|NUDT9_MOUSE ADP-ribose pyrophosphatase, mitochondrial OS=Mus musculus GN=Nudt9 PE=1 SV=1;tr|A2AH27|A2AH27_MOUSE ADP-ribose pyrophosphatase, mitochondrial (Fragment) OS=Mus musculus GN=Nudt9 PE=1 SV=1	34.3	5097700	5249200	5839100	5378400	5401800	5075300	22.2814	22.3237	22.4773	22.3587	22.365	22.2751	-0.0654536	-0.0232025	0.130446	0.011877	0.0181402	-0.071807	-0.0278599	0.695529
P84084	ADP-ribosylation factor 5	Arf5	sp|P84084|ARF5_MOUSE ADP-ribosylation factor 5 OS=Mus musculus GN=Arf5 PE=1 SV=2	80	8696800	8563600	10249000	8309300	8759500	8950400	23.0521	23.0298	23.289	22.9863	23.0624	23.0935	-0.0334555	-0.0557227	0.203471	-0.0992132	-0.0230916	0.008012	-0.0761952	0.439433
Q9D0J4	ADP-ribosylation factor-like protein 2	Arl2	sp|Q9D0J4|ARL2_MOUSE ADP-ribosylation factor-like protein 2 OS=Mus musculus GN=Arl2 PE=1 SV=1	45.1	1715900	1672100	1560100	1538900	1544900	1613800	20.7105	20.6732	20.5732	20.5535	20.5591	20.622	0.0952755	0.0579712	-0.0420515	-0.0617905	-0.0561765	0.00677182	-0.0741301	0.186248
Q9JKX6;A2ATT5;A0A0A6YVU1	ADP-sugar pyrophosphatase	Nudt5	sp|Q9JKX6|NUDT5_MOUSE ADP-sugar pyrophosphatase OS=Mus musculus GN=Nudt5 PE=1 SV=1;tr|A2ATT5|A2ATT5_MOUSE ADP-sugar pyrophosphatase (Fragment) OS=Mus musculus GN=Nudt5 PE=1 SV=1	54.1	3982700	4026000	4256600	4011200	4224400	4201800	21.9253	21.9409	22.0213	21.9356	22.0103	22.0026	-0.0473504	-0.0317501	0.0486043	-0.0370633	0.0376492	0.0299103	0.0203308	0.621272
P48962	ADP/ATP translocase 1	Slc25a4	sp|P48962|ADT1_MOUSE ADP/ATP translocase 1 OS=Mus musculus GN=Slc25a4 PE=1 SV=4	66.1	38320000	39754000	41394000	35243000	36113000	32732000	25.1916	25.2446	25.3029	25.0708	25.106	24.9642	0.0449016	0.097904	0.156226	-0.0758593	-0.0406777	-0.182494	-0.199354	0.0202376
P51881	ADP/ATP translocase 2;ADP/ATP translocase 2, N-terminally processed	Slc25a5	sp|P51881|ADT2_MOUSE ADP/ATP translocase 2 OS=Mus musculus GN=Slc25a5 PE=1 SV=3	63.1	187700000	178750000	187310000	176120000	162870000	171680000	27.4839	27.4134	27.4809	27.392	27.2791	27.3551	0.0831284	0.012643	0.0801277	-0.00874149	-0.121579	-0.0455783	-0.117266	0.0440412
Q9CPW2;A0A1L1SV24;Q9CPW2-2	Adrenodoxin-like protein, mitochondrial	Fdx1l	sp|Q9CPW2|FDX2_MOUSE Ferredoxin-2, mitochondrial OS=Mus musculus GN=Fdx2 PE=1 SV=1;tr|A0A1L1SV24|A0A1L1SV24_MOUSE Uncharacterized protein (Fragment) OS=Mus musculus PE=4 SV=1;sp|Q9CPW2-2|FDX2_MOUSE Isoform 2 of Ferredoxin-2, mitochondrial OS=Mus musculus G	17.2	87853	87897	80106	83268	83370	81828	16.4228	16.4235	16.2896	16.3455	16.3472	16.3203	0.0646414	0.0653638	-0.0685398	-0.012688	-0.0109218	-0.0378556	-0.0409769	0.417381
P46656;A0A1L1STP5;A0A1L1SU91	Adrenodoxin, mitochondrial	Fdx1	sp|P46656|ADX_MOUSE Adrenodoxin, mitochondrial OS=Mus musculus GN=Fdx1 PE=1 SV=1	34	1516700	1517100	1613100	1739500	1718600	1643900	20.5325	20.5329	20.6214	20.7302	20.7128	20.6487	-0.0972504	-0.09687	-0.00835026	0.100487	0.0830477	0.0189364	0.13498	0.0249435
Q920A7;Q920A7-2	AFG3-like protein 1	Afg3l1	sp|Q920A7|AFG31_MOUSE AFG3-like protein 1 OS=Mus musculus GN=Afg3l1 PE=1 SV=2;sp|Q920A7-2|AFG31_MOUSE Isoform 2 of AFG3-like protein 1 OS=Mus musculus GN=Afg3l1	21.2	2292600	2295900	2179500	2267600	2092100	2244500	21.1286	21.1306	21.0556	21.1127	20.9965	21.098	0.041559	0.0436342	-0.0314284	0.0257405	-0.0904738	0.0109685	-0.0358432	0.461799
Q8JZQ2	AFG3-like protein 2	Afg3l2	sp|Q8JZQ2|AFG32_MOUSE AFG3-like protein 2 OS=Mus musculus GN=Afg3l2 PE=1 SV=1	26.4	9730400	9849100	9968300	9184500	8886600	8591800	23.2141	23.2316	23.2489	23.1308	23.0832	23.0345	0.0568938	0.0743866	0.0917422	-0.0264041	-0.0739737	-0.122645	-0.148682	0.00732394
Q8BGT5;D6RFQ8;Q8QZR5	Alanine aminotransferase 2	Gpt2	sp|Q8BGT5|ALAT2_MOUSE Alanine aminotransferase 2 OS=Mus musculus GN=Gpt2 PE=1 SV=1	32.2	1950000	1873000	1800900	1762800	1941900	1748100	20.895	20.8369	20.7803	20.7494	20.889	20.7374	0.0803627	0.0222395	-0.0343933	-0.0652426	0.0743575	-0.0773237	-0.0454726	0.483013
Q14CH7	Alanine--tRNA ligase, mitochondrial	Aars2	sp|Q14CH7|SYAM_MOUSE Alanine--tRNA ligase, mitochondrial OS=Mus musculus GN=Aars2 PE=1 SV=1	12.7	1350500	1291800	1264900	1290200	1294100	1272400	20.3651	20.301	20.2706	20.2992	20.3035	20.2791	0.0619943	-0.00211657	-0.032476	-0.00390458	0.000449804	-0.023947	-0.0182679	0.56088
P47738;A0A0G2JEU1;A0A0G2JFQ0;A0A0G2JF60;D3YYF3;Q62148	Aldehyde dehydrogenase, mitochondrial	Aldh2	sp|P47738|ALDH2_MOUSE Aldehyde dehydrogenase, mitochondrial OS=Mus musculus GN=Aldh2 PE=1 SV=1;tr|A0A0G2JEU1|A0A0G2JEU1_MOUSE Aldehyde dehydrogenase, mitochondrial OS=Mus musculus GN=Aldh2 PE=1 SV=1	63.2	39013000	38104000	38870000	35610000	35863000	34925000	25.2175	25.1834	25.2122	25.0858	25.096	25.0578	0.0753561	0.0413436	0.0700582	-0.0563164	-0.0461027	-0.0843388	-0.124505	0.00132459
B1AV77;B1ATI0;P47740	Aldehyde dehydrogenase;Fatty aldehyde dehydrogenase	Aldh3a2	tr|B1AV77|B1AV77_MOUSE Aldehyde dehydrogenase OS=Mus musculus GN=Aldh3a2 PE=1 SV=1;tr|B1ATI0|B1ATI0_MOUSE Aldehyde dehydrogenase OS=Mus musculus GN=Aldh3a2 PE=1 SV=1;sp|P47740|AL3A2_MOUSE Fatty aldehyde dehydrogenase OS=Mus musculus GN=Aldh3a2 PE=1 SV=2	20.9	6322100	6600800	6835700	6078600	6816700	6092900	22.592	22.6542	22.7047	22.5353	22.7006	22.5387	-0.0289421	0.033295	0.0837432	-0.0856068	0.0797276	-0.0822168	-0.0587307	0.407688
Q9DBF1-2;Q9DBF1;G3UYR8;G3UY72;E9Q1H3;E9Q1G1	Alpha-aminoadipic semialdehyde dehydrogenase	Aldh7a1	sp|Q9DBF1-2|AL7A1_MOUSE Isoform 2 of Alpha-aminoadipic semialdehyde dehydrogenase OS=Mus musculus GN=Aldh7a1;sp|Q9DBF1|AL7A1_MOUSE Alpha-aminoadipic semialdehyde dehydrogenase OS=Mus musculus GN=Aldh7a1 PE=1 SV=4;tr|G3UYR8|G3UYR8_MOUSE Alpha-aminoadipic se	41.9	11648000	12260000	13226000	12074000	11960000	11049000	23.4736	23.5475	23.6569	23.5254	23.5117	23.3974	-0.0451602	0.0287165	0.138134	0.00666122	-0.0070251	-0.121327	-0.081127	0.292235
O09174	Alpha-methylacyl-CoA racemase	Amacr	sp|O09174|AMACR_MOUSE Alpha-methylacyl-CoA racemase OS=Mus musculus GN=Amacr PE=1 SV=4	21.3	2162600	1791100	1899000	1890600	2062300	1764100	21.0443	20.7724	20.8568	20.8504	20.9758	20.7505	0.169286	-0.102635	-0.0182407	-0.0246364	0.100774	-0.124548	-0.032274	0.770687
D3YYK0;Q8K4F5	Alpha/beta hydrolase domain-containing protein 11	Abhd11	tr|D3YYK0|D3YYK0_MOUSE Abhydrolase domain containing 11, isoform CRA_b OS=Mus musculus GN=Abhd11 PE=1 SV=1;sp|Q8K4F5|ABHDB_MOUSE Protein ABHD11 OS=Mus musculus GN=Abhd11 PE=1 SV=1	5.3	156050	172340	162380	160720	155690	163910	17.2516	17.3949	17.309	17.2942	17.2483	17.3225	-0.0517866	0.0914627	0.00557903	-0.00924545	-0.0551186	0.019109	-0.0301701	0.555121
Q64133	Amine oxidase [flavin-containing] A	Maoa	sp|Q64133|AOFA_MOUSE Amine oxidase [flavin-containing] A OS=Mus musculus GN=Maoa PE=1 SV=3	43.9	9931200	9568500	10167000	9157800	8698200	9082800	23.2435	23.1899	23.2774	23.1266	23.0523	23.1147	0.076145	0.0224698	0.109999	-0.0408219	-0.115106	-0.0526859	-0.139076	0.0154974
Q8BW75;E9Q3X6;E9PVL9	Amine oxidase [flavin-containing] B	Maob	sp|Q8BW75|AOFB_MOUSE Amine oxidase [flavin-containing] B OS=Mus musculus GN=Maob PE=1 SV=4;tr|E9Q3X6|E9Q3X6_MOUSE Amine oxidase OS=Mus musculus GN=Maob PE=1 SV=1	6.7	2663600	2541500	2644100	2353700	2122400	2223500	21.3449	21.2772	21.3343	21.1665	21.0173	21.0844	0.140828	0.0731313	0.130228	-0.0376185	-0.186852	-0.119717	-0.229458	0.00877358
Q9DCZ4-2;Q9DCZ4;Q9DCZ4-3	Apolipoprotein O	Apoo	sp|Q9DCZ4-2|MIC26_MOUSE Isoform 2 of MICOS complex subunit Mic26 OS=Mus musculus GN=Apoo;sp|Q9DCZ4|MIC26_MOUSE MICOS complex subunit Mic26 OS=Mus musculus GN=Apoo PE=1 SV=2;sp|Q9DCZ4-3|MIC26_MOUSE Isoform 3 of MICOS complex subunit Mic26 OS=Mus musculus GN	12.8	242210	238150	215500	221650	214690	256500	17.8859	17.8615	17.7173	17.7579	17.7119	17.9686	0.0687061	0.0443182	-0.0998645	-0.059269	-0.105297	0.151406	-0.00877322	0.930807
A0A1B0GT81;Q07813;A0A1B0GS13;A0A1B0GTA4;A0A1B0GSH8;A0A1B0GT35	Apoptosis regulator BAX	Bax	tr|A0A1B0GT81|A0A1B0GT81_MOUSE Apoptosis regulator BAX OS=Mus musculus GN=Bax PE=1 SV=1;sp|Q07813|BAX_MOUSE Apoptosis regulator BAX OS=Mus musculus GN=Bax PE=1 SV=1;tr|A0A1B0GS13|A0A1B0GS13_MOUSE Apoptosis regulator BAX (Fragment) OS=Mus musculus GN=Bax PE	45.6	5796100	5670200	6208600	6017000	5726600	5815100	22.4667	22.435	22.5658	22.5206	22.4492	22.4714	-0.0181304	-0.0498133	0.0810551	0.0358315	-0.035534	-0.0134089	-0.00874097	0.854515
B1AU25;Q9Z0X1	Apoptosis-inducing factor 1, mitochondrial	Aifm1	tr|B1AU25|B1AU25_MOUSE Apoptosis-inducing factor 1, mitochondrial OS=Mus musculus GN=Aifm1 PE=1 SV=1;sp|Q9Z0X1|AIFM1_MOUSE Apoptosis-inducing factor 1, mitochondrial OS=Mus musculus GN=Aifm1 PE=1 SV=1	50	17474000	18039000	18155000	16104000	16131000	15823000	24.0587	24.1046	24.1139	23.9409	23.9433	23.9155	0.0458808	0.0917903	0.101038	-0.07191	-0.0694932	-0.0973059	-0.159139	0.00116484
Q9D0I9	Arginine--tRNA ligase, cytoplasmic	Rars	sp|Q9D0I9|SYRC_MOUSE Arginine--tRNA ligase, cytoplasmic OS=Mus musculus GN=Rars PE=1 SV=2	52.6	47504000	49588000	48994000	48815000	47660000	45845000	25.5015	25.5635	25.5461	25.5408	25.5063	25.4503	-0.0165365	0.0454055	0.0280196	0.022739	-0.0118065	-0.0678211	-0.0379257	0.304085
Q9D0L7-2;Q9D0L7;D3Z5T2	Armadillo repeat-containing protein 10	Armc10	sp|Q9D0L7-2|ARM10_MOUSE Isoform 2 of Armadillo repeat-containing protein 10 OS=Mus musculus GN=Armc10;sp|Q9D0L7|ARM10_MOUSE Armadillo repeat-containing protein 10 OS=Mus musculus GN=Armc10 PE=1 SV=1;tr|D3Z5T2|D3Z5T2_MOUSE Armadillo repeat-containing protei	26.4	3077100	3203700	3214300	2805900	3124500	2990500	21.5531	21.6113	21.6161	21.42	21.5752	21.512	0.00518956	0.0633573	0.0681228	-0.127918	0.0272436	-0.0359951	-0.0911131	0.138769
P05202	Aspartate aminotransferase, mitochondrial	Got2	sp|P05202|AATM_MOUSE Aspartate aminotransferase, mitochondrial OS=Mus musculus GN=Got2 PE=1 SV=1	61.2	70249000	71345000	70861000	65372000	61131000	63929000	26.066	26.0883	26.0785	25.9622	25.8654	25.93	0.0675895	0.0899241	0.0801036	-0.0362154	-0.132984	-0.0684177	-0.158411	0.00558139
Q8BIP0	Aspartate--tRNA ligase, mitochondrial	Dars2	sp|Q8BIP0|SYDM_MOUSE Aspartate--tRNA ligase, mitochondrial OS=Mus musculus GN=Dars2 PE=1 SV=1	1.2	82737	83586	87029	79949	77570	87492	16.3362	16.351	16.4092	16.2868	16.2432	16.4169	-0.00430403	0.0104246	0.0686595	-0.0537567	-0.0973379	0.0763144	-0.0498534	0.429051
E9QM77;O70305;O70305-2;O70305-3;F7B6X4	Ataxin-2	Atxn2	tr|E9QM77|E9QM77_MOUSE Ataxin-2 OS=Mus musculus GN=Atxn2 PE=1 SV=1;sp|O70305|ATX2_MOUSE Ataxin-2 OS=Mus musculus GN=Atxn2 PE=1 SV=1;sp|O70305-2|ATX2_MOUSE Isoform 2 of Ataxin-2 OS=Mus musculus GN=Atxn2;sp|O70305-3|ATX2_MOUSE Isoform 3 of Ataxin-2 OS=Mus mu	24.1	11016000	11243000	11102000	10548000	11062000	11177000	23.3931	23.4225	23.4043	23.3305	23.3991	23.414	-0.000826509	0.0286001	0.0103926	-0.0634575	0.00518527	0.020106	-0.0254441	0.401285
Q9CQQ7;A0A0G2JGX3	ATP synthase F(0) complex subunit B1, mitochondrial	Atp5f1	sp|Q9CQQ7|AT5F1_MOUSE ATP synthase F(0) complex subunit B1, mitochondrial OS=Mus musculus GN=Atp5f1 PE=1 SV=1;tr|A0A0G2JGX3|A0A0G2JGX3_MOUSE ATP synthase F(0) complex subunit B1, mitochondrial (Fragment) OS=Mus musculus GN=Atp5f1 PE=1 SV=1	34	15962000	16548000	16814000	13242000	13256000	16336000	23.9281	23.9802	24.0032	23.6586	23.6601	23.9616	0.0628443	0.11486	0.137866	-0.206676	-0.205152	0.0962577	-0.21038	0.110975
H3BLL2;Q811I0;V9GX21;H3BJP9;H3BK16;H3BKR0;H3BLD0	ATP synthase mitochondrial F1 complex assembly factor 1	Atpaf1	tr|H3BLL2|H3BLL2_MOUSE ATP synthase mitochondrial F1 complex assembly factor 1 OS=Mus musculus GN=Atpaf1 PE=1 SV=1;sp|Q811I0|ATPF1_MOUSE ATP synthase mitochondrial F1 complex assembly factor 1 OS=Mus musculus GN=Atpaf1 PE=1 SV=1;tr|V9GX21|V9GX21_MOUSE ATP	21.6	1335300	1387200	1428300	1353600	1324600	1302700	20.3487	20.4037	20.4459	20.3684	20.3371	20.3131	-0.0207531	0.0342588	0.0763821	-0.0011155	-0.0323602	-0.0564121	-0.0599252	0.137692
A0A0R4J1C5;Q91YY4	ATP synthase mitochondrial F1 complex assembly factor 2	Atpaf2	tr|A0A0R4J1C5|A0A0R4J1C5_MOUSE ATP synthase mitochondrial F1 complex assembly factor 2 OS=Mus musculus GN=Atpaf2 PE=1 SV=1;sp|Q91YY4|ATPF2_MOUSE ATP synthase mitochondrial F1 complex assembly factor 2 OS=Mus musculus GN=Atpaf2 PE=1 SV=1	7.4	270930	249990	259210	262560	244070	285240	18.0476	17.9315	17.9838	18.0023	17.8969	18.1218	0.0502484	-0.0658013	-0.0135503	0.00497542	-0.100377	0.124505	0.0194022	0.803844
Q03265;D3Z6F5;D6RJ16	ATP synthase subunit alpha, mitochondrial;ATP synthase subunit alpha	Atp5a1	sp|Q03265|ATPA_MOUSE ATP synthase subunit alpha, mitochondrial OS=Mus musculus GN=Atp5a1 PE=1 SV=1;tr|D3Z6F5|D3Z6F5_MOUSE ATP synthase subunit alpha OS=Mus musculus GN=Atp5a1 PE=1 SV=1	67.1	146040000	142590000	141620000	131780000	129610000	124430000	27.1218	27.0873	27.0774	26.9736	26.9496	26.8908	0.105046	0.0705554	0.0607077	-0.0431859	-0.0671403	-0.125983	-0.15754	0.00492803
P56480	ATP synthase subunit beta, mitochondrial	Atp5b	sp|P56480|ATPB_MOUSE ATP synthase subunit beta, mitochondrial OS=Mus musculus GN=Atp5b PE=1 SV=2	70.9	55836000	56046000	57302000	52716000	51684000	50085000	25.7347	25.7401	25.7721	25.6517	25.6232	25.5779	0.0514073	0.0568231	0.0887972	-0.0315474	-0.0600706	-0.10541	-0.131352	0.00581218
Q9D3D9	ATP synthase subunit delta, mitochondrial	Atp5d	sp|Q9D3D9|ATPD_MOUSE ATP synthase subunit delta, mitochondrial OS=Mus musculus GN=Atp5d PE=1 SV=1	13.7	9473700	9880700	9506500	8879400	8919600	8775600	23.1755	23.2362	23.1805	23.082	23.0885	23.0651	0.0375289	0.0982142	0.0425152	-0.0559369	-0.0494201	-0.0729013	-0.118839	0.00453848
P56382	ATP synthase subunit epsilon, mitochondrial	Atp5e	sp|P56382|ATP5E_MOUSE ATP synthase subunit epsilon, mitochondrial OS=Mus musculus GN=Atp5e PE=1 SV=2	28.8	6351200	6228100	5785800	5481200	5530400	6869400	22.5986	22.5704	22.4641	22.3861	22.399	22.7118	0.076963	0.0487259	-0.0575498	-0.135574	-0.122682	0.190118	-0.045426	0.710834
P56135;F8WHP8	ATP synthase subunit f, mitochondrial	Atp5j2	sp|P56135|ATPK_MOUSE ATP synthase subunit f, mitochondrial OS=Mus musculus GN=Atp5j2 PE=1 SV=3;tr|F8WHP8|F8WHP8_MOUSE ATP synthase subunit f, mitochondrial OS=Mus musculus GN=Atp5j2 PE=1 SV=1	34.1	1993500	2010300	1950800	1828700	1731000	2085500	20.9269	20.939	20.8956	20.8024	20.7232	20.992	0.0470373	0.0591445	0.0157996	-0.0774479	-0.156661	0.112127	-0.0813209	0.371043
Q9CPQ8;J3QNM7	ATP synthase subunit g, mitochondrial	Atp5l	sp|Q9CPQ8|ATP5L_MOUSE ATP synthase subunit g, mitochondrial OS=Mus musculus GN=Atp5l PE=1 SV=1	47.6	2720800	2501200	2636900	2514600	2331300	2587900	21.3756	21.2542	21.3304	21.2619	21.1527	21.3034	0.0959076	-0.0255029	0.0507196	-0.0177943	-0.126989	0.0236586	-0.0807496	0.230999
A2AKU9;A2AKV1;A2AKV2;A2AKV3;A2AKV0	ATP synthase subunit gamma	Atp5c1	tr|A2AKU9|A2AKU9_MOUSE ATP synthase subunit gamma OS=Mus musculus GN=Atp5c1 PE=1 SV=1;tr|A2AKV1|A2AKV1_MOUSE ATP synthase subunit gamma, mitochondrial (Fragment) OS=Mus musculus GN=Atp5c1 PE=1 SV=1;tr|A2AKV2|A2AKV2_MOUSE ATP synthase subunit gamma, mitocho	37.7	40757	34156	41798	37046	37596	46068	15.3148	15.0599	15.3511	15.177	15.1983	15.4915	0.0493341	-0.205575	0.0857201	-0.088396	-0.0671346	0.226051	0.0470137	0.748253
Q8C2Q8;Q91VR2	ATP synthase subunit gamma;ATP synthase subunit gamma, mitochondrial	Atp5c1	tr|Q8C2Q8|Q8C2Q8_MOUSE ATP synthase subunit gamma OS=Mus musculus GN=Atp5c1 PE=1 SV=1;sp|Q91VR2|ATPG_MOUSE ATP synthase subunit gamma, mitochondrial OS=Mus musculus GN=Atp5c1 PE=1 SV=1	41.2	22727000	22303000	22197000	20473000	20490000	22103000	24.4379	24.4107	24.4039	24.2872	24.2884	24.3977	0.0669249	0.0397554	0.0328823	-0.0837599	-0.0825624	0.0267598	-0.0930417	0.0709902
Q9DB20;F6XVM5;F7D3P8	ATP synthase subunit O, mitochondrial	Atp5o	sp|Q9DB20|ATPO_MOUSE ATP synthase subunit O, mitochondrial OS=Mus musculus GN=Atp5o PE=1 SV=1	55.4	20386000	19914000	18916000	17084000	15164000	16755000	24.2811	24.2473	24.1731	24.0261	23.8541	23.9981	0.184436	0.15064	0.0764643	-0.070497	-0.242492	-0.0985511	-0.27436	0.0115214
Q8CA44;Q9D7K5	ATP synthase subunit s-like protein	Atp5sl	tr|Q8CA44|Q8CA44_MOUSE Distal membrane-arm assembly complex protein 2 OS=Mus musculus GN=Dmac2 PE=1 SV=1;sp|Q9D7K5|DMAC2_MOUSE Distal membrane-arm assembly complex protein 2 OS=Mus musculus GN=Dmac2 PE=1 SV=1	10.9	12644	12952	11580	12459	9928.6	16084	13.6262	13.6609	13.4993	13.6049	13.2774	13.9733	0.019163	0.0538849	-0.107655	-0.00210169	-0.329628	0.366336	0.0230712	0.916597
P97450;E9QAD6	ATP synthase-coupling factor 6, mitochondrial	Atp5j	sp|P97450|ATP5J_MOUSE ATP synthase-coupling factor 6, mitochondrial OS=Mus musculus GN=Atp5j PE=1 SV=1	34.3	842320	780830	764170	761560	718520	906010	19.684	19.5746	19.5435	19.5386	19.4547	19.7892	0.0865712	-0.0227888	-0.0539036	-0.0588395	-0.142769	0.19173	-0.00658584	0.954774
Q9JI39	ATP-binding cassette sub-family B member 10, mitochondrial	Abcb10	sp|Q9JI39|ABCBA_MOUSE ATP-binding cassette sub-family B member 10, mitochondrial OS=Mus musculus GN=Abcb10 PE=1 SV=1	21	3079600	3043800	3137800	2771300	2730300	2814200	21.5543	21.5374	21.5813	21.4021	21.3806	21.4243	0.0742901	0.0574207	0.101301	-0.07789	-0.0993934	-0.055728	-0.155341	0.000980809
Q9DC29	ATP-binding cassette sub-family B member 6, mitochondrial	Abcb6	sp|Q9DC29|ABCB6_MOUSE ATP-binding cassette sub-family B member 6, mitochondrial OS=Mus musculus GN=Abcb6 PE=1 SV=1	5.9	173980	184930	169490	177750	205090	192890	17.4086	17.4966	17.3708	17.4395	17.6459	17.5574	-0.0779095	0.0101483	-0.115631	-0.0469814	0.159426	0.0709474	0.122261	0.157677
Q61102	ATP-binding cassette sub-family B member 7, mitochondrial	Abcb7	sp|Q61102|ABCB7_MOUSE ATP-binding cassette sub-family B member 7, mitochondrial OS=Mus musculus GN=Abcb7 PE=1 SV=3	13.6	671760	660130	675870	684940	654780	642230	19.3576	19.3324	19.3664	19.3856	19.3207	19.2927	0.0150259	-0.0101698	0.0238258	0.0430577	-0.0219097	-0.0498299	-0.0191213	0.550151
P48410;A2ALN0	ATP-binding cassette sub-family D member 1	Abcd1	sp|P48410|ABCD1_MOUSE ATP-binding cassette sub-family D member 1 OS=Mus musculus GN=Abcd1 PE=1 SV=1;tr|A2ALN0|A2ALN0_MOUSE ATP-binding cassette sub-family D member 1 OS=Mus musculus GN=Abcd1 PE=1 SV=1	11.5	910900	842430	834000	834010	895400	838510	19.7969	19.6842	19.6697	19.6697	19.7722	19.6775	0.085239	-0.0274968	-0.0420063	-0.041989	0.0604787	-0.0342257	-0.0104906	0.849914
P55096;A0A0G2JDI9	ATP-binding cassette sub-family D member 3	Abcd3	sp|P55096|ABCD3_MOUSE ATP-binding cassette sub-family D member 3 OS=Mus musculus GN=Abcd3 PE=1 SV=2;tr|A0A0G2JDI9|A0A0G2JDI9_MOUSE ATP-binding cassette sub-family D member 3 OS=Mus musculus GN=Abcd3 PE=1 SV=1	36.1	11898000	12016000	12595000	11383000	11876000	11511000	23.5042	23.5185	23.5863	23.4404	23.5015	23.4565	0.0029741	0.0172117	0.0851061	-0.0608642	0.000304011	-0.0447318	-0.0701946	0.088074
Q99LE6;REV__Q9DAC9;REV__A0A0R4J273	ATP-binding cassette sub-family F member 2	Abcf2	sp|Q99LE6|ABCF2_MOUSE ATP-binding cassette sub-family F member 2 OS=Mus musculus GN=Abcf2 PE=1 SV=1	44.3	27206000	26709000	26253000	28852000	27150000	26119000	24.6974	24.6708	24.646	24.7822	24.6944	24.6386	0.00918214	-0.0174168	-0.0422604	0.0939286	0.00620948	-0.0496431	0.0336634	0.490061
Q91V92	ATP-citrate synthase	Acly	sp|Q91V92|ACLY_MOUSE ATP-citrate synthase OS=Mus musculus GN=Acly PE=1 SV=1	54.5	2498700	2819500	2750500	2575500	2799700	2808800	21.2527	21.427	21.3913	21.2964	21.4168	21.4215	-0.114887	0.0593744	0.023629	-0.0712124	0.0492073	0.053889	0.0212559	0.767202
Q9CZ42-2;J3QMM7;K3W4M4;Q9CZ42-3;Q9CZ42;J3QN06;J3QPU6	ATP-dependent (S)-NAD(P)H-hydrate dehydratase	Carkd	sp|Q9CZ42-2|NNRD_MOUSE Isoform 2 of ATP-dependent (S)-NAD(P)H-hydrate dehydratase OS=Mus musculus GN=Naxd;tr|J3QMM7|J3QMM7_MOUSE ATP-dependent (S)-NAD(P)H-hydrate dehydratase OS=Mus musculus GN=Naxd PE=1 SV=1;tr|K3W4M4|K3W4M4_MOUSE ATP-dependent (S)-NAD(P)	52.3	2677200	2684200	2844700	2450200	2583000	2461700	21.3523	21.3561	21.4398	21.2245	21.3006	21.2312	0.0348756	0.0386429	0.122427	-0.0929498	-0.0168016	-0.0861943	-0.13063	0.0253451
Q9JHS4;Q6P8N8;F7BB92	ATP-dependent Clp protease ATP-binding subunit clpX-like, mitochondrial	Clpx	sp|Q9JHS4|CLPX_MOUSE ATP-dependent Clp protease ATP-binding subunit clpX-like, mitochondrial OS=Mus musculus GN=Clpx PE=1 SV=2;tr|Q6P8N8|Q6P8N8_MOUSE ATP-dependent Clp protease ATP-binding subunit clpX-like, mitochondrial OS=Mus musculus GN=Clpx PE=1 SV=1	27.9	5413700	5515100	5477800	4965400	4848600	5320600	22.3682	22.395	22.3852	22.2435	22.2091	22.3432	0.0441707	0.0709428	0.0611523	-0.0805343	-0.114876	0.0191447	-0.11751	0.0454725
O88696	ATP-dependent Clp protease proteolytic subunit, mitochondrial	Clpp	sp|O88696|CLPP_MOUSE ATP-dependent Clp protease proteolytic subunit, mitochondrial OS=Mus musculus GN=Clpp PE=1 SV=1	15.1	1859300	2070700	1746200	1590400	1564800	1793100	20.8263	20.9817	20.7358	20.601	20.5775	20.774	0.0769394	0.232298	-0.0136013	-0.14843	-0.171842	0.0246358	-0.197091	0.106247
Q80YD1;M0QWM4	ATP-dependent RNA helicase SUPV3L1, mitochondrial	Supv3l1	sp|Q80YD1|SUV3_MOUSE ATP-dependent RNA helicase SUPV3L1, mitochondrial OS=Mus musculus GN=Supv3l1 PE=1 SV=1	17.3	1575800	1573100	1652900	1521000	1498600	1562800	20.5877	20.5852	20.6566	20.5366	20.5152	20.5757	0.0115073	0.00903323	0.0804223	-0.039557	-0.0609618	-0.000443996	-0.0673085	0.0835291
O88967	ATP-dependent zinc metalloprotease YME1L1	Yme1l1	sp|O88967|YMEL1_MOUSE ATP-dependent zinc metalloprotease YME1L1 OS=Mus musculus GN=Yme1l1 PE=1 SV=1	25	7131000	7239100	7105100	7207600	7003800	7028100	22.7657	22.7874	22.7604	22.7811	22.7397	22.7447	0.00251086	0.0242168	-0.00273859	0.0179254	-0.0234557	-0.0184588	-0.0159927	0.358575
Q9D5T0	ATPase family AAA domain-containing protein 1	Atad1	sp|Q9D5T0|ATAD1_MOUSE ATPase family AAA domain-containing protein 1 OS=Mus musculus GN=Atad1 PE=1 SV=1	38.8	3791200	4019100	3886300	3691200	3594000	3721400	21.8542	21.9384	21.89	21.8157	21.7772	21.8274	0.00374622	0.0879641	0.0394889	-0.0348184	-0.0733179	-0.0230629	-0.0874662	0.0382693
E9PV44;O35143	ATPase inhibitor, mitochondrial	Atpif1	tr|E9PV44|E9PV44_MOUSE ATPase inhibitor, mitochondrial OS=Mus musculus GN=Atpif1 PE=1 SV=1;sp|O35143|ATIF1_MOUSE ATPase inhibitor, mitochondrial OS=Mus musculus GN=Atpif1 PE=1 SV=2	36.5	9058000	9914800	7066300	6936500	7088900	8203100	23.1108	23.2412	22.7525	22.7258	22.7571	22.9677	0.184914	0.315305	-0.173323	-0.20007	-0.168717	0.0418909	-0.217931	0.256218
O08734;Q91WX5;F7CUQ1	Bcl-2 homologous antagonist/killer	Bak1	sp|O08734|BAK_MOUSE Bcl-2 homologous antagonist/killer OS=Mus musculus GN=Bak1 PE=1 SV=3;tr|Q91WX5|Q91WX5_MOUSE Bak1 protein OS=Mus musculus GN=Bak1 PE=1 SV=1;tr|F7CUQ1|F7CUQ1_MOUSE Bcl-2 homologous antagonist/killer (Fragment) OS=Mus musculus GN=Bak1 PE=1	32.1	1671200	1724700	1699200	1489900	1410200	1413200	20.6725	20.7179	20.6964	20.5068	20.4275	20.4305	0.09719	0.142651	0.121161	-0.0684789	-0.147795	-0.144729	-0.240668	0.00116279
A2AHX7;A2AHX8;A2AHX9;Q9QWX2;Q64373-2;Q64373-3;Q64373-4;Q64373	Bcl-2-like protein 1	Bcl2l1	tr|A2AHX7|A2AHX7_MOUSE Bcl-2-like protein 1 (Fragment) OS=Mus musculus GN=Bcl2l1 PE=1 SV=1;tr|A2AHX8|A2AHX8_MOUSE Bcl-2-like protein 1 (Fragment) OS=Mus musculus GN=Bcl2l1 PE=1 SV=1;tr|A2AHX9|A2AHX9_MOUSE Bcl-2-like protein 1 (Fragment) OS=Mus musculus GN=	12.8	384400	374600	382290	365050	378740	312300	18.5522	18.515	18.5443	18.4777	18.5308	18.2526	0.0734648	0.0362074	0.0655239	-0.00104944	0.0520643	-0.226211	-0.116797	0.246188
P59017	Bcl-2-like protein 13	Bcl2l13	sp|P59017|B2L13_MOUSE Bcl-2-like protein 13 OS=Mus musculus GN=Bcl2l13 PE=1 SV=2	28.3	2553800	2724300	2784800	2561400	2432400	2417100	21.2842	21.3775	21.4091	21.2885	21.2139	21.2048	-0.012137	0.0811031	0.112791	-0.00784994	-0.082402	-0.0915054	-0.121172	0.0576311
Q3U9H3;Q61337	Bcl2-associated agonist of cell death	Bad	tr|Q3U9H3|Q3U9H3_MOUSE Bcl-associated death promoter, isoform CRA_a OS=Mus musculus GN=Bad PE=1 SV=1;sp|Q61337|BAD_MOUSE Bcl2-associated agonist of cell death OS=Mus musculus GN=Bad PE=1 SV=1	9.9	338490	351590	349570	332970	342510	347350	18.3688	18.4235	18.4152	18.345	18.3858	18.406	-0.021973	0.0328079	0.0244952	-0.045694	-0.00494006	0.0153039	-0.0235534	0.395058
A0A1B0GT26;O55003	BCL2/adenovirus E1B 19 kDa protein-interacting protein 3	Bnip3	tr|A0A1B0GT26|A0A1B0GT26_MOUSE BCL2/adenovirus E1B 19 kDa protein-interacting protein 3 OS=Mus musculus GN=Bnip3 PE=1 SV=1;sp|O55003|BNIP3_MOUSE BCL2/adenovirus E1B 19 kDa protein-interacting protein 3 OS=Mus musculus GN=Bnip3 PE=1 SV=1	11	177190	165790	213000	335090	269590	339470	17.4349	17.339	17.7005	18.3542	18.0404	18.3729	-0.438721	-0.534661	-0.173164	0.480531	0.166749	0.499266	0.764364	0.00746274
Q91Z78;Q9Z2F7	BCL2/adenovirus E1B 19 kDa protein-interacting protein 3-like	Bnip3l	tr|Q91Z78|Q91Z78_MOUSE BCL2/adenovirus E1B 19 kDa protein-interacting protein 3-like OS=Mus musculus GN=Bnip3l PE=1 SV=1;sp|Q9Z2F7|BNI3L_MOUSE BCL2/adenovirus E1B 19 kDa protein-interacting protein 3-like OS=Mus musculus GN=Bnip3l PE=1 SV=1	4.9	383560	364720	430280	1059700	906690	844610	18.5491	18.4764	18.7149	20.0152	19.7902	19.6879	-0.656547	-0.72921	-0.490724	0.809585	0.58461	0.482286	1.25099	0.000473498
Q99KR3	Beta-lactamase-like protein 2	Lactb2	sp|Q99KR3|LACB2_MOUSE Endoribonuclease LACTB2 OS=Mus musculus GN=Lactb2 PE=1 SV=1	30.6	3015000	2949700	3034300	2972700	3123800	3047000	21.5237	21.4921	21.5329	21.5033	21.5749	21.539	-0.00393457	-0.0355243	0.00527116	-0.0243187	0.0472095	0.0112969	0.0227918	0.397161
P70444;D3Z463	BH3-interacting domain death agonist;BH3-interacting domain death agonist p15;BH3-interacting domain death agonist p13;BH3-interacting domain death agonist p11	Bid	sp|P70444|BID_MOUSE BH3-interacting domain death agonist OS=Mus musculus GN=Bid PE=1 SV=2	40.5	1071700	1033300	973060	1081300	1017600	1059700	20.0315	19.9788	19.8922	20.0443	19.9567	20.0152	0.0450087	-0.0076332	-0.0942917	0.0578745	-0.0297218	0.0287635	0.0379441	0.474229
Q9DBL7	Bifunctional coenzyme A synthase;Phosphopantetheine adenylyltransferase;Dephospho-CoA kinase	Coasy	sp|Q9DBL7|COASY_MOUSE Bifunctional coenzyme A synthase OS=Mus musculus GN=Coasy PE=1 SV=2	7.8	426870	429870	436430	405100	400600	403820	18.7034	18.7135	18.7354	18.6279	18.6118	18.6234	0.0341967	0.0443004	0.0661502	-0.041322	-0.0574376	-0.0458877	-0.0964315	0.000803513
P18155;A0A0N4SVS2;A0A0N4SVW2	Bifunctional methylenetetrahydrofolate dehydrogenase/cyclohydrolase, mitochondrial;NAD-dependent methylenetetrahydrofolate dehydrogenase;Methenyltetrahydrofolate cyclohydrolase	Mthfd2	sp|P18155|MTDC_MOUSE Bifunctional methylenetetrahydrofolate dehydrogenase/cyclohydrolase, mitochondrial OS=Mus musculus GN=Mthfd2 PE=1 SV=1	44.9	7996100	7796300	6366800	8262300	8486000	6875900	22.9309	22.8944	22.6021	22.9781	23.0167	22.7131	0.0749913	0.0384844	-0.253737	0.122238	0.160779	-0.142757	0.0935074	0.543899
Q9CWJ9	Bifunctional purine biosynthesis protein PURH;Phosphoribosylaminoimidazolecarboxamide formyltransferase;IMP cyclohydrolase	Atic	sp|Q9CWJ9|PUR9_MOUSE Bifunctional purine biosynthesis protein PURH OS=Mus musculus GN=Atic PE=1 SV=2	76.2	48280000	48797000	48090000	51537000	49009000	44518000	25.5249	25.5403	25.5192	25.6191	25.5465	25.4079	-0.00140751	0.0139593	-0.00709626	0.0927754	0.0202135	-0.118444	-0.003637	0.956232
P56380	Bis(5-nucleosyl)-tetraphosphatase [asymmetrical]	Nudt2	sp|P56380|AP4A_MOUSE Bis(5-nucleosyl)-tetraphosphatase [asymmetrical] OS=Mus musculus GN=Nudt2 PE=1 SV=3	41.5	1595500	1679900	1548600	1537400	1557100	1819500	20.6056	20.6799	20.5625	20.5521	20.5704	20.7951	-0.0220322	0.0523346	-0.0650762	-0.0755482	-0.0571792	0.167501	0.0231826	0.799312
Q9D8S9	BolA-like protein 1	Bola1	sp|Q9D8S9|BOLA1_MOUSE BolA-like protein 1 OS=Mus musculus GN=Bola1 PE=1 SV=1	21.2	565670	519140	492060	534410	567070	634130	19.1096	18.9858	18.9085	19.0276	19.1132	19.2744	0.0397655	-0.0840715	-0.161361	-0.0422482	0.0433317	0.204583	0.137111	0.214807
P24288;Q8CBC8;E9Q4K3;B2KFA8;B2KFA9;A0A0N4SV61;F6YUH3	Branched-chain-amino-acid aminotransferase, cytosolic;Branched-chain-amino-acid aminotransferase	Bcat1	sp|P24288|BCAT1_MOUSE Branched-chain-amino-acid aminotransferase, cytosolic OS=Mus musculus GN=Bcat1 PE=1 SV=2;tr|Q8CBC8|Q8CBC8_MOUSE Branched-chain-amino-acid aminotransferase OS=Mus musculus GN=Bcat1 PE=1 SV=1;tr|E9Q4K3|E9Q4K3_MOUSE Branched-chain-amino-	43	5104700	5449000	5135200	6049000	5405100	6503600	22.2834	22.3776	22.292	22.5283	22.3659	22.6328	-0.129923	-0.0357576	-0.121329	0.114948	-0.0474278	0.219489	0.191339	0.0831322
O35855;O88374;A0A1B0GX27;A0A1B0GQY4;A0A1B0GST1	Branched-chain-amino-acid aminotransferase, mitochondrial;Branched-chain-amino-acid aminotransferase	Bcat2	sp|O35855|BCAT2_MOUSE Branched-chain-amino-acid aminotransferase, mitochondrial OS=Mus musculus GN=Bcat2 PE=1 SV=2;tr|O88374|O88374_MOUSE Branched-chain-amino-acid aminotransferase OS=Mus musculus GN=Bcat2 PE=1 SV=1;tr|A0A1B0GX27|A0A1B0GX27_MOUSE Branched-	30.5	6752800	6955000	6475300	5773900	5798200	6427900	22.6871	22.7296	22.6265	22.4611	22.4672	22.6159	0.0891555	0.13172	0.0286167	-0.136784	-0.130725	0.0180171	-0.166328	0.0474043
Q922D8;A0A1W2P733;A0A1W2P7L5	C-1-tetrahydrofolate synthase, cytoplasmic;Methylenetetrahydrofolate dehydrogenase;Methenyltetrahydrofolate cyclohydrolase;Formyltetrahydrofolate synthetase;C-1-tetrahydrofolate synthase, cytoplasmic, N-terminally processed	Mthfd1	sp|Q922D8|C1TC_MOUSE C-1-tetrahydrofolate synthase, cytoplasmic OS=Mus musculus GN=Mthfd1 PE=1 SV=4;tr|A0A1W2P733|A0A1W2P733_MOUSE C-1-tetrahydrofolate synthase, cytoplasmic OS=Mus musculus GN=Mthfd1 PE=1 SV=1	61.3	56371000	54163000	58371000	59353000	58884000	52638000	25.7484	25.6908	25.7987	25.8228	25.8114	25.6496	-0.00518249	-0.062828	0.0451161	0.0691853	0.05774	-0.104031	0.0152629	0.823321
Q3UMR5;Q3UMR5-2	Calcium uniporter protein, mitochondrial	Mcu	sp|Q3UMR5|MCU_MOUSE Calcium uniporter protein, mitochondrial OS=Mus musculus GN=Mcu PE=1 SV=2;sp|Q3UMR5-2|MCU_MOUSE Isoform 2 of Calcium uniporter protein, mitochondrial OS=Mus musculus GN=Mcu	40	7492900	7806000	8247100	6613500	7034900	6494500	22.8371	22.8962	22.9755	22.657	22.7461	22.6308	0.0466647	0.105724	0.185027	-0.133446	-0.0443296	-0.159641	-0.224944	0.0133448
Q810S1;D6RIL8;F6SD17	Calcium uniporter regulatory subunit MCUb, mitochondrial	Ccdc109b	sp|Q810S1|MCUB_MOUSE Calcium uniporter regulatory subunit MCUb, mitochondrial OS=Mus musculus GN=Mcub PE=1 SV=1	22.3	919400	765690	807270	778870	771100	656740	19.8103	19.5464	19.6227	19.571	19.5566	19.325	0.238338	-0.0255941	0.0506967	-0.000971984	-0.0154366	-0.247032	-0.175627	0.191373
Q8VCX5;Q8VCX5-3;Q8VCX5-2;E9Q9E0;F6Z1Z9	Calcium uptake protein 1, mitochondrial	Micu1	sp|Q8VCX5|MICU1_MOUSE Calcium uptake protein 1, mitochondrial OS=Mus musculus GN=Micu1 PE=1 SV=1;sp|Q8VCX5-3|MICU1_MOUSE Isoform 3 of Calcium uptake protein 1, mitochondrial OS=Mus musculus GN=Micu1;sp|Q8VCX5-2|MICU1_MOUSE Isoform 2 of Calcium uptake prote	29.1	9230400	9111800	9691800	8702200	8795900	8680000	23.138	23.1193	23.2083	23.0529	23.0684	23.0493	0.0319265	0.0132694	0.102298	-0.0530865	-0.0376355	-0.0567717	-0.0983292	0.0238954
Q8CD10	Calcium uptake protein 2, mitochondrial	Micu2	sp|Q8CD10|MICU2_MOUSE Calcium uptake protein 2, mitochondrial OS=Mus musculus GN=Micu2 PE=1 SV=2	27.1	1938200	1924200	2178400	1899600	1882400	1693200	20.8863	20.8758	21.0548	20.8573	20.8441	20.6913	0.0180064	0.0075477	0.186558	-0.0110154	-0.0241378	-0.176959	-0.141408	0.146978
Q8BH59;V9GXX9	Calcium-binding mitochondrial carrier protein Aralar1	Slc25a12	sp|Q8BH59|CMC1_MOUSE Calcium-binding mitochondrial carrier protein Aralar1 OS=Mus musculus GN=Slc25a12 PE=1 SV=1	49.3	17650000	17425000	17131000	15829000	15576000	15062000	24.0732	24.0547	24.0301	23.9161	23.8928	23.8444	0.104627	0.0861179	0.0615686	-0.0524706	-0.075716	-0.124127	-0.168209	0.00236253
Q9QXX4	Calcium-binding mitochondrial carrier protein Aralar2	Slc25a13	sp|Q9QXX4|CMC2_MOUSE Calcium-binding mitochondrial carrier protein Aralar2 OS=Mus musculus GN=Slc25a13 PE=1 SV=1	31.4	5231500	5433800	5084500	5517000	4663300	5396100	22.3188	22.3735	22.2777	22.3955	22.1529	22.3635	0.0051506	0.0598874	-0.0359681	0.0818099	-0.160723	0.049843	-0.0193799	0.822635
Q8BMD8;A0A0G2JFB9	Calcium-binding mitochondrial carrier protein SCaMC-1	Slc25a24	sp|Q8BMD8|SCMC1_MOUSE Calcium-binding mitochondrial carrier protein SCaMC-1 OS=Mus musculus GN=Slc25a24 PE=1 SV=1	56.6	20779000	20810000	21683000	20372000	18711000	17946000	24.3086	24.3108	24.3701	24.2801	24.1574	24.0972	0.0546089	0.0567596	0.116047	0.0260703	-0.0966307	-0.156855	-0.15161	0.0576802
E9PXB0;E9QAC9;Q8K1N1	Calcium-independent phospholipase A2-gamma	Pnpla8	tr|E9PXB0|E9PXB0_MOUSE Calcium-independent phospholipase A2-gamma OS=Mus musculus GN=Pnpla8 PE=1 SV=1;tr|E9QAC9|E9QAC9_MOUSE Calcium-independent phospholipase A2-gamma OS=Mus musculus GN=Pnpla8 PE=1 SV=1;sp|Q8K1N1|PLPL8_MOUSE Calcium-independent phospholip	2.3	53338	54061	60984	57679	48791	50024	15.7029	15.7223	15.8961	15.8158	15.5743	15.6103	-0.0174137	0.00201081	0.175853	0.0954688	-0.145962	-0.109957	-0.106967	0.332488
Q8C196	Carbamoyl-phosphate synthase [ammonia], mitochondrial	Cps1	sp|Q8C196|CPSM_MOUSE Carbamoyl-phosphate synthase [ammonia], mitochondrial OS=Mus musculus GN=Cps1 PE=1 SV=2	2.3	796180	836910	864900	856740	830740	848780	19.6027	19.6747	19.7222	19.7085	19.664	19.695	-0.0751296	-0.00315178	0.0443091	0.0306332	-0.0138272	0.0171664	0.0226482	0.574849
P08074;F6YNX9;A2AC16;Q91X52	Carbonyl reductase [NADPH] 2	Cbr2	sp|P08074|CBR2_MOUSE Carbonyl reductase [NADPH] 2 OS=Mus musculus GN=Cbr2 PE=1 SV=1;tr|F6YNX9|F6YNX9_MOUSE Carbonyl reductase [NADPH] 2 (Fragment) OS=Mus musculus GN=Cbr2 PE=1 SV=1	40.6	10071000	7789100	8285700	6417200	7292800	7457700	23.2637	22.893	22.9822	22.6135	22.798	22.8303	0.366908	-0.00377049	0.0853965	-0.283283	-0.0987543	-0.0664964	-0.299023	0.0837816
Q8K354	Carbonyl reductase [NADPH] 3	Cbr3	sp|Q8K354|CBR3_MOUSE Carbonyl reductase [NADPH] 3 OS=Mus musculus GN=Cbr3 PE=1 SV=1	30	430200	473360	513160	491050	490950	411320	18.7146	18.8526	18.969	18.9055	18.9052	18.6499	-0.118169	0.0197609	0.136232	0.072693	0.0723992	-0.182916	-0.0252156	0.833639
D3Z6C4;Q91VT4	Carbonyl reductase family member 4	Cbr4	tr|D3Z6C4|D3Z6C4_MOUSE Carbonyl reductase family member 4 (Fragment) OS=Mus musculus GN=Cbr4 PE=1 SV=1;sp|Q91VT4|CBR4_MOUSE Carbonyl reductase family member 4 OS=Mus musculus GN=Cbr4 PE=1 SV=2	6.5	650050	548130	650650	553370	571580	570050	19.3102	19.0642	19.3115	19.0779	19.1246	19.1207	0.142011	-0.104022	0.143342	-0.0902954	-0.0435844	-0.0474513	-0.120887	0.221634
H7BX88;P47934;B7ZDD7;B7ZDD8;A2AWE5;F7BF80	Carnitine O-acetyltransferase	Crat	tr|H7BX88|H7BX88_MOUSE Carnitine O-acetyltransferase OS=Mus musculus GN=Crat PE=1 SV=1;sp|P47934|CACP_MOUSE Carnitine O-acetyltransferase OS=Mus musculus GN=Crat PE=1 SV=3;tr|B7ZDD7|B7ZDD7_MOUSE Carnitine O-acetyltransferase (Fragment) OS=Mus musculus GN=C	10.4	2163100	2250500	2303800	1994000	2085500	1815900	21.0447	21.1018	21.1356	20.9272	20.992	20.7923	0.0457495	0.102895	0.136665	-0.0716854	-0.0069575	-0.206666	-0.190206	0.0420799
Q8BGD5;A0A1D5RLP8;A0A1D5RLH1	Carnitine O-palmitoyltransferase 1, brain isoform	Cpt1c	sp|Q8BGD5|CPT1C_MOUSE Carnitine O-palmitoyltransferase 1, brain isoform OS=Mus musculus GN=Cpt1c PE=1 SV=1;tr|A0A1D5RLP8|A0A1D5RLP8_MOUSE Carnitine O-palmitoyltransferase 1, brain isoform (Fragment) OS=Mus musculus GN=Cpt1c PE=1 SV=1;tr|A0A1D5RLH1|A0A1D5RL	2.3	108170	111630	116130	109410	107700	112750	16.7229	16.7684	16.8254	16.7394	16.7167	16.7828	-0.0363089	0.00911542	0.0661313	-0.0198648	-0.0425911	0.0235181	-0.0259586	0.50422
P97742	Carnitine O-palmitoyltransferase 1, liver isoform	Cpt1a	sp|P97742|CPT1A_MOUSE Carnitine O-palmitoyltransferase 1, liver isoform OS=Mus musculus GN=Cpt1a PE=1 SV=4	18.9	4482400	5062800	4841500	4264400	4254200	3825400	22.0958	22.2715	22.207	22.0239	22.0205	21.8672	0.0148544	0.190518	0.126037	-0.0570743	-0.0605292	-0.213806	-0.22094	0.0386258
P52825;A2A8E7;A2A8E8;A2A8E9	Carnitine O-palmitoyltransferase 2, mitochondrial	Cpt2	sp|P52825|CPT2_MOUSE Carnitine O-palmitoyltransferase 2, mitochondrial OS=Mus musculus GN=Cpt2 PE=1 SV=2	30.9	7799800	8102100	8629000	7077500	7491200	7557000	22.895	22.9499	23.0408	22.7548	22.8368	22.8494	0.00724101	0.0620998	0.152997	-0.132956	-0.0509993	-0.0383825	-0.148225	0.0459134
Q8CCN6;E9PY58;Q60649	Caseinolytic peptidase B protein homolog	Clpb	tr|Q8CCN6|Q8CCN6_MOUSE Caseinolytic peptidase B protein homolog OS=Mus musculus GN=Clpb PE=1 SV=1;tr|E9PY58|E9PY58_MOUSE Caseinolytic peptidase B protein homolog OS=Mus musculus GN=Clpb PE=1 SV=1;sp|Q60649|CLPB_MOUSE Caseinolytic peptidase B protein homolo	18.9	1727200	1612400	1593300	1649200	1649800	1643200	20.72	20.6208	20.6036	20.6533	20.6539	20.6481	0.0700638	-0.0291617	-0.0463535	0.00339497	0.00391975	-0.00186331	0.00363427	0.925126
A0A087WQT6;O89110	Caspase-8;Caspase-8 subunit p18;Caspase-8 subunit p10	Casp8	tr|A0A087WQT6|A0A087WQT6_MOUSE Caspase-8 OS=Mus musculus GN=Casp8 PE=1 SV=1;sp|O89110|CASP8_MOUSE Caspase-8 OS=Mus musculus GN=Casp8 PE=1 SV=1	40.4	6920300	7528100	7951900	7354300	7398500	6996100	22.7224	22.8439	22.9229	22.8102	22.8188	22.7381	-0.086964	0.0344872	0.113501	0.000789407	0.00943418	-0.0712477	-0.0406827	0.55756
Q91WM2	Cat eye syndrome critical region protein 5 homolog	Cecr5	sp|Q91WM2|HDHD5_MOUSE Haloacid dehalogenase-like hydrolase domain-containing 5 OS=Mus musculus GN=Hdhd5 PE=1 SV=1	9.3	109430	115990	112250	102360	110940	116260	16.7396	16.8236	16.7764	16.6433	16.7594	16.827	-0.0219101	0.062082	0.014797	-0.118266	-0.00213882	0.0654364	-0.0366459	0.567511
P24270;A2AL20;Q8BI29-2;Q8BI29	Catalase	Cat	sp|P24270|CATA_MOUSE Catalase OS=Mus musculus GN=Cat PE=1 SV=4	69.8	22653000	24256000	21907000	21884000	22772000	22830000	24.4332	24.5318	24.3849	24.3834	24.4408	24.4444	-0.00321522	0.0954243	-0.0515254	-0.0530409	0.00434367	0.00801352	-0.0271225	0.598894
O88587-2;O88587;D3Z227	Catechol O-methyltransferase	Comt	sp|O88587-2|COMT_MOUSE Isoform Soluble of Catechol O-methyltransferase OS=Mus musculus GN=Comt;sp|O88587|COMT_MOUSE Catechol O-methyltransferase OS=Mus musculus GN=Comt PE=1 SV=2	68.9	8268500	4913800	7608200	7909800	7779500	7771800	22.9792	22.2284	22.8591	22.9152	22.8912	22.8898	0.185361	-0.565425	0.0652906	0.121377	0.0974129	0.0959842	0.209849	0.418685
Q8K1J6;Q8K1J6-2;A0A0N4SUW4;A0A0N4SV41	CCA tRNA nucleotidyltransferase 1, mitochondrial	Trnt1	sp|Q8K1J6|TRNT1_MOUSE CCA tRNA nucleotidyltransferase 1, mitochondrial OS=Mus musculus GN=Trnt1 PE=1 SV=1;sp|Q8K1J6-2|TRNT1_MOUSE Isoform 2 of CCA tRNA nucleotidyltransferase 1, mitochondrial OS=Mus musculus GN=Trnt1;tr|A0A0N4SUW4|A0A0N4SUW4_MOUSE CCA tRNA	32	9120800	9406800	9042600	9035100	8880200	8597000	23.1207	23.1653	23.1083	23.1071	23.0822	23.0354	0.0175657	0.0621093	0.00514297	0.00394589	-0.0210025	-0.0677614	-0.0565453	0.10632
Q91WS0	CDGSH iron-sulfur domain-containing protein 1	Cisd1	sp|Q91WS0|CISD1_MOUSE CDGSH iron-sulfur domain-containing protein 1 OS=Mus musculus GN=Cisd1 PE=1 SV=1	52.8	2153700	2268500	2081100	1798100	1827400	2074200	21.0384	21.1133	20.9889	20.778	20.8014	20.9841	0.0876968	0.162618	0.0382258	-0.172647	-0.149328	0.0334345	-0.192361	0.0612345
Q9CQB5;D3Z3X4	CDGSH iron-sulfur domain-containing protein 2	Cisd2	sp|Q9CQB5|CISD2_MOUSE CDGSH iron-sulfur domain-containing protein 2 OS=Mus musculus GN=Cisd2 PE=1 SV=1;tr|D3Z3X4|D3Z3X4_MOUSE CDGSH iron-sulfur domain-containing protein 2 OS=Mus musculus GN=Cisd2 PE=1 SV=1	35.6	1475100	1476000	1479600	1418900	1340100	1525800	20.4924	20.4933	20.4968	20.4363	20.3539	20.5411	0.0234141	0.024294	0.0278085	-0.0326258	-0.115058	0.0721672	-0.0503444	0.405476
Z4YKM2;B2RWE3;B1AR13	CDGSH iron-sulfur domain-containing protein 3, mitochondrial	Cisd3	tr|Z4YKM2|Z4YKM2_MOUSE CDGSH iron-sulfur domain-containing protein 3, mitochondrial OS=Mus musculus GN=Cisd3 PE=1 SV=1;tr|B2RWE3|B2RWE3_MOUSE CDGSH iron sulfur domain 3 OS=Mus musculus GN=Cisd3 PE=1 SV=1;sp|B1AR13|CISD3_MOUSE CDGSH iron-sulfur domain-conta	28.7	984080	1081300	931880	948500	877480	1031200	19.9084	20.0443	19.8298	19.8553	19.743	19.9759	0.0156288	0.151548	-0.0630026	-0.0374991	-0.149781	0.0831054	-0.0694495	0.491962
Q8BHF7;F8WI04;F2Z427	CDP-diacylglycerol--glycerol-3-phosphate 3-phosphatidyltransferase, mitochondrial	Pgs1	sp|Q8BHF7|PGPS1_MOUSE CDP-diacylglycerol--glycerol-3-phosphate 3-phosphatidyltransferase, mitochondrial OS=Mus musculus GN=Pgs1 PE=1 SV=1;tr|F8WI04|F8WI04_MOUSE CDP-diacylglycerol--glycerol-3-phosphate 3-phosphatidyltransferase, mitochondrial (Fragment) OS	6.5	499720	560330	535200	533590	525900	507520	18.9308	19.0959	19.0297	19.0254	19.0044	18.9531	-0.07579	0.0893668	0.0231682	0.0188217	-0.00212144	-0.0534453	-0.0244967	0.665478
Q9QYB1	Chloride intracellular channel protein 4	Clic4	sp|Q9QYB1|CLIC4_MOUSE Chloride intracellular channel protein 4 OS=Mus musculus GN=Clic4 PE=1 SV=3	66	22583000	22841000	21576000	21563000	23121000	20285000	24.4287	24.4451	24.3629	24.3621	24.4627	24.2739	0.0394929	0.0558816	-0.0263168	-0.0271863	0.0734596	-0.115331	-0.0460385	0.485989
D6RCW3;D3Z6W4;D3YU39;Q8C025-3;Q8C025-2;Q8C025	Cholinephosphotransferase 1	Chpt1	tr|D6RCW3|D6RCW3_MOUSE Cholinephosphotransferase 1 OS=Mus musculus GN=Chpt1 PE=1 SV=1;tr|D3Z6W4|D3Z6W4_MOUSE Choline phosphotransferase 1, isoform CRA_d OS=Mus musculus GN=Chpt1 PE=1 SV=1;tr|D3YU39|D3YU39_MOUSE Cholinephosphotransferase 1 OS=Mus musculus G	5.5	197590	200590	208600	192130	233850	182250	17.5922	17.6139	17.6704	17.5517	17.8352	17.4756	-0.031004	-0.00926429	0.0472252	-0.0714312	0.212069	-0.147595	-0.00463791	0.968921
Q8R4N0	Citrate lyase subunit beta-like protein, mitochondrial	Clybl	sp|Q8R4N0|CLYBL_MOUSE Citramalyl-CoA lyase, mitochondrial OS=Mus musculus GN=Clybl PE=1 SV=2	11.5	1895100	1882200	1891100	1689700	1871200	1869300	20.8538	20.844	20.8508	20.6883	20.8355	20.8341	0.0360825	0.0262285	0.0330342	-0.129424	0.0177723	0.0163067	-0.0635635	0.263575
Q9CZU6;Q80X68	Citrate synthase, mitochondrial	Cs	sp|Q9CZU6|CISY_MOUSE Citrate synthase, mitochondrial OS=Mus musculus GN=Cs PE=1 SV=1	44.2	34646000	34647000	32183000	30112000	28806000	28427000	25.0462	25.0462	24.9398	24.8438	24.7799	24.7608	0.143408	0.143449	0.0370175	-0.0589428	-0.122912	-0.142019	-0.215916	0.00766451
Q9D273;D3Z1G7;Q9D273-2	Cob(I)yrinic acid a,c-diamide adenosyltransferase, mitochondrial	Mmab	sp|Q9D273|MMAB_MOUSE Cob(I)yrinic acid a,c-diamide adenosyltransferase, mitochondrial OS=Mus musculus GN=Mmab PE=1 SV=1;tr|D3Z1G7|D3Z1G7_MOUSE Cob(I)yrinic acid a,c-diamide adenosyltransferase, mitochondrial OS=Mus musculus GN=Mmab PE=1 SV=1;sp|Q9D273-2|MM	23.2	1115300	1012200	958470	895690	956900	1074600	20.089	19.9491	19.8704	19.7726	19.868	20.0354	0.158258	0.0183206	-0.0603686	-0.158102	-0.0627337	0.104626	-0.0774734	0.481406
E0CYX9;Q3TC33	Coiled-coil domain-containing protein 127	Ccdc127	tr|E0CYX9|E0CYX9_MOUSE Coiled-coil domain-containing protein 127 (Fragment) OS=Mus musculus GN=Ccdc127 PE=1 SV=1;sp|Q3TC33|CC127_MOUSE Coiled-coil domain-containing protein 127 OS=Mus musculus GN=Ccdc127 PE=1 SV=2	8.8	16063	12529	17818	17281	15761	15207	13.9715	13.613	14.121	14.0769	13.9441	13.8924	0.0349698	-0.3235	0.184564	0.140415	0.00758751	-0.044036	0.0693111	0.688005
F8WJI3;Q8R3Q6;E9Q4B5	Coiled-coil domain-containing protein 58	Ccdc58	tr|F8WJI3|F8WJI3_MOUSE Coiled-coil domain-containing protein 58 OS=Mus musculus GN=Ccdc58 PE=1 SV=1;sp|Q8R3Q6|CCD58_MOUSE Coiled-coil domain-containing protein 58 OS=Mus musculus GN=Ccdc58 PE=1 SV=1;tr|E9Q4B5|E9Q4B5_MOUSE Coiled-coil domain-containing prot	12.7	305940	309410	278060	282610	278010	344620	18.2229	18.2392	18.085	18.1085	18.0848	18.3946	0.0337287	0.0499997	-0.104124	-0.0807076	-0.104383	0.205486	0.013597	0.908359
Q8C3X2-2;Q8C3X2	Coiled-coil domain-containing protein 90B, mitochondrial	Ccdc90b	sp|Q8C3X2-2|CC90B_MOUSE Isoform 2 of Coiled-coil domain-containing protein 90B, mitochondrial OS=Mus musculus GN=Ccdc90b;sp|Q8C3X2|CC90B_MOUSE Coiled-coil domain-containing protein 90B, mitochondrial OS=Mus musculus GN=Ccdc90b PE=1 SV=1	12.6	177620	171620	165590	158440	153270	173040	17.4384	17.3889	17.3373	17.2736	17.2257	17.4007	0.0943366	0.0447602	-0.00684192	-0.0705209	-0.118382	0.0566481	-0.0881699	0.214638
O35658	Complement component 1 Q subcomponent-binding protein, mitochondrial	C1qbp	sp|O35658|C1QBP_MOUSE Complement component 1 Q subcomponent-binding protein, mitochondrial OS=Mus musculus GN=C1qbp PE=1 SV=1	57.6	161440	134550	156780	143290	142910	125970	17.3006	17.0378	17.2584	17.1286	17.1247	16.9427	0.168497	-0.0943588	0.12624	-0.00356324	-0.00739429	-0.189421	-0.133586	0.260424
Q8BUY5	Complex I assembly factor TIMMDC1, mitochondrial	Timmdc1	sp|Q8BUY5|TIDC1_MOUSE Complex I assembly factor TIMMDC1, mitochondrial OS=Mus musculus GN=Timmdc1 PE=1 SV=1	13	251220	257570	242640	235460	234370	272820	17.9386	17.9746	17.8885	17.8451	17.8384	18.0576	0.0147926	0.0508058	-0.0353414	-0.0786768	-0.0853709	0.133791	-0.0201713	0.80425
A2AQ17;A0A0R4J081;Q9CWX2	Complex I intermediate-associated protein 30, mitochondrial	Ndufaf1	tr|A2AQ17|A2AQ17_MOUSE Complex I intermediate-associated protein 30, mitochondrial OS=Mus musculus GN=Ndufaf1 PE=1 SV=1;tr|A0A0R4J081|A0A0R4J081_MOUSE Complex I intermediate-associated protein 30, mitochondrial OS=Mus musculus GN=Ndufaf1 PE=1 SV=1;sp|Q9CWX	28.7	3202900	3227100	3165800	3220300	3224500	3421100	21.6109	21.6218	21.5941	21.6188	21.6206	21.706	-0.0177742	-0.00691471	-0.0345829	-0.0099579	-0.00807753	0.0773073	0.0395146	0.256624
Q9Z1J3;V9GXS4;A6QRH3;F7CZD1;F6TXD3	Cysteine desulfurase, mitochondrial	Nfs1	sp|Q9Z1J3|NFS1_MOUSE Cysteine desulfurase, mitochondrial OS=Mus musculus GN=Nfs1 PE=1 SV=3	35.9	2613700	2819800	2897500	2512700	2592300	2674000	21.3177	21.4272	21.4664	21.2608	21.3058	21.3506	-0.0370674	0.0724319	0.111648	-0.0939225	-0.0489283	-0.00416148	-0.0980082	0.129746
Q9CZ13;A0A0A6YW82;A0A0A6YWX6;A0A0A6YVZ0	Cytochrome b-c1 complex subunit 1, mitochondrial	Uqcrc1	sp|Q9CZ13|QCR1_MOUSE Cytochrome b-c1 complex subunit 1, mitochondrial OS=Mus musculus GN=Uqcrc1 PE=1 SV=2	42.7	19979000	20235000	20061000	19129000	19533000	17445000	24.252	24.2703	24.2579	24.1893	24.2194	24.0563	0.0444478	0.0628163	0.050357	-0.0182751	0.011877	-0.151223	-0.105081	0.105407
Q9DB77;A0A140LI98	Cytochrome b-c1 complex subunit 2, mitochondrial	Uqcrc2	sp|Q9DB77|QCR2_MOUSE Cytochrome b-c1 complex subunit 2, mitochondrial OS=Mus musculus GN=Uqcrc2 PE=1 SV=1	38.6	19600000	20155000	20449000	19069000	18516000	15831000	24.2244	24.2646	24.2855	24.1847	24.1423	23.9162	0.0547244	0.0950085	0.115901	0.0150999	-0.0273568	-0.253377	-0.177089	0.106304
P99028	Cytochrome b-c1 complex subunit 6, mitochondrial	Uqcrh	sp|P99028|QCR6_MOUSE Cytochrome b-c1 complex subunit 6, mitochondrial OS=Mus musculus GN=Uqcrh PE=1 SV=2	37.1	1204600	1194000	1125200	1015600	989850	1169300	20.2001	20.1874	20.1018	19.9539	19.9169	20.1572	0.113921	0.10117	0.0155485	-0.132301	-0.169351	0.0710122	-0.15376	0.129962
Q9CQB4;Q9D855	Cytochrome b-c1 complex subunit 7	Uqcrb	tr|Q9CQB4|Q9CQB4_MOUSE Cytochrome b-c1 complex subunit 7 OS=Mus musculus GN=Uqcrb PE=1 SV=1;sp|Q9D855|QCR7_MOUSE Cytochrome b-c1 complex subunit 7 OS=Mus musculus GN=Uqcrb PE=1 SV=3	47.7	5376500	5995200	4693900	4544300	4575000	5379100	22.3582	22.5154	22.1624	22.1156	22.1253	22.3589	0.0855912	0.242732	-0.110289	-0.157018	-0.147304	0.0862887	-0.145356	0.324269
Q9CQ69	Cytochrome b-c1 complex subunit 8	Uqcrq	sp|Q9CQ69|QCR8_MOUSE Cytochrome b-c1 complex subunit 8 OS=Mus musculus GN=Uqcrq PE=1 SV=3	9.8	672560	706440	660670	610680	588570	731370	19.3593	19.4302	19.3336	19.2201	19.1669	19.4802	0.0275977	0.0985017	0.00186452	-0.111649	-0.164851	0.148536	-0.0853093	0.446037
Q8R1I1	Cytochrome b-c1 complex subunit 9	Uqcr10	sp|Q8R1I1|QCR9_MOUSE Cytochrome b-c1 complex subunit 9 OS=Mus musculus GN=Uqcr10 PE=1 SV=1	26.6	223040	217880	204820	200900	203470	211830	17.7669	17.7332	17.644	17.6161	17.6345	17.6925	0.0857369	0.0519682	-0.037209	-0.065088	-0.0467495	0.0113414	-0.0669974	0.196772
Q9CR68	Cytochrome b-c1 complex subunit Rieske, mitochondrial;Cytochrome b-c1 complex subunit 11	Uqcrfs1	sp|Q9CR68|UCRI_MOUSE Cytochrome b-c1 complex subunit Rieske, mitochondrial OS=Mus musculus GN=Uqcrfs1 PE=1 SV=1	28.5	7942100	8240700	8105300	7515100	7593100	7279300	22.9211	22.9743	22.9504	22.8414	22.8563	22.7954	0.0312815	0.0845279	0.0606266	-0.0484467	-0.03355	-0.0944393	-0.117624	0.00796234
Q9CQX2	Cytochrome b5 type B	Cyb5b	sp|Q9CQX2|CYB5B_MOUSE Cytochrome b5 type B OS=Mus musculus GN=Cyb5b PE=1 SV=1	58.9	1793800	1862200	1775600	1696700	1690900	1882000	20.7746	20.8286	20.7599	20.6943	20.6894	20.8438	0.00949852	0.0634875	-0.00521391	-0.070789	-0.0757292	0.0787461	-0.0451814	0.456164
Q921H9	Cytochrome c oxidase assembly factor 7	Coa7	sp|Q921H9|COA7_MOUSE Cytochrome c oxidase assembly factor 7 OS=Mus musculus GN=Coa7 PE=1 SV=1	29	3507800	3844500	3633100	3477900	3302400	4222600	21.7421	21.8744	21.7928	21.7298	21.6551	22.0097	-0.0585046	0.0737249	-0.00787	-0.0708546	-0.145556	0.209061	-0.00490021	0.967942
Q8BJ03-2;Q8BJ03	Cytochrome c oxidase assembly protein COX15 homolog	Cox15	sp|Q8BJ03-2|COX15_MOUSE Isoform 2 of Cytochrome c oxidase assembly protein COX15 homolog OS=Mus musculus GN=Cox15;sp|Q8BJ03|COX15_MOUSE Cytochrome c oxidase assembly protein COX15 homolog OS=Mus musculus GN=Cox15 PE=1 SV=1	5.6	644250	656290	665840	626600	638840	632950	19.2973	19.324	19.3448	19.2572	19.2851	19.2717	0.000583869	0.0272967	0.0481388	-0.039492	-0.0115821	-0.0249452	-0.0506796	0.0336112
P19783;M0QWX7;D6RG40	Cytochrome c oxidase subunit 4 isoform 1, mitochondrial	Cox4i1	sp|P19783|COX41_MOUSE Cytochrome c oxidase subunit 4 isoform 1, mitochondrial OS=Mus musculus GN=Cox4i1 PE=1 SV=2;tr|M0QWX7|M0QWX7_MOUSE Cytochrome c oxidase subunit 4 isoform 1, mitochondrial (Fragment) OS=Mus musculus GN=Cox4i1 PE=1 SV=1	42	8674900	9120200	9179700	7916300	7325300	8694200	23.0484	23.1206	23.13	22.9164	22.8045	23.0516	0.0364926	0.108711	0.118093	-0.0955282	-0.207467	0.0396988	-0.175531	0.0819682
P12787	Cytochrome c oxidase subunit 5A, mitochondrial	Cox5a	sp|P12787|COX5A_MOUSE Cytochrome c oxidase subunit 5A, mitochondrial OS=Mus musculus GN=Cox5a PE=1 SV=2	41.8	2779800	2932900	2707000	2431800	2263400	2901500	21.4065	21.4839	21.3683	21.2136	21.1101	21.4684	0.0647613	0.142108	0.0264751	-0.128195	-0.231728	0.126579	-0.155563	0.236349
Q9D881;P19536;F7C106;A0A0A6YVR0	Cytochrome c oxidase subunit 5B, mitochondrial	Cox5b	tr|Q9D881|Q9D881_MOUSE Cytochrome c oxidase subunit 5B, mitochondrial OS=Mus musculus GN=Gm11273 PE=1 SV=1;sp|P19536|COX5B_MOUSE Cytochrome c oxidase subunit 5B, mitochondrial OS=Mus musculus GN=Cox5b PE=1 SV=1	37.2	4601000	4914200	4398600	3965800	3839600	4882500	22.1335	22.2285	22.0686	21.9192	21.8725	22.2192	0.0599247	0.154934	-0.00497833	-0.154411	-0.201067	0.145597	-0.13992	0.301788
Q9DCW5;P43024	Cytochrome c oxidase subunit 6A, mitochondrial;Cytochrome c oxidase subunit 6A1, mitochondrial	Cox6a1	tr|Q9DCW5|Q9DCW5_MOUSE Cytochrome c oxidase subunit 6A, mitochondrial OS=Mus musculus GN=Cox6a1 PE=1 SV=1;sp|P43024|CX6A1_MOUSE Cytochrome c oxidase subunit 6A1, mitochondrial OS=Mus musculus GN=Cox6a1 PE=1 SV=2	25.9	509240	565770	537080	468810	481790	524640	18.958	19.1099	19.0348	18.8386	18.878	19.001	-0.0120599	0.13981	0.0647313	-0.131402	-0.0920012	0.0309221	-0.128321	0.122362
P56391;A0A140LIU3	Cytochrome c oxidase subunit 6B1	Cox6b1	sp|P56391|CX6B1_MOUSE Cytochrome c oxidase subunit 6B1 OS=Mus musculus GN=Cox6b1 PE=1 SV=2;tr|A0A140LIU3|A0A140LIU3_MOUSE Cytochrome c oxidase subunit 6B1 OS=Mus musculus GN=Cox6b1 PE=1 SV=1	69.8	5881500	5612500	5212700	4909300	5315700	6315700	22.4878	22.4202	22.3136	22.2271	22.3418	22.5905	0.0909211	0.0233805	-0.0832322	-0.169746	-0.0550033	0.19368	-0.020713	0.869881
Q9CPQ1;D3Z6E1;A0A0G2JDA6	Cytochrome c oxidase subunit 6C	Cox6c	sp|Q9CPQ1|COX6C_MOUSE Cytochrome c oxidase subunit 6C OS=Mus musculus GN=Cox6c PE=1 SV=3;tr|D3Z6E1|D3Z6E1_MOUSE Cytochrome c oxidase subunit 6C (Fragment) OS=Mus musculus GN=Cox6c PE=1 SV=1	39.5	4228000	3722200	3976100	3595400	3385300	3816300	22.0115	21.8277	21.9229	21.7777	21.6909	21.8637	0.162459	-0.0213603	0.0738381	-0.0713636	-0.158232	0.0146587	-0.143291	0.120613
P48771	Cytochrome c oxidase subunit 7A2, mitochondrial	Cox7a2	sp|P48771|CX7A2_MOUSE Cytochrome c oxidase subunit 7A2, mitochondrial OS=Mus musculus GN=Cox7a2 PE=1 SV=2	12	285580	262870	284340	266400	243640	294520	18.1235	18.004	18.1173	18.0232	17.8944	18.168	0.0684662	-0.0510792	0.0621884	-0.0318346	-0.160678	0.112937	-0.0530503	0.579374
P56393	Cytochrome c oxidase subunit 7B, mitochondrial	Cox7b	sp|P56393|COX7B_MOUSE Cytochrome c oxidase subunit 7B, mitochondrial OS=Mus musculus GN=Cox7b PE=3 SV=1	10	6874800	7327100	6760200	5939500	5971100	6920300	22.7129	22.8048	22.6886	22.5019	22.5096	22.7224	0.0561846	0.148109	0.0319328	-0.154792	-0.147136	0.0657015	-0.157484	0.121911
P17665	Cytochrome c oxidase subunit 7C, mitochondrial	Cox7c	sp|P17665|COX7C_MOUSE Cytochrome c oxidase subunit 7C, mitochondrial OS=Mus musculus GN=Cox7c PE=1 SV=1	28.6	524720	527370	582650	496140	509620	641870	19.0012	19.0085	19.1523	18.9204	18.9591	19.2919	-0.0543594	-0.0470917	0.0967223	-0.13516	-0.0964853	0.236374	0.0031525	0.981499
Q62425;A0A0N4SVQ1	Cytochrome c oxidase subunit NDUFA4	Ndufa4	sp|Q62425|NDUA4_MOUSE Cytochrome c oxidase subunit NDUFA4 OS=Mus musculus GN=Ndufa4 PE=1 SV=2;tr|A0A0N4SVQ1|A0A0N4SVQ1_MOUSE Cytochrome c oxidase subunit NDUFA4 OS=Mus musculus GN=Ndufa4 PE=1 SV=1	43.9	3862900	3104800	3608000	3520600	2776300	2606100	21.8813	21.5661	21.7828	21.7474	21.4047	21.3135	0.265307	-0.0498765	0.166822	0.131444	-0.211213	-0.302484	-0.254836	0.18993
P53702;G3UXK7	Cytochrome c-type heme lyase	Hccs	sp|P53702|CCHL_MOUSE Cytochrome c-type heme lyase OS=Mus musculus GN=Hccs PE=1 SV=2	65.1	4279600	4205000	4422500	3923700	3879800	4131400	22.029	22.0037	22.0764	21.9038	21.8876	21.9782	0.049264	0.0238939	0.0966502	-0.0759972	-0.0922297	-0.0015812	-0.113205	0.0321757
P62897;CON__P62894;P00015	Cytochrome c, somatic	Cycs	sp|P62897|CYC_MOUSE Cytochrome c, somatic OS=Mus musculus GN=Cycs PE=1 SV=2;	69.5	21749000	22369000	21861000	19352000	20094000	18261000	24.3744	24.415	24.3819	24.206	24.2603	24.1223	0.0811453	0.121697	0.0885557	-0.0873211	-0.033039	-0.171038	-0.194265	0.00986532
Q9D0M3-2;Q9D0M3	Cytochrome c1, heme protein, mitochondrial	Cyc1	sp|Q9D0M3-2|CY1_MOUSE Isoform 2 of Cytochrome c1, heme protein, mitochondrial OS=Mus musculus GN=Cyc1;sp|Q9D0M3|CY1_MOUSE Cytochrome c1, heme protein, mitochondrial OS=Mus musculus GN=Cyc1 PE=1 SV=1	42.9	7368700	7869000	7296100	6802000	6832800	7072500	22.813	22.9077	22.7987	22.6975	22.704	22.7538	0.0338481	0.128618	0.0195635	-0.081603	-0.0750851	-0.0253417	-0.121353	0.0346034
P28271	Cytoplasmic aconitate hydratase	Aco1	sp|P28271|ACOC_MOUSE Cytoplasmic aconitate hydratase OS=Mus musculus GN=Aco1 PE=1 SV=3	46.1	18253000	19676000	20716000	18706000	18951000	18373000	24.1216	24.2299	24.3042	24.157	24.1758	24.1311	-0.0649795	0.0433239	0.117632	-0.029612	-0.0108391	-0.0555258	-0.0639846	0.306119
Q99J10	Cytoplasmic tRNA 2-thiolation protein 1	Ctu1	sp|Q99J10|CTU1_MOUSE Cytoplasmic tRNA 2-thiolation protein 1 OS=Mus musculus GN=Ctu1 PE=2 SV=1	6.9	63689	63272	64485	63074	62894	62416	15.9588	15.9493	15.9767	15.9448	15.9406	15.9296	0.00880109	-0.000675926	0.0267205	-0.0051977	-0.00932073	-0.0203272	-0.0232304	0.0652935
Q9CPY7-2;Q9CPY7;A0A0G2JEM7	Cytosol aminopeptidase	Lap3	sp|Q9CPY7-2|AMPL_MOUSE Isoform 2 of Cytosol aminopeptidase OS=Mus musculus GN=Lap3;sp|Q9CPY7|AMPL_MOUSE Cytosol aminopeptidase OS=Mus musculus GN=Lap3 PE=1 SV=3	76.4	46699000	47092000	47336000	47532000	45901000	44372000	25.4769	25.489	25.4964	25.5024	25.452	25.4031	0.0069107	0.019001	0.0264568	0.0324182	-0.0179554	-0.0668314	-0.0349124	0.298053
Q99L04	Dehydrogenase/reductase SDR family member 1	Dhrs1	sp|Q99L04|DHRS1_MOUSE Dehydrogenase/reductase SDR family member 1 OS=Mus musculus GN=Dhrs1 PE=1 SV=1	52.1	15173000	14016000	14930000	14661000	13776000	13653000	23.855	23.7406	23.8317	23.8055	23.7157	23.7027	0.0798141	-0.0346176	0.0565219	0.0302912	-0.0595352	-0.0724743	-0.0678122	0.22718
Q99LB2	Dehydrogenase/reductase SDR family member 4	Dhrs4	sp|Q99LB2|DHRS4_MOUSE Dehydrogenase/reductase SDR family member 4 OS=Mus musculus GN=Dhrs4 PE=1 SV=3	53.8	13417000	13713000	13631000	11958000	12716000	10927000	23.6776	23.709	23.7004	23.5115	23.6001	23.3814	0.0808928	0.112375	0.103722	-0.0851932	0.00347556	-0.215272	-0.197993	0.0368109
Z4YKT6;Q99J47-2;Q99J47	Dehydrogenase/reductase SDR family member 7B	Dhrs7b	tr|Z4YKT6|Z4YKT6_MOUSE Dehydrogenase/reductase SDR family member 7B OS=Mus musculus GN=Dhrs7b PE=1 SV=1;sp|Q99J47-2|DRS7B_MOUSE Isoform 2 of Dehydrogenase/reductase SDR family member 7B OS=Mus musculus GN=Dhrs7b;sp|Q99J47|DRS7B_MOUSE Dehydrogenase/reductas	25.3	2426300	2615600	2544400	2570500	2462600	2423800	21.2103	21.3187	21.2789	21.2936	21.2318	21.2088	-0.0466966	0.0616874	0.0218709	0.0365945	-0.0252722	-0.0481839	-0.0245745	0.577057
Q8CHT0	Delta-1-pyrroline-5-carboxylate dehydrogenase, mitochondrial	Aldh4a1	sp|Q8CHT0|AL4A1_MOUSE Delta-1-pyrroline-5-carboxylate dehydrogenase, mitochondrial OS=Mus musculus GN=Aldh4a1 PE=1 SV=3	17.6	2904900	2758700	2993900	2600600	2607100	2510400	21.4701	21.3956	21.5136	21.3104	21.314	21.2595	0.09287	0.0183701	0.136408	-0.066774	-0.0631725	-0.117701	-0.165098	0.0129904
Q9Z110-2;Q9Z110;D3Z0B4;H3BKJ8;H3BLE8;H3BKK0	Delta-1-pyrroline-5-carboxylate synthase;Glutamate 5-kinase;Gamma-glutamyl phosphate reductase	Aldh18a1	sp|Q9Z110-2|P5CS_MOUSE Isoform Short of Delta-1-pyrroline-5-carboxylate synthase OS=Mus musculus GN=Aldh18a1;sp|Q9Z110|P5CS_MOUSE Delta-1-pyrroline-5-carboxylate synthase OS=Mus musculus GN=Aldh18a1 PE=1 SV=2	50.1	54003000	54823000	55714000	48936000	51804000	44070000	25.6865	25.7083	25.7315	25.5444	25.6266	25.3933	0.0714367	0.0931784	0.116437	-0.0707067	0.0114606	-0.221806	-0.187368	0.0544008
O35459;F7B227	Delta(3,5)-Delta(2,4)-dienoyl-CoA isomerase, mitochondrial	Ech1	sp|O35459|ECH1_MOUSE Delta(3,5)-Delta(2,4)-dienoyl-CoA isomerase, mitochondrial OS=Mus musculus GN=Ech1 PE=1 SV=1;tr|F7B227|F7B227_MOUSE Delta(3,5)-Delta(2,4)-dienoyl-CoA isomerase, mitochondrial (Fragment) OS=Mus musculus GN=Ech1 PE=1 SV=1	31.5	4507500	4394300	4707700	4155100	4597300	5122600	22.1039	22.0672	22.1666	21.9865	22.1324	22.2884	-0.0202608	-0.0569549	0.0424341	-0.137705	0.00819856	0.164288	0.0231877	0.813225
Q8BHC4;B0QZX9	Dephospho-CoA kinase domain-containing protein	Dcakd	sp|Q8BHC4|DCAKD_MOUSE Dephospho-CoA kinase domain-containing protein OS=Mus musculus GN=Dcakd PE=1 SV=1;tr|B0QZX9|B0QZX9_MOUSE Dephospho-CoA kinase domain-containing protein (Fragment) OS=Mus musculus GN=Dcakd PE=1 SV=1	30.7	4119400	4244800	3842900	3571700	3650400	3960300	21.974	22.0173	21.8738	21.7682	21.7996	21.9172	0.082334	0.125596	-0.0179048	-0.123489	-0.0920457	0.0255095	-0.126684	0.111139
Q9JIQ3	Diablo homolog, mitochondrial	Diablo	sp|Q9JIQ3|DBLOH_MOUSE Diablo homolog, mitochondrial OS=Mus musculus GN=Diablo PE=1 SV=2	5.9	746850	805770	702320	578180	584450	780860	19.5105	19.62	19.4218	19.1412	19.1567	19.5747	0.106322	0.215872	0.0176323	-0.262978	-0.247417	0.170568	-0.226551	0.213109
O08749	Dihydrolipoyl dehydrogenase, mitochondrial	Dld	sp|O08749|DLDH_MOUSE Dihydrolipoyl dehydrogenase, mitochondrial OS=Mus musculus GN=Dld PE=1 SV=2	45.8	33728000	35323000	35602000	31466000	31920000	28930000	25.0074	25.0741	25.0855	24.9073	24.928	24.7861	0.0427245	0.109386	0.120736	-0.0574285	-0.0367616	-0.178656	-0.181897	0.0227279
Q8BMF4	Dihydrolipoyllysine-residue acetyltransferase component of pyruvate dehydrogenase complex, mitochondrial	Dlat	sp|Q8BMF4|ODP2_MOUSE Dihydrolipoyllysine-residue acetyltransferase component of pyruvate dehydrogenase complex, mitochondrial OS=Mus musculus GN=Dlat PE=1 SV=2	40.3	12998000	13450000	13519000	11767000	11436000	10013000	23.6318	23.6811	23.6885	23.4882	23.4471	23.2554	0.099775	0.149092	0.156474	-0.0437681	-0.0849321	-0.27664	-0.270227	0.0216708
Q9D2G2;Q9D2G2-2	Dihydrolipoyllysine-residue succinyltransferase component of 2-oxoglutarate dehydrogenase complex, mitochondrial	Dlst	sp|Q9D2G2|ODO2_MOUSE Dihydrolipoyllysine-residue succinyltransferase component of 2-oxoglutarate dehydrogenase complex, mitochondrial OS=Mus musculus GN=Dlst PE=1 SV=1;sp|Q9D2G2-2|ODO2_MOUSE Isoform 2 of Dihydrolipoyllysine-residue succinyltransferase comp	33.5	14028000	14030000	13426000	12291000	12679000	12346000	23.7418	23.742	23.6785	23.5511	23.5959	23.5575	0.0973192	0.0975249	0.0340394	-0.0933878	-0.0485492	-0.0869464	-0.152589	0.00383342
O35435;E9Q1V3;D3YZY5;F6TCT7	Dihydroorotate dehydrogenase (quinone), mitochondrial	Dhodh	sp|O35435|PYRD_MOUSE Dihydroorotate dehydrogenase (quinone), mitochondrial OS=Mus musculus GN=Dhodh PE=1 SV=2;tr|E9Q1V3|E9Q1V3_MOUSE Dihydroorotate dehydrogenase (quinone), mitochondrial OS=Mus musculus GN=Dhodh PE=1 SV=1	20	1220500	1129300	1230700	1237600	1160700	1071800	20.219	20.107	20.231	20.2391	20.1466	20.0316	0.0566463	-0.0553972	0.0686531	0.0767191	-0.0158309	-0.13079	-0.0466014	0.551965
Q8BVI4;D3YWR7;A0A0G2JGJ1;A0A0G2JGY0;D3Z099;D3Z1A1	Dihydropteridine reductase	Qdpr	sp|Q8BVI4|DHPR_MOUSE Dihydropteridine reductase OS=Mus musculus GN=Qdpr PE=1 SV=2;tr|D3YWR7|D3YWR7_MOUSE Dihydropteridine reductase OS=Mus musculus GN=Qdpr PE=1 SV=1;tr|A0A0G2JGJ1|A0A0G2JGJ1_MOUSE Dihydropteridine reductase OS=Mus musculus GN=Qdpr PE=1 SV=	41.1	5002500	5195000	5006100	4937200	5006900	5511000	22.2542	22.3087	22.2553	22.2353	22.2555	22.3939	-0.0295816	0.0248929	-0.0285437	-0.0485377	-0.0283132	0.110083	0.0221549	0.697359
Q3TL26	Dimethyladenosine transferase 2, mitochondrial	Tfb2m	sp|Q3TL26|TFB2M_MOUSE Dimethyladenosine transferase 2, mitochondrial OS=Mus musculus GN=Tfb2m PE=2 SV=1	2	47191	37558	37992	45964	42049	51195	15.5262	15.1968	15.2134	15.4882	15.3598	15.6437	0.121527	-0.207864	-0.191289	0.08352	-0.0449129	0.239019	0.185084	0.242189
A0A0J9YTR4;A0A0J9YU03;D6RIP1;Q75WC0;P54099	DNA polymerase subunit gamma-1	Polg	tr|A0A0J9YTR4|A0A0J9YTR4_MOUSE DNA polymerase subunit gamma-1 (Fragment) OS=Mus musculus GN=Polg PE=1 SV=3;tr|A0A0J9YU03|A0A0J9YU03_MOUSE DNA polymerase subunit gamma-1 OS=Mus musculus GN=Polg PE=1 SV=1;tr|D6RIP1|D6RIP1_MOUSE DNA polymerase subunit gamma-1	10.5	95184	93173	95772	95755	97910	95118	16.5384	16.5076	16.5473	16.5471	16.5792	16.5374	-0.00440715	-0.0352143	0.0044777	0.00422159	0.03633	-0.00540785	0.0234292	0.250088
Q6ZQJ5;Q6ZQJ5-2	DNA replication ATP-dependent helicase/nuclease DNA2;DNA replication nuclease DNA2;DNA replication ATP-dependent helicase DNA2	Dna2	sp|Q6ZQJ5|DNA2_MOUSE DNA replication ATP-dependent helicase/nuclease DNA2 OS=Mus musculus GN=Dna2 PE=1 SV=2	1.5	42762	47103	40017	41982	39171	44483	15.384	15.5235	15.2883	15.3575	15.2575	15.441	0.00873396	0.148224	-0.0869824	-0.0178245	-0.117809	0.0656587	-0.0466501	0.61815
B0QZI1;Q5NCT0;Q3V3P1;O70157;Q5NCT1	DNA topoisomerase;DNA topoisomerase 3-alpha	Top3a	tr|B0QZI1|B0QZI1_MOUSE DNA topoisomerase OS=Mus musculus GN=Top3a PE=1 SV=1;tr|Q5NCT0|Q5NCT0_MOUSE DNA topoisomerase OS=Mus musculus GN=Top3a PE=1 SV=2;tr|Q3V3P1|Q3V3P1_MOUSE DNA topoisomerase OS=Mus musculus GN=Top3a PE=1 SV=1;sp|O70157|TOP3A_MOUSE DNA to	8.1	21212	20561	26288	25638	24345	19788	14.3726	14.3276	14.6821	14.646	14.5713	14.2723	-0.106074	-0.151045	0.203449	0.167329	0.0926704	-0.206329	0.0357799	0.833526
F6TLB0;E9PWD9;Q8BKF1	DNA-directed RNA polymerase;DNA-directed RNA polymerase, mitochondrial	Polrmt	tr|F6TLB0|F6TLB0_MOUSE DNA-directed RNA polymerase, mitochondrial (Fragment) OS=Mus musculus GN=Polrmt PE=1 SV=1;tr|E9PWD9|E9PWD9_MOUSE DNA-directed RNA polymerase OS=Mus musculus GN=Polrmt PE=1 SV=1;sp|Q8BKF1|RPOM_MOUSE DNA-directed RNA polymerase, mitoch	4.8	23261	23612	22055	28153	22418	26654	14.5056	14.5272	14.4288	14.781	14.4524	14.7021	-0.0605598	-0.0389527	-0.137367	0.214816	-0.113815	0.135879	0.15792	0.201577
Q99M87;Q99M87-3;Q99M87-2	DnaJ homolog subfamily A member 3, mitochondrial	Dnaja3	sp|Q99M87|DNJA3_MOUSE DnaJ homolog subfamily A member 3, mitochondrial OS=Mus musculus GN=Dnaja3 PE=1 SV=1;sp|Q99M87-3|DNJA3_MOUSE Isoform 3 of DnaJ homolog subfamily A member 3, mitochondrial OS=Mus musculus GN=Dnaja3;sp|Q99M87-2|DNJA3_MOUSE Isoform 2 of	30.6	1755600	1746900	1833500	1741800	1836400	1747600	20.7435	20.7364	20.8062	20.7321	20.8084	20.7369	-0.0170685	-0.0242356	0.0455676	-0.0284537	0.0478477	-0.0236576	-0.00284238	0.935831
Q5U458;E9Q8B3;A2A8D1	DnaJ homolog subfamily C member 11	Dnajc11	sp|Q5U458|DJC11_MOUSE DnaJ homolog subfamily C member 11 OS=Mus musculus GN=Dnajc11 PE=1 SV=2;tr|E9Q8B3|E9Q8B3_MOUSE DnaJ homolog subfamily C member 11 OS=Mus musculus GN=Dnajc11 PE=1 SV=1	28.6	4861200	5125800	4930400	4753700	4632300	4377400	22.2129	22.2893	22.2333	22.1806	22.1433	22.0616	0.0260378	0.102502	0.04643	-0.00622383	-0.043546	-0.1252	-0.116647	0.0496669
Q8K1M6-3;Q8K1M6-5	Dynamin-1-like protein	Dnm1l	sp|Q8K1M6-3|DNM1L_MOUSE Isoform 3 of Dynamin-1-like protein OS=Mus musculus GN=Dnm1l	59.9	32076000	32679000	32099000	30642000	31115000	27659000	24.935	24.9619	24.936	24.869	24.8911	24.7212	0.0492849	0.0761545	0.050319	-0.0166989	0.00540089	-0.16446	-0.117172	0.0959967
Q8K1M6;E9PUD2;Q8K1M6-2;Q8K1M6-4	Dynamin-1-like protein	Dnm1l	sp|Q8K1M6|DNM1L_MOUSE Dynamin-1-like protein OS=Mus musculus GN=Dnm1l PE=1 SV=2;tr|E9PUD2|E9PUD2_MOUSE Dynamin-1-like protein OS=Mus musculus GN=Dnm1l PE=1 SV=1;sp|Q8K1M6-2|DNM1L_MOUSE Isoform 2 of Dynamin-1-like protein OS=Mus musculus GN=Dnm1l;sp|Q8K1M6-	57.5	62505	58066	54407	54994	57098	57896	15.9317	15.8254	15.7315	15.747	15.8012	15.8212	0.122032	0.0157544	-0.078147	-0.062665	-0.00849906	0.0115244	-0.0397598	0.555775
P58281-2;H7BX01;P58281;E0CXD1;F6U775	Dynamin-like 120 kDa protein, mitochondrial;Dynamin-like 120 kDa protein, form S1	Opa1	sp|P58281-2|OPA1_MOUSE Isoform 2 of Dynamin-like 120 kDa protein, mitochondrial OS=Mus musculus GN=Opa1;tr|H7BX01|H7BX01_MOUSE Dynamin-like 120 kDa protein, mitochondrial OS=Mus musculus GN=Opa1 PE=1 SV=1;sp|P58281|OPA1_MOUSE Dynamin-like 120 kDa protein,	30.6	7716700	8234800	8346900	7998600	7728300	7067900	22.8796	22.9733	22.9928	22.9313	22.8817	22.7529	-0.0223724	0.0713772	0.0908841	0.0293911	-0.0202053	-0.149075	-0.0932593	0.21671
Q99LC5	Electron transfer flavoprotein subunit alpha, mitochondrial	Etfa	sp|Q99LC5|ETFA_MOUSE Electron transfer flavoprotein subunit alpha, mitochondrial OS=Mus musculus GN=Etfa PE=1 SV=2	58.6	30792000	31638000	32659000	28511000	28036000	27099000	24.8761	24.9152	24.961	24.765	24.7408	24.6917	0.0511	0.0902028	0.136025	-0.0599369	-0.084175	-0.133216	-0.184885	0.0048016
Q9DCW4;A0A0U1RNP5;A0A0N4SVE0;A0A0U1RNR3;A0A0N4SWE9;A0A0U1RNK9;A0A0U1RQB4	Electron transfer flavoprotein subunit beta	Etfb	sp|Q9DCW4|ETFB_MOUSE Electron transfer flavoprotein subunit beta OS=Mus musculus GN=Etfb PE=1 SV=3;tr|A0A0U1RNP5|A0A0U1RNP5_MOUSE Electron transfer flavoprotein subunit beta (Fragment) OS=Mus musculus GN=Etfb PE=4 SV=1;tr|A0A0N4SVE0|A0A0N4SVE0_MOUSE Predic	69	19855000	20027000	19005000	17299000	17264000	17302000	24.243	24.2554	24.1799	24.0442	24.0413	24.0444	0.108299	0.120743	0.0451754	-0.090515	-0.0934369	-0.0902648	-0.182811	0.00145222
Q921G7;Q6PF96	Electron transfer flavoprotein-ubiquinone oxidoreductase, mitochondrial	Etfdh	sp|Q921G7|ETFD_MOUSE Electron transfer flavoprotein-ubiquinone oxidoreductase, mitochondrial OS=Mus musculus GN=Etfdh PE=1 SV=1;tr|Q6PF96|Q6PF96_MOUSE Electron transfer flavoprotein-ubiquinone oxidoreductase, mitochondrial OS=Mus musculus GN=Etfdh PE=1 SV=	35.2	11187000	11866000	13476000	10333000	10926000	10539000	23.4153	23.5003	23.6839	23.3008	23.3813	23.3292	-0.0198121	0.0651984	0.248757	-0.134376	-0.05387	-0.105897	-0.196096	0.0766765
Q8K0D5	Elongation factor G, mitochondrial	Gfm1	sp|Q8K0D5|EFGM_MOUSE Elongation factor G, mitochondrial OS=Mus musculus GN=Gfm1 PE=1 SV=1	41	16669000	17385000	16786000	18360000	17490000	16382000	23.9907	24.0513	24.0008	24.1301	24.06	23.9656	-0.0424119	0.0182636	-0.032321	0.0969866	0.0269508	-0.067468	0.0376462	0.503045
Q9CZR8;Q9CX33;D3Z4M7	Elongation factor Ts, mitochondrial	Tsfm	sp|Q9CZR8|EFTS_MOUSE Elongation factor Ts, mitochondrial OS=Mus musculus GN=Tsfm PE=1 SV=1	44.4	3573600	3821800	3795400	3492900	3479400	3474900	21.7689	21.8658	21.8558	21.736	21.7304	21.7285	-0.0119748	0.0848993	0.074899	-0.0449276	-0.0505144	-0.0523815	-0.098549	0.0330484
Q8BFR5;Q8BFR5-2;A0A0U1RNQ6;A0A0U1RPC4	Elongation factor Tu, mitochondrial	Tufm	sp|Q8BFR5|EFTU_MOUSE Elongation factor Tu, mitochondrial OS=Mus musculus GN=Tufm PE=1 SV=1;sp|Q8BFR5-2|EFTU_MOUSE Isoform 2 of Elongation factor Tu, mitochondrial OS=Mus musculus GN=Tufm	65.9	24283000	25307000	25380000	22790000	22366000	23192000	24.5334	24.593	24.5972	24.4419	24.4148	24.4671	0.0255282	0.0851181	0.0892736	-0.0660175	-0.0931112	-0.0407912	-0.13328	0.00643246
O08600	Endonuclease G, mitochondrial	Endog	sp|O08600|NUCG_MOUSE Endonuclease G, mitochondrial OS=Mus musculus GN=Endog PE=1 SV=1	18	709300	699060	683830	623680	719390	724090	19.436	19.4151	19.3833	19.2504	19.4564	19.4658	0.0348628	0.0138831	-0.0178955	-0.150727	0.0552409	0.0646358	-0.0205669	0.789123
P42125	Enoyl-CoA delta isomerase 1, mitochondrial	Eci1	sp|P42125|ECI1_MOUSE Enoyl-CoA delta isomerase 1, mitochondrial OS=Mus musculus GN=Eci1 PE=1 SV=2	41.9	7456300	7848300	7138000	6118000	6297400	6803500	22.83	22.9039	22.7671	22.5446	22.5863	22.6978	0.108384	0.182305	0.0454443	-0.177015	-0.135319	-0.0237985	-0.224089	0.0207242
Q9WUR2;Q3TCD4;Q9WUR2-2;E9PUY9;E9PYA9;E9PVM6;E9PYC6;E9Q858;E9Q7A8;E9PY42;Q78JN3	Enoyl-CoA delta isomerase 2, mitochondrial	Eci2	sp|Q9WUR2|ECI2_MOUSE Enoyl-CoA delta isomerase 2, mitochondrial OS=Mus musculus GN=Eci2 PE=1 SV=2;tr|Q3TCD4|Q3TCD4_MOUSE Enoyl-CoA delta isomerase 2, mitochondrial OS=Mus musculus GN=Eci2 PE=1 SV=1;sp|Q9WUR2-2|ECI2_MOUSE Isoform 2 of Enoyl-CoA delta isomer	35.8	7010200	7394500	7116100	6247700	6952800	6200600	22.741	22.818	22.7627	22.5749	22.7292	22.564	0.0427353	0.119732	0.0643664	-0.123395	0.0308737	-0.134313	-0.151223	0.059744
Q8BH95	Enoyl-CoA hydratase, mitochondrial	Echs1	sp|Q8BH95|ECHM_MOUSE Enoyl-CoA hydratase, mitochondrial OS=Mus musculus GN=Echs1 PE=1 SV=1	47.9	15298000	14624000	13395000	12063000	13691000	15089000	23.8668	23.8018	23.6752	23.5241	23.7067	23.847	0.129895	0.0648897	-0.0617536	-0.212859	-0.0302204	0.110049	-0.0886873	0.461933
Q5M8N4-2;Q5M8N4	Epimerase family protein SDR39U1	Sdr39u1	sp|Q5M8N4-2|D39U1_MOUSE Isoform 2 of Epimerase family protein SDR39U1 OS=Mus musculus GN=Sdr39u1;sp|Q5M8N4|D39U1_MOUSE Epimerase family protein SDR39U1 OS=Mus musculus GN=Sdr39u1 PE=1 SV=1	9.9	49080	45652	43347	38047	43180	42756	15.5828	15.4784	15.4036	15.2155	15.3981	15.3838	0.172466	0.0680083	-0.00673757	-0.194887	-0.0123065	-0.0265428	-0.155824	0.117601
Q9CRD2	ER membrane protein complex subunit 2	Emc2	sp|Q9CRD2|EMC2_MOUSE ER membrane protein complex subunit 2 OS=Mus musculus GN=Emc2 PE=1 SV=1	40.4	6850200	7023800	6159900	6427900	6442300	6720100	22.7077	22.7438	22.5545	22.6159	22.6191	22.6801	0.0541943	0.0903	-0.0990449	-0.0376043	-0.034376	0.0265309	-0.0302996	0.648971
Q8C460-2;Q8C460;A0A0R4J1R9;Q8C460-3	ERI1 exoribonuclease 3	Eri3	sp|Q8C460-2|ERI3_MOUSE Isoform 2 of ERI1 exoribonuclease 3 OS=Mus musculus GN=Eri3;sp|Q8C460|ERI3_MOUSE ERI1 exoribonuclease 3 OS=Mus musculus GN=Eri3 PE=1 SV=1;tr|A0A0R4J1R9|A0A0R4J1R9_MOUSE ERI1 exoribonuclease 3 (Fragment) OS=Mus musculus GN=Eri3 PE=1 S	18.9	2068200	2174100	2102500	1762600	1967100	1963800	20.9799	21.052	21.0037	20.7493	20.9076	20.9052	0.0469885	0.119031	0.0707186	-0.183682	-0.0253169	-0.0277392	-0.157825	0.0491798
P54116	Erythrocyte band 7 integral membrane protein	Stom	sp|P54116|STOM_MOUSE Erythrocyte band 7 integral membrane protein OS=Mus musculus GN=Stom PE=1 SV=3	40.1	3441700	3315900	3721600	3466600	3333300	3707100	21.7147	21.661	21.8275	21.7251	21.6685	21.8219	-0.0217467	-0.0754676	0.0910549	-0.0113467	-0.0679169	0.085423	0.00410624	0.953673
Q9D172;A0A1W2P7B6;A0A1W2P870	ES1 protein homolog, mitochondrial	D10Jhu81e	sp|Q9D172|ES1_MOUSE ES1 protein homolog, mitochondrial OS=Mus musculus GN=D10Jhu81e PE=1 SV=1;tr|A0A1W2P7B6|A0A1W2P7B6_MOUSE ES1 protein homolog, mitochondrial (Fragment) OS=Mus musculus GN=D10Jhu81e PE=1 SV=1	46.6	5365700	5414400	5233300	4495500	4820500	4703300	22.3553	22.3684	22.3193	22.1001	22.2008	22.1652	0.103829	0.116864	0.0677832	-0.151456	-0.050755	-0.0862644	-0.192317	0.00428974
Q9D9V3-2;Q9D9V3;E0CXS3	Ethylmalonyl-CoA decarboxylase	Echdc1	sp|Q9D9V3-2|ECHD1_MOUSE Isoform 2 of Ethylmalonyl-CoA decarboxylase OS=Mus musculus GN=Echdc1;sp|Q9D9V3|ECHD1_MOUSE Ethylmalonyl-CoA decarboxylase OS=Mus musculus GN=Echdc1 PE=1 SV=2	18.4	1329700	1300500	1300900	1290700	1168100	1387800	20.3427	20.3106	20.3111	20.2997	20.1557	20.4044	0.0386351	0.00660066	0.00704433	-0.00431203	-0.148302	0.100334	-0.0348534	0.657322
A0A0R4J174;Q9QZH6;J3KMM6	Evolutionarily conserved signaling intermediate in Toll pathway, mitochondrial	Ecsit	tr|A0A0R4J174|A0A0R4J174_MOUSE Evolutionarily conserved-signaling intermediate in Toll pathway, mitochondrial OS=Mus musculus GN=Ecsit PE=1 SV=1;sp|Q9QZH6|ECSIT_MOUSE Evolutionarily conserved signaling intermediate in Toll pathway, mitochondrial OS=Mus mus	14.5	662750	675540	647500	661780	680360	653460	19.3381	19.3657	19.3045	19.336	19.3759	19.3177	-0.00155775	0.0260187	-0.0351423	-0.00367082	0.0362758	-0.0219236	0.00712093	0.787099
Q8R123;Q8R123-2;E0CZ66;F8WGX4	FAD synthase;Molybdenum cofactor biosynthesis protein-like region;FAD synthase region	Flad1	sp|Q8R123|FAD1_MOUSE FAD synthase OS=Mus musculus GN=Flad1 PE=1 SV=1;sp|Q8R123-2|FAD1_MOUSE Isoform 2 of FAD synthase OS=Mus musculus GN=Flad1	13.6	786190	818930	786610	796150	838180	801610	19.5845	19.6434	19.5853	19.6027	19.6769	19.6125	-0.0330332	0.0258289	-0.0322627	-0.014871	0.0593488	-0.00501075	0.0263114	0.434987
Q3TQB2;Q3TQB2-2;D6RG85;D3Z5V7	FAD-dependent oxidoreductase domain-containing protein 1	Foxred1	sp|Q3TQB2|FXRD1_MOUSE FAD-dependent oxidoreductase domain-containing protein 1 OS=Mus musculus GN=Foxred1 PE=1 SV=1;sp|Q3TQB2-2|FXRD1_MOUSE Isoform 2 of FAD-dependent oxidoreductase domain-containing protein 1 OS=Mus musculus GN=Foxred1;tr|D6RG85|D6RG85_MO	8.2	187600	163430	166800	195030	177290	183190	17.5173	17.3183	17.3478	17.5733	17.4358	17.483	0.0713932	-0.127594	-0.0981474	0.127429	-0.0101555	0.0370741	0.102899	0.236666
P56213	FAD-linked sulfhydryl oxidase ALR	Gfer	sp|P56213|ALR_MOUSE FAD-linked sulfhydryl oxidase ALR OS=Mus musculus GN=Gfer PE=1 SV=2	36.4	1992200	2127100	2140700	2024300	1977100	2077800	20.9259	21.0205	21.0297	20.949	20.915	20.9866	-0.0451706	0.0493547	0.0585495	-0.02211	-0.0561473	0.0155237	-0.0418224	0.344809
Q922E6	FAST kinase domain-containing protein 2	Fastkd2	sp|Q922E6|FAKD2_MOUSE FAST kinase domain-containing protein 2, mitochondrial OS=Mus musculus GN=Fastkd2 PE=2 SV=2	6.4	122580	112930	125090	122500	103490	114690	16.9034	16.7851	16.9326	16.9024	16.6591	16.8074	0.0717017	-0.0465931	0.100945	0.0707598	-0.172531	-0.0242823	-0.0840354	0.373397
P19096;A0A0U1RNJ1;A0A0U1RPP5	Fatty acid synthase;[Acyl-carrier-protein] S-acetyltransferase;[Acyl-carrier-protein] S-malonyltransferase;3-oxoacyl-[acyl-carrier-protein] synthase;3-oxoacyl-[acyl-carrier-protein] reductase;3-hydroxyacyl-[acyl-carrier-protein] dehydratase;Enoyl-[acyl-carrier-protein] reductase;Oleoyl-[acyl-carrier-protein] hydrolase	Fasn	sp|P19096|FAS_MOUSE Fatty acid synthase OS=Mus musculus GN=Fasn PE=1 SV=2;tr|A0A0U1RNJ1|A0A0U1RNJ1_MOUSE Fatty acid synthase OS=Mus musculus GN=Fasn PE=1 SV=1	56.9	147170000	142360000	140250000	147040000	136050000	143390000	27.1329	27.085	27.0634	27.1316	27.0196	27.0954	0.0449306	-0.00300921	-0.0245523	0.0436556	-0.0684161	0.00739137	-0.0115794	0.780675
P09528	Ferritin heavy chain;Ferritin heavy chain, N-terminally processed	Fth1	sp|P09528|FRIH_MOUSE Ferritin heavy chain OS=Mus musculus GN=Fth1 PE=1 SV=2	40.7	871040	978160	1081500	914600	929050	1210000	19.7324	19.8997	20.0446	19.8028	19.8254	20.2066	-0.186195	-0.0188634	0.126028	-0.115793	-0.0931777	0.288001	0.052687	0.757073
Q544X6;P22315	Ferrochelatase;Ferrochelatase, mitochondrial	Fech	tr|Q544X6|Q544X6_MOUSE Ferrochelatase OS=Mus musculus GN=Fech PE=1 SV=1;sp|P22315|HEMH_MOUSE Ferrochelatase, mitochondrial OS=Mus musculus GN=Fech PE=1 SV=2	48.3	4867400	4975600	5163600	4220300	4687600	4471800	22.2147	22.2464	22.2999	22.0089	22.1604	22.0924	0.044243	0.0759622	0.129469	-0.161563	-0.0100588	-0.0780526	-0.166449	0.0298212
P48760-2;P48760-5;P48760-4;P48760;P48760-3;A0A0A6YX96;A2AK70	Folylpolyglutamate synthase, mitochondrial	Fpgs	sp|P48760-2|FOLC_MOUSE Isoform 2 of Folylpolyglutamate synthase, mitochondrial OS=Mus musculus GN=Fpgs;sp|P48760-5|FOLC_MOUSE Isoform 5 of Folylpolyglutamate synthase, mitochondrial OS=Mus musculus GN=Fpgs;sp|P48760-4|FOLC_MOUSE Isoform 4 of Folylpolygluta	13.6	650030	672180	712080	689450	700470	756610	19.3101	19.3585	19.4417	19.3951	19.418	19.5292	-0.0986124	-0.0502711	0.0329206	-0.0136728	0.00920455	0.120431	0.0773086	0.242961
O35943	Frataxin, mitochondrial;Frataxin intermediate form;Frataxin mature form	Fxn	sp|O35943|FRDA_MOUSE Frataxin, mitochondrial OS=Mus musculus GN=Fxn PE=1 SV=1	11.1	393660	442930	343330	344080	364920	446400	18.5866	18.7567	18.3892	18.3924	18.4772	18.768	0.0249025	0.195031	-0.172452	-0.169304	-0.0844675	0.206289	-0.0316545	0.848715
H3BJ77;Q9DB70	FUN14 domain-containing protein 1	Fundc1	tr|H3BJ77|H3BJ77_MOUSE FUN14 domain containing 1, isoform CRA_b OS=Mus musculus GN=Fundc1 PE=1 SV=1;sp|Q9DB70|FUND1_MOUSE FUN14 domain-containing protein 1 OS=Mus musculus GN=Fundc1 PE=1 SV=1	15.2	50761	51991	55964	52330	42293	41327	15.6314	15.666	15.7722	15.6754	15.3681	15.3348	0.0567833	0.0913247	0.197562	0.100701	-0.206518	-0.239853	-0.230447	0.11877
Q9D6K8	FUN14 domain-containing protein 2	Fundc2	sp|Q9D6K8|FUND2_MOUSE FUN14 domain-containing protein 2 OS=Mus musculus GN=Fundc2 PE=1 SV=1	33.1	7365000	6615000	8002900	7088200	6339100	5623600	22.8123	22.6573	22.9321	22.757	22.5958	22.4231	0.115995	-0.038949	0.235833	0.0607292	-0.100412	-0.273196	-0.208586	0.170474
E9Q179;Q8C5Q4;D3YUN1	G-rich sequence factor 1	Grsf1	tr|E9Q179|E9Q179_MOUSE G-rich sequence factor 1 OS=Mus musculus GN=Grsf1 PE=1 SV=1;sp|Q8C5Q4|GRSF1_MOUSE G-rich sequence factor 1 OS=Mus musculus GN=Grsf1 PE=1 SV=2	42.5	3229600	3122400	2979800	3243900	3209000	3317600	21.6229	21.5742	21.5068	21.6293	21.6137	21.6617	0.0214856	-0.0272145	-0.0946544	0.0278594	0.0122539	0.06027	0.0669222	0.140828
P26443;F7CFA5	Glutamate dehydrogenase 1, mitochondrial	Glud1	sp|P26443|DHE3_MOUSE Glutamate dehydrogenase 1, mitochondrial OS=Mus musculus GN=Glud1 PE=1 SV=1	56.3	58305000	56290000	59560000	50447000	51184000	45761000	25.7971	25.7464	25.8278	25.5883	25.6092	25.4476	0.127716	0.076975	0.15844	-0.0811352	-0.0602108	-0.221785	-0.242087	0.0124307
D3Z7P3;D3Z7P4;F6U529;F7B327	Glutaminase kidney isoform, mitochondrial	Gls	sp|D3Z7P3|GLSK_MOUSE Glutaminase kidney isoform, mitochondrial OS=Mus musculus GN=Gls PE=1 SV=1;tr|D3Z7P4|D3Z7P4_MOUSE Glutaminase kidney isoform, mitochondrial OS=Mus musculus GN=Gls PE=1 SV=1	43.2	64508	69862	63659	64418	61915	57384	15.9772	16.0922	15.9581	15.9752	15.918	15.8084	0.0223528	0.137383	0.00323918	0.0203386	-0.0368363	-0.146477	-0.10865	0.166983
D3Z7P3-2;F6RDM4	Glutaminase kidney isoform, mitochondrial	Gls	sp|D3Z7P3-2|GLSK_MOUSE Isoform 2 of Glutaminase kidney isoform, mitochondrial OS=Mus musculus GN=Gls	52.1	12674000	12497000	13554000	12642000	12315000	11129000	23.5954	23.5751	23.6922	23.5917	23.5539	23.4078	0.0260156	0.00572552	0.122862	0.0223684	-0.0154397	-0.161532	-0.103069	0.197228
Q9CZN8	Glutamyl-tRNA(Gln) amidotransferase subunit A, mitochondrial	Qrsl1	sp|Q9CZN8|GATA_MOUSE Glutamyl-tRNA(Gln) amidotransferase subunit A, mitochondrial OS=Mus musculus GN=Qrsl1 PE=1 SV=1	7.8	348200	341310	348110	323370	342130	340680	18.4096	18.3807	18.4092	18.3028	18.3842	18.3781	0.0321346	0.00330104	0.0317616	-0.0745958	0.00676297	0.000635612	-0.0447981	0.182958
B7ZC40;Q923X4-2;Q923X4	Glutaredoxin-2, mitochondrial	Glrx2	tr|B7ZC40|B7ZC40_MOUSE Glutaredoxin 2 (Thioltransferase), isoform CRA_a OS=Mus musculus GN=Glrx2 PE=1 SV=1;sp|Q923X4-2|GLRX2_MOUSE Isoform 2 of Glutaredoxin-2, mitochondrial OS=Mus musculus GN=Glrx2;sp|Q923X4|GLRX2_MOUSE Glutaredoxin-2, mitochondrial OS=Mu	30.6	367100	411980	381500	394020	372560	415490	18.4858	18.6522	18.5413	18.5879	18.5071	18.6645	-0.0873245	0.0790767	-0.0318146	0.0147712	-0.0660249	0.0913161	0.0267083	0.709531
Q80Y14	Glutaredoxin-related protein 5, mitochondrial	Glrx5	sp|Q80Y14|GLRX5_MOUSE Glutaredoxin-related protein 5, mitochondrial OS=Mus musculus GN=Glrx5 PE=1 SV=2	4.6	729450	691050	529430	581090	521980	678120	19.4764	19.3984	19.0141	19.1484	18.9936	19.3712	0.242753	0.164734	-0.219616	-0.0852944	-0.240061	0.137485	-0.125247	0.525028
A0A0A0MQ68;Q60759;D3Z4I2	Glutaryl-CoA dehydrogenase, mitochondrial	Gcdh	tr|A0A0A0MQ68|A0A0A0MQ68_MOUSE Glutaryl-CoA dehydrogenase, mitochondrial OS=Mus musculus GN=Gcdh PE=1 SV=1;sp|Q60759|GCDH_MOUSE Glutaryl-CoA dehydrogenase, mitochondrial OS=Mus musculus GN=Gcdh PE=1 SV=2	17.9	2120200	2067900	2269100	1892000	2048900	1958200	21.0158	20.9797	21.1137	20.8515	20.9664	20.9011	0.0444042	0.0083703	0.142324	-0.119884	-0.00494655	-0.070268	-0.130066	0.0668551
P11352;A0A0A6YVV2;A0A0A6YY34	Glutathione peroxidase 1;Glutathione peroxidase	Gpx1	sp|P11352|GPX1_MOUSE Glutathione peroxidase 1 OS=Mus musculus GN=Gpx1 PE=1 SV=2;tr|A0A0A6YVV2|A0A0A6YVV2_MOUSE Glutathione peroxidase OS=Mus musculus GN=Gpx1 PE=1 SV=1;tr|A0A0A6YY34|A0A0A6YY34_MOUSE Glutathione peroxidase OS=Mus musculus GN=Gpx1 PE=1 SV=1	50.7	2767000	2694600	2577700	2324600	2799400	2239000	21.3999	21.3616	21.2977	21.1486	21.4167	21.0944	0.113417	0.0751657	0.0111789	-0.137923	0.130212	-0.192051	-0.133174	0.269574
S4R1E5;F7A8H6;O70325-2;O70325;Q91XR9	Glutathione peroxidase;Phospholipid hydroperoxide glutathione peroxidase, mitochondrial;Phospholipid hydroperoxide glutathione peroxidase, nuclear	Gpx4	tr|S4R1E5|S4R1E5_MOUSE Glutathione peroxidase OS=Mus musculus GN=Gpx4 PE=1 SV=1;tr|F7A8H6|F7A8H6_MOUSE Glutathione peroxidase OS=Mus musculus GN=Gpx4 PE=1 SV=1;sp|O70325-2|GPX41_MOUSE Isoform Cytoplasmic of Phospholipid hydroperoxide glutathione peroxidase	55.4	10968000	11157000	11156000	10948000	11828000	10599000	23.3868	23.4114	23.4113	23.3842	23.4957	23.3374	-0.017678	0.00697063	0.00684132	-0.0203112	0.0912276	-0.0670504	0.00257739	0.959465
P47791-2;P47791	Glutathione reductase, mitochondrial	Gsr	sp|P47791-2|GSHR_MOUSE Isoform Cytoplasmic of Glutathione reductase, mitochondrial OS=Mus musculus GN=Gsr;sp|P47791|GSHR_MOUSE Glutathione reductase, mitochondrial OS=Mus musculus GN=Gsr PE=1 SV=3	36.1	8115500	8111500	8844600	7926700	8113100	7168600	22.9522	22.9515	23.0764	22.9183	22.9518	22.7733	0.0149949	0.0142836	0.139112	-0.0189647	0.0145682	-0.163994	-0.11226	0.177735
O09131;D3Z1Q9;Q8K2Q2	Glutathione S-transferase omega-1	Gsto1	sp|O09131|GSTO1_MOUSE Glutathione S-transferase omega-1 OS=Mus musculus GN=Gsto1 PE=1 SV=2	82.1	35108000	35826000	28696000	32692000	31614000	29854000	25.0653	25.0945	24.7743	24.9624	24.9141	24.8314	0.124953	0.15416	-0.165997	0.0220907	-0.0262834	-0.108923	-0.0754103	0.52754
A0A0A0MQF6;P16858;A0A1D5RLD8;S4R257;V9GX06;S4R1N5;S4R1W8;V9GXA7;A0A0R4J0X7;S4R2G5;Q64467;V9GXK0	Glyceraldehyde-3-phosphate dehydrogenase	Gapdh	tr|A0A0A0MQF6|A0A0A0MQF6_MOUSE Glyceraldehyde-3-phosphate dehydrogenase OS=Mus musculus GN=Gapdh PE=1 SV=1;sp|P16858|G3P_MOUSE Glyceraldehyde-3-phosphate dehydrogenase OS=Mus musculus GN=Gapdh PE=1 SV=2;tr|A0A1D5RLD8|A0A1D5RLD8_MOUSE Glyceraldehyde-3-phosp	56.5	182580000	179400000	176610000	189680000	183850000	174460000	27.444	27.4186	27.396	27.499	27.454	27.3783	0.0123173	-0.0130316	-0.0356444	0.0673561	0.0223177	-0.0533152	0.0242391	0.556591
Q61586	Glycerol-3-phosphate acyltransferase 1, mitochondrial	Gpam	sp|Q61586|GPAT1_MOUSE Glycerol-3-phosphate acyltransferase 1, mitochondrial OS=Mus musculus GN=Gpam PE=1 SV=2	2.8	34884	36197	35853	34875	36723	35382	15.0903	15.1436	15.1298	15.0899	15.1644	15.1107	-0.0311716	0.0221331	0.00835681	-0.0315438	0.0429469	-0.0107214	0.000454429	0.987536
Q64521;A2AQR0	Glycerol-3-phosphate dehydrogenase, mitochondrial;Glycerol-3-phosphate dehydrogenase	Gpd2	sp|Q64521|GPDM_MOUSE Glycerol-3-phosphate dehydrogenase, mitochondrial OS=Mus musculus GN=Gpd2 PE=1 SV=2;tr|A2AQR0|A2AQR0_MOUSE Glycerol-3-phosphate dehydrogenase OS=Mus musculus GN=Gpd2 PE=1 SV=1	60.8	22753000	24616000	24871000	21672000	22080000	20455000	24.4396	24.5531	24.568	24.3693	24.3962	24.286	0.0041995	0.117739	0.132607	-0.066025	-0.0391171	-0.149404	-0.169697	0.0317352
Q91WK5	Glycine cleavage system H protein, mitochondrial	Gcsh	sp|Q91WK5|GCSH_MOUSE Glycine cleavage system H protein, mitochondrial OS=Mus musculus GN=Gcsh PE=1 SV=2	39.4	1292000	1341400	1308000	1275400	1180500	1343700	20.3012	20.3553	20.3189	20.2825	20.171	20.3578	0.0033949	0.0575283	0.0211514	-0.0152614	-0.126813	0.0599999	-0.0547164	0.3881
Q9CZD3	Glycine--tRNA ligase	Gars	sp|Q9CZD3|GARS_MOUSE Glycine--tRNA ligase OS=Mus musculus GN=Gars PE=1 SV=1	54.9	82982000	86450000	87418000	85923000	87794000	79902000	26.3063	26.3654	26.3814	26.3565	26.3876	26.2517	-0.0352004	0.0238671	0.0399315	0.0150455	0.0461235	-0.0897672	-0.0190655	0.705927
Q9CPV4;Q9CPV4-3;E9Q197;Q9CPV4-2;F6ZTG3;F7BB55;E9Q055;E9Q2R6	Glyoxalase domain-containing protein 4	Glod4	sp|Q9CPV4|GLOD4_MOUSE Glyoxalase domain-containing protein 4 OS=Mus musculus GN=Glod4 PE=1 SV=1;sp|Q9CPV4-3|GLOD4_MOUSE Isoform 3 of Glyoxalase domain-containing protein 4 OS=Mus musculus GN=Glod4;tr|E9Q197|E9Q197_MOUSE Glyoxalase domain-containing protein	70.8	12983000	13340000	13467000	13094000	13694000	12295000	23.6301	23.6693	23.6829	23.6424	23.707	23.5516	-0.0170983	0.0220366	0.0357064	-0.0048162	0.0598218	-0.0956503	-0.0270965	0.601013
Q91Z53;D6REG4;B1AXQ0	Glyoxylate reductase/hydroxypyruvate reductase	Grhpr	sp|Q91Z53|GRHPR_MOUSE Glyoxylate reductase/hydroxypyruvate reductase OS=Mus musculus GN=Grhpr PE=1 SV=1;tr|D6REG4|D6REG4_MOUSE Glyoxylate reductase/hydroxypyruvate reductase OS=Mus musculus GN=Grhpr PE=1 SV=1	36.6	3512700	3344400	3555500	3388300	3543000	3468000	21.7441	21.6733	21.7616	21.6921	21.7565	21.7257	0.0185775	-0.0522555	0.0360496	-0.0334413	0.0309686	0.000101029	-0.00158108	0.963848
Q9CRA5;Q9CRA5-2	Golgi phosphoprotein 3	Golph3	sp|Q9CRA5|GOLP3_MOUSE Golgi phosphoprotein 3 OS=Mus musculus GN=Golph3 PE=1 SV=1	37.2	2856500	2814500	2566700	2593900	2732300	2830300	21.4458	21.4244	21.2915	21.3067	21.3817	21.4325	0.0653759	0.044006	-0.0889579	-0.0737497	0.0012433	0.0520824	-0.013616	0.833104
Q9CR59	Growth arrest and DNA damage-inducible proteins-interacting protein 1	Gadd45gip1	sp|Q9CR59|G45IP_MOUSE Growth arrest and DNA damage-inducible proteins-interacting protein 1 OS=Mus musculus GN=Gadd45gip1 PE=1 SV=1	14	103200	115810	92213	113640	94513	141430	16.6551	16.8214	16.4927	16.7941	16.5282	17.1097	-0.0784551	0.0878618	-0.240856	0.0605727	-0.205313	0.37619	0.1543	0.468816
Q91VC9;A0A286YDK2	Growth hormone-inducible transmembrane protein	Ghitm	sp|Q91VC9|GHITM_MOUSE Growth hormone-inducible transmembrane protein OS=Mus musculus GN=Ghitm PE=1 SV=1;tr|A0A286YDK2|A0A286YDK2_MOUSE Growth hormone-inducible transmembrane protein (Fragment) OS=Mus musculus GN=Ghitm PE=1 SV=1	9	1148300	1193200	1210100	1178300	1171200	1015600	20.1311	20.1864	20.2067	20.1683	20.1596	19.9539	-0.00324847	0.0520878	0.0723782	0.0339588	0.0252394	-0.180416	-0.0808117	0.333897
Q99LP6	GrpE protein homolog 1, mitochondrial	Grpel1	sp|Q99LP6|GRPE1_MOUSE GrpE protein homolog 1, mitochondrial OS=Mus musculus GN=Grpel1 PE=1 SV=1	47.9	4848000	5255000	4297100	4522400	4400300	5457500	22.209	22.3253	22.0349	22.1087	22.0692	22.3798	0.0211606	0.137462	-0.152866	-0.0791405	-0.118627	0.192011	-0.0038377	0.977697
O88396	GrpE protein homolog 2, mitochondrial	Grpel2	sp|O88396|GRPE2_MOUSE GrpE protein homolog 2, mitochondrial OS=Mus musculus GN=Grpel2 PE=2 SV=2	5.8	14486	12186	11454	12637	13524	16259	13.8224	13.5729	13.4836	13.6254	13.7232	13.989	0.119634	-0.1298	-0.219173	-0.077371	0.0204969	0.286214	0.152893	0.361621
D3Z4U2;F8WHJ2;Q8K013	GTP-binding protein 10	Gtpbp10	tr|D3Z4U2|D3Z4U2_MOUSE GTP-binding protein 10 (Fragment) OS=Mus musculus GN=Gtpbp10 PE=1 SV=2;tr|F8WHJ2|F8WHJ2_MOUSE GTP-binding protein 10 OS=Mus musculus GN=Gtpbp10 PE=1 SV=1;sp|Q8K013|GTPBA_MOUSE GTP-binding protein 10 OS=Mus musculus GN=Gtpbp10 PE=2 SV	10.8	238660	266080	260100	244600	249280	270250	17.8646	18.0215	17.9887	17.9001	17.9274	18.0439	-0.0931048	0.0637985	0.0310048	-0.0576372	-0.0302944	0.086233	-0.00113237	0.986941
Q9WTP7;F6RP11	GTP:AMP phosphotransferase AK3, mitochondrial	Ak3	sp|Q9WTP7|KAD3_MOUSE GTP:AMP phosphotransferase AK3, mitochondrial OS=Mus musculus GN=Ak3 PE=1 SV=3	45.4	3972400	4148500	4048700	2926200	3412700	3916200	21.9216	21.9842	21.949	21.4806	21.7025	21.901	0.0984349	0.161014	0.125883	-0.342548	-0.120662	0.0778785	-0.256888	0.104547
Q9CZU4	GTPase Era, mitochondrial	Eral1	sp|Q9CZU4|ERAL1_MOUSE GTPase Era, mitochondrial OS=Mus musculus GN=Eral1 PE=2 SV=1	16.2	2568400	2416000	2424300	2564500	2402800	2429200	21.2924	21.2042	21.2091	21.2902	21.1963	21.212	0.0583809	-0.0298685	-0.0249208	0.0561886	-0.0377724	-0.0220077	-0.00239439	0.956002
E9Q7K1;Q564G0;Q64520	Guanylate kinase	Guk1	tr|E9Q7K1|E9Q7K1_MOUSE Guanylate kinase OS=Mus musculus GN=Guk1 PE=1 SV=1;tr|Q564G0|Q564G0_MOUSE Guanylate kinase OS=Mus musculus GN=Guk1 PE=1 SV=1;sp|Q64520|KGUA_MOUSE Guanylate kinase OS=Mus musculus GN=Guk1 PE=1 SV=2	35.7	1357900	1354500	1210100	1256600	1384100	1497600	20.3729	20.3693	20.2067	20.2611	20.4005	20.5142	0.0188123	0.0151954	-0.147439	-0.0930395	0.0463832	0.160087	0.0756207	0.454774
Q9CQN1	Heat shock protein 75 kDa, mitochondrial	Trap1	sp|Q9CQN1|TRAP1_MOUSE Heat shock protein 75 kDa, mitochondrial OS=Mus musculus GN=Trap1 PE=1 SV=1	55.4	29614000	30769000	30546000	31000000	29581000	26905000	24.8198	24.875	24.8645	24.8858	24.8182	24.6814	-0.00431292	0.0508853	0.0403912	0.0616759	-0.00592147	-0.142718	-0.0579757	0.405818
Q9R257;A0A140T8J4	Heme-binding protein 1	Hebp1	sp|Q9R257|HEBP1_MOUSE Heme-binding protein 1 OS=Mus musculus GN=Hebp1 PE=1 SV=2;tr|A0A140T8J4|A0A140T8J4_MOUSE Heme-binding protein 1 OS=Mus musculus GN=Hebp1 PE=1 SV=1	35.3	547030	548420	605130	562160	579370	540220	19.0613	19.0649	19.2069	19.1006	19.1441	19.0432	-0.0422399	-0.0385787	0.103385	-0.00287904	0.0406251	-0.0603128	-0.0150445	0.802004
P17710-3;G3UVV4;P17710-4;P17710;P17710-2;D3YYR4;D3Z365;B4YB29	Hexokinase-1;Hexokinase	Hk1	sp|P17710-3|HXK1_MOUSE Isoform HK1 of Hexokinase-1 OS=Mus musculus GN=Hk1;tr|G3UVV4|G3UVV4_MOUSE Hexokinase 1, isoform CRA_f OS=Mus musculus GN=Hk1 PE=1 SV=1;sp|P17710-4|HXK1_MOUSE Isoform HK1-SC of Hexokinase-1 OS=Mus musculus GN=Hk1;sp|P17710|HXK1_MOUSE	47.1	30825000	31272000	33677000	28842000	28226000	26294000	24.8776	24.8984	25.0053	24.7817	24.7505	24.6482	0.0506566	0.0714272	0.178319	-0.045273	-0.0764196	-0.178711	-0.200269	0.0238708
O08528;E9Q5B5;E9Q9M6;E9Q3Z4;E9Q8S8;Q3TRM8	Hexokinase-2;Hexokinase	Hk2	sp|O08528|HXK2_MOUSE Hexokinase-2 OS=Mus musculus GN=Hk2 PE=1 SV=1;tr|E9Q5B5|E9Q5B5_MOUSE Hexokinase-2 OS=Mus musculus GN=Hk2 PE=1 SV=1	42.7	9333400	9335800	9984200	9824300	9328100	9478600	23.154	23.1543	23.2512	23.2279	23.1532	23.1762	-0.0321698	-0.0317989	0.0650743	0.0417821	-0.0329893	-0.00989853	-0.000737119	0.985892
A0A1L1SR69;A0A1L1ST61;A0A1L1SV00;Q8R472;Q9JLR9	HIG1 domain family member 1A, mitochondrial	Higd1a	tr|A0A1L1SR69|A0A1L1SR69_MOUSE HIG1 domain family member 1A, mitochondrial (Fragment) OS=Mus musculus GN=Higd1a PE=1 SV=1;tr|A0A1L1ST61|A0A1L1ST61_MOUSE HIG1 domain family member 1A, mitochondrial (Fragment) OS=Mus musculus GN=Higd1a PE=1 SV=1;tr|A0A1L1SV0	28.6	46493	47812	45914	46986	47446	66066	15.5047	15.5451	15.4866	15.5199	15.534	16.0116	-0.0956108	-0.0552515	-0.11369	-0.0803933	-0.0663378	0.411284	0.176368	0.338861
P70349;B0R1E3	Histidine triad nucleotide-binding protein 1	Hint1	sp|P70349|HINT1_MOUSE Histidine triad nucleotide-binding protein 1 OS=Mus musculus GN=Hint1 PE=1 SV=3;tr|B0R1E3|B0R1E3_MOUSE Histidine triad nucleotide-binding protein 1 OS=Mus musculus GN=Hint1 PE=1 SV=1	77	6900500	6316600	5608100	6011100	5955900	6822700	22.7183	22.5907	22.4191	22.5192	22.5059	22.7019	0.142425	0.0148728	-0.156763	-0.0566464	-0.0699559	0.126067	-0.00035662	0.997507
Q9D0S9	Histidine triad nucleotide-binding protein 2, mitochondrial	Hint2	sp|Q9D0S9|HINT2_MOUSE Histidine triad nucleotide-binding protein 2, mitochondrial OS=Mus musculus GN=Hint2 PE=1 SV=1	22.1	439790	461810	413920	656350	410530	448590	18.7465	18.8169	18.659	19.3241	18.6471	18.775	-0.0816546	-0.01117	-0.169117	0.495996	-0.180982	-0.053072	0.174628	0.45759
E9Q7F8;F8WH96;Q9CPS6	Histidine triad nucleotide-binding protein 3	Hint3	tr|E9Q7F8|E9Q7F8_MOUSE Histidine triad nucleotide-binding protein 3 (Fragment) OS=Mus musculus GN=Hint3 PE=1 SV=2;tr|F8WH96|F8WH96_MOUSE Histidine triad nucleotide-binding protein 3 (Fragment) OS=Mus musculus GN=Hint3 PE=1 SV=2;sp|Q9CPS6|HINT3_MOUSE Histid	9.3	334000	352670	349010	323710	352260	383880	18.3495	18.428	18.4129	18.3043	18.4263	18.5503	-0.0623908	0.01608	0.00102949	-0.107537	0.0144018	0.138417	0.0301876	0.70776
Q61425	Hydroxyacyl-coenzyme A dehydrogenase, mitochondrial	Hadh	sp|Q61425|HCDH_MOUSE Hydroxyacyl-coenzyme A dehydrogenase, mitochondrial OS=Mus musculus GN=Hadh PE=1 SV=2	37.6	11082000	11717000	11143000	8963400	9562200	10659000	23.4017	23.4821	23.4096	23.0956	23.1889	23.3456	0.0811243	0.161509	0.0890437	-0.224976	-0.131679	0.0249781	-0.221118	0.0458705
E9PYA3;A0A0R4J052;G5E8T9;Q99KB8-2;Q99KB8;E9Q2H8;D3YWI0;D3YUX8	Hydroxyacylglutathione hydrolase, mitochondrial	Hagh	tr|E9PYA3|E9PYA3_MOUSE Hydroxyacylglutathione hydrolase, mitochondrial (Fragment) OS=Mus musculus GN=Hagh PE=1 SV=1;tr|A0A0R4J052|A0A0R4J052_MOUSE Hydroxyacylglutathione hydrolase, mitochondrial OS=Mus musculus GN=Hagh PE=1 SV=1;tr|G5E8T9|G5E8T9_MOUSE Hydr	34.6	1939400	2076900	2194000	1992600	2120600	1988300	20.8872	20.986	21.0651	20.9262	21.016	20.9231	-0.0801006	0.0187208	0.0978526	-0.0410588	0.0487616	-0.0441755	-0.0243152	0.705198
P38060;V9GXD2;V9GWZ9;D3YVU9;Q8JZS7	Hydroxymethylglutaryl-CoA lyase, mitochondrial	Hmgcl	sp|P38060|HMGCL_MOUSE Hydroxymethylglutaryl-CoA lyase, mitochondrial OS=Mus musculus GN=Hmgcl PE=1 SV=2	48.3	4932300	5190200	5099500	4439300	4490900	4672200	22.2338	22.3074	22.2819	22.0819	22.0986	22.1557	0.0406197	0.114149	0.0887149	-0.111309	-0.0946363	-0.0375389	-0.162323	0.00638869
Q2TPA8;B1AX78;B1AX77	Hydroxysteroid dehydrogenase-like protein 2	Hsdl2	sp|Q2TPA8|HSDL2_MOUSE Hydroxysteroid dehydrogenase-like protein 2 OS=Mus musculus GN=Hsdl2 PE=1 SV=1;tr|B1AX78|B1AX78_MOUSE Hydroxysteroid dehydrogenase-like protein 2 OS=Mus musculus GN=Hsdl2 PE=1 SV=1	32	1628300	1793500	1738200	1641500	1648600	1617000	20.6349	20.7743	20.7292	20.6466	20.6528	20.6249	-0.0421858	0.0972254	0.0520417	-0.0305376	-0.024311	-0.0522327	-0.0713875	0.16386
Q8BTX9;A0A1D5RM62;A0A1D5RLG0	Inactive hydroxysteroid dehydrogenase-like protein 1	Hsdl1	sp|Q8BTX9|HSDL1_MOUSE Inactive hydroxysteroid dehydrogenase-like protein 1 OS=Mus musculus GN=Hsdl1 PE=1 SV=1;tr|A0A1D5RM62|A0A1D5RM62_MOUSE Inactive hydroxysteroid dehydrogenase-like protein 1 (Fragment) OS=Mus musculus GN=Hsdl1 PE=1 SV=1;tr|A0A1D5RLG0|A0	10	141600	131920	142120	130670	136050	128060	17.1115	17.0093	17.1168	16.9956	17.0538	16.9665	0.0692414	-0.0329165	0.0745298	-0.0466519	0.0115571	-0.0757599	-0.0739031	0.163639
Q91VM9;D3Z636;Q91VM9-2;G8JL76	Inorganic pyrophosphatase 2, mitochondrial	Ppa2	sp|Q91VM9|IPYR2_MOUSE Inorganic pyrophosphatase 2, mitochondrial OS=Mus musculus GN=Ppa2 PE=1 SV=1;tr|D3Z636|D3Z636_MOUSE Inorganic pyrophosphatase 2, mitochondrial OS=Mus musculus GN=Ppa2 PE=1 SV=1;sp|Q91VM9-2|IPYR2_MOUSE Isoform 2 of Inorganic pyrophosph	43.3	7602600	7814300	7885100	7273800	7368300	7798500	22.8581	22.8977	22.9107	22.7943	22.8129	22.8948	-0.0033365	0.0362873	0.0492997	-0.0671201	-0.0484976	0.0333673	-0.0548336	0.189068
F6RPJ9;Q9JHR7	Insulin-degrading enzyme	Ide	tr|F6RPJ9|F6RPJ9_MOUSE Insulin-degrading enzyme (Fragment) OS=Mus musculus GN=Ide PE=1 SV=1;sp|Q9JHR7|IDE_MOUSE Insulin-degrading enzyme OS=Mus musculus GN=Ide PE=1 SV=1	47.9	47566000	48078000	48563000	48795000	46323000	42476000	25.5034	25.5189	25.5334	25.5402	25.4652	25.3401	0.0198849	0.035331	0.0498117	0.0566875	-0.0183172	-0.143398	-0.0700184	0.300961
A0A1Y7VK19;Q9DCB8	Iron-sulfur cluster assembly 2 homolog, mitochondrial	Isca2	tr|A0A1Y7VK19|A0A1Y7VK19_MOUSE Iron-sulfur cluster assembly 2 homolog, mitochondrial (Fragment) OS=Mus musculus GN=Isca2 PE=1 SV=1;sp|Q9DCB8|ISCA2_MOUSE Iron-sulfur cluster assembly 2 homolog, mitochondrial OS=Mus musculus GN=Isca2 PE=1 SV=2	24.7	632740	630640	654790	672230	644780	649380	19.2713	19.2665	19.3207	19.3586	19.2984	19.3087	-0.0327683	-0.0375644	0.0166512	0.0545738	-0.00557411	0.00468184	0.0357877	0.231698
Q9D7P6;D3Z7W0;D3Z0K9	Iron-sulfur cluster assembly enzyme ISCU, mitochondrial	Iscu	sp|Q9D7P6|ISCU_MOUSE Iron-sulfur cluster assembly enzyme ISCU, mitochondrial OS=Mus musculus GN=Iscu PE=1 SV=1;tr|D3Z7W0|D3Z7W0_MOUSE Iron-sulfur cluster assembly enzyme ISCU, mitochondrial OS=Mus musculus GN=Iscu PE=1 SV=1	20.2	3031700	3083100	2954100	2687100	2763200	3164300	21.5317	21.556	21.4943	21.3576	21.3979	21.5935	0.0432097	0.0674644	0.00580138	-0.130867	-0.0905773	0.104969	-0.0776503	0.35904
A0A0R4J0P1;Q9D7B6;D3YTT4;A0A1L1SUG2	Isobutyryl-CoA dehydrogenase, mitochondrial	Acad8	tr|A0A0R4J0P1|A0A0R4J0P1_MOUSE Acyl-Coenzyme A dehydrogenase family, member 8 OS=Mus musculus GN=Acad8 PE=1 SV=1;sp|Q9D7B6|ACAD8_MOUSE Isobutyryl-CoA dehydrogenase, mitochondrial OS=Mus musculus GN=Acad8 PE=1 SV=2;tr|D3YTT4|D3YTT4_MOUSE Isobutyryl-CoA dehy	23.2	2969700	2914200	3098600	2680800	2802900	2740800	21.5019	21.4747	21.5632	21.3542	21.4185	21.3862	0.0521148	0.0248975	0.113414	-0.0955388	-0.0312821	-0.0636054	-0.126951	0.0167192
P85094	Isochorismatase domain-containing protein 2A, mitochondrial	Isoc2a	sp|P85094|ISC2A_MOUSE Isochorismatase domain-containing protein 2A OS=Mus musculus GN=Isoc2a PE=1 SV=1	18	69096	68695	75902	65780	62293	71709	16.0763	16.0679	16.2119	16.0054	15.9268	16.1299	0.00663245	-0.00176465	0.142168	-0.0643207	-0.1429	0.0601845	-0.098024	0.262929
A0A1L1STE6;Q9D6R2;Q9D6R2-2	Isocitrate dehydrogenase [NAD] subunit alpha, mitochondrial	Idh3a	tr|A0A1L1STE6|A0A1L1STE6_MOUSE Isocitrate dehydrogenase [NAD] subunit, mitochondrial OS=Mus musculus GN=Idh3a PE=1 SV=1;sp|Q9D6R2|IDH3A_MOUSE Isocitrate dehydrogenase [NAD] subunit alpha, mitochondrial OS=Mus musculus GN=Idh3a PE=1 SV=1;sp|Q9D6R2-2|IDH3A_M	39.6	27693000	28709000	27555000	26505000	25230000	22177000	24.723	24.775	24.7158	24.6598	24.5886	24.4026	0.0788868	0.130868	0.0716795	0.01563	-0.0554944	-0.24157	-0.187623	0.0761897
P70404	Isocitrate dehydrogenase [NAD] subunit gamma 1, mitochondrial	Idh3g	sp|P70404|IDHG1_MOUSE Isocitrate dehydrogenase [NAD] subunit gamma 1, mitochondrial OS=Mus musculus GN=Idh3g PE=1 SV=1	37.7	10608000	11074000	10216000	9397600	9570200	9680200	23.3386	23.4007	23.2843	23.1639	23.1901	23.2066	0.0746104	0.136634	0.0202882	-0.100178	-0.0739213	-0.0574335	-0.154355	0.0125793
Q91VA7;V9GXV0	Isocitrate dehydrogenase [NAD] subunit, mitochondrial	Idh3b	tr|Q91VA7|Q91VA7_MOUSE Isocitrate dehydrogenase [NAD] subunit, mitochondrial OS=Mus musculus GN=Idh3b PE=1 SV=1	38.8	13531000	13821000	12656000	12433000	11359000	12271000	23.6898	23.7204	23.5933	23.5677	23.4373	23.5487	0.0968993	0.127493	0.000452325	-0.0251947	-0.155533	-0.0441164	-0.149896	0.0549928
O88844;A0A087WPT4;A0A087WRS9;D3YVY3;A0A087WRM4	Isocitrate dehydrogenase [NADP] cytoplasmic	Idh1	sp|O88844|IDHC_MOUSE Isocitrate dehydrogenase [NADP] cytoplasmic OS=Mus musculus GN=Idh1 PE=1 SV=2;tr|A0A087WPT4|A0A087WPT4_MOUSE Isocitrate dehydrogenase [NADP] cytoplasmic (Fragment) OS=Mus musculus GN=Idh1 PE=1 SV=1;tr|A0A087WRS9|A0A087WRS9_MOUSE Isocit	61.4	45339000	46846000	47659000	38871000	44273000	48378000	25.4342	25.4814	25.5062	25.2122	25.3999	25.5278	0.0072693	0.0544426	0.0792654	-0.214789	-0.0270561	0.100868	-0.0939849	0.374273
P54071;D6RIL6;A0A0U1RP68;A0A0U1RPR1	Isocitrate dehydrogenase [NADP], mitochondrial	Idh2	sp|P54071|IDHP_MOUSE Isocitrate dehydrogenase [NADP], mitochondrial OS=Mus musculus GN=Idh2 PE=1 SV=3;tr|D6RIL6|D6RIL6_MOUSE Isocitrate dehydrogenase [NADP], mitochondrial OS=Mus musculus GN=Idh2 PE=1 SV=1	51.8	56586000	58762000	60553000	45090000	52816000	50519000	25.7539	25.8084	25.8517	25.4263	25.6545	25.5903	0.0730892	0.127528	0.170842	-0.254548	-0.0263809	-0.0905299	-0.247639	0.0281681
Q8BIJ6;E9PWN2;E9PWN3	Isoleucine--tRNA ligase, mitochondrial	Iars2	sp|Q8BIJ6|SYIM_MOUSE Isoleucine--tRNA ligase, mitochondrial OS=Mus musculus GN=Iars2 PE=1 SV=1;tr|E9PWN2|E9PWN2_MOUSE Isoleucine--tRNA ligase, mitochondrial OS=Mus musculus GN=Iars2 PE=1 SV=1;tr|E9PWN3|E9PWN3_MOUSE Isoleucine--tRNA ligase, mitochondrial OS	41.2	11961000	12455000	13222000	11665000	11693000	10986000	23.5118	23.5702	23.6564	23.4757	23.4791	23.3892	-0.00191217	0.0564748	0.14269	-0.0380639	-0.0346051	-0.124584	-0.131502	0.0623698
Q9JHI5	Isovaleryl-CoA dehydrogenase, mitochondrial	Ivd	sp|Q9JHI5|IVD_MOUSE Isovaleryl-CoA dehydrogenase, mitochondrial OS=Mus musculus GN=Ivd PE=1 SV=1	29.5	5386700	5529900	5261300	4467700	5067200	5405000	22.361	22.3988	22.327	22.0911	22.2728	22.3659	0.05822	0.0960717	0.0242376	-0.211649	-0.0299929	0.0631129	-0.11902	0.226277
Q60575-2;Q60575;F6XNB6	Kinesin-like protein KIF1B	Kif1b	sp|Q60575-2|KIF1B_MOUSE Isoform 2 of Kinesin-like protein KIF1B OS=Mus musculus GN=Kif1b;sp|Q60575|KIF1B_MOUSE Kinesin-like protein KIF1B OS=Mus musculus GN=Kif1b PE=1 SV=2	18.9	795190	815290	831330	802880	846760	776470	19.6009	19.637	19.6651	19.6148	19.6916	19.5666	-0.028384	0.00762967	0.0357376	-0.0144993	0.0622695	-0.0627535	-0.00998884	0.818897
A2AH75;Q60575-3;E9QAN4;G3UW47;Q6TA13;E9Q9G6;A0A087WQE8;P33173;A0A087WSU7	Kinesin-like protein;Kinesin-like protein KIF1B	Kif1b	tr|A2AH75|A2AH75_MOUSE Kinesin family member 1B, isoform CRA_a OS=Mus musculus GN=Kif1b PE=1 SV=1;sp|Q60575-3|KIF1B_MOUSE Isoform 3 of Kinesin-like protein KIF1B OS=Mus musculus GN=Kif1b	31.5	11219000	11564000	11662000	11785000	11625000	11569000	23.4194	23.4631	23.4753	23.4904	23.4707	23.4638	-0.0443637	-0.000667231	0.0115075	0.026644	0.00692297	-4.35788e-05	0.0223489	0.29919
Q71RI9-2;Q71RI9;A0A0G2JGE1;D6RJ70	Kynurenine--oxoglutarate transaminase 3	Ccbl2	sp|Q71RI9-2|KAT3_MOUSE Isoform 2 of Kynurenine--oxoglutarate transaminase 3 OS=Mus musculus GN=Kyat3;sp|Q71RI9|KAT3_MOUSE Kynurenine--oxoglutarate transaminase 3 OS=Mus musculus GN=Kyat3 PE=1 SV=1;tr|A0A0G2JGE1|A0A0G2JGE1_MOUSE Kynurenine--oxoglutarate tra	16.4	633290	674690	708810	691360	650600	676700	19.2725	19.3639	19.435	19.3991	19.3114	19.3682	-0.0858361	0.00552238	0.0766966	0.0407347	-0.0469316	0.00981399	0.00241144	0.966265
Q91YP0	L-2-hydroxyglutarate dehydrogenase, mitochondrial	L2hgdh	sp|Q91YP0|L2HDH_MOUSE L-2-hydroxyglutarate dehydrogenase, mitochondrial OS=Mus musculus GN=L2hgdh PE=1 SV=1	11.4	461940	494220	520370	481450	457590	435380	18.8173	18.9148	18.9892	18.877	18.8037	18.7319	-0.0383134	0.0591345	0.133519	0.0213671	-0.0519634	-0.123744	-0.102893	0.188809
Q8BP74-2;Q8BP74;A0A140LI76;A0A140LI89	L-seryl-tRNA(Sec) kinase	Pstk	sp|Q8BP74-2|PSTK_MOUSE Isoform 2 of L-seryl-tRNA(Sec) kinase OS=Mus musculus GN=Pstk;sp|Q8BP74|PSTK_MOUSE L-seryl-tRNA(Sec) kinase OS=Mus musculus GN=Pstk PE=1 SV=2;tr|A0A140LI76|A0A140LI76_MOUSE L-seryl-tRNA(Sec) kinase (Fragment) OS=Mus musculus GN=Pstk	8.2	116220	121270	122060	106140	114070	127790	16.8265	16.8879	16.8972	16.6956	16.7996	16.9634	-0.0185307	0.0428336	0.0522014	-0.149421	-0.0454696	0.118386	-0.0510029	0.563299
F6VT60;Q3V384	Lactation elevated protein 1	Lace1	tr|F6VT60|F6VT60_MOUSE AFG1-like ATPase (Fragment) OS=Mus musculus GN=Afg1l PE=1 SV=1;sp|Q3V384|AFG1L_MOUSE AFG1-like ATPase OS=Mus musculus GN=Afg1l PE=1 SV=1	5.7	164770	152150	150620	144170	129520	144560	17.3301	17.2151	17.2006	17.1374	16.9828	17.1413	0.162208	0.0472484	0.0326674	-0.0304749	-0.185071	-0.0265775	-0.161416	0.0717673
F8VQJ3;P02468;F6SFQ3;F6TLW1	Laminin subunit gamma-1	Lamc1	tr|F8VQJ3|F8VQJ3_MOUSE Laminin subunit gamma-1 OS=Mus musculus GN=Lamc1 PE=1 SV=1;sp|P02468|LAMC1_MOUSE Laminin subunit gamma-1 OS=Mus musculus GN=Lamc1 PE=1 SV=2	45.3	20337000	21260000	19579000	18961000	20392000	22112000	24.2776	24.3416	24.2228	24.1765	24.2815	24.3983	-0.00546369	0.058571	-0.0602635	-0.106536	-0.00156729	0.115259	0.00477077	0.950814
Q9Z2I0	LETM1 and EF-hand domain-containing protein 1, mitochondrial	Letm1	sp|Q9Z2I0|LETM1_MOUSE Mitochondrial proton/calcium exchanger protein OS=Mus musculus GN=Letm1 PE=1 SV=1	43.5	13803000	15015000	11813000	11419000	12150000	12520000	23.7185	23.8399	23.4939	23.4449	23.5345	23.5777	0.116917	0.23834	-0.107689	-0.156629	-0.0671085	-0.0238303	-0.165045	0.20334
Q6PB66;F6V2A3	Leucine-rich PPR motif-containing protein, mitochondrial	Lrpprc	sp|Q6PB66|LPPRC_MOUSE Leucine-rich PPR motif-containing protein, mitochondrial OS=Mus musculus GN=Lrpprc PE=1 SV=2	56.6	65148000	68270000	64719000	63651000	61603000	59469000	25.9572	26.0247	25.9477	25.9237	25.8765	25.8256	0.031307	0.0988378	0.0217754	-0.00223075	-0.0494133	-0.100276	-0.10128	0.0531644
P53395	Lipoamide acyltransferase component of branched-chain alpha-keto acid dehydrogenase complex, mitochondrial	Dbt	sp|P53395|ODB2_MOUSE Lipoamide acyltransferase component of branched-chain alpha-keto acid dehydrogenase complex, mitochondrial OS=Mus musculus GN=Dbt PE=1 SV=2	23.4	3408100	3445100	3307800	3101300	3282100	3278900	21.7005	21.7161	21.6574	21.5644	21.6462	21.6448	0.0456194	0.0611976	0.00252372	-0.0904752	-0.00872909	-0.0101364	-0.0728938	0.0864237
Q99M04;A0A0M3HEP3	Lipoyl synthase, mitochondrial	Lias	sp|Q99M04|LIAS_MOUSE Lipoyl synthase, mitochondrial OS=Mus musculus GN=Lias PE=1 SV=1;tr|A0A0M3HEP3|A0A0M3HEP3_MOUSE Lipoyl synthase, mitochondrial OS=Mus musculus GN=Lias PE=1 SV=1	18.2	880390	878170	840580	952980	922820	973200	19.7478	19.7441	19.681	19.8621	19.8157	19.8924	-0.0427339	-0.0463764	-0.109491	0.0715693	0.0251727	0.10186	0.132401	0.0130752
Q9DBN5;Q9DBN5-3;Q9DBN5-2;Q8BK80	Lon protease homolog 2, peroxisomal	Lonp2	sp|Q9DBN5|LONP2_MOUSE Lon protease homolog 2, peroxisomal OS=Mus musculus GN=Lonp2 PE=1 SV=1;sp|Q9DBN5-3|LONP2_MOUSE Isoform 3 of Lon protease homolog 2, peroxisomal OS=Mus musculus GN=Lonp2;sp|Q9DBN5-2|LONP2_MOUSE Isoform 2 of Lon protease homolog 2, pero	14.6	1674900	1570600	1703600	1602700	1666700	1568800	20.6756	20.5829	20.7002	20.6121	20.6686	20.5812	0.0388853	-0.0538738	0.063397	-0.0246852	0.0318048	-0.0555282	-0.0322724	0.503248
Q8CGK3	Lon protease homolog, mitochondrial	Lonp1	sp|Q8CGK3|LONM_MOUSE Lon protease homolog, mitochondrial OS=Mus musculus GN=Lonp1 PE=1 SV=2	47.6	27712000	29545000	28794000	25388000	26282000	21982000	24.724	24.8164	24.7793	24.5976	24.6476	24.3898	0.0648879	0.157291	0.120145	-0.0614762	-0.0115479	-0.2693	-0.228216	0.0520343
A0A0R4J083;P51174	Long-chain specific acyl-CoA dehydrogenase, mitochondrial	Acadl	tr|A0A0R4J083|A0A0R4J083_MOUSE Long-chain-specific acyl-CoA dehydrogenase, mitochondrial OS=Mus musculus GN=Acadl PE=1 SV=1;sp|P51174|ACADL_MOUSE Long-chain specific acyl-CoA dehydrogenase, mitochondrial OS=Mus musculus GN=Acadl PE=1 SV=2	34.2	26419000	27305000	32822000	24447000	25428000	23792000	24.6551	24.7027	24.9682	24.5432	24.5999	24.504	-0.0070835	0.0405058	0.306004	-0.119002	-0.0622414	-0.158183	-0.226284	0.0892508
D3Z041;P41216;F6WNZ2;D3Z457;A0A1B0GRS8;D3YVF6	Long-chain-fatty-acid--CoA ligase 1	Acsl1	tr|D3Z041|D3Z041_MOUSE Long-chain-fatty-acid--CoA ligase 1 OS=Mus musculus GN=Acsl1 PE=1 SV=1;sp|P41216|ACSL1_MOUSE Long-chain-fatty-acid--CoA ligase 1 OS=Mus musculus GN=Acsl1 PE=1 SV=2	23.5	4659100	4545000	4852000	4377800	4652700	3983500	22.1516	22.1158	22.2101	22.0618	22.1496	21.9256	0.049181	0.01341	0.107709	-0.0406643	0.0471978	-0.176834	-0.113533	0.183728
Q9QUJ7-2;Q9QUJ7	Long-chain-fatty-acid--CoA ligase 4	Acsl4	sp|Q9QUJ7-2|ACSL4_MOUSE Isoform Short of Long-chain-fatty-acid--CoA ligase 4 OS=Mus musculus GN=Acsl4;sp|Q9QUJ7|ACSL4_MOUSE Long-chain-fatty-acid--CoA ligase 4 OS=Mus musculus GN=Acsl4 PE=1 SV=2	40.3	5410500	5767000	5534400	5548500	5004700	5286200	22.3673	22.4594	22.4	22.4037	22.2549	22.3338	-0.00250845	0.0895506	0.0301565	0.0338274	-0.114987	-0.0360394	-0.0781325	0.198386
Q8R2P8;A0A1D5RMI3	Lysine--tRNA ligase	Kars	tr|Q8R2P8|Q8R2P8_MOUSE Lysine--tRNA ligase OS=Mus musculus GN=Kars PE=1 SV=1	51.1	42045000	41859000	41899000	42500000	40318000	39202000	25.3254	25.319	25.3204	25.341	25.2649	25.2244	0.0262339	0.0198375	0.0212155	0.0417625	-0.0342763	-0.0747731	-0.0448579	0.260021
Q99MN1	Lysine--tRNA ligase	Kars	sp|Q99MN1|SYK_MOUSE Lysine--tRNA ligase OS=Mus musculus GN=Kars PE=1 SV=1	53.8	445290	434600	443390	476960	449800	465130	18.7644	18.7293	18.7582	18.8635	18.7789	18.8273	-0.022554	-0.0576111	-0.028723	0.076569	-0.0080156	0.0403347	0.0725921	0.0534865
Q8BP40	Lysophosphatidic acid phosphatase type 6	Acp6	sp|Q8BP40|PPA6_MOUSE Lysophosphatidic acid phosphatase type 6 OS=Mus musculus GN=Acp6 PE=1 SV=1	20.1	1133700	1157800	1094100	1019800	1104500	962320	20.1126	20.143	20.0613	19.9599	20.075	19.8762	0.0746326	0.10498	0.0233383	-0.0781201	0.0369871	-0.161818	-0.1353	0.0958422
P14152;B1ATQ3	Malate dehydrogenase, cytoplasmic	Mdh1	sp|P14152|MDHC_MOUSE Malate dehydrogenase, cytoplasmic OS=Mus musculus GN=Mdh1 PE=1 SV=3	53	46047000	47038000	49238000	44719000	46310000	40819000	25.4566	25.4873	25.5533	25.4144	25.4648	25.2827	0.0134141	0.0441336	0.110079	-0.0288052	0.0216307	-0.160452	-0.111751	0.142437
P08249;A0A0G2JF23;A0A0G2JGY4	Malate dehydrogenase, mitochondrial	Mdh2	sp|P08249|MDHM_MOUSE Malate dehydrogenase, mitochondrial OS=Mus musculus GN=Mdh2 PE=1 SV=3	62.4	65800000	64926000	62835000	57684000	56787000	55199000	25.9716	25.9523	25.9051	25.7817	25.7591	25.7181	0.123617	0.104325	0.0570973	-0.0662998	-0.0889104	-0.129829	-0.190026	0.0021872
A0A1Y7VJZ2;Q9WVL0;A0A1Y7VNC1	Maleylacetoacetate isomerase	Gstz1	tr|A0A1Y7VJZ2|A0A1Y7VJZ2_MOUSE Glutathione transferase zeta 1 (Maleylacetoacetate isomerase), isoform CRA_c OS=Mus musculus GN=Gstz1 PE=1 SV=1;sp|Q9WVL0|MAAI_MOUSE Maleylacetoacetate isomerase OS=Mus musculus GN=Gstz1 PE=1 SV=1;tr|A0A1Y7VNC1|A0A1Y7VNC1_MOU	37.7	816390	885260	843370	735270	775630	794220	19.6389	19.7557	19.6858	19.4879	19.565	19.5992	0.0168074	0.13365	0.0637146	-0.134177	-0.0570825	-0.0229125	-0.142781	0.0391628
Q8R3F5	Malonyl-CoA-acyl carrier protein transacylase, mitochondrial	Mcat	sp|Q8R3F5|FABD_MOUSE Malonyl-CoA-acyl carrier protein transacylase, mitochondrial OS=Mus musculus GN=Mcat PE=1 SV=3	30.4	994090	1023100	963100	893650	935400	958790	19.923	19.9645	19.8773	19.7694	19.8352	19.8709	0.0496356	0.0911343	0.00394468	-0.104031	-0.0381575	-0.00252606	-0.0964764	0.0684899
P45952;D6RFD7	Medium-chain specific acyl-CoA dehydrogenase, mitochondrial	Acadm	sp|P45952|ACADM_MOUSE Medium-chain specific acyl-CoA dehydrogenase, mitochondrial OS=Mus musculus GN=Acadm PE=1 SV=1	46.8	12972000	14275000	15143000	11859000	12547000	15201000	23.6289	23.767	23.8521	23.4995	23.5808	23.8577	-0.0687714	0.0693184	0.154479	-0.19819	-0.11683	0.159994	-0.103351	0.459553
Q9D8H7	Metalloendopeptidase OMA1, mitochondrial	Oma1	sp|Q9D8H7|OMA1_MOUSE Metalloendopeptidase OMA1, mitochondrial OS=Mus musculus GN=Oma1 PE=1 SV=1	2.3	58696	63975	63122	59557	60287	67009	15.841	15.9652	15.9459	15.862	15.8796	16.0321	-0.0799689	0.0442772	0.0249119	-0.05896	-0.0413841	0.111124	0.00718652	0.918997
D3Z3F4;F7C846;P47802;G3XA66;D3YVW0;G3UXX9;G3UYJ5;G3XA75	Metaxin-1	Mtx1	tr|D3Z3F4|D3Z3F4_MOUSE Metaxin-1 (Fragment) OS=Mus musculus GN=Mtx1 PE=1 SV=2;tr|F7C846|F7C846_MOUSE Metaxin-1 OS=Mus musculus GN=Mtx1 PE=1 SV=1;sp|P47802|MTX1_MOUSE Metaxin-1 OS=Mus musculus GN=Mtx1 PE=1 SV=1;tr|G3XA66|G3XA66_MOUSE Metaxin-1 (Fragment) OS	25.3	4549700	4756500	4750800	4185200	4039000	4600800	22.1173	22.1815	22.1797	21.9969	21.9456	22.1335	0.0249345	0.0890634	0.0873335	-0.0955404	-0.146839	0.0410478	-0.134221	0.0885724
O88441	Metaxin-2	Mtx2	sp|O88441|MTX2_MOUSE Metaxin-2 OS=Mus musculus GN=Mtx2 PE=1 SV=1	63.1	63328000	61790000	59051000	60089000	62542000	66594000	25.9163	25.8809	25.8155	25.8406	25.8983	25.9889	0.0262607	-0.00920943	-0.0746213	-0.0494819	0.00824255	0.0988094	0.03838	0.503752
Q9CPW9-2;Q9CPW9	Methionine aminopeptidase 1D, mitochondrial	Metap1d	sp|Q9CPW9-2|MAP12_MOUSE Isoform 2 of Methionine aminopeptidase 1D, mitochondrial OS=Mus musculus GN=Metap1d;sp|Q9CPW9|MAP12_MOUSE Methionine aminopeptidase 1D, mitochondrial OS=Mus musculus GN=Metap1d PE=2 SV=1	4.6	113840	127940	118980	113380	118220	119030	16.7966	16.9651	16.8604	16.7908	16.8511	16.861	-0.057519	0.110941	0.00619249	-0.0633604	-0.00305247	0.00679864	-0.0397428	0.50095
Q499X9	Methionine--tRNA ligase, mitochondrial	Mars2	sp|Q499X9|SYMM_MOUSE Methionine--tRNA ligase, mitochondrial OS=Mus musculus GN=Mars2 PE=1 SV=2	5.5	148110	154090	161100	158520	149590	145730	17.1763	17.2334	17.2976	17.2743	17.1907	17.1529	-0.0445602	0.012544	0.0767273	0.0534357	-0.0302155	-0.0679313	-0.0298074	0.584137
Q3ULD5;Q6PD20	Methylcrotonoyl-CoA carboxylase beta chain, mitochondrial	Mccc2	sp|Q3ULD5|MCCB_MOUSE Methylcrotonoyl-CoA carboxylase beta chain, mitochondrial OS=Mus musculus GN=Mccc2 PE=1 SV=1	39.4	4284300	4318900	4261400	3922500	3881200	4105300	22.0306	22.0422	22.0229	21.9033	21.8881	21.9691	0.0545904	0.0661948	0.0468583	-0.0726957	-0.0879664	-0.00698148	-0.111762	0.0118036
Q99MR8;A0A0G2JFQ5;A0A0G2JF64	Methylcrotonoyl-CoA carboxylase subunit alpha, mitochondrial	Mccc1	sp|Q99MR8|MCCA_MOUSE Methylcrotonoyl-CoA carboxylase subunit alpha, mitochondrial OS=Mus musculus GN=Mccc1 PE=1 SV=2;tr|A0A0G2JFQ5|A0A0G2JFQ5_MOUSE Methylcrotonoyl-CoA carboxylase subunit alpha, mitochondrial OS=Mus musculus GN=Mccc1 PE=1 SV=1	12.7	1160300	1193100	1198600	1049400	1088800	1140200	20.1461	20.1863	20.1929	20.0011	20.0543	20.1209	0.0291389	0.069356	0.0759913	-0.115794	-0.06262	0.00392796	-0.116324	0.0364388
E9Q6L3;A0A0R4J1L8;E9QMT1;A0A0R4J023;Q9JLZ3-3;Q9JLZ3-2;Q9JLZ3	Methylglutaconyl-CoA hydratase, mitochondrial	Auh	tr|E9Q6L3|E9Q6L3_MOUSE Methylglutaconyl-CoA hydratase, mitochondrial OS=Mus musculus GN=Auh PE=1 SV=1;tr|A0A0R4J1L8|A0A0R4J1L8_MOUSE Methylglutaconyl-CoA hydratase, mitochondrial OS=Mus musculus GN=Auh PE=1 SV=1;tr|E9QMT1|E9QMT1_MOUSE Methylglutaconyl-CoA	13.9	495410	536970	572130	449250	522320	419290	18.9183	19.0345	19.126	18.7772	18.9946	18.6776	-0.0030784	0.11314	0.204642	-0.144183	0.0732326	-0.243753	-0.209802	0.132325
Q9EQ20;A0A1Y7VJ32	Methylmalonate-semialdehyde dehydrogenase [acylating], mitochondrial	Aldh6a1	sp|Q9EQ20|MMSA_MOUSE Methylmalonate-semialdehyde dehydrogenase [acylating], mitochondrial OS=Mus musculus GN=Aldh6a1 PE=1 SV=1	26.4	3081400	3219200	3478200	2557000	2886800	3018900	21.5552	21.6183	21.7299	21.286	21.461	21.5256	0.0258234	0.0889396	0.200578	-0.24331	-0.0682914	-0.00373959	-0.210228	0.0751043
A0A0U1RQ27;Q9D1I5	Methylmalonyl-CoA epimerase, mitochondrial	Mcee	tr|A0A0U1RQ27|A0A0U1RQ27_MOUSE Methylmalonyl CoA epimerase, isoform CRA_c OS=Mus musculus GN=Mcee PE=1 SV=1;sp|Q9D1I5|MCEE_MOUSE Methylmalonyl-CoA epimerase, mitochondrial OS=Mus musculus GN=Mcee PE=1 SV=1	10.5	164160	143640	171570	146590	158820	170490	17.3247	17.1321	17.3884	17.1614	17.277	17.3793	0.0475653	-0.14508	0.11126	-0.115751	-0.000144719	0.10215	-0.0091637	0.931046
P16332	Methylmalonyl-CoA mutase, mitochondrial	Mut	sp|P16332|MUTA_MOUSE Methylmalonyl-CoA mutase, mitochondrial OS=Mus musculus GN=Mut PE=1 SV=2	25.1	4519600	4545000	4852900	4358700	4820700	4744800	22.1078	22.1158	22.2104	22.0555	22.2008	22.1779	-0.03694	-0.0288548	0.0657121	-0.0892372	0.0561076	0.0332122	5.51055e-05	0.99926
Q7TNS2	MICOS complex subunit Mic10	Minos1	sp|Q7TNS2|MIC10_MOUSE MICOS complex subunit Mic10 OS=Mus musculus GN=Minos1 PE=1 SV=1	21.1	2600900	2262500	2401800	2373300	2045000	1845800	21.3106	21.1095	21.1957	21.1785	20.9637	20.8158	0.214963	0.0138701	0.100068	0.0828468	-0.131947	-0.279801	-0.219268	0.142482
Q9CRB9;Q9D9P1;D3Z0L4;F6QFL0;S4R238	MICOS complex subunit Mic19	Chchd3	sp|Q9CRB9|MIC19_MOUSE MICOS complex subunit Mic19 OS=Mus musculus GN=Chchd3 PE=1 SV=1;tr|Q9D9P1|Q9D9P1_MOUSE MICOS complex subunit OS=Mus musculus GN=Chchd3 PE=1 SV=1;tr|D3Z0L4|D3Z0L4_MOUSE MICOS complex subunit (Fragment) OS=Mus musculus GN=Chchd3 PE=1 SV	31.3	7964100	8663400	7921700	7480800	7774500	7942600	22.9251	23.0465	22.9174	22.8348	22.8903	22.9212	0.00254325	0.123965	-0.00515802	-0.0877755	-0.0322182	-0.00135674	-0.0809003	0.173157
Q78IK4;B1AV14	MICOS complex subunit Mic27	Apool	sp|Q78IK4|MIC27_MOUSE MICOS complex subunit Mic27 OS=Mus musculus GN=Apool PE=1 SV=1;tr|B1AV14|B1AV14_MOUSE MICOS complex subunit OS=Mus musculus GN=Apool PE=1 SV=1	37.7	4872000	5262600	5346800	4542000	4757200	4317100	22.2161	22.3273	22.3502	22.1149	22.1817	22.0416	0.0107694	0.122031	0.144931	-0.090417	-0.0236321	-0.163682	-0.185154	0.0329703
Q8CAQ8-3	MICOS complex subunit Mic60	Immt	sp|Q8CAQ8-3|MIC60_MOUSE Isoform 3 of MICOS complex subunit Mic60 OS=Mus musculus GN=Immt	58.7	596780	582470	565600	554200	523940	508430	19.1868	19.1518	19.1094	19.08	18.999	18.9557	0.106362	0.0713467	0.028945	-0.000430378	-0.0814355	-0.124788	-0.137769	0.0322396
Q8CAQ8-2;Q8CAQ8;Q8CAQ8-5;E9Q800;E9QAY6;A0A0U1RQ14	MICOS complex subunit Mic60	Immt	sp|Q8CAQ8-2|MIC60_MOUSE Isoform 2 of MICOS complex subunit Mic60 OS=Mus musculus GN=Immt;sp|Q8CAQ8|MIC60_MOUSE MICOS complex subunit Mic60 OS=Mus musculus GN=Immt PE=1 SV=1;sp|Q8CAQ8-5|MIC60_MOUSE Isoform 5 of MICOS complex subunit Mic60 OS=Mus musculus GN	60.6	40560000	42013000	41277000	39138000	39280000	37631000	25.2736	25.3243	25.2988	25.2221	25.2273	25.1654	0.021638	0.0724161	0.0469184	-0.0298497	-0.0246248	-0.0864981	-0.0939817	0.0188833
Q59J78;A0A286YE33;A0A286YE75;A0A286YDL9	Mimitin, mitochondrial	Ndufaf2	sp|Q59J78|NDUF2_MOUSE NADH dehydrogenase [ubiquinone] 1 alpha subcomplex assembly factor 2 OS=Mus musculus GN=Ndufaf2 PE=1 SV=1	66.7	5719700	6033100	5934200	6030300	5709000	5821100	22.4475	22.5245	22.5006	22.5238	22.4448	22.4729	-0.0381692	0.0387908	0.0149449	0.0381211	-0.0408706	-0.0128169	-0.0103776	0.765005
Q8K009;D3Z6B9;Q8R0Y6;A0A0N4SW56	Mitochondrial 10-formyltetrahydrofolate dehydrogenase	Aldh1l2	sp|Q8K009|AL1L2_MOUSE Mitochondrial 10-formyltetrahydrofolate dehydrogenase OS=Mus musculus GN=Aldh1l2 PE=1 SV=2;tr|D3Z6B9|D3Z6B9_MOUSE Mitochondrial 10-formyltetrahydrofolate dehydrogenase OS=Mus musculus GN=Aldh1l2 PE=1 SV=1	67	34444000	35186000	39298000	29282000	34816000	27999000	25.0377	25.0685	25.228	24.8035	25.0532	24.7389	0.0494444	0.0801932	0.239648	-0.184794	0.0649421	-0.249433	-0.24619	0.0939216
Q9CR62;Q5SX46;Q5SX48	Mitochondrial 2-oxoglutarate/malate carrier protein	Slc25a11	sp|Q9CR62|M2OM_MOUSE Mitochondrial 2-oxoglutarate/malate carrier protein OS=Mus musculus GN=Slc25a11 PE=1 SV=3;tr|Q5SX46|Q5SX46_MOUSE Mitochondrial 2-oxoglutarate/malate carrier protein (Fragment) OS=Mus musculus GN=Slc25a11 PE=1 SV=1	47.8	9506300	9804400	9756700	7952300	8295600	8122800	23.1805	23.225	23.218	22.9229	22.9839	22.9535	0.0998169	0.144362	0.137326	-0.157695	-0.0967207	-0.12709	-0.254337	0.000342018
Q8VCF0	Mitochondrial antiviral-signaling protein	Mavs	sp|Q8VCF0|MAVS_MOUSE Mitochondrial antiviral-signaling protein OS=Mus musculus GN=Mavs PE=1 SV=1	27.8	1152200	1101300	1168800	1034300	1015600	1042600	20.136	20.0708	20.1566	19.9802	19.9539	19.9918	0.0877579	0.0225743	0.108395	-0.0679786	-0.094301	-0.0564475	-0.145818	0.00663514
Q9Z2Z6	Mitochondrial carnitine/acylcarnitine carrier protein	Slc25a20	sp|Q9Z2Z6|MCAT_MOUSE Mitochondrial carnitine/acylcarnitine carrier protein OS=Mus musculus GN=Slc25a20 PE=1 SV=1	65.1	9530900	9726200	10416000	9115900	9002800	8643700	23.1842	23.2134	23.3123	23.12	23.1019	23.0432	0.0216748	0.0509386	0.149792	-0.0425526	-0.0605639	-0.119289	-0.14827	0.030401
Q791T5-2;Q791T5;D3YXC2	Mitochondrial carrier homolog 1	Mtch1	sp|Q791T5-2|MTCH1_MOUSE Isoform 2 of Mitochondrial carrier homolog 1 OS=Mus musculus GN=Mtch1;sp|Q791T5|MTCH1_MOUSE Mitochondrial carrier homolog 1 OS=Mus musculus GN=Mtch1 PE=1 SV=1	28	3527100	3627800	3595100	3152300	3276100	2917300	21.7501	21.7907	21.7776	21.588	21.6435	21.4762	0.0790446	0.119657	0.106594	-0.083033	-0.0274585	-0.194804	-0.20353	0.0158786
A2AFW6;Q9D050;Q791V5	Mitochondrial carrier homolog 2	Mtch2	tr|A2AFW6|A2AFW6_MOUSE Mitochondrial carrier homolog 2 OS=Mus musculus GN=Mtch2 PE=1 SV=1;tr|Q9D050|Q9D050_MOUSE Mitochondrial carrier homolog 2 OS=Mus musculus GN=Mtch2 PE=1 SV=1;sp|Q791V5|MTCH2_MOUSE Mitochondrial carrier homolog 2 OS=Mus musculus GN=Mtc	33.3	5699400	6020600	5937000	5366400	5106300	5162300	22.4424	22.5215	22.5013	22.3555	22.2838	22.2996	0.0416937	0.120791	0.100618	-0.0451618	-0.116838	-0.101102	-0.175402	0.00550943
Q9CZP5	Mitochondrial chaperone BCS1	Bcs1l	sp|Q9CZP5|BCS1_MOUSE Mitochondrial chaperone BCS1 OS=Mus musculus GN=Bcs1l PE=1 SV=1	18.7	516200	512150	529820	498860	491300	483020	18.9776	18.9662	19.0151	18.9283	18.9062	18.8817	0.03171	0.0203462	0.0692821	-0.0175852	-0.0396159	-0.0641372	-0.0808922	0.015506
Q9QZD8	Mitochondrial dicarboxylate carrier	Slc25a10	sp|Q9QZD8|DIC_MOUSE Mitochondrial dicarboxylate carrier OS=Mus musculus GN=Slc25a10 PE=1 SV=2	15.3	2711300	2854300	2714700	2611100	2639300	2495600	21.3706	21.4447	21.3724	21.3162	21.3317	21.251	0.022799	0.0969513	0.0246071	-0.031528	-0.0160304	-0.096799	-0.0962382	0.0504366
Q8BGV8	Mitochondrial dynamics protein MID51	Mief1	sp|Q8BGV8|MID51_MOUSE Mitochondrial dynamics protein MID51 OS=Mus musculus GN=Mief1 PE=1 SV=1	2.2	91408	87269	87553	85432	87049	78483	16.48	16.4132	16.4179	16.3825	16.4095	16.2601	0.0861653	0.0193141	0.0240015	-0.0113786	0.0156726	-0.133775	-0.0863206	0.164332
Q9CQ92;G3X9U9;D3YZ32	Mitochondrial fission 1 protein	Fis1	sp|Q9CQ92|FIS1_MOUSE Mitochondrial fission 1 protein OS=Mus musculus GN=Fis1 PE=1 SV=1;tr|G3X9U9|G3X9U9_MOUSE Mitochondrial fission 1 protein OS=Mus musculus GN=Fis1 PE=1 SV=1	38.2	1084900	1137800	1148800	1018800	1017400	1098600	20.0491	20.1178	20.1317	19.9584	19.9565	20.0672	0.00233527	0.0710202	0.0849009	-0.0883559	-0.0903398	0.0204394	-0.105504	0.07729
F7CTF8;E0CYB9;Q6PCP5-3;Q6PCP5;E0CYI3;Q6PCP5-4;Q6PCP5-2;F7B1A4;F6VAL0;F7BC60	Mitochondrial fission factor	Mff	tr|F7CTF8|F7CTF8_MOUSE Mitochondrial fission factor (Fragment) OS=Mus musculus GN=Mff PE=1 SV=1;tr|E0CYB9|E0CYB9_MOUSE Mitochondrial fission factor OS=Mus musculus GN=Mff PE=1 SV=1;sp|Q6PCP5-3|MFF_MOUSE Isoform 3 of Mitochondrial fission factor OS=Mus musc	51.8	1005100	991920	968050	887800	954100	967710	19.9389	19.9199	19.8847	19.7599	19.8638	19.8842	0.0636801	0.0446367	0.00949449	-0.115352	-0.0114466	0.0089877	-0.0785408	0.132323
D3YZ89;Q99MB2	Mitochondrial fission regulator 1	Mtfr1	tr|D3YZ89|D3YZ89_MOUSE Mitochondrial fission regulator 1 (Fragment) OS=Mus musculus GN=Mtfr1 PE=1 SV=1;sp|Q99MB2|MTFR1_MOUSE Mitochondrial fission regulator 1 OS=Mus musculus GN=Mtfr1 PE=1 SV=1	13.1	198350	184660	200780	185830	186790	174390	17.5977	17.4945	17.6153	17.5036	17.5111	17.412	0.0753395	-0.0278375	0.0929067	-0.0187255	-0.0112917	-0.110392	-0.0936058	0.130641
Q9CWE0;D6RCX5;D3Z0X8;D3YW54;Q9CWE0-2	Mitochondrial fission regulator 1-like	Mtfr1l	sp|Q9CWE0|MFR1L_MOUSE Mitochondrial fission regulator 1-like OS=Mus musculus GN=Mtfr1l PE=1 SV=1;tr|D6RCX5|D6RCX5_MOUSE Mitochondrial fission regulator 1-like OS=Mus musculus GN=Mtfr1l PE=1 SV=1;tr|D3Z0X8|D3Z0X8_MOUSE Mitochondrial fission regulator 1-like	27	1295600	1328600	1309800	1185300	1215300	1202600	20.3052	20.3415	20.3209	20.1768	20.2129	20.1977	0.0460212	0.0823076	0.0617473	-0.082347	-0.0462867	-0.0614424	-0.126717	0.00102727
Q8BMG8	Mitochondrial folate transporter/carrier	Slc25a32	sp|Q8BMG8|MFTC_MOUSE Mitochondrial folate transporter/carrier OS=Mus musculus GN=Slc25a32 PE=1 SV=1	7.3	11599	11115	13041	9394.6	11427	9834.4	13.5017	13.4402	13.6708	13.1976	13.4802	13.2636	0.0760301	0.0145376	0.245084	-0.228067	0.0544763	-0.162061	-0.223768	0.110952
Q9D6M3;E9PY45;A0A0J9YTY6;E9PV90;E9Q6M6;Q80X52;E9Q579;A0A0J9YUJ4;A0A0J9YUX4;V9GWS2;V9GWV4;G3UY41;G3UX09;A0A0J9YVJ3;Q9DB41-2;Q9DB41	Mitochondrial glutamate carrier 1	Slc25a22	sp|Q9D6M3|GHC1_MOUSE Mitochondrial glutamate carrier 1 OS=Mus musculus GN=Slc25a22 PE=1 SV=1;tr|E9PY45|E9PY45_MOUSE Mitochondrial glutamate carrier 1 (Fragment) OS=Mus musculus GN=Slc25a22 PE=1 SV=4;tr|A0A0J9YTY6|A0A0J9YTY6_MOUSE Mitochondrial glutamate ca	28.8	2937500	3075900	3388100	2855100	2973500	3000800	21.4862	21.5526	21.692	21.4451	21.5037	21.5169	-0.0465986	0.0198212	0.159289	-0.0876461	-0.0290253	-0.0158402	-0.0883411	0.243009
A0A1W2P756;P62075	Mitochondrial import inner membrane translocase subunit Tim13	Timm13	tr|A0A1W2P756|A0A1W2P756_MOUSE Mitochondrial import inner membrane translocase subunit Tim13 OS=Mus musculus GN=Timm13 PE=1 SV=1;sp|P62075|TIM13_MOUSE Mitochondrial import inner membrane translocase subunit Tim13 OS=Mus musculus GN=Timm13 PE=1 SV=1	18.7	70787	77857	71442	69559	63446	76609	16.1112	16.2485	16.1245	16.0859	15.9532	16.2252	-0.0135762	0.123766	-0.00028819	-0.0388235	-0.171531	0.100453	-0.0732678	0.46073
A0A1L1SQA2;Q9CQV1	Mitochondrial import inner membrane translocase subunit TIM16	Pam16	tr|A0A1L1SQA2|A0A1L1SQA2_MOUSE Predicted gene 9803 OS=Mus musculus GN=Gm9803 PE=1 SV=1;sp|Q9CQV1|TIM16_MOUSE Mitochondrial import inner membrane translocase subunit TIM16 OS=Mus musculus GN=Pam16 PE=1 SV=1	16.5	410510	441570	410440	388730	381670	437880	18.6471	18.7523	18.6468	18.5684	18.542	18.7402	-0.00239274	0.102832	-0.00263877	-0.0810417	-0.107484	0.0907254	-0.0652004	0.412636
Q9Z0V8;D3Z1K5;D3Z1Z0	Mitochondrial import inner membrane translocase subunit Tim17-A	Timm17a	sp|Q9Z0V8|TI17A_MOUSE Mitochondrial import inner membrane translocase subunit Tim17-A OS=Mus musculus GN=Timm17a PE=1 SV=1;tr|D3Z1K5|D3Z1K5_MOUSE Mitochondrial import inner membrane translocase subunit Tim17-A (Fragment) OS=Mus musculus GN=Timm17a PE=1 SV=	25.1	108470	104170	83248	108360	109780	79132	16.7269	16.6686	16.3451	16.7255	16.7443	16.272	0.146545	0.0881892	-0.235263	0.145082	0.163865	-0.308418	0.000352404	0.998643
Q9Z0V7;A2AES1	Mitochondrial import inner membrane translocase subunit Tim17-B	Timm17b	sp|Q9Z0V7|TI17B_MOUSE Mitochondrial import inner membrane translocase subunit Tim17-B OS=Mus musculus GN=Timm17b PE=1 SV=1;tr|A2AES1|A2AES1_MOUSE Mitochondrial import inner membrane translocase subunit Tim17-B (Fragment) OS=Mus musculus GN=Timm17b PE=1 SV=	39	907640	842110	984440	813340	831070	858530	19.7918	19.6836	19.9089	19.6335	19.6646	19.7115	0.059432	-0.0486795	0.176615	-0.0988296	-0.0677182	-0.0208197	-0.124912	0.14402
Q9CXU4;Q9WTQ8;E9Q3T4;E9PVF9	Mitochondrial import inner membrane translocase subunit Tim23	Timm23	tr|Q9CXU4|Q9CXU4_MOUSE Mitochondrial import inner membrane translocase subunit TIM23 OS=Mus musculus GN=Gm10273 PE=1 SV=1;sp|Q9WTQ8|TIM23_MOUSE Mitochondrial import inner membrane translocase subunit Tim23 OS=Mus musculus GN=Timm23 PE=1 SV=1	35.4	1838300	1817100	1905000	1952700	1812000	1721200	20.8099	20.7932	20.8614	20.897	20.7892	20.715	-0.00100595	-0.0177404	0.0504128	0.0860921	-0.0217952	-0.0959634	-0.021111	0.728504
O35857	Mitochondrial import inner membrane translocase subunit TIM44	Timm44	sp|O35857|TIM44_MOUSE Mitochondrial import inner membrane translocase subunit TIM44 OS=Mus musculus GN=Timm44 PE=1 SV=2	48.5	11288000	11683000	11088000	10388000	10117000	10771000	23.4283	23.4779	23.4025	23.3084	23.2703	23.3606	0.0536146	0.103236	0.0278239	-0.0662573	-0.104394	-0.0140231	-0.123116	0.022952
Q9D880	Mitochondrial import inner membrane translocase subunit TIM50	Timm50	sp|Q9D880|TIM50_MOUSE Mitochondrial import inner membrane translocase subunit TIM50 OS=Mus musculus GN=Timm50 PE=1 SV=1	38	8070400	8180800	8103600	7415900	7099000	7424400	22.9442	22.9638	22.9501	22.8222	22.7592	22.8238	0.0669807	0.0865824	0.0729034	-0.0550377	-0.118044	-0.0533851	-0.150978	0.00238513
Q9WVA2;Q4FZG7	Mitochondrial import inner membrane translocase subunit Tim8 A	Timm8a1	sp|Q9WVA2|TIM8A_MOUSE Mitochondrial import inner membrane translocase subunit Tim8 A OS=Mus musculus GN=Timm8a1 PE=1 SV=1	68	959150	1025200	838050	895510	900610	1034200	19.8714	19.9675	19.6767	19.7724	19.7805	19.9801	0.0299762	0.126053	-0.164744	-0.0690707	-0.0608778	0.138663	0.0058097	0.960131
Q9DCC8	Mitochondrial import receptor subunit TOM20 homolog	Tomm20	sp|Q9DCC8|TOM20_MOUSE Mitochondrial import receptor subunit TOM20 homolog OS=Mus musculus GN=Tomm20 PE=1 SV=1	13.8	10913	13231	11480	10977	9550.1	11365	13.4138	13.6916	13.4868	13.4222	13.2213	13.4723	-0.0375792	0.240295	0.0354957	-0.0291431	-0.230039	0.0209707	-0.158808	0.233063
Q9CPQ3	Mitochondrial import receptor subunit TOM22 homolog	Tomm22	sp|Q9CPQ3|TOM22_MOUSE Mitochondrial import receptor subunit TOM22 homolog OS=Mus musculus GN=Tomm22 PE=1 SV=3	37.3	325440	317500	282300	288260	279420	331760	18.312	18.2764	18.1069	18.137	18.0921	18.3398	0.101338	0.0657027	-0.103825	-0.0736832	-0.118619	0.129086	-0.0421438	0.692377
Q9CYG7;Q9CYG7-2	Mitochondrial import receptor subunit TOM34	Tomm34	sp|Q9CYG7|TOM34_MOUSE Mitochondrial import receptor subunit TOM34 OS=Mus musculus GN=Tomm34 PE=1 SV=1;sp|Q9CYG7-2|TOM34_MOUSE Isoform 2 of Mitochondrial import receptor subunit TOM34 OS=Mus musculus GN=Tomm34	40.1	3726200	4164200	3487600	3597000	3599900	3824000	21.8293	21.9896	21.7338	21.7784	21.7795	21.8667	-0.00026365	0.160071	-0.0957342	-0.0511746	-0.0500119	0.0371138	-0.0427152	0.622325
Q9QYA2;G3UY77	Mitochondrial import receptor subunit TOM40 homolog	Tomm40	sp|Q9QYA2|TOM40_MOUSE Mitochondrial import receptor subunit TOM40 homolog OS=Mus musculus GN=Tomm40 PE=1 SV=3	42.4	12039000	12240000	12343000	11717000	11202000	10352000	23.5212	23.5451	23.5572	23.4821	23.4173	23.3034	0.0501687	0.0740567	0.0861462	0.0110563	-0.0537905	-0.167637	-0.140248	0.0580651
Q9CQN3	Mitochondrial import receptor subunit TOM6 homolog	Tomm6	sp|Q9CQN3|TOM6_MOUSE Mitochondrial import receptor subunit TOM6 homolog OS=Mus musculus GN=Tomm6 PE=3 SV=1	18.9	160780	159330	147180	159610	158100	162940	17.2947	17.2817	17.1672	17.2842	17.2705	17.314	0.0260185	0.0129485	-0.101488	0.0154816	0.00176791	0.0452714	0.0416806	0.382126
Q9CZW5	Mitochondrial import receptor subunit TOM70	Tomm70a	sp|Q9CZW5|TOM70_MOUSE Mitochondrial import receptor subunit TOM70 OS=Mus musculus GN=Tomm70 PE=1 SV=2	44	21824000	23375000	20072000	20950000	19870000	20760000	24.3794	24.4785	24.2587	24.3204	24.2441	24.3073	0.0480131	0.147064	-0.0727181	-0.0109522	-0.0873106	-0.024096	-0.0815726	0.295131
Q8BGA9	Mitochondrial inner membrane protein OXA1L	Oxa1l	sp|Q8BGA9|OXA1L_MOUSE Mitochondrial inner membrane protein OXA1L OS=Mus musculus GN=Oxa1l PE=1 SV=1	13.4	3447500	3610400	3546500	3548400	3421700	3445200	21.7171	21.7837	21.758	21.7587	21.7063	21.7162	-0.0228786	0.0437295	0.0179668	0.0187395	-0.0337159	-0.0238414	-0.0258785	0.3625
A0A286YDC5;A6H611;A0A286YCX4	Mitochondrial intermediate peptidase	Mipep	tr|A0A286YDC5|A0A286YDC5_MOUSE Mitochondrial intermediate peptidase OS=Mus musculus GN=Mipep PE=1 SV=1;sp|A6H611|MIPEP_MOUSE Mitochondrial intermediate peptidase OS=Mus musculus GN=Mipep PE=1 SV=1	12	1426100	1492300	1383400	1475300	1377900	1250400	20.4436	20.5091	20.3998	20.4926	20.394	20.254	0.0281251	0.0935875	-0.0157317	0.0770583	-0.0214789	-0.16156	-0.070654	0.406121
Q8VEA4	Mitochondrial intermembrane space import and assembly protein 40	Chchd4	sp|Q8VEA4|MIA40_MOUSE Mitochondrial intermembrane space import and assembly protein 40 OS=Mus musculus GN=Chchd4 PE=1 SV=1	38.1	1348800	1538000	1552000	1579400	1465900	1497100	20.3632	20.5526	20.5657	20.5909	20.4834	20.5137	-0.148356	0.0410231	0.0540962	0.0793442	-0.0282457	0.00213819	0.0354911	0.651546
Q9WVD5	Mitochondrial ornithine transporter 1	Slc25a15	sp|Q9WVD5|ORNT1_MOUSE Mitochondrial ornithine transporter 1 OS=Mus musculus GN=Slc25a15 PE=1 SV=1	2.3	394580	353730	432630	340100	363150	353630	18.59	18.4323	18.7228	18.3756	18.4702	18.4319	0.0861736	-0.0714956	0.218989	-0.128185	-0.0335786	-0.0719036	-0.155778	0.152608
Q9D6Y7-3;Q9D6Y7-2;Q9D6Y7;A0A1B0GT40;Q9D6Y7-4	Mitochondrial peptide methionine sulfoxide reductase	Msra	sp|Q9D6Y7-3|MSRA_MOUSE Isoform 3 of Mitochondrial peptide methionine sulfoxide reductase OS=Mus musculus GN=Msra;sp|Q9D6Y7-2|MSRA_MOUSE Isoform 2 of Mitochondrial peptide methionine sulfoxide reductase OS=Mus musculus GN=Msra;sp|Q9D6Y7|MSRA_MOUSE Mitochond	20.2	1395900	1483800	1459300	1422000	1453000	1495700	20.4128	20.5009	20.4768	20.4395	20.4706	20.5124	-0.056062	0.032039	0.00801888	-0.0293362	0.00177708	0.0435632	0.0106694	0.767551
Q9D023;A0A0A6YY89;E9PY67;Q3V1C1;G5E869	Mitochondrial pyruvate carrier 2	Mpc2	sp|Q9D023|MPC2_MOUSE Mitochondrial pyruvate carrier 2 OS=Mus musculus GN=Mpc2 PE=1 SV=1	18.9	1778200	1780000	1767300	1572600	1654500	1714700	20.762	20.7634	20.7531	20.5847	20.658	20.7095	0.0568601	0.0583197	0.0479895	-0.120406	-0.0471622	0.00439868	-0.10878	0.0402438
Q8BG51;Q8BG51-2;Q8BG51-3;Q8BG51-4;F7ASU3	Mitochondrial Rho GTPase 1	Rhot1	sp|Q8BG51|MIRO1_MOUSE Mitochondrial Rho GTPase 1 OS=Mus musculus GN=Rhot1 PE=1 SV=1;sp|Q8BG51-2|MIRO1_MOUSE Isoform 2 of Mitochondrial Rho GTPase 1 OS=Mus musculus GN=Rhot1;sp|Q8BG51-3|MIRO1_MOUSE Isoform 3 of Mitochondrial Rho GTPase 1 OS=Mus musculus GN=	28.7	2882900	3026400	3053200	2749000	2758200	2847100	21.4591	21.5292	21.5419	21.3905	21.3953	21.4411	-0.000407992	0.0696739	0.0823933	-0.0690219	-0.0642017	-0.0184356	-0.101106	0.0291397
Q3UFY8	Mitochondrial ribonuclease P protein 1	Trmt10c	sp|Q3UFY8|TM10C_MOUSE tRNA methyltransferase 10 homolog C OS=Mus musculus GN=Trmt10c PE=1 SV=2	38.4	5639600	5845800	6189400	5741400	5920500	5838600	22.4272	22.479	22.5614	22.453	22.4973	22.4772	-0.05533	-0.00352235	0.0788767	-0.0295203	0.0147962	-0.00530035	-0.0133496	0.761731
Q9DAT5;E0CZ49;F7CCK8	Mitochondrial tRNA-specific 2-thiouridylase 1	Trmu	sp|Q9DAT5|MTU1_MOUSE Mitochondrial tRNA-specific 2-thiouridylase 1 OS=Mus musculus GN=Trmu PE=1 SV=1	13.7	649460	653710	696430	643650	657710	618420	19.3089	19.3183	19.4096	19.2959	19.3271	19.2382	-0.00745679	0.0019533	0.0932809	-0.0204211	0.0107541	-0.0781105	-0.0585183	0.229917
Q9DC61;A2AIW9	Mitochondrial-processing peptidase subunit alpha	Pmpca	sp|Q9DC61|MPPA_MOUSE Mitochondrial-processing peptidase subunit alpha OS=Mus musculus GN=Pmpca PE=1 SV=1;tr|A2AIW9|A2AIW9_MOUSE Mitochondrial-processing peptidase subunit alpha OS=Mus musculus GN=Pmpca PE=1 SV=1	50.6	18641000	18738000	18344000	18066000	17166000	15888000	24.152	24.1595	24.1288	24.1068	24.0331	23.9214	0.0683921	0.0758798	0.0452211	0.0231899	-0.0505333	-0.16215	-0.126329	0.0819231
Q9CXT8;D3Z1T9	Mitochondrial-processing peptidase subunit beta	Pmpcb	sp|Q9CXT8|MPPB_MOUSE Mitochondrial-processing peptidase subunit beta OS=Mus musculus GN=Pmpcb PE=1 SV=1	50.5	5927800	6263300	6379300	6184500	5956700	5713600	22.4991	22.5785	22.605	22.5602	22.5061	22.446	-0.0334013	0.046025	0.0725001	0.0277589	-0.0263847	-0.086498	-0.0567492	0.283423
Q811U4;D3Z4L5;D3Z5P8;F6XRI9	Mitofusin-1	Mfn1	sp|Q811U4|MFN1_MOUSE Mitofusin-1 OS=Mus musculus GN=Mfn1 PE=1 SV=3	15.1	1554200	1596700	1739500	1536400	1487000	1405200	20.5677	20.6067	20.7302	20.5511	20.504	20.4223	0.00406015	0.0429813	0.166561	-0.0125582	-0.0597074	-0.141337	-0.142401	0.082428
A8Y5E5;Q80U63-2;Q80U63;A2A7Y8	Mitofusin-2	Mfn2	tr|A8Y5E5|A8Y5E5_MOUSE Mitofusin-2 (Fragment) OS=Mus musculus GN=Mfn2 PE=1 SV=1;sp|Q80U63-2|MFN2_MOUSE Isoform 2 of Mitofusin-2 OS=Mus musculus GN=Mfn2;sp|Q80U63|MFN2_MOUSE Mitofusin-2 OS=Mus musculus GN=Mfn2 PE=1 SV=3;tr|A2A7Y8|A2A7Y8_MOUSE Mitofusin-2 (F	16.9	258120	280180	271800	252430	263350	236810	17.9777	18.096	18.0522	17.9455	18.0066	17.8534	-0.0108808	0.107431	0.0636228	-0.0430393	0.0180588	-0.135193	-0.106782	0.131053
Q5RKZ7-2;Q5RKZ7	Molybdenum cofactor biosynthesis protein 1;Cyclic pyranopterin monophosphate synthase;Cyclic pyranopterin monophosphate synthase accessory protein	Mocs1	sp|Q5RKZ7-2|MOCS1_MOUSE Isoform Mocs1a of Molybdenum cofactor biosynthesis protein 1 OS=Mus musculus GN=Mocs1;sp|Q5RKZ7|MOCS1_MOUSE Molybdenum cofactor biosynthesis protein 1 OS=Mus musculus GN=Mocs1 PE=1 SV=2	7.5	276760	297120	325190	284410	295910	309060	18.0783	18.1807	18.3109	18.1176	18.1748	18.2375	-0.105028	-0.00261789	0.127619	-0.0656914	-0.00850516	0.0542233	-0.0133155	0.868926
P53986	Monocarboxylate transporter 1	Slc16a1	sp|P53986|MOT1_MOUSE Monocarboxylate transporter 1 OS=Mus musculus GN=Slc16a1 PE=1 SV=1	14.6	4148000	3871600	3976000	4408200	4372400	4201700	21.984	21.8845	21.9229	22.0718	22.06	22.0025	-0.00362607	-0.103112	-0.0647242	0.0841477	0.0723834	0.0149312	0.114308	0.0337022
Q3V3R1	Monofunctional C1-tetrahydrofolate synthase, mitochondrial	Mthfd1l	sp|Q3V3R1|C1TM_MOUSE Monofunctional C1-tetrahydrofolate synthase, mitochondrial OS=Mus musculus GN=Mthfd1l PE=1 SV=2	48.9	31446000	32246000	31997000	30963000	29661000	25319000	24.9064	24.9426	24.9314	24.884	24.8221	24.5937	0.0596655	0.0959092	0.0847256	0.0373342	-0.0246438	-0.252991	-0.1602	0.145981
Q9DCL9;D3Z6P1;D6RCU8	Multifunctional protein ADE2;Phosphoribosylaminoimidazole-succinocarboxamide synthase;Phosphoribosylaminoimidazole carboxylase	Paics	sp|Q9DCL9|PUR6_MOUSE Multifunctional protein ADE2 OS=Mus musculus GN=Paics PE=1 SV=4	58.4	40012000	38106000	42117000	40112000	40029000	33274000	25.2539	25.1835	25.3279	25.2575	25.2545	24.9879	0.0430447	-0.0273699	0.117015	0.0466458	0.0436575	-0.222993	-0.0884596	0.420471
Q6PE15-2;Q6PE15;F6X5P5	Mycophenolic acid acyl-glucuronide esterase, mitochondrial	Abhd10	sp|Q6PE15-2|ABHDA_MOUSE Isoform 2 of Mycophenolic acid acyl-glucuronide esterase, mitochondrial OS=Mus musculus GN=Abhd10;sp|Q6PE15|ABHDA_MOUSE Mycophenolic acid acyl-glucuronide esterase, mitochondrial OS=Mus musculus GN=Abhd10 PE=1 SV=1;tr|F6X5P5|F6X5P5_	15.8	1088500	1071400	1154600	934230	1041900	918990	20.0539	20.0311	20.139	19.8334	19.9908	19.8097	0.0776049	0.0547607	0.162657	-0.142887	0.0144803	-0.166615	-0.196681	0.040059
Q9CWS0;D3YU15	N(G),N(G)-dimethylarginine dimethylaminohydrolase 1	Ddah1	sp|Q9CWS0|DDAH1_MOUSE N(G),N(G)-dimethylarginine dimethylaminohydrolase 1 OS=Mus musculus GN=Ddah1 PE=1 SV=3;tr|D3YU15|D3YU15_MOUSE Dimethylarginine dimethylaminohydrolase 1, isoform CRA_a OS=Mus musculus GN=Ddah1 PE=1 SV=1	81.8	16600000	17294000	15071000	17523000	14030000	14581000	23.9847	24.0438	23.8453	24.0627	23.742	23.7976	0.0720025	0.131091	-0.0674056	0.150069	-0.170666	-0.115091	-0.0904585	0.475976
Z4YK42;Q8C5H8-2;Q8C5H8-4;Q8C5H8-3;Q8C5H8	NAD kinase 2, mitochondrial	Nadk2	tr|Z4YK42|Z4YK42_MOUSE NAD kinase 2, mitochondrial OS=Mus musculus GN=Nadk2 PE=1 SV=1;sp|Q8C5H8-2|NAKD2_MOUSE Isoform 2 of NAD kinase 2, mitochondrial OS=Mus musculus GN=Nadk2;sp|Q8C5H8-4|NAKD2_MOUSE Isoform 4 of NAD kinase 2, mitochondrial OS=Mus musculus	6	43043	52701	47936	45821	51310	47591	15.3935	15.6855	15.5488	15.4837	15.647	15.5384	-0.155997	0.136054	-0.000666511	-0.0657671	0.097464	-0.0110873	0.0137397	0.894259
Q99KE1	NAD-dependent malic enzyme, mitochondrial	Me2	sp|Q99KE1|MAOM_MOUSE NAD-dependent malic enzyme, mitochondrial OS=Mus musculus GN=Me2 PE=1 SV=1	65	11701000	11943000	11832000	10963000	10620000	9448700	23.4801	23.5097	23.4962	23.3861	23.3403	23.1717	0.082781	0.112314	0.0988431	-0.0112082	-0.0570671	-0.225663	-0.195959	0.0407359
Q8K4Z3	NAD(P)H-hydrate epimerase	Apoa1bp	sp|Q8K4Z3|NNRE_MOUSE NAD(P)H-hydrate epimerase OS=Mus musculus GN=Naxe PE=1 SV=1	37.6	4365200	4738900	4548500	4113300	4473400	4144900	22.0576	22.1761	22.117	21.9719	22.0929	21.9829	-0.00878494	0.10972	0.0505582	-0.0945364	0.0265391	-0.0834954	-0.100995	0.122015
Q9JKL4;A0A0A6YVW1	NADH dehydrogenase [ubiquinone] 1 alpha subcomplex assembly factor 3	Ndufaf3	sp|Q9JKL4|NDUF3_MOUSE NADH dehydrogenase [ubiquinone] 1 alpha subcomplex assembly factor 3 OS=Mus musculus GN=Ndufaf3 PE=1 SV=1	36.2	124460	137760	138340	127750	155310	137770	16.9253	17.0718	17.0779	16.963	17.2448	17.0719	-0.133783	0.0126915	0.0187528	-0.0961423	0.185685	0.0127962	0.0682261	0.516587
A2APY7;A2APY7-2	NADH dehydrogenase [ubiquinone] 1 alpha subcomplex assembly factor 5	Ndufaf5	sp|A2APY7|NDUF5_MOUSE Arginine-hydroxylase NDUFAF5, mitochondrial OS=Mus musculus GN=Ndufaf5 PE=1 SV=1;sp|A2APY7-2|NDUF5_MOUSE Isoform 2 of Arginine-hydroxylase NDUFAF5, mitochondrial OS=Mus musculus GN=Ndufaf5	14.6	671230	692240	716790	650740	653790	682660	19.3564	19.4009	19.4512	19.3117	19.3185	19.3808	-0.0134771	0.030988	0.0812662	-0.0582031	-0.051457	0.0108829	-0.0658514	0.133946
Q99LC3;A0A087WR38	NADH dehydrogenase [ubiquinone] 1 alpha subcomplex subunit 10, mitochondrial	Ndufa10	sp|Q99LC3|NDUAA_MOUSE NADH dehydrogenase [ubiquinone] 1 alpha subcomplex subunit 10, mitochondrial OS=Mus musculus GN=Ndufa10 PE=1 SV=1	51	13797000	14366000	14259000	13038000	13555000	12688000	23.7179	23.7762	23.7654	23.6362	23.6923	23.597	0.0203716	0.0786754	0.0678898	-0.0612605	-0.00515792	-0.100518	-0.111291	0.0278774
G5E814;Q9D8B4	NADH dehydrogenase [ubiquinone] 1 alpha subcomplex subunit 11	Ndufa11	tr|G5E814|G5E814_MOUSE MCG5603 OS=Mus musculus GN=Ndufa11 PE=1 SV=1;sp|Q9D8B4|NDUAB_MOUSE NADH dehydrogenase [ubiquinone] 1 alpha subcomplex subunit 11 OS=Mus musculus GN=Ndufa11 PE=1 SV=2	23.8	662580	668310	696540	608750	595000	503230	19.3377	19.3502	19.4098	19.2155	19.1825	18.9409	0.0982987	0.110721	0.17041	-0.0239461	-0.0569063	-0.298578	-0.252954	0.0473564
A0A0R4J275;Q7TMF3;F6RBR6	NADH dehydrogenase [ubiquinone] 1 alpha subcomplex subunit 12	Ndufa12	tr|A0A0R4J275|A0A0R4J275_MOUSE NADH dehydrogenase [ubiquinone] 1 alpha subcomplex subunit 12 OS=Mus musculus GN=Ndufa12 PE=1 SV=1;sp|Q7TMF3|NDUAC_MOUSE NADH dehydrogenase [ubiquinone] 1 alpha subcomplex subunit 12 OS=Mus musculus GN=Ndufa12 PE=1 SV=2	66.4	3506000	2980900	3685300	3305500	2993700	2422700	21.7414	21.5073	21.8134	21.6564	21.5135	21.2082	0.168031	-0.066047	0.239987	0.0830735	-0.0598653	-0.365179	-0.227981	0.230376
Q9ERS2	NADH dehydrogenase [ubiquinone] 1 alpha subcomplex subunit 13	Ndufa13	sp|Q9ERS2|NDUAD_MOUSE NADH dehydrogenase [ubiquinone] 1 alpha subcomplex subunit 13 OS=Mus musculus GN=Ndufa13 PE=1 SV=3	41	2029900	2038300	1899900	1742800	1695400	1913300	20.953	20.9589	20.8575	20.733	20.6932	20.8676	0.10911	0.115067	0.0136244	-0.110892	-0.150673	0.023764	-0.158534	0.0633229
Q9CQ75	NADH dehydrogenase [ubiquinone] 1 alpha subcomplex subunit 2	Ndufa2	sp|Q9CQ75|NDUA2_MOUSE NADH dehydrogenase [ubiquinone] 1 alpha subcomplex subunit 2 OS=Mus musculus GN=Ndufa2 PE=1 SV=3	16.2	2209600	2299700	2022100	1762400	1878200	2347200	21.0754	21.133	20.9474	20.7491	20.8409	21.1625	0.0906322	0.148293	-0.0372987	-0.235612	-0.143802	0.177788	-0.134417	0.381461
Q9CQ91;D3Z670	NADH dehydrogenase [ubiquinone] 1 alpha subcomplex subunit 3	Ndufa3	sp|Q9CQ91|NDUA3_MOUSE NADH dehydrogenase [ubiquinone] 1 alpha subcomplex subunit 3 OS=Mus musculus GN=Ndufa3 PE=1 SV=1;tr|D3Z670|D3Z670_MOUSE NADH dehydrogenase [ubiquinone] 1 alpha subcomplex subunit 3 OS=Mus musculus GN=Ndufa3 PE=1 SV=1	50	1286900	1172100	1279600	1150800	1074600	1281800	20.2955	20.1607	20.2873	20.1342	20.0354	20.2897	0.0950172	-0.0397871	0.0868101	-0.0662456	-0.165083	0.0892884	-0.0946935	0.332347
Q9Z1P6	NADH dehydrogenase [ubiquinone] 1 alpha subcomplex subunit 7	Ndufa7	sp|Q9Z1P6|NDUA7_MOUSE NADH dehydrogenase [ubiquinone] 1 alpha subcomplex subunit 7 OS=Mus musculus GN=Ndufa7 PE=1 SV=3	35.4	2326300	2510800	2122000	1941500	1999800	2368000	21.1496	21.2597	21.017	20.8887	20.9314	21.1752	0.0793196	0.18943	-0.0532929	-0.181546	-0.138862	0.104952	-0.143637	0.274458
Q9DCJ5	NADH dehydrogenase [ubiquinone] 1 alpha subcomplex subunit 8	Ndufa8	sp|Q9DCJ5|NDUA8_MOUSE NADH dehydrogenase [ubiquinone] 1 alpha subcomplex subunit 8 OS=Mus musculus GN=Ndufa8 PE=1 SV=3	66.3	4874300	5054500	4101600	4000600	3929600	4979100	22.2168	22.2691	21.9678	21.9318	21.906	22.2475	0.126956	0.179329	-0.122052	-0.158023	-0.183857	0.157646	-0.122822	0.441347
A0A0R3P9C8;Q9DC69	NADH dehydrogenase [ubiquinone] 1 alpha subcomplex subunit 9, mitochondrial	Ndufa9	tr|A0A0R3P9C8|A0A0R3P9C8_MOUSE NADH dehydrogenase [ubiquinone] 1 alpha subcomplex subunit 9, mitochondrial OS=Mus musculus GN=Ndufa9 PE=1 SV=1;sp|Q9DC69|NDUA9_MOUSE NADH dehydrogenase [ubiquinone] 1 alpha subcomplex subunit 9, mitochondrial OS=Mus musculus	38.1	8431400	8788300	8831600	7937000	8071300	7453300	23.0073	23.0672	23.0742	22.9202	22.9444	22.8294	0.0335546	0.0933666	0.100457	-0.0536238	-0.0294165	-0.144338	-0.151586	0.0207388
Q9DCS9;D3YUK4	NADH dehydrogenase [ubiquinone] 1 beta subcomplex subunit 10	Ndufb10	sp|Q9DCS9|NDUBA_MOUSE NADH dehydrogenase [ubiquinone] 1 beta subcomplex subunit 10 OS=Mus musculus GN=Ndufb10 PE=1 SV=3;tr|D3YUK4|D3YUK4_MOUSE NADH dehydrogenase [ubiquinone] 1 beta subcomplex subunit 10 (Fragment) OS=Mus musculus GN=Ndufb10 PE=1 SV=1	47.2	2635400	2895400	2114800	2194400	2191000	2603900	21.3296	21.4653	21.0121	21.0654	21.0632	21.3122	0.121623	0.257363	-0.195878	-0.142573	-0.14481	0.104275	-0.122072	0.48209
O09111	NADH dehydrogenase [ubiquinone] 1 beta subcomplex subunit 11, mitochondrial	Ndufb11	sp|O09111|NDUBB_MOUSE NADH dehydrogenase [ubiquinone] 1 beta subcomplex subunit 11, mitochondrial OS=Mus musculus GN=Ndufb11 PE=1 SV=2	33.8	1125400	1198800	1229100	1064400	1118900	1038700	20.102	20.1932	20.2292	20.0216	20.0936	19.9863	-0.00231742	0.0888357	0.124847	-0.0827149	-0.0106742	-0.117976	-0.14091	0.0459736
Q9CQZ6	NADH dehydrogenase [ubiquinone] 1 beta subcomplex subunit 3	Ndufb3	sp|Q9CQZ6|NDUB3_MOUSE NADH dehydrogenase [ubiquinone] 1 beta subcomplex subunit 3 OS=Mus musculus GN=Ndufb3 PE=1 SV=1	34.6	1429400	1499800	1336400	1358200	1338300	1361400	20.447	20.5163	20.3499	20.3733	20.352	20.3767	0.0444563	0.113817	-0.0526015	-0.0292574	-0.0505518	-0.0258624	-0.0704477	0.222934
Q9CQC7	NADH dehydrogenase [ubiquinone] 1 beta subcomplex subunit 4	Ndufb4	sp|Q9CQC7|NDUB4_MOUSE NADH dehydrogenase [ubiquinone] 1 beta subcomplex subunit 4 OS=Mus musculus GN=Ndufb4 PE=1 SV=3	27.9	47703	53898	39699	38040	43535	44777	15.5418	15.7179	15.2768	15.2152	15.4099	15.4505	0.106436	0.282588	-0.158542	-0.220127	-0.0254685	0.0151137	-0.153655	0.355866
D3Z568;F6Y6V5;D3YX99;D3Z6W9;Q9CQH3	NADH dehydrogenase [ubiquinone] 1 beta subcomplex subunit 5, mitochondrial	Ndufb5	tr|D3Z568|D3Z568_MOUSE NADH dehydrogenase (Ubiquinone) 1 beta subcomplex, 5, isoform CRA_e OS=Mus musculus GN=Ndufb5 PE=1 SV=1;tr|F6Y6V5|F6Y6V5_MOUSE NADH dehydrogenase [ubiquinone] 1 beta subcomplex subunit 5, mitochondrial (Fragment) OS=Mus musculus GN=N	6.7	629260	611070	649160	509520	486120	579190	19.2633	19.221	19.3082	18.9588	18.891	19.1437	0.132314	0.089995	0.177231	-0.172204	-0.24003	0.012694	-0.26636	0.0286789
A2AP32;Q3UIU2	NADH dehydrogenase [ubiquinone] 1 beta subcomplex subunit 6	Ndufb6	tr|A2AP32|A2AP32_MOUSE NADH dehydrogenase [ubiquinone] 1 beta subcomplex subunit 6 OS=Mus musculus GN=Ndufb6 PE=1 SV=1;sp|Q3UIU2|NDUB6_MOUSE NADH dehydrogenase [ubiquinone] 1 beta subcomplex subunit 6 OS=Mus musculus GN=Ndufb6 PE=1 SV=3	25.8	243010	232890	222670	211860	210760	248650	17.8907	17.8293	17.7645	17.6928	17.6852	17.9238	0.092949	0.031582	-0.0331595	-0.104955	-0.112466	0.12605	-0.0609143	0.519389
Q9CQJ8	NADH dehydrogenase [ubiquinone] 1 beta subcomplex subunit 9	Ndufb9	sp|Q9CQJ8|NDUB9_MOUSE NADH dehydrogenase [ubiquinone] 1 beta subcomplex subunit 9 OS=Mus musculus GN=Ndufb9 PE=1 SV=3	53.6	1602500	1600700	1470500	1389500	1469600	1579500	20.6119	20.6103	20.4879	20.4061	20.487	20.591	0.0795258	0.0779044	-0.0444918	-0.126233	-0.045375	0.0586694	-0.0752923	0.3269
Q9CQ54	NADH dehydrogenase [ubiquinone] 1 subunit C2	Ndufc2	sp|Q9CQ54|NDUC2_MOUSE NADH dehydrogenase [ubiquinone] 1 subunit C2 OS=Mus musculus GN=Ndufc2 PE=1 SV=1	10.8	144730	147030	160800	134270	161910	168160	17.143	17.1658	17.2949	17.0348	17.3048	17.3595	-0.0741203	-0.0513737	0.0777831	-0.182347	0.0877078	0.14235	0.0318072	0.788611
Q9CWG8;Q9CWG8-2	NADH dehydrogenase [ubiquinone] complex I, assembly factor 7	Ndufaf7	sp|Q9CWG8|NDUF7_MOUSE Protein arginine methyltransferase NDUFAF7, mitochondrial OS=Mus musculus GN=Ndufaf7 PE=1 SV=4;sp|Q9CWG8-2|NDUF7_MOUSE Isoform 2 of Protein arginine methyltransferase NDUFAF7, mitochondrial OS=Mus musculus GN=Ndufaf7	19.5	1608800	1547300	1669700	1626800	1567600	1533600	20.6176	20.5613	20.6712	20.6336	20.5801	20.5485	0.0155111	-0.040721	0.069115	0.031563	-0.0219164	-0.0535517	-0.0292701	0.507676
D3YUM1;Q91YT0;D3Z1U9;D3Z0K1;D3YXX5;D6RG60	NADH dehydrogenase [ubiquinone] flavoprotein 1, mitochondrial	Ndufv1	tr|D3YUM1|D3YUM1_MOUSE NADH dehydrogenase [ubiquinone] flavoprotein 1, mitochondrial OS=Mus musculus GN=Ndufv1 PE=1 SV=1;sp|Q91YT0|NDUV1_MOUSE NADH dehydrogenase [ubiquinone] flavoprotein 1, mitochondrial OS=Mus musculus GN=Ndufv1 PE=1 SV=1;tr|D3Z1U9|D3Z1U	46.4	12121000	12636000	12763000	11152000	11466000	10835000	23.531	23.591	23.6055	23.4108	23.4509	23.3692	0.0379454	0.0979765	0.112404	-0.0822608	-0.0422011	-0.123864	-0.165551	0.00724183
Q9D6J6;Q9D6J6-2;M0QWP9;D6RGN4	NADH dehydrogenase [ubiquinone] flavoprotein 2, mitochondrial	Ndufv2	sp|Q9D6J6|NDUV2_MOUSE NADH dehydrogenase [ubiquinone] flavoprotein 2, mitochondrial OS=Mus musculus GN=Ndufv2 PE=1 SV=2;sp|Q9D6J6-2|NDUV2_MOUSE Isoform 2 of NADH dehydrogenase [ubiquinone] flavoprotein 2, mitochondrial OS=Mus musculus GN=Ndufv2	56	9627700	9987100	8492700	8034200	8292500	9718000	23.1988	23.2516	23.0178	22.9377	22.9834	23.2122	0.0985077	0.151382	-0.0824602	-0.162529	-0.116876	0.111976	-0.11162	0.36982
Q91WD5;D3YXT0;A0A0A6YW30;A0A0A6YXD3	NADH dehydrogenase [ubiquinone] iron-sulfur protein 2, mitochondrial	Ndufs2	sp|Q91WD5|NDUS2_MOUSE NADH dehydrogenase [ubiquinone] iron-sulfur protein 2, mitochondrial OS=Mus musculus GN=Ndufs2 PE=1 SV=1;tr|D3YXT0|D3YXT0_MOUSE NADH dehydrogenase [ubiquinone] iron-sulfur protein 2, mitochondrial OS=Mus musculus GN=Ndufs2 PE=1 SV=1	58.7	9644300	9957600	9821800	8967400	9172600	8741500	23.2012	23.2474	23.2276	23.0963	23.1289	23.0594	0.041116	0.0872375	0.0674269	-0.0638708	-0.0312298	-0.10068	-0.13052	0.00563371
Q9DCT2;REV__E9Q2R3;REV__Q9EQN9-2;REV__Q9EQN9	NADH dehydrogenase [ubiquinone] iron-sulfur protein 3, mitochondrial	Ndufs3	sp|Q9DCT2|NDUS3_MOUSE NADH dehydrogenase [ubiquinone] iron-sulfur protein 3, mitochondrial OS=Mus musculus GN=Ndufs3 PE=1 SV=2	28.5	3547100	3549500	3245700	3073500	3287000	3165900	21.7582	21.7592	21.6301	21.5515	21.6483	21.5942	0.101297	0.102273	-0.0268129	-0.10546	-0.00857106	-0.0627268	-0.117839	0.0828812
E9QPX3;Q9CXZ1	NADH dehydrogenase [ubiquinone] iron-sulfur protein 4, mitochondrial	Ndufs4	tr|E9QPX3|E9QPX3_MOUSE NADH dehydrogenase [ubiquinone] iron-sulfur protein 4, mitochondrial OS=Mus musculus GN=Ndufs4 PE=1 SV=1;sp|Q9CXZ1|NDUS4_MOUSE NADH dehydrogenase [ubiquinone] iron-sulfur protein 4, mitochondrial OS=Mus musculus GN=Ndufs4 PE=1 SV=3	52.6	5859500	6037700	6152800	5415800	5656900	5835000	22.4823	22.5256	22.5528	22.3687	22.4316	22.4763	0.00945448	0.052676	0.07992	-0.104149	-0.0413114	0.00340957	-0.0947003	0.0642285
P52503;A0A1Y7VM38;A0A1Y7VKP8	NADH dehydrogenase [ubiquinone] iron-sulfur protein 6, mitochondrial	Ndufs6	sp|P52503|NDUS6_MOUSE NADH dehydrogenase [ubiquinone] iron-sulfur protein 6, mitochondrial OS=Mus musculus GN=Ndufs6 PE=1 SV=2;tr|A0A1Y7VM38|A0A1Y7VM38_MOUSE NADH dehydrogenase [ubiquinone] iron-sulfur protein 6, mitochondrial OS=Mus musculus GN=Ndufs6 PE=	57.8	3253200	3519300	2850700	2674700	2791500	3532700	21.6334	21.7469	21.4429	21.3509	21.4126	21.7523	0.0769173	0.190346	-0.113626	-0.205565	-0.143902	0.195829	-0.102425	0.54012
Q9DC70	NADH dehydrogenase [ubiquinone] iron-sulfur protein 7, mitochondrial	Ndufs7	sp|Q9DC70|NDUS7_MOUSE NADH dehydrogenase [ubiquinone] iron-sulfur protein 7, mitochondrial OS=Mus musculus GN=Ndufs7 PE=1 SV=1	24.6	9195600	9379200	10211000	8962100	8234800	8145600	23.1325	23.161	23.2836	23.0954	22.9733	22.9576	0.031935	0.0604562	0.183044	-0.00517188	-0.127275	-0.142988	-0.183623	0.0447037
Q8K3J1	NADH dehydrogenase [ubiquinone] iron-sulfur protein 8, mitochondrial	Ndufs8	sp|Q8K3J1|NDUS8_MOUSE NADH dehydrogenase [ubiquinone] iron-sulfur protein 8, mitochondrial OS=Mus musculus GN=Ndufs8 PE=1 SV=1	38.2	6024600	6455900	5478100	5269000	5261400	5816000	22.5224	22.6222	22.3852	22.3291	22.327	22.4716	0.079505	0.179258	-0.0576848	-0.113831	-0.115914	0.0286669	-0.134052	0.18454
Q9DB73;G3UZG6;Q9DB73-2;G3UXV8;G3UZ57	NADH-cytochrome b5 reductase 1	Cyb5r1	sp|Q9DB73|NB5R1_MOUSE NADH-cytochrome b5 reductase 1 OS=Mus musculus GN=Cyb5r1 PE=1 SV=1;tr|G3UZG6|G3UZG6_MOUSE Cytochrome b5 reductase 1, isoform CRA_a (Fragment) OS=Mus musculus GN=Cyb5r1 PE=1 SV=1	52.5	7187500	7333600	7335400	6786300	6694100	6233000	22.7771	22.8061	22.8064	22.6942	22.6745	22.5715	0.0554352	0.0844667	0.0848208	-0.0274297	-0.0471648	-0.150128	-0.149815	0.0188522
Q9DCN2-2;Q9DCN2;F2Z456;A0A0A0MQM3	NADH-cytochrome b5 reductase 3;NADH-cytochrome b5 reductase 3 membrane-bound form;NADH-cytochrome b5 reductase 3 soluble form;NADH-cytochrome b5 reductase	Cyb5r3	sp|Q9DCN2-2|NB5R3_MOUSE Isoform 2 of NADH-cytochrome b5 reductase 3 OS=Mus musculus GN=Cyb5r3;sp|Q9DCN2|NB5R3_MOUSE NADH-cytochrome b5 reductase 3 OS=Mus musculus GN=Cyb5r3 PE=1 SV=3;tr|F2Z456|F2Z456_MOUSE NADH-cytochrome b5 reductase OS=Mus musculus GN=Cy	67.6	42993000	38888000	43463000	37818000	40159000	33274000	25.3576	25.2128	25.3733	25.1726	25.2592	24.9879	0.130367	-0.0144093	0.146053	-0.0546613	0.031989	-0.239339	-0.174674	0.139572
Q91VD9;A0A087WQR0;A0A087WSU3;A0A087WP77;A0A087WQ77;A0A087WR47	NADH-ubiquinone oxidoreductase 75 kDa subunit, mitochondrial	Ndufs1	sp|Q91VD9|NDUS1_MOUSE NADH-ubiquinone oxidoreductase 75 kDa subunit, mitochondrial OS=Mus musculus GN=Ndufs1 PE=1 SV=2	67.7	32168000	33271000	33593000	29086000	30204000	27613000	24.9391	24.9878	25.0017	24.7938	24.8482	24.7188	0.0575489	0.106188	0.120083	-0.0877525	-0.0333378	-0.16273	-0.189213	0.0108053
Q8BMF3	NADP-dependent malic enzyme, mitochondrial	Me3	sp|Q8BMF3|MAON_MOUSE NADP-dependent malic enzyme, mitochondrial OS=Mus musculus GN=Me3 PE=1 SV=2	4.6	20203	19769	20801	17568	18375	17670	14.3023	14.271	14.3444	14.1007	14.1655	14.109	0.0868264	0.0554968	0.12891	-0.114793	-0.0499988	-0.106441	-0.180822	0.00356073
P06801;Q3TQP6	NADP-dependent malic enzyme;Malic enzyme	Me1	sp|P06801|MAOX_MOUSE NADP-dependent malic enzyme OS=Mus musculus GN=Me1 PE=1 SV=2;tr|Q3TQP6|Q3TQP6_MOUSE Malic enzyme OS=Mus musculus GN=Me1 PE=1 SV=1	63.1	21952000	22071000	20142000	20949000	21346000	22813000	24.3878	24.3956	24.2637	24.3204	24.3475	24.4434	0.0281166	0.0359162	-0.0960288	-0.0393544	-0.01227	0.0836204	0.0213307	0.726017
Q61578	NADPH:adrenodoxin oxidoreductase, mitochondrial	Fdxr	sp|Q61578|ADRO_MOUSE NADPH:adrenodoxin oxidoreductase, mitochondrial OS=Mus musculus GN=Fdxr PE=1 SV=1	20	1800500	1830600	1879700	1675200	1688800	1785200	20.78	20.8039	20.8421	20.6759	20.6876	20.7677	0.0204586	0.0443776	0.0825634	-0.0836057	-0.0719405	0.00814669	-0.0982664	0.0447032
A2A9Q2;Q8BHG1;A6PWC3;Q3V3G9	Nardilysin	Nrd1	tr|A2A9Q2|A2A9Q2_MOUSE Nardilysin, N-arginine dibasic convertase, NRD convertase 1 OS=Mus musculus GN=Nrd1 PE=1 SV=1;sp|Q8BHG1|NRDC_MOUSE Nardilysin OS=Mus musculus GN=Nrdc PE=1 SV=1;tr|A6PWC3|A6PWC3_MOUSE Nardilysin, N-arginine dibasic convertase, NRD con	34.3	18856000	18664000	19258000	18709000	19687000	18781000	24.1685	24.1538	24.199	24.1572	24.2307	24.1628	-0.0101412	-0.0249067	0.020293	-0.0214324	0.0520784	-0.015891	0.00983662	0.735203
Q99KS2	Neugrin	Ngrn	sp|Q99KS2|NGRN_MOUSE Neugrin OS=Mus musculus GN=Ngrn PE=2 SV=3	3.8	43907	44259	35150	48727	40377	48230	15.4222	15.4337	15.1012	15.5724	15.3012	15.5576	0.0240956	0.0356154	-0.296831	0.174366	-0.0968217	0.159575	0.15808	0.322177
A0A286YD12;Q91YP2;A0A286YD77	Neurolysin, mitochondrial	Nln	tr|A0A286YD12|A0A286YD12_MOUSE Neurolysin, mitochondrial OS=Mus musculus GN=Nln PE=1 SV=1;sp|Q91YP2|NEUL_MOUSE Neurolysin, mitochondrial OS=Mus musculus GN=Nln PE=1 SV=1	45.1	20791000	20980000	21364000	20457000	19972000	17822000	24.3095	24.3225	24.3487	24.2861	24.2515	24.0872	0.0418944	0.05495	0.0811171	0.0185299	-0.0160859	-0.180405	-0.118641	0.130207
F6S397;A2A4N5;A2A4N8;K3W4P1;P97432;Q05BC8;A2A4N7	Next to BRCA1 gene 1 protein	Nbr1	tr|F6S397|F6S397_MOUSE Next to BRCA1 gene 1 protein (Fragment) OS=Mus musculus GN=Nbr1 PE=1 SV=1;tr|A2A4N5|A2A4N5_MOUSE Next to BRCA1 gene 1 protein OS=Mus musculus GN=Nbr1 PE=1 SV=1;tr|A2A4N8|A2A4N8_MOUSE Next to BRCA1 gene 1 protein OS=Mus musculus GN=Nb	9	359990	395010	394180	385790	358960	436610	18.4576	18.5915	18.5885	18.5575	18.4535	18.736	-0.106491	0.0274417	0.0244071	-0.00663168	-0.110624	0.171898	0.0364278	0.716876
A0A0N4SUH8;Q9QZ23;D3Z285	NFU1 iron-sulfur cluster scaffold homolog, mitochondrial	Nfu1	tr|A0A0N4SUH8|A0A0N4SUH8_MOUSE NFU1 iron-sulfur cluster scaffold homolog, mitochondrial OS=Mus musculus GN=Nfu1 PE=1 SV=1;sp|Q9QZ23|NFU1_MOUSE NFU1 iron-sulfur cluster scaffold homolog, mitochondrial OS=Mus musculus GN=Nfu1 PE=1 SV=2	40.6	2929400	3049200	2768200	2965200	2975300	3276600	21.4822	21.54	21.4005	21.4997	21.5046	21.6438	-0.0296195	0.0282061	-0.111277	-0.0120953	-0.00718957	0.131975	0.0751267	0.293568
Q9EQ80;D3Z0G0	NIF3-like protein 1	Nif3l1	sp|Q9EQ80|NIF3L_MOUSE NIF3-like protein 1 OS=Mus musculus GN=Nif3l1 PE=1 SV=4	19.4	2999500	2984800	2782700	2997400	2843200	2747100	21.5163	21.5092	21.4081	21.5153	21.4391	21.3895	0.0533923	0.0463045	-0.0548443	0.0523819	-0.0238141	-0.0734203	-0.0299017	0.586346
Q9JJG9	Nitric oxide-associated protein 1	Noa1	sp|Q9JJG9|NOA1_MOUSE Nitric oxide-associated protein 1 OS=Mus musculus GN=Noa1 PE=1 SV=1	9.4	2945000	2952600	3044800	2903200	3009300	2878500	21.4898	21.4936	21.5379	21.4692	21.521	21.4569	-0.00489739	-0.0011791	0.0431824	-0.0255211	0.0262629	-0.0378478	-0.0247373	0.378191
Q8VDK1-2;Q8VDK1;D3Z3I3;D3Z2Y2;D3YY53	Nitrilase homolog 1	Nit1	sp|Q8VDK1-2|NIT1_MOUSE Isoform 2 of Deaminated glutathione amidase OS=Mus musculus GN=Nit1;sp|Q8VDK1|NIT1_MOUSE Deaminated glutathione amidase OS=Mus musculus GN=Nit1 PE=1 SV=2;tr|D3Z3I3|D3Z3I3_MOUSE Deaminated glutathione amidase (Fragment) OS=Mus musculu	33.1	647560	737710	789060	683890	730630	739950	19.3047	19.4927	19.5898	19.3834	19.4788	19.4971	-0.153075	0.0349645	0.132046	-0.074325	0.0210517	0.0393385	-0.00928987	0.92344
P32020;P32020-2;A2APS4	Non-specific lipid-transfer protein	Scp2	sp|P32020|NLTP_MOUSE Non-specific lipid-transfer protein OS=Mus musculus GN=Scp2 PE=1 SV=3;sp|P32020-2|NLTP_MOUSE Isoform SCP2 of Non-specific lipid-transfer protein OS=Mus musculus GN=Scp2	21	11365000	11572000	10194000	9936200	10575000	11612000	23.4381	23.4641	23.2812	23.2443	23.3342	23.4691	0.0662649	0.0923055	-0.0906125	-0.127567	-0.0376751	0.0972837	-0.0453053	0.629254
E9PZS5;Q8C163	Nuclease EXOG, mitochondrial	Exog	tr|E9PZS5|E9PZS5_MOUSE Nuclease EXOG, mitochondrial OS=Mus musculus GN=Exog PE=1 SV=1;sp|Q8C163|EXOG_MOUSE Nuclease EXOG, mitochondrial OS=Mus musculus GN=Exog PE=1 SV=1	29.8	1471200	1564600	1560500	1440700	1435800	1456000	20.4886	20.5774	20.5736	20.4583	20.4534	20.4736	-0.0155784	0.0732221	0.0694366	-0.0458018	-0.050717	-0.0305614	-0.0847202	0.0459097
Q3UKN6;P81117;S4R2R9	Nucleobindin-2;Nesfatin-1	Nucb2	tr|Q3UKN6|Q3UKN6_MOUSE Nucleobindin-2 OS=Mus musculus GN=Nucb2 PE=1 SV=1;sp|P81117|NUCB2_MOUSE Nucleobindin-2 OS=Mus musculus GN=Nucb2 PE=1 SV=2	63.1	9926400	10787000	8861800	8096500	9222100	12123000	23.2428	23.3628	23.0792	22.9489	23.1367	23.5312	0.0259105	0.145862	-0.13776	-0.268062	-0.0802648	0.314315	-0.0226745	0.910892
P11930	Nucleoside diphosphate-linked moiety X motif 19, mitochondrial	Nudt19	sp|P11930|NUD19_MOUSE Nucleoside diphosphate-linked moiety X motif 19 OS=Mus musculus GN=Nudt19 PE=1 SV=2	32.5	1769800	1759800	1850500	1783800	1895600	1841800	20.7552	20.747	20.8195	20.7665	20.8542	20.8127	-0.0373533	-0.0455282	0.0269755	-0.0259858	0.0617149	0.0201768	0.0372706	0.336617
Q922B1	O-acetyl-ADP-ribose deacetylase MACROD1	Macrod1	sp|Q922B1|MACD1_MOUSE O-acetyl-ADP-ribose deacetylase MACROD1 OS=Mus musculus GN=Macrod1 PE=1 SV=2	2.8	127110	128270	144820	98354	134350	132450	16.9557	16.9688	17.1439	16.5857	17.0356	17.0151	0.0049072	0.0180135	0.193091	-0.365115	0.084826	0.0642775	-0.144007	0.415575
Q9CRD0;A0A0J9YUB6;Q9CRD0-3;Q9CRD0-2;A0A0J9YUK7;A0A0J9YTV7	OCIA domain-containing protein 1	Ociad1	sp|Q9CRD0|OCAD1_MOUSE OCIA domain-containing protein 1 OS=Mus musculus GN=Ociad1 PE=1 SV=1;tr|A0A0J9YUB6|A0A0J9YUB6_MOUSE OCIA domain-containing protein 1 (Fragment) OS=Mus musculus GN=Ociad1 PE=1 SV=1;sp|Q9CRD0-3|OCAD1_MOUSE Isoform 3 of OCIA domain-conta	47.8	2194800	2231900	2126500	2016900	2040400	2082700	21.0657	21.0898	21.02	20.9437	20.9604	20.99	0.0540413	0.0782242	0.00843263	-0.0679087	-0.0511962	-0.0215932	-0.0937987	0.0187325
Q9D8S4;A0A1L1SS58	Oligoribonuclease, mitochondrial	Rexo2	sp|Q9D8S4|ORN_MOUSE Oligoribonuclease, mitochondrial OS=Mus musculus GN=Rexo2 PE=1 SV=2;tr|A0A1L1SS58|A0A1L1SS58_MOUSE Oligoribonuclease, mitochondrial (Fragment) OS=Mus musculus GN=Rexo2 PE=1 SV=1	32.9	2385900	2365100	2166500	2034500	2036600	2444100	21.1861	21.1735	21.0469	20.9562	20.9577	21.2209	0.0958767	0.0832443	-0.0432906	-0.133983	-0.132494	0.130646	-0.0905536	0.410157
Q9JHW2	Omega-amidase NIT2	Nit2	sp|Q9JHW2|NIT2_MOUSE Omega-amidase NIT2 OS=Mus musculus GN=Nit2 PE=1 SV=1	56.5	3833000	3854900	4215100	3597600	3923600	3803500	21.87	21.8783	22.0071	21.7786	21.9037	21.8589	-0.0127384	-0.00451901	0.124354	-0.104178	0.0209655	-0.0238848	-0.071398	0.282448
Q505D7;A0A0U1RPB1	Optic atrophy 3 protein homolog	Opa3	sp|Q505D7|OPA3_MOUSE Optic atrophy 3 protein homolog OS=Mus musculus GN=Opa3 PE=1 SV=1;tr|A0A0U1RPB1|A0A0U1RPB1_MOUSE Optic atrophy 3 (Human), isoform CRA_b OS=Mus musculus GN=Opa3 PE=1 SV=1	7.8	1210500	1259500	1170800	1122600	1068100	1304100	20.2072	20.2644	20.1591	20.0984	20.0266	20.3146	0.0287874	0.0860354	-0.019321	-0.0799717	-0.151769	0.136239	-0.0636679	0.525942
P29758	Ornithine aminotransferase, mitochondrial	Oat	sp|P29758|OAT_MOUSE Ornithine aminotransferase, mitochondrial OS=Mus musculus GN=Oat PE=1 SV=1	75.2	22146000	22108000	24532000	24080000	24208000	25753000	24.4005	24.3981	24.5482	24.5213	24.529	24.6182	-0.10201	-0.104488	0.0456083	0.0187788	0.0264273	0.115684	0.10726	0.140998
E9Q0A7;Q4KMM3-3;Q4KMM3-4;Q4KMM3-2;Q4KMM3;B1H3M0	Oxidation resistance protein 1	Oxr1	tr|E9Q0A7|E9Q0A7_MOUSE Oxidation resistance protein 1 OS=Mus musculus GN=Oxr1 PE=1 SV=1;sp|Q4KMM3-3|OXR1_MOUSE Isoform 3 of Oxidation resistance protein 1 OS=Mus musculus GN=Oxr1;sp|Q4KMM3-4|OXR1_MOUSE Isoform 4 of Oxidation resistance protein 1 OS=Mus mus	35.6	4564000	4959300	5499700	4510100	5511700	6022100	22.1219	22.2417	22.3909	22.1047	22.3941	22.5218	-0.173986	-0.0541488	0.0950676	-0.191126	0.0982121	0.225981	0.0887117	0.575939
Q3U816;Q9Z2G9;Q9Z2G9-2	Oxidoreductase HTATIP2	Htatip2	tr|Q3U816|Q3U816_MOUSE Oxidoreductase HTATIP2 OS=Mus musculus GN=Htatip2 PE=1 SV=1;sp|Q9Z2G9|HTAI2_MOUSE Oxidoreductase HTATIP2 OS=Mus musculus GN=Htatip2 PE=1 SV=3	29.8	1570000	1754500	1878300	1626800	1911700	1355800	20.5823	20.7426	20.841	20.6336	20.8664	20.3707	-0.0904503	0.069845	0.168213	-0.039178	0.193641	-0.302071	-0.0984049	0.575942
Q8VE38-2;Q8VE38	Oxidoreductase NAD-binding domain-containing protein 1	Oxnad1	sp|Q8VE38-2|OXND1_MOUSE Isoform 2 of Oxidoreductase NAD-binding domain-containing protein 1 OS=Mus musculus GN=Oxnad1;sp|Q8VE38|OXND1_MOUSE Oxidoreductase NAD-binding domain-containing protein 1 OS=Mus musculus GN=Oxnad1 PE=1 SV=2	4.8	136820	131680	129000	130540	124280	121470	17.0619	17.0067	16.977	16.9941	16.9232	16.8902	0.0863837	0.0311408	0.00147564	0.0185965	-0.0523013	-0.0852954	-0.0793334	0.11484
P36552	Oxygen-dependent coproporphyrinogen-III oxidase, mitochondrial	Cpox	sp|P36552|HEM6_MOUSE Oxygen-dependent coproporphyrinogen-III oxidase, mitochondrial OS=Mus musculus GN=Cpox PE=1 SV=2	32.3	3361200	3231400	3442100	3101300	3340900	3567500	21.6805	21.6237	21.7149	21.5644	21.6718	21.7665	0.010235	-0.046582	0.0445477	-0.105868	0.00149546	0.0961721	-0.00546714	0.936156
Q91XL9;Q3V156;Q91XL9-3;Q91XL9-2;D3YZ66;D3Z7I9;Q8K2D2;D6RDE4	Oxysterol-binding protein-related protein 1;Oxysterol-binding protein	Osbpl1a	sp|Q91XL9|OSBL1_MOUSE Oxysterol-binding protein-related protein 1 OS=Mus musculus GN=Osbpl1a PE=1 SV=2;tr|Q3V156|Q3V156_MOUSE Oxysterol-binding protein OS=Mus musculus GN=Osbpl1a PE=1 SV=1;sp|Q91XL9-3|OSBL1_MOUSE Isoform 3 of Oxysterol-binding protein-rela	26	5389500	5453700	6012600	5130100	6029600	5204300	22.3617	22.3788	22.5196	22.2906	22.5236	22.3113	-0.0358701	-0.0187862	0.121967	-0.107035	0.126041	-0.0863174	-0.0448741	0.643196
D3YZN4;D3YXB7;Q3ULF4;D3Z342	Paraplegin	Spg7	tr|D3YZN4|D3YZN4_MOUSE Paraplegin OS=Mus musculus GN=Spg7 PE=1 SV=1;tr|D3YXB7|D3YXB7_MOUSE Paraplegin OS=Mus musculus GN=Spg7 PE=1 SV=2;sp|Q3ULF4|SPG7_MOUSE Paraplegin OS=Mus musculus GN=Spg7 PE=1 SV=1;tr|D3Z342|D3Z342_MOUSE Paraplegin (Fragment) OS=Mus mu	4.3	145120	142020	148580	133020	142920	143030	17.1469	17.1157	17.1809	17.0213	17.1248	17.126	0.0276215	-0.00353075	0.0616151	-0.0979817	0.00558296	0.00669292	-0.0571372	0.221367
Q14C51;A0A0U1RQ61;A0A0U1RP36	Pentatricopeptide repeat domain-containing protein 3, mitochondrial	Ptcd3	sp|Q14C51|PTCD3_MOUSE Pentatricopeptide repeat domain-containing protein 3, mitochondrial OS=Mus musculus GN=Ptcd3 PE=1 SV=2	39.4	5670500	5964500	5845200	5828900	5550100	5527300	22.435	22.508	22.4788	22.4748	22.4041	22.3981	-0.0147644	0.0581609	0.0290121	0.0249833	-0.0457265	-0.0516654	-0.0482724	0.211466
Q8C2E4	Pentatricopeptide repeat-containing protein 1, mitochondrial	Ptcd1	sp|Q8C2E4|PTCD1_MOUSE Pentatricopeptide repeat-containing protein 1, mitochondrial OS=Mus musculus GN=Ptcd1 PE=2 SV=2	3.6	5823.8	5694	5773	5025	6260.5	6136.3	12.5077	12.4752	12.4951	12.2949	12.6121	12.5832	0.013045	-0.0194733	0.000405387	-0.199792	0.117362	0.0884532	0.00401532	0.970394
Q8R3K3	Pentatricopeptide repeat-containing protein 2, mitochondrial	Ptcd2	sp|Q8R3K3|PTCD2_MOUSE Pentatricopeptide repeat-containing protein 2, mitochondrial OS=Mus musculus GN=Ptcd2 PE=1 SV=1	6	97884	93818	109860	95351	102000	101930	16.5788	16.5176	16.7453	16.541	16.6382	16.6372	-0.030891	-0.0920993	0.13563	-0.068716	0.0285332	0.0275428	-0.00842665	0.916287
Q8K126	Peptide chain release factor 1, mitochondrial	Mtrf1	sp|Q8K126|RF1M_MOUSE Peptide chain release factor 1, mitochondrial OS=Mus musculus GN=Mtrf1 PE=2 SV=1	4.9	14103	15461	18184	18865	18144	17518	13.7837	13.9163	14.1504	14.2034	14.1472	14.0966	-0.265889	-0.133258	0.100778	0.153821	0.0976012	0.0469467	0.198912	0.149116
Q99KR7	Peptidyl-prolyl cis-trans isomerase F, mitochondrial	Ppif	sp|Q99KR7|PPIF_MOUSE Peptidyl-prolyl cis-trans isomerase F, mitochondrial OS=Mus musculus GN=Ppif PE=1 SV=1	24.3	1911200	2420000	2410200	2239300	1896100	2440400	20.866	21.2066	21.2007	21.0946	20.8546	21.2187	-0.207494	0.133034	0.12718	0.0210746	-0.218938	0.145144	-0.0351461	0.831946
Q61576;A2A4H9;F6W360	Peptidyl-prolyl cis-trans isomerase FKBP10	Fkbp10	sp|Q61576|FKB10_MOUSE Peptidyl-prolyl cis-trans isomerase FKBP10 OS=Mus musculus GN=Fkbp10 PE=1 SV=2;tr|A2A4H9|A2A4H9_MOUSE Peptidylprolyl isomerase OS=Mus musculus GN=Fkbp10 PE=1 SV=1	49.7	39665000	44196000	44261000	38870000	44312000	37478000	25.2414	25.3974	25.3995	25.2122	25.4012	25.1595	-0.0605029	0.0955463	0.0976666	-0.0897124	0.099328	-0.142326	-0.0884733	0.381943
O35465-2;O35465;F6WP10;D3Z597	Peptidyl-prolyl cis-trans isomerase FKBP8	Fkbp8	sp|O35465-2|FKBP8_MOUSE Isoform 2 of Peptidyl-prolyl cis-trans isomerase FKBP8 OS=Mus musculus GN=Fkbp8;sp|O35465|FKBP8_MOUSE Peptidyl-prolyl cis-trans isomerase FKBP8 OS=Mus musculus GN=Fkbp8 PE=1 SV=2	56.1	7964700	7723600	8352100	8403800	7445900	6452200	22.9252	22.8808	22.9937	23.0026	22.828	22.6214	0.0499014	0.00555484	0.11842	0.127323	-0.0472724	-0.253927	-0.115918	0.370391
Q8R2Y8	Peptidyl-tRNA hydrolase 2, mitochondrial	Ptrh2	sp|Q8R2Y8|PTH2_MOUSE Peptidyl-tRNA hydrolase 2, mitochondrial OS=Mus musculus GN=Ptrh2 PE=1 SV=1	47	7118600	7025300	7124700	6620900	6628800	5919000	22.7632	22.7441	22.7644	22.6586	22.6603	22.4969	0.0819083	0.0628746	0.0831441	-0.0226579	-0.0209375	-0.184332	-0.151951	0.0496043
Q8R035;Q8R035-2;A2A6T4;D6RHR8	Peptidyl-tRNA hydrolase ICT1, mitochondrial	Ict1	sp|Q8R035|ICT1_MOUSE Peptidyl-tRNA hydrolase ICT1, mitochondrial OS=Mus musculus GN=Mrpl58 PE=1 SV=1;sp|Q8R035-2|ICT1_MOUSE Isoform 2 of Peptidyl-tRNA hydrolase ICT1, mitochondrial OS=Mus musculus GN=Mrpl58;tr|A2A6T4|A2A6T4_MOUSE Immature colon carcinoma t	37.4	3020800	3144900	3066700	3016300	2947300	3384800	21.5265	21.5846	21.5483	21.5243	21.491	21.6906	-0.034382	0.0237014	-0.0126257	-0.0365328	-0.0699188	0.129758	0.0155375	0.820213
Q61171;D3Z4A4	Peroxiredoxin-2	Prdx2	sp|Q61171|PRDX2_MOUSE Peroxiredoxin-2 OS=Mus musculus GN=Prdx2 PE=1 SV=3;tr|D3Z4A4|D3Z4A4_MOUSE Peroxiredoxin-2 (Fragment) OS=Mus musculus GN=Prdx2 PE=1 SV=8	67.2	68899000	70373000	70332000	63216000	70767000	65188000	26.038	26.0685	26.0677	25.9138	26.0766	25.9581	0.0175398	0.0480788	0.047238	-0.106653	0.0561336	-0.0623368	-0.0752378	0.20402
O08807;B1AZS9	Peroxiredoxin-4	Prdx4	sp|O08807|PRDX4_MOUSE Peroxiredoxin-4 OS=Mus musculus GN=Prdx4 PE=1 SV=1;tr|B1AZS9|B1AZS9_MOUSE Peroxiredoxin-4 (Fragment) OS=Mus musculus GN=Prdx4 PE=1 SV=1	57.3	35904000	35947000	40373000	32419000	37384000	37966000	25.0976	25.0994	25.2669	24.9503	25.1559	25.1782	-0.0270846	-0.0253578	0.142162	-0.17439	0.0311917	0.0534788	-0.0598127	0.549857
P99029-2;P99029;G3UZJ4;H3BJQ7	Peroxiredoxin-5, mitochondrial	Prdx5	sp|P99029-2|PRDX5_MOUSE Isoform Cytoplasmic+peroxisomal of Peroxiredoxin-5, mitochondrial OS=Mus musculus GN=Prdx5;sp|P99029|PRDX5_MOUSE Peroxiredoxin-5, mitochondrial OS=Mus musculus GN=Prdx5 PE=1 SV=2;tr|G3UZJ4|G3UZJ4_MOUSE Peroxiredoxin-5, mitochondrial	67.3	8129500	8101700	7050100	6404600	7383300	8379000	22.9547	22.9498	22.7492	22.6107	22.8158	22.9983	0.108302	0.10336	-0.0972208	-0.235756	-0.0305988	0.151914	-0.0762942	0.591136
Q6GT24;O08709;D3Z0Y2;Q8BG37;A0A0A6YXQ7	Peroxiredoxin-6	Prdx6	tr|Q6GT24|Q6GT24_MOUSE Peroxiredoxin-6 OS=Mus musculus GN=Prdx6 PE=1 SV=1;sp|O08709|PRDX6_MOUSE Peroxiredoxin-6 OS=Mus musculus GN=Prdx6 PE=1 SV=3;tr|D3Z0Y2|D3Z0Y2_MOUSE Peroxiredoxin-6 OS=Mus musculus GN=Prdx6 PE=1 SV=1	83	18764000	17771000	15134000	16072000	16014000	16356000	24.1615	24.083	23.8513	23.938	23.9328	23.9633	0.173136	0.0946934	-0.137038	-0.050282	-0.0554978	-0.0250115	-0.0871942	0.404241
Q9R0H0-2;Q9R0H0;A2A848	Peroxisomal acyl-coenzyme A oxidase 1	Acox1	sp|Q9R0H0-2|ACOX1_MOUSE Isoform 2 of Peroxisomal acyl-coenzyme A oxidase 1 OS=Mus musculus GN=Acox1;sp|Q9R0H0|ACOX1_MOUSE Peroxisomal acyl-coenzyme A oxidase 1 OS=Mus musculus GN=Acox1 PE=1 SV=5;tr|A2A848|A2A848_MOUSE Peroxisomal acyl-coenzyme A oxidase 1	27.1	2703000	2835900	2902800	2730400	2774400	2697200	21.3661	21.4354	21.469	21.3807	21.4037	21.363	-0.0368658	0.0323793	0.0660178	-0.022315	0.000748475	-0.0399648	-0.0410209	0.275461
Q9EPL9;Q3TAW3;E9Q296;Q8C178;D3Z2N6;A0A0J9YVH1	Peroxisomal acyl-coenzyme A oxidase 3;Acyl-coenzyme A oxidase	Acox3	sp|Q9EPL9|ACOX3_MOUSE Peroxisomal acyl-coenzyme A oxidase 3 OS=Mus musculus GN=Acox3 PE=1 SV=2;tr|Q3TAW3|Q3TAW3_MOUSE Acyl-coenzyme A oxidase OS=Mus musculus GN=Acox3 PE=1 SV=1;tr|E9Q296|E9Q296_MOUSE Acyl-coenzyme A oxidase OS=Mus musculus GN=Acox3 PE=1 SV	25.7	1619500	1668200	1716800	1561600	1679700	1634600	20.6271	20.6699	20.7113	20.5746	20.6798	20.6405	-0.0234063	0.0193374	0.0607672	-0.0759299	0.0292488	-0.0100172	-0.0377988	0.388885
Q9DC50	Peroxisomal carnitine O-octanoyltransferase	Crot	sp|Q9DC50|OCTC_MOUSE Peroxisomal carnitine O-octanoyltransferase OS=Mus musculus GN=Crot PE=1 SV=1	30.9	2200000	2183400	2348600	2123000	2223400	2077000	21.0691	21.0581	21.1634	21.0177	21.0843	20.9861	0.00596117	-0.00496589	0.100259	-0.045438	0.0212252	-0.0770411	-0.0675026	0.20151
Q9Z210;D6RFR1;E9PXK7;D6RFQ2	Peroxisomal membrane protein 11B	Pex11b	sp|Q9Z210|PX11B_MOUSE Peroxisomal membrane protein 11B OS=Mus musculus GN=Pex11b PE=1 SV=1;tr|D6RFR1|D6RFR1_MOUSE Peroxisomal membrane protein 11B OS=Mus musculus GN=Pex11b PE=4 SV=1;tr|E9PXK7|E9PXK7_MOUSE Peroxisomal membrane protein 11B OS=Mus musculus G	7.3	448490	442310	481240	418960	473190	458880	18.7747	18.7547	18.8764	18.6765	18.8521	18.8078	-0.0156307	-0.0356487	0.08605	-0.113894	0.061713	0.0174104	-0.0231804	0.738643
A2AKD6;Q9JJW0	Peroxisomal membrane protein 4	Pxmp4	tr|A2AKD6|A2AKD6_MOUSE Peroxisomal membrane protein 4 OS=Mus musculus GN=Pxmp4 PE=1 SV=1;sp|Q9JJW0|PXMP4_MOUSE Peroxisomal membrane protein 4 OS=Mus musculus GN=Pxmp4 PE=1 SV=3	9.8	156230	149430	159520	156810	176320	149280	17.2533	17.1891	17.2834	17.2587	17.4278	17.1877	-0.0133474	-0.0775491	0.0167184	-0.00800131	0.161177	-0.078998	0.049452	0.553072
O70579	Peroxisomal membrane protein PMP34	Slc25a17	sp|O70579|PM34_MOUSE Peroxisomal membrane protein PMP34 OS=Mus musculus GN=Slc25a17 PE=1 SV=1	5.9	38747	38369	40843	37281	40487	36500	15.2418	15.2277	15.3178	15.1862	15.3052	15.1556	0.00276622	-0.0113772	0.0787704	-0.0528778	0.0661403	-0.0834219	-0.0467729	0.431532
P51660	Peroxisomal multifunctional enzyme type 2;(3R)-hydroxyacyl-CoA dehydrogenase;Enoyl-CoA hydratase 2	Hsd17b4	sp|P51660|DHB4_MOUSE Peroxisomal multifunctional enzyme type 2 OS=Mus musculus GN=Hsd17b4 PE=1 SV=3	50.9	26519000	26816000	27274000	25808000	26245000	23211000	24.6605	24.6766	24.701	24.6213	24.6455	24.4683	0.0316403	0.047708	0.0721402	-0.00756771	0.0166565	-0.160577	-0.100992	0.149582
Q9DCM0	Persulfide dioxygenase ETHE1, mitochondrial	Ethe1	sp|Q9DCM0|ETHE1_MOUSE Persulfide dioxygenase ETHE1, mitochondrial OS=Mus musculus GN=Ethe1 PE=1 SV=2	31.5	2196300	2374200	2385300	2070600	2129500	2368300	21.0666	21.179	21.1857	20.9816	21.0221	21.1754	-0.0351087	0.0772577	0.0839869	-0.120135	-0.0796691	0.073668	-0.0840906	0.299107
Q8VEM8;G5E902	Phosphate carrier protein, mitochondrial	Slc25a3	sp|Q8VEM8|MPCP_MOUSE Phosphate carrier protein, mitochondrial OS=Mus musculus GN=Slc25a3 PE=1 SV=1;tr|G5E902|G5E902_MOUSE MCG10343, isoform CRA_b OS=Mus musculus GN=Slc25a3 PE=1 SV=1	39.8	36062000	37138000	37292000	35860000	33515000	30087000	25.104	25.1464	25.1524	25.0959	24.9983	24.8426	0.0473853	0.0898021	0.0957721	0.0392814	-0.0582871	-0.213954	-0.155306	0.108138
G5E881;Q3TUH1;G3UWL8;G3UYJ1;Q3TUH1-2	Phosphatidate cytidylyltransferase, mitochondrial	Tamm41	tr|G5E881|G5E881_MOUSE Phosphatidate cytidylyltransferase, mitochondrial OS=Mus musculus GN=Tamm41 PE=1 SV=1;sp|Q3TUH1|TAM41_MOUSE Phosphatidate cytidylyltransferase, mitochondrial OS=Mus musculus GN=Tamm41 PE=1 SV=2	30	1449000	1411800	1448900	1440000	1335900	1298500	20.4666	20.4291	20.4665	20.4576	20.3494	20.3084	0.0536779	0.016156	0.0535783	0.0446891	-0.0635677	-0.104534	-0.0822748	0.149754
A0A0R4J0G0;Q8BH04;Q9Z2V4	Phosphoenolpyruvate carboxykinase [GTP], mitochondrial	Pck2	tr|A0A0R4J0G0|A0A0R4J0G0_MOUSE Phosphoenolpyruvate carboxykinase [GTP], mitochondrial OS=Mus musculus GN=Pck2 PE=1 SV=1;sp|Q8BH04|PCKGM_MOUSE Phosphoenolpyruvate carboxykinase [GTP], mitochondrial OS=Mus musculus GN=Pck2 PE=1 SV=1	63.6	36703000	37166000	38843000	31598000	34477000	31113000	25.1294	25.1475	25.2112	24.9133	25.0391	24.891	0.0741445	0.0922299	0.155901	-0.14192	-0.0161193	-0.164236	-0.21485	0.0148023
Q9D3P8;D3YXU2;D3YV19;D3YY76	Plasminogen receptor (KT)	Plgrkt	sp|Q9D3P8|PLRKT_MOUSE Plasminogen receptor (KT) OS=Mus musculus GN=Plgrkt PE=1 SV=1;tr|D3YXU2|D3YXU2_MOUSE Plasminogen receptor (KT) (Fragment) OS=Mus musculus GN=Plgrkt PE=1 SV=1;tr|D3YV19|D3YV19_MOUSE Plasminogen receptor (KT) OS=Mus musculus GN=Plgrkt P	12.2	1118800	1058200	1317300	963340	988440	1054600	20.0935	20.0132	20.3292	19.8777	19.9148	20.0083	0.0540877	-0.0262521	0.28972	-0.161747	-0.124639	-0.0311685	-0.211703	0.107702
Q9D0D3	Poly(A) RNA polymerase, mitochondrial	Mtpap	sp|Q9D0D3|PAPD1_MOUSE Poly(A) RNA polymerase, mitochondrial OS=Mus musculus GN=Mtpap PE=1 SV=1	26.3	1983400	1995500	2009000	1970700	1948200	2019200	20.9195	20.9283	20.938	20.9103	20.8937	20.9454	-0.00299722	0.0057774	0.0155047	-0.0122647	-0.0288311	0.0228109	-0.0121899	0.491978
Q91VA6;F6SQH7	Polymerase delta-interacting protein 2	Poldip2	sp|Q91VA6|PDIP2_MOUSE Polymerase delta-interacting protein 2 OS=Mus musculus GN=Poldip2 PE=1 SV=1;tr|F6SQH7|F6SQH7_MOUSE Polymerase delta-interacting protein 2 (Fragment) OS=Mus musculus GN=Poldip2 PE=1 SV=1	38.6	4062600	4193400	4076800	4164100	3941900	4160100	21.954	21.9997	21.959	21.9896	21.9105	21.9882	-0.0128425	0.0328746	-0.00780866	0.0227589	-0.0563547	0.0213724	-0.00814895	0.79858
Q8K1R3;Q8K1R3-2	Polyribonucleotide nucleotidyltransferase 1, mitochondrial	Pnpt1	sp|Q8K1R3|PNPT1_MOUSE Polyribonucleotide nucleotidyltransferase 1, mitochondrial OS=Mus musculus GN=Pnpt1 PE=1 SV=1;sp|Q8K1R3-2|PNPT1_MOUSE Isoform 2 of Polyribonucleotide nucleotidyltransferase 1, mitochondrial OS=Mus musculus GN=Pnpt1	34.9	11025000	11962000	12141000	11118000	10739000	11237000	23.3943	23.512	23.5334	23.4064	23.3564	23.4218	-0.0430777	0.0746022	0.0960309	-0.0309591	-0.0809967	-0.0155995	-0.0850369	0.148146
P22907;P22907-2;A0A1L1SRM0;A0A1L1ST19	Porphobilinogen deaminase	Hmbs	sp|P22907|HEM3_MOUSE Porphobilinogen deaminase OS=Mus musculus GN=Hmbs PE=1 SV=2;sp|P22907-2|HEM3_MOUSE Isoform 2 of Porphobilinogen deaminase OS=Mus musculus GN=Hmbs	34.9	5778900	5814500	5557300	5523200	5635200	5472700	22.4624	22.4712	22.406	22.3971	22.426	22.3838	0.0379519	0.0468121	-0.0184589	-0.0273387	0.00162379	-0.0405902	-0.0442034	0.13858
D6RJ50;Q5XJY4;D6RCZ6	Presenilins-associated rhomboid-like protein, mitochondrial;P-beta	Parl	tr|D6RJ50|D6RJ50_MOUSE Presenilins-associated rhomboid-like protein, mitochondrial OS=Mus musculus GN=Parl PE=1 SV=1;sp|Q5XJY4|PARL_MOUSE Presenilins-associated rhomboid-like protein, mitochondrial OS=Mus musculus GN=Parl PE=1 SV=1;tr|D6RCZ6|D6RCZ6_MOUSE P	24	688260	755520	686330	697810	673060	702360	19.3926	19.5271	19.3885	19.4125	19.3604	19.4219	-0.024564	0.109952	-0.0286153	-0.00468341	-0.0567826	0.004693	-0.0378487	0.486138
Q8K411-2;Q8K411;Q8K411-3	Presequence protease, mitochondrial	Pitrm1	sp|Q8K411-2|PREP_MOUSE Isoform 2 of Presequence protease, mitochondrial OS=Mus musculus GN=Pitrm1;sp|Q8K411|PREP_MOUSE Presequence protease, mitochondrial OS=Mus musculus GN=Pitrm1 PE=1 SV=1;sp|Q8K411-3|PREP_MOUSE Isoform 3 of Presequence protease, mitocho	54.6	42789000	44709000	45948000	41509000	38719000	42745000	25.3507	25.4141	25.4535	25.3069	25.2065	25.3493	0.00390182	0.0672271	0.106664	-0.039914	-0.140296	0.00241753	-0.118529	0.0841619
A2ATU0	Probable 2-oxoglutarate dehydrogenase E1 component DHKTD1, mitochondrial	Dhtkd1	sp|A2ATU0|DHTK1_MOUSE Probable 2-oxoglutarate dehydrogenase E1 component DHKTD1, mitochondrial OS=Mus musculus GN=Dhtkd1 PE=1 SV=1	8.4	299170	272350	271080	314150	328250	250730	18.1906	18.0551	18.0484	18.2611	18.3244	17.9358	0.0547106	-0.080793	-0.0875362	0.125199	0.18854	-0.20012	0.0757457	0.588632
Q3U186;A2AT41	Probable arginine--tRNA ligase, mitochondrial	Rars2	sp|Q3U186|SYRM_MOUSE Probable arginine--tRNA ligase, mitochondrial OS=Mus musculus GN=Rars2 PE=1 SV=1	18.9	2395000	2347100	2658200	2542300	2694300	2336600	21.1916	21.1624	21.342	21.2777	21.3615	21.156	-0.0569427	-0.0860891	0.0934813	0.0291659	0.112942	-0.0925576	0.0330336	0.706245
Q8BGV0;A0A0U1RPY0;D3YV21	Probable asparagine--tRNA ligase, mitochondrial	Nars2	sp|Q8BGV0|SYNM_MOUSE Probable asparagine--tRNA ligase, mitochondrial OS=Mus musculus GN=Nars2 PE=1 SV=1;tr|A0A0U1RPY0|A0A0U1RPY0_MOUSE Probable asparagine--tRNA ligase, mitochondrial OS=Mus musculus GN=Nars2 PE=1 SV=1;tr|D3YV21|D3YV21_MOUSE Probable aspara	7.5	377530	390700	411940	384640	341640	394880	18.5262	18.5757	18.6521	18.5531	18.3821	18.5911	-0.0204898	0.0289801	0.105353	0.00642767	-0.164604	0.0443332	-0.0758956	0.362809
D3YZG8	Probable bifunctional methylenetetrahydrofolate dehydrogenase/cyclohydrolase 2;NAD-dependent methylenetetrahydrofolate dehydrogenase;Methenyltetrahydrofolate cyclohydrolase	Mthfd2l	sp|D3YZG8|MTD2L_MOUSE Probable bifunctional methylenetetrahydrofolate dehydrogenase/cyclohydrolase 2 OS=Mus musculus GN=Mthfd2l PE=3 SV=1	15.4	1669600	1423300	1252400	1660600	1606800	1292800	20.6711	20.4408	20.2563	20.6633	20.6158	20.3021	0.179531	-0.0507322	-0.235277	0.171733	0.124218	-0.189473	0.0709855	0.68927
G3X975;Q8BYM8	Probable cysteine--tRNA ligase, mitochondrial	Cars2	tr|G3X975|G3X975_MOUSE MCG11180, isoform CRA_a OS=Mus musculus GN=Cars2 PE=1 SV=1;sp|Q8BYM8|SYCM_MOUSE Probable cysteine--tRNA ligase, mitochondrial OS=Mus musculus GN=Cars2 PE=1 SV=2	2.5	39078	46710	43557	40425	37669	44486	15.2541	15.5114	15.4106	15.303	15.2011	15.4411	-0.0994716	0.157903	0.0570763	-0.0505805	-0.152451	0.0875231	-0.0770053	0.493027
Q99KK9;G5E823	Probable histidine--tRNA ligase, mitochondrial	Hars2	sp|Q99KK9|SYHM_MOUSE Probable histidine--tRNA ligase, mitochondrial OS=Mus musculus GN=Hars2 PE=1 SV=1;tr|G5E823|G5E823_MOUSE Histidyl-tRNA synthetase-like, isoform CRA_a OS=Mus musculus GN=Hars2 PE=1 SV=1	33.1	3276700	3285100	3342500	3220900	3305900	3313200	21.6438	21.6475	21.6725	21.619	21.6566	21.6598	-0.00606319	-0.00236949	0.0226208	-0.0308429	0.0067363	0.00991851	-0.00945873	0.583705
Q8VDC0;A0A1L1SSW1	Probable leucine--tRNA ligase, mitochondrial	Lars2	sp|Q8VDC0|SYLM_MOUSE Probable leucine--tRNA ligase, mitochondrial OS=Mus musculus GN=Lars2 PE=1 SV=1;tr|A0A1L1SSW1|A0A1L1SSW1_MOUSE Probable leucine--tRNA ligase, mitochondrial OS=Mus musculus GN=Lars2 PE=1 SV=1	12.5	1039300	1080200	1153600	1035500	1042300	1045800	19.9872	20.0429	20.1377	19.9819	19.9913	19.9962	-0.035681	0.0200053	0.11485	-0.0409656	-0.0315226	-0.0266862	-0.0661162	0.208535
A2AGM2;Q9DCL4	Probable methyltransferase-like protein 15	Mettl15	tr|A2AGM2|A2AGM2_MOUSE Probable methyltransferase-like protein 15 (Fragment) OS=Mus musculus GN=Mettl15 PE=1 SV=1;sp|Q9DCL4|MET15_MOUSE Probable methyltransferase-like protein 15 OS=Mus musculus GN=Mettl15 PE=1 SV=2	10.4	21769	22946	20221	21371	22052	17526	14.41	14.486	14.3036	14.3834	14.4286	14.0972	0.0585363	0.134504	-0.0478845	0.0319156	0.0771707	-0.254242	-0.0967705	0.452731
Q8BW00	Probable peptidyl-tRNA hydrolase	Ptrh1	sp|Q8BW00|PTH_MOUSE Probable peptidyl-tRNA hydrolase OS=Mus musculus GN=Ptrh1 PE=2 SV=1	20.6	544940	512640	514370	502810	487920	486040	19.0557	18.9676	18.9724	18.9397	18.8963	18.8907	0.102	0.0138489	0.0187093	-0.0140838	-0.0574525	-0.0630221	-0.0897056	0.0509389
A8Y5T6;Q8CFI5	Probable proline--tRNA ligase, mitochondrial	Pars2	tr|A8Y5T6|A8Y5T6_MOUSE Probable proline--tRNA ligase, mitochondrial OS=Mus musculus GN=Pars2 PE=1 SV=1;sp|Q8CFI5|SYPM_MOUSE Probable proline--tRNA ligase, mitochondrial OS=Mus musculus GN=Pars2 PE=1 SV=2	10.4	646000	652230	687780	633180	639570	621450	19.3012	19.315	19.3916	19.2723	19.2867	19.2453	-0.000835569	0.0130111	0.0895774	-0.029754	-0.0152675	-0.0567314	-0.0678353	0.091138
B7ZMP1;B7ZMP1-2;E9Q1R1	Probable Xaa-Pro aminopeptidase 3	Xpnpep3	sp|B7ZMP1|XPP3_MOUSE Probable Xaa-Pro aminopeptidase 3 OS=Mus musculus GN=Xpnpep3 PE=1 SV=1;sp|B7ZMP1-2|XPP3_MOUSE Isoform 2 of Probable Xaa-Pro aminopeptidase 3 OS=Mus musculus GN=Xpnpep3	14.6	382920	379610	391150	369210	384950	370180	18.5467	18.5342	18.5774	18.4941	18.5543	18.4979	0.0126059	8.08929e-05	0.0432849	-0.0399955	0.020234	-0.0362102	-0.0373144	0.184892
P67778;Q5SQG5	Prohibitin	Phb	sp|P67778|PHB_MOUSE Prohibitin OS=Mus musculus GN=Phb PE=1 SV=1;tr|Q5SQG5|Q5SQG5_MOUSE Prohibitin (Fragment) OS=Mus musculus GN=Phb PE=1 SV=1	62.5	20661000	21789000	18657000	17663000	16393000	19624000	24.3004	24.3771	24.1532	24.0742	23.9666	24.2261	0.117467	0.194157	-0.0297257	-0.108712	-0.216363	0.0431764	-0.187933	0.133136
O35129;F6QPR1;F6Q8V7	Prohibitin-2	Phb2	sp|O35129|PHB2_MOUSE Prohibitin-2 OS=Mus musculus GN=Phb2 PE=1 SV=1;tr|F6QPR1|F6QPR1_MOUSE Prohibitin-2 (Fragment) OS=Mus musculus GN=Phb2 PE=1 SV=1	66.9	39099000	40578000	36499000	35410000	31793000	35017000	25.2206	25.2742	25.1214	25.0777	24.9222	25.0616	0.107697	0.161263	0.00842229	-0.0352778	-0.190725	-0.0513792	-0.184922	0.0500682
A0A1B0GRP7;Q9Z2Y8;Q6P8V7;A0A1B0GRR5;Q80ZV3;A0A1B0GQY5;A0A1B0GSP5;A0A1B0GSA1	Proline synthase co-transcribed bacterial homolog protein	Prosc	tr|A0A1B0GRP7|A0A1B0GRP7_MOUSE Pyridoxal phosphate homeostasis protein (Fragment) OS=Mus musculus GN=Plpbp PE=1 SV=1;sp|Q9Z2Y8|PLPHP_MOUSE Pyridoxal phosphate homeostasis protein OS=Mus musculus GN=Plpbp PE=1 SV=1;tr|Q6P8V7|Q6P8V7_MOUSE Proline synthetase	50	9617900	9375200	8839400	9350400	9421600	8735100	23.1973	23.1604	23.0755	23.1566	23.1675	23.0584	0.0613312	0.0244588	-0.0604423	0.0206374	0.0315814	-0.0775665	-0.0168985	0.752572
Q8C167-2;Q8C167;Q8C167-3;Q8C167-4	Prolyl endopeptidase-like	Prepl	sp|Q8C167-2|PPCEL_MOUSE Isoform 2 of Prolyl endopeptidase-like OS=Mus musculus GN=Prepl;sp|Q8C167|PPCEL_MOUSE Prolyl endopeptidase-like OS=Mus musculus GN=Prepl PE=1 SV=1;sp|Q8C167-3|PPCEL_MOUSE Isoform 3 of Prolyl endopeptidase-like OS=Mus musculus GN=Pre	26.5	2124000	2261100	2316600	2256400	2310200	2075100	21.0184	21.1086	21.1436	21.1056	21.1396	20.9847	-0.0650561	0.025185	0.0601691	0.022183	0.0561779	-0.098659	-0.013532	0.832595
Q91ZA3;H3BL62;D3YWM4;H3BK61;H3BJR0;D3YZC0	Propionyl-CoA carboxylase alpha chain, mitochondrial	Pcca	sp|Q91ZA3|PCCA_MOUSE Propionyl-CoA carboxylase alpha chain, mitochondrial OS=Mus musculus GN=Pcca PE=1 SV=2	24.4	5210400	5345300	5599300	4750300	5004600	4752600	22.313	22.3498	22.4168	22.1796	22.2548	22.1803	0.0305771	0.0674539	0.134429	-0.102798	-0.0275622	-0.1021	-0.154974	0.0169594
Q99MN9;E9Q1J7;D3YZC1;A0A087WQV1	Propionyl-CoA carboxylase beta chain, mitochondrial	Pccb	sp|Q99MN9|PCCB_MOUSE Propionyl-CoA carboxylase beta chain, mitochondrial OS=Mus musculus GN=Pccb PE=1 SV=2;tr|E9Q1J7|E9Q1J7_MOUSE Propionyl-CoA carboxylase beta chain, mitochondrial OS=Mus musculus GN=Pccb PE=1 SV=1	59.3	4046200	4044200	4346400	3537500	3762100	3785800	21.9481	21.9474	22.0514	21.7543	21.8431	21.8522	0.0487161	0.0480028	0.151969	-0.145121	-0.0563134	-0.0472534	-0.165792	0.0235656
Q8BWM0	Prostaglandin E synthase 2;Prostaglandin E synthase 2 truncated form	Ptges2	sp|Q8BWM0|PGES2_MOUSE Prostaglandin E synthase 2 OS=Mus musculus GN=Ptges2 PE=1 SV=3	27.6	2263200	2253400	2275800	2119800	2242000	2159900	21.1099	21.1037	21.1179	21.0155	21.0964	21.0425	0.028944	0.0226834	0.0369537	-0.0654919	0.0153662	-0.0384555	-0.0590541	0.0705783
Q8K1C0-2;Q8K1C0;Q8K1C0-3;F6SBQ6;Q8K1C0-5;Q8K1C0-4	Protein angel homolog 2	Angel2	sp|Q8K1C0-2|ANGE2_MOUSE Isoform 2 of Protein angel homolog 2 OS=Mus musculus GN=Angel2;sp|Q8K1C0|ANGE2_MOUSE Protein angel homolog 2 OS=Mus musculus GN=Angel2 PE=1 SV=1;sp|Q8K1C0-3|ANGE2_MOUSE Isoform 3 of Protein angel homolog 2 OS=Mus musculus GN=Angel2	10	1280400	1400100	1421100	1254100	1370300	1339000	20.2882	20.4171	20.4386	20.2582	20.3861	20.3527	-0.0686442	0.0602911	0.0817693	-0.0985864	0.029253	-0.00408282	-0.0489441	0.464553
Q99LX0;A2A813;A2A815;A2A817;A2A816	Protein deglycase DJ-1	Park7	sp|Q99LX0|PARK7_MOUSE Protein/nucleic acid deglycase DJ-1 OS=Mus musculus GN=Park7 PE=1 SV=1;tr|A2A813|A2A813_MOUSE Protein/nucleic acid deglycase DJ-1 OS=Mus musculus GN=Park7 PE=1 SV=1;tr|A2A815|A2A815_MOUSE Protein/nucleic acid deglycase DJ-1 (Fragment)	58.2	26108000	26473000	24024000	23595000	24918000	25511000	24.638	24.658	24.518	24.492	24.5707	24.6046	0.0577788	0.0778085	-0.0622368	-0.088232	-0.00952488	0.0244063	-0.0489004	0.424193
P09103;E9Q8G8	Protein disulfide-isomerase	P4hb	sp|P09103|PDIA1_MOUSE Protein disulfide-isomerase OS=Mus musculus GN=P4hb PE=1 SV=2	76	215250000	216220000	219210000	193580000	220840000	228120000	27.6814	27.6879	27.7077	27.5284	27.7184	27.7652	-7.86252e-05	0.00640811	0.0262218	-0.153162	0.0369096	0.0837011	-0.0217008	0.780644
Q7TPD2-2;Q7TPD2	Protein FAM185A	Fam185a	sp|Q7TPD2-2|F185A_MOUSE Isoform 2 of Protein FAM185A OS=Mus musculus GN=Fam185a;sp|Q7TPD2|F185A_MOUSE Protein FAM185A OS=Mus musculus GN=Fam185a PE=2 SV=1	18.1	128960	132660	118030	133450	143510	115850	16.9766	17.0174	16.8488	17.0259	17.1308	16.8219	0.0063371	0.0471469	-0.121433	0.0557128	0.160565	-0.148329	0.0452993	0.685446
Q8BGY7	Protein FAM210A	Fam210a	sp|Q8BGY7|F210A_MOUSE Protein FAM210A OS=Mus musculus GN=Fam210a PE=1 SV=1	16.5	1711700	1810300	1884900	1769500	1694700	1627200	20.707	20.7878	20.8461	20.7549	20.6926	20.634	-0.0300551	0.0507438	0.109003	0.0178568	-0.0444551	-0.103093	-0.0864611	0.180337
G3X9T4;D3Z134;Q8VI64	Protein MGARP	Mgarp	tr|G3X9T4|G3X9T4_MOUSE Protein MGARP OS=Mus musculus GN=Mgarp PE=1 SV=1;tr|D3Z134|D3Z134_MOUSE Protein MGARP OS=Mus musculus GN=Mgarp PE=1 SV=2;sp|Q8VI64|HUMMR_MOUSE Protein MGARP OS=Mus musculus GN=Mgarp PE=1 SV=1	4	13828	12673	10729	12765	8600.1	13838	13.7553	13.6295	13.3892	13.6399	13.0701	13.7563	0.215239	0.0894047	-0.150838	0.0998401	-0.469928	0.216282	-0.102537	0.688375
D3YWI4;E9Q1I6;F8WHT5;G3UVW1;P19258;A0A0J9YVC7	Protein Mpv17	Mpv17	tr|D3YWI4|D3YWI4_MOUSE Protein Mpv17 OS=Mus musculus GN=Mpv17 PE=1 SV=1;tr|E9Q1I6|E9Q1I6_MOUSE Protein Mpv17 OS=Mus musculus GN=Mpv17 PE=1 SV=1;tr|F8WHT5|F8WHT5_MOUSE Protein Mpv17 OS=Mus musculus GN=Mpv17 PE=1 SV=1;tr|G3UVW1|G3UVW1_MOUSE Mpv17 transgene,	24.7	463090	506130	542220	437140	417250	530790	18.8209	18.9491	19.0485	18.7377	18.6706	19.0178	-0.0531787	0.0750367	0.174407	-0.136376	-0.203559	0.14367	-0.130843	0.354576
G5E889;Q923Z3	Protein MTO1 homolog, mitochondrial	Mto1	tr|G5E889|G5E889_MOUSE Mitochondrial translation optimization 1 homolog (S. cerevisiae), isoform CRA_b OS=Mus musculus GN=Mto1 PE=1 SV=1;sp|Q923Z3|MTO1_MOUSE Protein MTO1 homolog, mitochondrial OS=Mus musculus GN=Mto1 PE=2 SV=1	1.3	28504	33496	30721	29556	30162	33521	14.7989	15.0317	14.9069	14.8512	14.8804	15.0328	-0.118107	0.114718	-0.0100459	-0.0658201	-0.036539	0.115794	0.00895664	0.923585
O55125;Q5SVG6	Protein NipSnap homolog 1	Nipsnap1	sp|O55125|NIPS1_MOUSE Protein NipSnap homolog 1 OS=Mus musculus GN=Nipsnap1 PE=1 SV=1	15.1	651750	810600	633200	566370	642400	817280	19.314	19.6286	19.2723	19.1114	19.2931	19.6405	-0.0626842	0.251987	-0.104342	-0.265258	-0.083531	0.263828	-0.056641	0.782318
Q7TMG8;O55126;A0A0G2JEV1	Protein NipSnap homolog 2	Gbas	tr|Q7TMG8|Q7TMG8_MOUSE Glioblastoma amplified sequence OS=Mus musculus GN=Nipsnap2 PE=1 SV=1;sp|O55126|NIPS2_MOUSE Protein NipSnap homolog 2 OS=Mus musculus GN=Nipsnap2 PE=1 SV=1	40.2	3692300	3930600	3623600	2904800	3209400	3528200	21.8161	21.9063	21.789	21.47	21.6139	21.7505	0.0917918	0.182022	0.0646957	-0.254289	-0.110424	0.0262044	-0.225673	0.0631259
Q9CQE1;B1AWZ5;G3X8S9;B1AWZ3	Protein NipSnap homolog 3B	Nipsnap3b	sp|Q9CQE1|NPS3B_MOUSE Protein NipSnap homolog 3B OS=Mus musculus GN=Nipsnap3b PE=1 SV=1;tr|B1AWZ5|B1AWZ5_MOUSE Protein NipSnap homolog 3B OS=Mus musculus GN=Nipsnap3b PE=1 SV=1	38.5	3114600	3568500	3615800	3010600	3119100	2952500	21.5706	21.7669	21.7859	21.5216	21.5727	21.4935	-0.0479193	0.148352	0.167349	-0.0969152	-0.0458364	-0.125029	-0.178521	0.0697895
Q9D1C3	Protein preY, mitochondrial	Pyurf	sp|Q9D1C3|PREY_MOUSE Protein preY, mitochondrial OS=Mus musculus GN=Pyurf PE=1 SV=1	25	99024	103350	101330	92668	93168	107250	16.5955	16.6572	16.6287	16.4998	16.5075	16.7106	-0.00439605	0.0572922	0.0288152	-0.100103	-0.0923398	0.110731	-0.0544742	0.487355
Q8VCL2	Protein SCO2 homolog, mitochondrial	Sco2	sp|Q8VCL2|SCO2_MOUSE Protein SCO2 homolog, mitochondrial OS=Mus musculus GN=Sco2 PE=1 SV=1	5.9	439840	429960	473760	449730	475080	471970	18.7466	18.7138	18.8538	18.7787	18.8578	18.8483	-0.0532316	-0.086008	0.053946	-0.0211513	0.0579601	0.0484848	0.0568624	0.311027
Q91YM4;Q91YM4-2;E9PUT1;Q5SWP0;Q5SWP1	Protein TBRG4	Tbrg4	sp|Q91YM4|FAKD4_MOUSE FAST kinase domain-containing protein 4 OS=Mus musculus GN=Tbrg4 PE=1 SV=1;sp|Q91YM4-2|FAKD4_MOUSE Isoform 2 of FAST kinase domain-containing protein 4 OS=Mus musculus GN=Tbrg4;tr|E9PUT1|E9PUT1_MOUSE Protein TBRG4 OS=Mus musculus GN=T	18.1	1902100	2016500	1908100	1944800	1862500	1982900	20.8592	20.9434	20.8637	20.8912	20.8288	20.9192	-0.0250831	0.0591772	-0.0205395	0.00694556	-0.0554358	0.0349357	-0.00903638	0.824788
Q8CFY5	Protoheme IX farnesyltransferase, mitochondrial	Cox10	sp|Q8CFY5|COX10_MOUSE Protoheme IX farnesyltransferase, mitochondrial OS=Mus musculus GN=Cox10 PE=2 SV=1	2.7	61526	61016	70006	63097	72146	69734	15.9089	15.8969	16.0952	15.9453	16.1386	16.0896	-0.103506	-0.115515	0.082776	-0.0671312	0.126217	0.0771597	0.0908302	0.353092
P51175;A0A0A6YX50	Protoporphyrinogen oxidase	Ppox	sp|P51175|PPOX_MOUSE Protoporphyrinogen oxidase OS=Mus musculus GN=Ppox PE=1 SV=1;tr|A0A0A6YX50|A0A0A6YX50_MOUSE Protoporphyrinogen oxidase (Fragment) OS=Mus musculus GN=Ppox PE=1 SV=1	14.5	841070	840770	884600	797740	792320	733080	19.6819	19.6814	19.7547	19.6056	19.5957	19.4836	0.0480701	0.0475554	0.120869	-0.0282372	-0.0380726	-0.150185	-0.14433	0.0351004
A0A0R4J1R7;Q9CZL5	Pterin-4-alpha-carbinolamine dehydratase 2	Pcbd2	tr|A0A0R4J1R7|A0A0R4J1R7_MOUSE Pterin-4-alpha-carbinolamine dehydratase 2 OS=Mus musculus GN=Pcbd2 PE=1 SV=1;sp|Q9CZL5|PHS2_MOUSE Pterin-4-alpha-carbinolamine dehydratase 2 OS=Mus musculus GN=Pcbd2 PE=1 SV=2	16.5	921000	935530	1016400	776670	905130	967540	19.8128	19.8354	19.955	19.5669	19.7878	19.884	0.00584624	0.028429	0.148041	-0.240053	-0.0192299	0.0769664	-0.121544	0.306198
A0A0G2JGL8;Q99PU8-2;Q99PU8;Q99PU8-3;A0A0G2JGL1;A0A0G2JE53;A0A0G2JFR1;A0A0G2JGY7;A0A0G2JGD9	Putative ATP-dependent RNA helicase DHX30	Dhx30	tr|A0A0G2JGL8|A0A0G2JGL8_MOUSE Putative ATP-dependent RNA helicase DHX30 OS=Mus musculus GN=Dhx30 PE=1 SV=1;sp|Q99PU8-2|DHX30_MOUSE Isoform 2 of Putative ATP-dependent RNA helicase DHX30 OS=Mus musculus GN=Dhx30;sp|Q99PU8|DHX30_MOUSE Putative ATP-dependent	32.2	10663000	10981000	11038000	10877000	10981000	10905000	23.3461	23.3885	23.396	23.3748	23.3885	23.3785	-0.0326169	0.00977919	0.0172485	-0.00394956	0.00977919	-0.000240486	0.0037261	0.827912
Q6P3B9	Putative ribosome-binding factor A, mitochondrial	Rbfa	sp|Q6P3B9|RBFA_MOUSE Putative ribosome-binding factor A, mitochondrial OS=Mus musculus GN=Rbfa PE=2 SV=1	8	227600	227810	223080	235380	251290	236150	17.7961	17.7975	17.7672	17.8446	17.939	17.8493	-0.0361563	-0.0348258	-0.0650957	0.0123348	0.106696	0.0170466	0.0907186	0.0481625
Q922W5;A2ABZ2;A2ABZ3;A2ABZ0	Pyrroline-5-carboxylate reductase 1, mitochondrial	Pycr1	sp|Q922W5|P5CR1_MOUSE Pyrroline-5-carboxylate reductase 1, mitochondrial OS=Mus musculus GN=Pycr1 PE=1 SV=1;tr|A2ABZ2|A2ABZ2_MOUSE Pyrroline-5-carboxylate reductase 1, mitochondrial (Fragment) OS=Mus musculus GN=Pycr1 PE=1 SV=1;tr|A2ABZ3|A2ABZ3_MOUSE Pyrro	34.3	782560	810290	812260	707160	773540	741190	19.5778	19.6281	19.6316	19.4317	19.5611	19.4995	0.0228785	0.0731155	0.0766187	-0.123286	0.00615301	-0.0554795	-0.115075	0.049205
Q922Q4	Pyrroline-5-carboxylate reductase 2	Pycr2	sp|Q922Q4|P5CR2_MOUSE Pyrroline-5-carboxylate reductase 2 OS=Mus musculus GN=Pycr2 PE=1 SV=1	43.8	5491600	5603700	5015000	4843000	4684400	4756100	22.3888	22.4179	22.2578	22.2075	22.1594	22.1813	0.119993	0.149146	-0.0109837	-0.0613324	-0.109369	-0.0874543	-0.172104	0.0282033
P35486	Pyruvate dehydrogenase E1 component subunit alpha, somatic form, mitochondrial	Pdha1	sp|P35486|ODPA_MOUSE Pyruvate dehydrogenase E1 component subunit alpha, somatic form, mitochondrial OS=Mus musculus GN=Pdha1 PE=1 SV=1	61.3	25331000	26042000	26226000	22769000	23950000	23534000	24.5944	24.6343	24.6445	24.4406	24.5135	24.4882	0.0418065	0.0817427	0.0919002	-0.112027	-0.0390719	-0.064351	-0.143633	0.00545866
Q9D051	Pyruvate dehydrogenase E1 component subunit beta, mitochondrial	Pdhb	sp|Q9D051|ODPB_MOUSE Pyruvate dehydrogenase E1 component subunit beta, mitochondrial OS=Mus musculus GN=Pdhb PE=1 SV=1	60.7	21764000	22930000	23498000	19666000	20732000	18957000	24.3754	24.4507	24.486	24.2292	24.3054	24.1762	0.0382751	0.113568	0.148869	-0.107965	-0.0318093	-0.160938	-0.200475	0.0156647
D6RD07;Q7TSQ8;D3Z443	Pyruvate dehydrogenase phosphatase regulatory subunit, mitochondrial	Pdpr	tr|D6RD07|D6RD07_MOUSE Pyruvate dehydrogenase phosphatase regulatory subunit, mitochondrial OS=Mus musculus GN=Pdpr PE=1 SV=1;sp|Q7TSQ8|PDPR_MOUSE Pyruvate dehydrogenase phosphatase regulatory subunit, mitochondrial OS=Mus musculus GN=Pdpr PE=1 SV=1	13.4	1153900	1109600	1279400	1061700	1227500	1069200	20.1381	20.0816	20.287	20.0179	20.2273	20.0281	0.0080755	-0.048403	0.157025	-0.112067	0.0972803	-0.101911	-0.0777981	0.443757
Q8BKZ9;A2AWH8;A2AWH7	Pyruvate dehydrogenase protein X component, mitochondrial	Pdhx	sp|Q8BKZ9|ODPX_MOUSE Pyruvate dehydrogenase protein X component, mitochondrial OS=Mus musculus GN=Pdhx PE=1 SV=1	24.8	5410800	5785100	5416100	5230000	5195800	4589400	22.3674	22.4639	22.3688	22.3184	22.3089	22.1299	0.0411918	0.137692	0.0426043	-0.00783915	-0.0173042	-0.196345	-0.147659	0.0995586
Q9JMA2;A0A1L1SQ28	Queuine tRNA-ribosyltransferase	Qtrt1	sp|Q9JMA2|TGT_MOUSE Queuine tRNA-ribosyltransferase catalytic subunit 1 OS=Mus musculus GN=Qtrt1 PE=1 SV=2	20.3	1340100	1167200	1234100	1373600	1328000	1341300	20.3539	20.1546	20.235	20.3895	20.3408	20.3552	0.0490572	-0.150232	-0.0698242	0.0846785	0.0359717	0.0503485	0.113999	0.128634
P47199;A0A0A6YXR4;A0A0A6YVS7;V9GXY8;D3Z2X0;D3YUG9;D3YWU6;D3Z4Q4;A0A0G2JFU5	Quinone oxidoreductase	Cryz	sp|P47199|QOR_MOUSE Quinone oxidoreductase OS=Mus musculus GN=Cryz PE=1 SV=1;tr|A0A0A6YXR4|A0A0A6YXR4_MOUSE Quinone oxidoreductase (Fragment) OS=Mus musculus GN=Cryz PE=1 SV=5;tr|A0A0A6YVS7|A0A0A6YVS7_MOUSE Quinone oxidoreductase (Fragment) OS=Mus musculus	39.6	2690100	2838200	3009700	2778700	2841900	2804000	21.3592	21.4365	21.5212	21.406	21.4384	21.4191	-0.0708415	0.00647493	0.0911184	-0.0240912	0.00835446	-0.011015	-0.0178345	0.727515
A0A0N4SW73;Q8R361	Rab11 family-interacting protein 5	Rab11fip5	tr|A0A0N4SW73|A0A0N4SW73_MOUSE Rab11 family-interacting protein 5 OS=Mus musculus GN=Rab11fip5 PE=1 SV=1;sp|Q8R361|RFIP5_MOUSE Rab11 family-interacting protein 5 OS=Mus musculus GN=Rab11fip5 PE=1 SV=2	14.6	2596300	2624800	2805500	2563500	2685100	2725700	21.308	21.3238	21.4198	21.2897	21.3565	21.3782	-0.0379829	-0.0222325	0.0738179	-0.0563251	0.0105358	0.0321868	-0.00906834	0.84656
P35290;A0A286YD30	Ras-related protein Rab-24	Rab24	sp|P35290|RAB24_MOUSE Ras-related protein Rab-24 OS=Mus musculus GN=Rab24 PE=1 SV=2	31.5	881230	874030	934310	853050	895960	881300	19.7492	19.7373	19.8335	19.7023	19.7731	19.7493	-0.00828148	-0.0201173	0.0761012	-0.0551698	0.0156342	-0.00816689	-0.0318016	0.435638
Q9CZE3	Ras-related protein Rab-32	Rab32	sp|Q9CZE3|RAB32_MOUSE Ras-related protein Rab-32 OS=Mus musculus GN=Rab32 PE=1 SV=3	35.4	750210	780690	783190	717040	673180	802620	19.5169	19.5744	19.579	19.4517	19.3606	19.6144	0.000766218	0.0582215	0.0628341	-0.0644747	-0.155536	0.0981888	-0.0812145	0.350197
Q6PHN9;S4R1W7;A0A140LHW9	Ras-related protein Rab-35	Rab35	sp|Q6PHN9|RAB35_MOUSE Ras-related protein Rab-35 OS=Mus musculus GN=Rab35 PE=1 SV=1	44.8	5588700	5904000	6095700	5544100	5490200	5056400	22.4141	22.4933	22.5394	22.4025	22.3884	22.2697	-0.00380726	0.0753727	0.121472	-0.0153667	-0.0294613	-0.148209	-0.128692	0.0823495
P60603	Reactive oxygen species modulator 1	Romo1	sp|P60603|ROMO1_MOUSE Reactive oxygen species modulator 1 OS=Mus musculus GN=Romo1 PE=2 SV=1	21.5	157730	143310	140170	157580	151830	144440	17.2671	17.1288	17.0968	17.2657	17.2121	17.1401	0.0819928	-0.056325	-0.0882867	0.0806202	0.0269926	-0.0449939	0.0417459	0.54788
Q9DCV4	Regulator of microtubule dynamics protein 1	Rmdn1	sp|Q9DCV4|RMD1_MOUSE Regulator of microtubule dynamics protein 1 OS=Mus musculus GN=Rmdn1 PE=1 SV=2	16.4	159730	164150	149790	131810	139220	163010	17.2853	17.3247	17.1926	17.0081	17.087	17.3146	0.0832389	0.122618	-0.00945504	-0.193937	-0.11503	0.112564	-0.130935	0.260063
Q3UJU9	Regulator of microtubule dynamics protein 3	Rmdn3	sp|Q3UJU9|RMD3_MOUSE Regulator of microtubule dynamics protein 3 OS=Mus musculus GN=Rmdn3 PE=1 SV=2	18.3	1610200	1629100	1639500	1579800	1651600	1495600	20.6188	20.6356	20.6448	20.5913	20.6554	20.5123	0.00908963	0.0259249	0.0351056	-0.0184083	0.0457141	-0.0974259	-0.0467468	0.328991
Q8CI78;D3Z331	Required for meiotic nuclear division protein 1 homolog	Rmnd1	sp|Q8CI78|RMND1_MOUSE Required for meiotic nuclear division protein 1 homolog OS=Mus musculus GN=Rmnd1 PE=1 SV=1;tr|D3Z331|D3Z331_MOUSE Required for meiotic nuclear division protein 1 homolog (Fragment) OS=Mus musculus GN=Rmnd1 PE=4 SV=1	5.3	1524200	1155000	1540800	1239900	1659600	1339200	20.5396	20.1395	20.5552	20.2418	20.6624	20.3529	0.124376	-0.275783	0.140004	-0.173452	0.24716	-0.0623045	0.00760203	0.969248
Q8BP92;D6RHL9	Reticulocalbin-2	Rcn2	sp|Q8BP92|RCN2_MOUSE Reticulocalbin-2 OS=Mus musculus GN=Rcn2 PE=1 SV=1	71.9	18836000	18825000	20498000	16948000	19474000	18685000	24.167	24.1661	24.289	24.0146	24.215	24.1554	-0.00086912	-0.00171188	0.121121	-0.153247	0.0471875	-0.0124812	-0.0790269	0.33449
D3Z792;A0A0R4J0S3;Q924D0	Reticulon-4-interacting protein 1, mitochondrial	Rtn4ip1	tr|D3Z792|D3Z792_MOUSE Reticulon-4-interacting protein 1, mitochondrial OS=Mus musculus GN=Rtn4ip1 PE=1 SV=1;tr|A0A0R4J0S3|A0A0R4J0S3_MOUSE Reticulon 4 interacting protein 1 OS=Mus musculus GN=Rtn4ip1 PE=1 SV=1;sp|Q924D0|RT4I1_MOUSE Reticulon-4-interacting	31.4	275840	313220	215750	241820	229840	182590	18.0735	18.2568	17.719	17.8836	17.8103	17.4782	0.203242	0.386586	-0.151229	0.0133436	-0.0599601	-0.391982	-0.292399	0.219744
Q9R1R8;Q9QYF1	Retinol dehydrogenase 11	Rdh11	tr|Q9R1R8|Q9R1R8_MOUSE Retinol dehydrogenase 11 OS=Mus musculus GN=Rdh11 PE=1 SV=1;sp|Q9QYF1|RDH11_MOUSE Retinol dehydrogenase 11 OS=Mus musculus GN=Rdh11 PE=1 SV=2	26.7	7248900	7087600	6840000	6649200	6728200	7098800	22.7893	22.7569	22.7056	22.6647	22.6818	22.7591	0.0630901	0.0306252	-0.0206757	-0.0614912	-0.0444514	0.0329031	-0.048693	0.268471
A0A0R4J1N8;Q8CEE7;D3YVJ8	Retinol dehydrogenase 13	Rdh13	tr|A0A0R4J1N8|A0A0R4J1N8_MOUSE Retinol dehydrogenase 13 OS=Mus musculus GN=Rdh13 PE=1 SV=1;sp|Q8CEE7|RDH13_MOUSE Retinol dehydrogenase 13 OS=Mus musculus GN=Rdh13 PE=1 SV=1	15.1	3834500	2162900	3583400	1934200	2657500	1555200	21.8706	21.0445	21.7729	20.8833	21.3416	20.5687	0.623665	-0.202407	0.525956	-0.363637	0.0946961	-0.678273	-0.631476	0.140225
Q9ERI6	Retinol dehydrogenase 14	Rdh14	sp|Q9ERI6|RDH14_MOUSE Retinol dehydrogenase 14 OS=Mus musculus GN=Rdh14 PE=1 SV=1	19.5	226070	226390	233240	215230	227050	224240	17.7864	17.7885	17.8315	17.7155	17.7927	17.7747	0.00488157	0.00692225	0.0499272	-0.0660088	0.0111221	-0.00684433	-0.041154	0.209437
Q8CFV9	Riboflavin kinase	Rfk	sp|Q8CFV9|RIFK_MOUSE Riboflavin kinase OS=Mus musculus GN=Rfk PE=1 SV=2	43.9	1889100	1949400	1916800	2080500	2114400	1871800	20.8493	20.8946	20.8703	20.9885	21.0118	20.836	-0.0591399	-0.0138088	-0.0381392	0.0800913	0.103409	-0.0724127	0.0740586	0.261319
P52760	Ribonuclease UK114	Hrsp12	sp|P52760|RIDA_MOUSE 2-iminobutanoate/2-iminopropanoate deaminase OS=Mus musculus GN=Rida PE=1 SV=3	22.2	517310	560570	588430	592450	549470	569760	18.9807	19.0965	19.1665	19.1763	19.0677	19.12	-0.120618	-0.00475261	0.0652237	0.0750463	-0.0336064	0.0187072	0.040098	0.556771
P47968	Ribose-5-phosphate isomerase	Rpia	sp|P47968|RPIA_MOUSE Ribose-5-phosphate isomerase OS=Mus musculus GN=Rpia PE=1 SV=2	26.4	1440500	1357700	1496400	1450300	1454400	1557200	20.4581	20.3727	20.5131	20.4679	20.472	20.5705	-0.0175903	-0.102995	0.0373359	-0.00780864	-0.00373589	0.0947943	0.0554998	0.352824
Q5XJF6;P53026;D6RE43	Ribosomal protein;60S ribosomal protein L10a	Rpl10a	tr|Q5XJF6|Q5XJF6_MOUSE Ribosomal protein OS=Mus musculus GN=Rpl10a PE=1 SV=1;sp|P53026|RL10A_MOUSE 60S ribosomal protein L10a OS=Mus musculus GN=Rpl10a PE=1 SV=3	49.3	38748000	38971000	37252000	34035000	32745000	42623000	25.2076	25.2159	25.1508	25.0205	24.9648	25.3451	0.0568274	0.0651065	2.34565e-05	-0.130275	-0.18602	0.194338	-0.0813049	0.536333
Q9D6S7	Ribosome-recycling factor, mitochondrial	Mrrf	sp|Q9D6S7|RRFM_MOUSE Ribosome-recycling factor, mitochondrial OS=Mus musculus GN=Mrrf PE=1 SV=1	10.3	159670	198080	156420	148010	138760	177470	17.2847	17.5957	17.2551	17.1753	17.0822	17.4372	-0.0203172	0.290673	-0.0499855	-0.129716	-0.222819	0.132165	-0.146913	0.389042
E9Q7N5;Q8R2Q4-3;Q8R2Q4-2;Q8R2Q4;Q8C1C2	Ribosome-releasing factor 2, mitochondrial	Gfm2	tr|E9Q7N5|E9Q7N5_MOUSE Ribosome-releasing factor 2, mitochondrial OS=Mus musculus GN=Gfm2 PE=1 SV=1;sp|Q8R2Q4-3|RRF2M_MOUSE Isoform 3 of Ribosome-releasing factor 2, mitochondrial OS=Mus musculus GN=Gfm2;sp|Q8R2Q4-2|RRF2M_MOUSE Isoform 2 of Ribosome-releas	8.5	800040	785000	790290	819120	802710	761450	19.6097	19.5823	19.592	19.6437	19.6145	19.5384	0.0129305	-0.014449	-0.0047595	0.0469332	0.0177372	-0.0583923	0.00418535	0.903458
Q99J25	rRNA methyltransferase 1, mitochondrial	Mrm1	sp|Q99J25|MRM1_MOUSE rRNA methyltransferase 1, mitochondrial OS=Mus musculus GN=Mrm1 PE=2 SV=2	3.8	17861	18114	18270	17686	19456	18669	14.1245	14.1448	14.1572	14.1103	14.2479	14.1884	-0.0376642	-0.0173719	-0.0050004	-0.0518692	0.0857381	0.0261676	0.0400243	0.38387
Q5ND52	rRNA methyltransferase 3, mitochondrial	Rnmtl1	sp|Q5ND52|MRM3_MOUSE rRNA methyltransferase 3, mitochondrial OS=Mus musculus GN=Mrm3 PE=2 SV=1	4.5	159930	161310	176070	172070	158140	190040	17.2871	17.2995	17.4258	17.3926	17.2708	17.5359	-0.0815472	-0.0691519	0.0571613	0.0240078	-0.0977854	0.167315	0.0623585	0.519936
Q8R127;J3QNN5;F6S0R8	Saccharopine dehydrogenase-like oxidoreductase	Sccpdh	sp|Q8R127|SCPDL_MOUSE Saccharopine dehydrogenase-like oxidoreductase OS=Mus musculus GN=Sccpdh PE=1 SV=1	44.1	3175800	3347200	3178100	2893000	3208400	2719100	21.5987	21.6745	21.5997	21.4641	21.6134	21.3747	0.0444886	0.120323	0.045533	-0.0900652	0.0592225	-0.179502	-0.14023	0.131069
Q99LB7	Sarcosine dehydrogenase, mitochondrial	Sardh	sp|Q99LB7|SARDH_MOUSE Sarcosine dehydrogenase, mitochondrial OS=Mus musculus GN=Sardh PE=1 SV=1	5.7	407560	445690	545880	366770	459540	478770	18.6367	18.7657	19.0582	18.4845	18.8098	18.869	-0.133993	-0.00496536	0.287578	-0.28613	0.0391845	0.0983268	-0.0990794	0.596957
Q9JHW4;A0A0N4SUV6;A0A0N4SWD9;A0A0N4SUU3;A0A0N4SVA4;A0A0N4SWB3	Selenocysteine-specific elongation factor	Eefsec	sp|Q9JHW4|SELB_MOUSE Selenocysteine-specific elongation factor OS=Mus musculus GN=Eefsec PE=1 SV=2;tr|A0A0N4SUV6|A0A0N4SUV6_MOUSE Selenocysteine-specific elongation factor OS=Mus musculus GN=Eefsec PE=1 SV=1	32.6	4547300	4727700	4910400	4652100	4761700	4504400	22.1166	22.1727	22.2274	22.1495	22.183	22.1029	-0.0421036	0.0140247	0.0687267	-0.00923173	0.0243629	-0.0557789	-0.0270985	0.530799
Q9DBC0	Selenoprotein O	Selo	sp|Q9DBC0|SELO_MOUSE Selenoprotein O OS=Mus musculus GN=Selenoo PE=1 SV=4	9.6	351550	369940	366370	320530	348580	331800	18.4234	18.4969	18.4829	18.2901	18.4111	18.34	0.0159656	0.089527	0.0755371	-0.117305	0.00372552	-0.0674504	-0.120686	0.0444916
Q91XH5;G3UXX3;Q64105;G3UZ79	Sepiapterin reductase	Spr	tr|Q91XH5|Q91XH5_MOUSE Sepiapterin reductase OS=Mus musculus GN=Spr PE=1 SV=1;tr|G3UXX3|G3UXX3_MOUSE Sepiapterin reductase OS=Mus musculus GN=Spr PE=1 SV=1;sp|Q64105|SPRE_MOUSE Sepiapterin reductase OS=Mus musculus GN=Spr PE=1 SV=1	56.5	7366500	7832000	7298100	7532000	7492600	7765800	22.8125	22.9009	22.7991	22.8446	22.837	22.8887	-0.0346065	0.0537949	-0.0480649	-0.00255283	-0.0101194	0.0415487	0.019251	0.619088
Q9EP89;A0A1L1SVF9	Serine beta-lactamase-like protein LACTB, mitochondrial	Lactb	sp|Q9EP89|LACTB_MOUSE Serine beta-lactamase-like protein LACTB, mitochondrial OS=Mus musculus GN=Lactb PE=1 SV=1;tr|A0A1L1SVF9|A0A1L1SVF9_MOUSE Serine beta-lactamase-like protein LACTB, mitochondrial OS=Mus musculus GN=Lactb PE=1 SV=1	9.1	1504800	1614200	1844800	1710100	1548900	1445300	20.5211	20.6224	20.815	20.7056	20.5628	20.4629	-0.0938531	0.00739448	0.20004	0.0906558	-0.0521809	-0.152056	-0.0757206	0.533675
Q3TFD0;Q9CZN7	Serine hydroxymethyltransferase	Shmt2	tr|Q3TFD0|Q3TFD0_MOUSE Serine hydroxymethyltransferase OS=Mus musculus GN=Shmt2 PE=1 SV=1;tr|Q9CZN7|Q9CZN7_MOUSE Serine hydroxymethyltransferase OS=Mus musculus GN=Shmt2 PE=1 SV=1	59.1	51892000	52378000	49881000	50677000	49272000	43091000	25.629	25.6425	25.572	25.5948	25.5543	25.3609	0.0701039	0.0835528	0.0130822	0.0359229	-0.00464017	-0.198022	-0.111159	0.214127
P50431;G3UZ26;G3UYY1;G3UZZ9	Serine hydroxymethyltransferase, cytosolic;Serine hydroxymethyltransferase	Shmt1	sp|P50431|GLYC_MOUSE Serine hydroxymethyltransferase, cytosolic OS=Mus musculus GN=Shmt1 PE=1 SV=3;tr|G3UZ26|G3UZ26_MOUSE Serine hydroxymethyltransferase, cytosolic (Fragment) OS=Mus musculus GN=Shmt1 PE=1 SV=1;tr|G3UYY1|G3UYY1_MOUSE Serine hydroxymethyltr	47.1	11383000	11706000	12575000	11877000	11871000	12418000	23.4404	23.4807	23.5841	23.5017	23.5009	23.5659	-0.0719079	-0.0315405	0.0717697	-0.0106182	-0.0113472	0.0536441	0.0211191	0.682069
P97363	Serine palmitoyltransferase 2	Sptlc2	sp|P97363|SPTC2_MOUSE Serine palmitoyltransferase 2 OS=Mus musculus GN=Sptlc2 PE=1 SV=2	38.2	4795900	4921700	4969700	5083300	4855600	4740400	22.1934	22.2307	22.2447	22.2773	22.2112	22.1766	-0.0289552	0.00839992	0.022402	0.0550086	-0.0111072	-0.045748	-0.0012311	0.972275
Q9JIY5;D3YX27;F6TCV0;D3YX28;F6XUR8;S4R1B3;S4R1A8;A2RT60	Serine protease HTRA2, mitochondrial	Htra2	sp|Q9JIY5|HTRA2_MOUSE Serine protease HTRA2, mitochondrial OS=Mus musculus GN=Htra2 PE=1 SV=2;tr|D3YX27|D3YX27_MOUSE Serine protease HTRA2, mitochondrial OS=Mus musculus GN=Htra2 PE=1 SV=1;tr|F6TCV0|F6TCV0_MOUSE Serine protease HTRA2, mitochondrial (Fragme	24.7	9903600	9073100	8943300	9795400	9411500	7756300	23.2395	23.1132	23.0924	23.2237	23.166	22.8869	0.119244	-0.00711337	-0.0279017	0.103395	0.0457157	-0.23334	-0.0561527	0.64725
Q9JJL8;A0A140LIM8	Serine--tRNA ligase, mitochondrial	Sars2	sp|Q9JJL8|SYSM_MOUSE Serine--tRNA ligase, mitochondrial OS=Mus musculus GN=Sars2 PE=1 SV=2	12.4	476460	466660	466840	440240	445620	423240	18.862	18.832	18.8326	18.7479	18.7655	18.6911	0.0734826	0.0434993	0.0440556	-0.0405823	-0.0230586	-0.0973966	-0.107358	0.0118976
Q8BX10-2	Serine/threonine-protein phosphatase PGAM5, mitochondrial	Pgam5	sp|Q8BX10-2|PGAM5_MOUSE Isoform 2 of Serine/threonine-protein phosphatase PGAM5, mitochondrial OS=Mus musculus GN=Pgam5	41.5	7989200	7900600	7392700	7358300	7393900	7158000	22.9296	22.9135	22.8177	22.8109	22.8179	22.7711	0.0861545	0.0700657	-0.0257952	-0.032524	-0.025561	-0.07234	-0.08695	0.0832567
Q8BX10;A0A0G2JG95	Serine/threonine-protein phosphatase PGAM5, mitochondrial	Pgam5	sp|Q8BX10|PGAM5_MOUSE Serine/threonine-protein phosphatase PGAM5, mitochondrial OS=Mus musculus GN=Pgam5 PE=1 SV=1;tr|A0A0G2JG95|A0A0G2JG95_MOUSE Serine/threonine-protein phosphatase PGAM5, mitochondrial (Fragment) OS=Mus musculus GN=Pgam5 PE=1 SV=1	41.7	108020	103650	99757	98671	96033	170620	16.7209	16.6614	16.6061	16.5903	16.5512	17.3804	-0.0308008	-0.0903791	-0.145609	-0.161401	-0.200497	0.628688	0.177859	0.549063
Q07417	Short-chain specific acyl-CoA dehydrogenase, mitochondrial	Acads	sp|Q07417|ACADS_MOUSE Short-chain specific acyl-CoA dehydrogenase, mitochondrial OS=Mus musculus GN=Acads PE=1 SV=2	43.2	8782200	9159000	9505100	8093000	8760500	9088100	23.0662	23.1268	23.1803	22.9482	23.0626	23.1155	-0.0171077	0.0435	0.0970117	-0.135016	-0.0206769	0.0322886	-0.0822693	0.238038
E9Q5L3;Q9DBL1;A0A140LHL4	Short/branched chain specific acyl-CoA dehydrogenase, mitochondrial	Acadsb	tr|E9Q5L3|E9Q5L3_MOUSE Short/branched chain-specific acyl-CoA dehydrogenase, mitochondrial OS=Mus musculus GN=Acadsb PE=1 SV=1;sp|Q9DBL1|ACDSB_MOUSE Short/branched chain specific acyl-CoA dehydrogenase, mitochondrial OS=Mus musculus GN=Acadsb PE=1 SV=1	27.5	4389700	4076000	4592700	4078600	4252400	3626400	22.0657	21.9587	22.1309	21.9596	22.0198	21.7901	0.0782043	-0.028764	0.143424	-0.027844	0.0323593	-0.19738	-0.128577	0.205532
Q99JR1	Sideroflexin-1	Sfxn1	sp|Q99JR1|SFXN1_MOUSE Sideroflexin-1 OS=Mus musculus GN=Sfxn1 PE=1 SV=3	41.9	8230400	8021500	7760300	7840200	7527500	7795600	22.9725	22.9354	22.8877	22.9025	22.8437	22.8942	0.0665178	0.0294273	-0.0183323	-0.00355427	-0.0622739	-0.0117847	-0.0517419	0.166766
Q925N2	Sideroflexin-2	Sfxn2	sp|Q925N2|SFXN2_MOUSE Sideroflexin-2 OS=Mus musculus GN=Sfxn2 PE=1 SV=1	9	66263	65832	70541	50440	62355	65841	16.0159	16.0065	16.1062	15.6223	15.9282	16.0067	0.0682845	0.05887	0.158543	-0.325351	-0.0194138	0.0590672	-0.190465	0.192031
Q91V61-2;Q91V61;Q3U4F0	Sideroflexin-3	Sfxn3	sp|Q91V61-2|SFXN3_MOUSE Isoform 2 of Sideroflexin-3 OS=Mus musculus GN=Sfxn3;sp|Q91V61|SFXN3_MOUSE Sideroflexin-3 OS=Mus musculus GN=Sfxn3 PE=1 SV=1;tr|Q3U4F0|Q3U4F0_MOUSE Sideroflexin-3 OS=Mus musculus GN=Sfxn3 PE=1 SV=1	59.4	7382900	7236700	7663900	6093100	6637200	6041600	22.8158	22.7869	22.8696	22.5387	22.6621	22.5265	0.115808	0.0869519	0.169699	-0.161204	-0.0378053	-0.173449	-0.248305	0.00748098
Q8R2K3;Q9CYR0;D3Z3Y3	Single-stranded DNA-binding protein;Single-stranded DNA-binding protein, mitochondrial	Ssbp1	tr|Q8R2K3|Q8R2K3_MOUSE Single-stranded DNA binding protein 1 OS=Mus musculus GN=Ssbp1 PE=1 SV=1;sp|Q9CYR0|SSBP_MOUSE Single-stranded DNA-binding protein, mitochondrial OS=Mus musculus GN=Ssbp1 PE=1 SV=1	55.4	7250900	7661300	7585200	6770100	6823900	7988800	22.7897	22.8692	22.8548	22.6907	22.7022	22.9295	-0.0162881	0.0631411	0.0487391	-0.115271	-0.103852	0.123531	-0.063728	0.478022
Q8BGP6-2;Q8BGP6;A0A0G2JF69	Solute carrier family 25 member 40	Slc25a40	sp|Q8BGP6-2|S2540_MOUSE Isoform 2 of Solute carrier family 25 member 40 OS=Mus musculus GN=Slc25a40;sp|Q8BGP6|S2540_MOUSE Solute carrier family 25 member 40 OS=Mus musculus GN=Slc25a40 PE=1 SV=1	12.4	684000	692000	808150	722980	732120	604930	19.3836	19.4004	19.6243	19.4636	19.4817	19.2064	-0.0430363	-0.0262606	0.197591	0.0369231	0.0550475	-0.220264	-0.0855291	0.508634
Q9CQS4	Solute carrier family 25 member 46	Slc25a46	sp|Q9CQS4|S2546_MOUSE Solute carrier family 25 member 46 OS=Mus musculus GN=Slc25a46 PE=1 SV=1	20.8	487160	495850	507680	506060	473470	452470	18.894	18.9195	18.9536	18.9489	18.8529	18.7875	0.00129194	0.0268	0.0608157	0.0562047	-0.0398307	-0.105282	-0.0592718	0.301155
A2AKW0;Q5HZI9;G3UYJ3;A2AKV9	Solute carrier family 25 member 51	Slc25a51	tr|A2AKW0|A2AKW0_MOUSE Solute carrier family 25 member 51 OS=Mus musculus GN=Slc25a51 PE=1 SV=1;sp|Q5HZI9|S2551_MOUSE Solute carrier family 25 member 51 OS=Mus musculus GN=Slc25a51 PE=1 SV=1;tr|G3UYJ3|G3UYJ3_MOUSE Solute carrier family 25 member 51 (Fragme	9.5	428450	449350	515810	434970	462530	455870	18.7088	18.7775	18.9765	18.7306	18.8192	18.7983	-0.0930217	-0.024309	0.174691	-0.0712327	0.0173984	-0.00352611	-0.0382403	0.674735
Q8BGH2	Sorting and assembly machinery component 50 homolog	Samm50	sp|Q8BGH2|SAM50_MOUSE Sorting and assembly machinery component 50 homolog OS=Mus musculus GN=Samm50 PE=1 SV=1	56.9	14527000	15157000	15676000	14185000	14584000	12861000	23.7922	23.8535	23.9021	23.7579	23.7979	23.6165	0.00556447	0.0668119	0.115385	-0.0288062	0.0112141	-0.17017	-0.125174	0.120139
Q91WK1	SPRY domain-containing protein 4	Spryd4	sp|Q91WK1|SPRY4_MOUSE SPRY domain-containing protein 4 OS=Mus musculus GN=Spryd4 PE=1 SV=1	16.4	206380	211910	189180	168000	167760	203990	17.6549	17.6931	17.5294	17.3581	17.356	17.6381	0.116658	0.154806	-0.0088859	-0.180184	-0.182247	0.099853	-0.175052	0.173801
Q9D8T7;F8WHU8;Q9D8T7-2;F7DE82	SRA stem-loop-interacting RNA-binding protein, mitochondrial	Slirp	sp|Q9D8T7|SLIRP_MOUSE SRA stem-loop-interacting RNA-binding protein, mitochondrial OS=Mus musculus GN=Slirp PE=1 SV=2;tr|F8WHU8|F8WHU8_MOUSE SRA stem-loop-interacting RNA-binding protein, mitochondrial (Fragment) OS=Mus musculus GN=Slirp PE=1 SV=1;sp|Q9D8T	76.8	3007700	3023600	2634300	2718000	2827500	3034500	21.5202	21.5278	21.329	21.3741	21.4311	21.533	0.0676809	0.0752875	-0.12356	-0.0784344	-0.0214528	0.080479	-0.0129388	0.879284
Q78PY7;Q3TJ56;E9Q3E9	Staphylococcal nuclease domain-containing protein 1	Snd1	sp|Q78PY7|SND1_MOUSE Staphylococcal nuclease domain-containing protein 1 OS=Mus musculus GN=Snd1 PE=1 SV=1;tr|Q3TJ56|Q3TJ56_MOUSE Staphylococcal nuclease domain-containing protein 1 OS=Mus musculus GN=Snd1 PE=1 SV=1	67.3	79300000	77296000	78903000	76761000	78967000	76795000	26.2408	26.2039	26.2336	26.1939	26.2347	26.1945	0.0239158	-0.0130113	0.0166751	-0.0230316	0.0178448	-0.0223927	-0.0183863	0.355606
Q99JB2;A2AG39;F6WI02;A2AG41	Stomatin-like protein 2, mitochondrial	Stoml2	sp|Q99JB2|STML2_MOUSE Stomatin-like protein 2, mitochondrial OS=Mus musculus GN=Stoml2 PE=1 SV=1;tr|A2AG39|A2AG39_MOUSE Stomatin-like protein 2, mitochondrial (Fragment) OS=Mus musculus GN=Stoml2 PE=1 SV=1;tr|F6WI02|F6WI02_MOUSE Stomatin-like protein 2, mi	58.4	5224800	5769400	4961800	4792900	4489000	5228400	22.3169	22.46	22.2424	22.1925	22.098	22.3179	0.0456553	0.188701	-0.0288569	-0.0788217	-0.173326	0.046649	-0.136999	0.203372
P38647	Stress-70 protein, mitochondrial	Hspa9	sp|P38647|GRP75_MOUSE Stress-70 protein, mitochondrial OS=Mus musculus GN=Hspa9 PE=1 SV=3	60.5	103040000	108090000	109210000	105720000	104030000	88486000	26.6186	26.6877	26.7025	26.6557	26.6324	26.3989	0.00265257	0.0716811	0.086553	0.0396964	0.0164477	-0.217031	-0.107258	0.280149
Q8K2B3;A0A1Y7VJ55	Succinate dehydrogenase [ubiquinone] flavoprotein subunit, mitochondrial	Sdha	sp|Q8K2B3|SDHA_MOUSE Succinate dehydrogenase [ubiquinone] flavoprotein subunit, mitochondrial OS=Mus musculus GN=Sdha PE=1 SV=1	57.2	48136000	49564000	51044000	46399000	46239000	48968000	25.5206	25.5628	25.6052	25.4676	25.4626	25.5453	-0.00674931	0.035427	0.0778758	-0.0597719	-0.0647554	0.0179737	-0.0710357	0.121623
Q9CQA3	Succinate dehydrogenase [ubiquinone] iron-sulfur subunit, mitochondrial	Sdhb	sp|Q9CQA3|SDHB_MOUSE Succinate dehydrogenase [ubiquinone] iron-sulfur subunit, mitochondrial OS=Mus musculus GN=Sdhb PE=1 SV=1	50.7	19606000	20556000	18950000	16905000	17169000	19576000	24.2248	24.2931	24.1757	24.0109	24.0333	24.2226	0.0647294	0.132994	0.0156321	-0.149116	-0.12676	0.0625202	-0.142237	0.13177
Q3U276	Succinate dehydrogenase assembly factor 1, mitochondrial	Sdhaf1	sp|Q3U276|SDHF1_MOUSE Succinate dehydrogenase assembly factor 1, mitochondrial OS=Mus musculus GN=Sdhaf1 PE=1 SV=1	7.6	40294	42635	32069	33966	35320	38109	15.2983	15.3798	14.9689	15.0518	15.1082	15.2178	0.127483	0.208956	-0.201902	-0.118991	-0.0625965	0.0470499	-0.0896914	0.542003
Q8C6I2-3;Q8C6I2	Succinate dehydrogenase assembly factor 2, mitochondrial	Sdhaf2	sp|Q8C6I2-3|SDHF2_MOUSE Isoform 3 of Succinate dehydrogenase assembly factor 2, mitochondrial OS=Mus musculus GN=Sdhaf2;sp|Q8C6I2|SDHF2_MOUSE Succinate dehydrogenase assembly factor 2, mitochondrial OS=Mus musculus GN=Sdhaf2 PE=1 SV=1	21.4	36428	36471	35364	45458	40193	42523	15.1528	15.1545	15.11	15.4722	15.2947	15.376	-0.107252	-0.10555	-0.150019	0.212234	0.0346441	0.115943	0.241881	0.0105453
F8WGB3;Q9CZB0	Succinate dehydrogenase cytochrome b560 subunit, mitochondrial	Sdhc	tr|F8WGB3|F8WGB3_MOUSE Succinate dehydrogenase cytochrome b560 subunit, mitochondrial OS=Mus musculus GN=Sdhc PE=1 SV=1;sp|Q9CZB0|C560_MOUSE Succinate dehydrogenase cytochrome b560 subunit, mitochondrial OS=Mus musculus GN=Sdhc PE=1 SV=1	15.6	1333600	1470000	1473000	1161800	1181400	1294500	20.3469	20.4874	20.4903	20.1479	20.1721	20.304	0.0221337	0.162624	0.165565	-0.176831	-0.152695	-0.0207973	-0.233548	0.0261326
Q8BWF0	Succinate-semialdehyde dehydrogenase, mitochondrial	Aldh5a1	sp|Q8BWF0|SSDH_MOUSE Succinate-semialdehyde dehydrogenase, mitochondrial OS=Mus musculus GN=Aldh5a1 PE=1 SV=1	11.1	274810	282970	297290	259510	245910	271020	18.0681	18.1103	18.1815	17.9854	17.9078	18.048	0.0178888	0.0601034	0.131325	-0.0647556	-0.142415	-0.00214641	-0.139545	0.056092
Q9Z2I9	Succinyl-CoA ligase [ADP-forming] subunit beta, mitochondrial	Sucla2	sp|Q9Z2I9|SUCB1_MOUSE Succinate--CoA ligase [ADP-forming] subunit beta, mitochondrial OS=Mus musculus GN=Sucla2 PE=1 SV=2	61.6	25587000	25907000	27405000	22859000	23306000	21274000	24.6089	24.6268	24.7079	24.4463	24.4742	24.3426	0.0744532	0.0923841	0.173481	-0.0881956	-0.0602564	-0.191867	-0.226879	0.010741
Q9WUM5;A0A0N4SVU4	Succinyl-CoA ligase [ADP/GDP-forming] subunit alpha, mitochondrial	Suclg1	sp|Q9WUM5|SUCA_MOUSE Succinate--CoA ligase [ADP/GDP-forming] subunit alpha, mitochondrial OS=Mus musculus GN=Suclg1 PE=1 SV=4	23.7	14236000	14480000	14546000	12353000	12447000	13313000	23.763	23.7876	23.7941	23.5584	23.5693	23.6663	0.0732566	0.0977744	0.104335	-0.131426	-0.120489	-0.0234515	-0.183578	0.00670919
Q9Z2I8-2;Q9Z2I8;A0A0N4SWD1	Succinyl-CoA ligase [GDP-forming] subunit beta, mitochondrial	Suclg2	sp|Q9Z2I8-2|SUCB2_MOUSE Isoform 2 of Succinate--CoA ligase [GDP-forming] subunit beta, mitochondrial OS=Mus musculus GN=Suclg2;sp|Q9Z2I8|SUCB2_MOUSE Succinate--CoA ligase [GDP-forming] subunit beta, mitochondrial OS=Mus musculus GN=Suclg2 PE=1 SV=3	45.8	5351000	5582600	5112900	4677100	4711600	5534900	22.3514	22.4125	22.2857	22.1572	22.1678	22.4001	0.0555958	0.116725	-0.0100709	-0.138598	-0.127996	0.104345	-0.108166	0.283161
Q9D0K2;Q3UJQ9	Succinyl-CoA:3-ketoacid coenzyme A transferase 1, mitochondrial;Succinyl-CoA:3-ketoacid-coenzyme A transferase	Oxct1	sp|Q9D0K2|SCOT1_MOUSE Succinyl-CoA:3-ketoacid coenzyme A transferase 1, mitochondrial OS=Mus musculus GN=Oxct1 PE=1 SV=1;tr|Q3UJQ9|Q3UJQ9_MOUSE Succinyl-CoA:3-ketoacid-coenzyme A transferase OS=Mus musculus GN=Oxct1 PE=1 SV=1	60.6	65451000	62764000	70422000	52286000	61196000	54389000	25.9639	25.9034	26.0695	25.6399	25.8669	25.6968	0.107156	0.046678	0.212767	-0.216835	0.0101781	-0.159944	-0.244401	0.0432489
Q9R112;F6ZKZ3;H3BLH2	Sulfide:quinone oxidoreductase, mitochondrial	Sqrdl	sp|Q9R112|SQOR_MOUSE Sulfide:quinone oxidoreductase, mitochondrial OS=Mus musculus GN=Sqor PE=1 SV=3;tr|F6ZKZ3|F6ZKZ3_MOUSE Sulfide:quinone oxidoreductase, mitochondrial OS=Mus musculus GN=Sqor PE=1 SV=1	55.8	8301700	9645100	11138000	9000700	9451500	7411900	22.985	23.2014	23.409	23.1016	23.1721	22.8214	-0.130101	0.0862887	0.293911	-0.0134703	0.0570358	-0.293664	-0.166732	0.363258
Q8R086	Sulfite oxidase, mitochondrial	Suox	sp|Q8R086|SUOX_MOUSE Sulfite oxidase, mitochondrial OS=Mus musculus GN=Suox PE=1 SV=2	14.8	1388200	1472100	1548800	1334700	1475500	1351400	20.4048	20.4894	20.5627	20.3481	20.4928	20.366	-0.0391873	0.045473	0.118748	-0.0958872	0.0488012	-0.0779479	-0.0833559	0.26562
Q3UW66;Q99J99	Sulfurtransferase;3-mercaptopyruvate sulfurtransferase	Mpst	tr|Q3UW66|Q3UW66_MOUSE Sulfurtransferase OS=Mus musculus GN=Mpst PE=1 SV=1;sp|Q99J99|THTM_MOUSE 3-mercaptopyruvate sulfurtransferase OS=Mus musculus GN=Mpst PE=1 SV=3	34	1957200	1993200	2038800	1779600	1879700	1815100	20.9004	20.9267	20.9593	20.7631	20.8421	20.7916	0.0365075	0.0628027	0.0954365	-0.100731	-0.0217813	-0.0722347	-0.129831	0.0106196
P08228	Superoxide dismutase [Cu-Zn]	Sod1	sp|P08228|SODC_MOUSE Superoxide dismutase [Cu-Zn] OS=Mus musculus GN=Sod1 PE=1 SV=2	50	20331000	21397000	22325000	22963000	21629000	18572000	24.2772	24.3509	24.4122	24.4528	24.3665	24.1466	-0.0571784	0.016549	0.0778006	0.118452	0.0321074	-0.18773	-0.0247809	0.814943
P09671	Superoxide dismutase [Mn], mitochondrial	Sod2	sp|P09671|SODM_MOUSE Superoxide dismutase [Mn], mitochondrial OS=Mus musculus GN=Sod2 PE=1 SV=3	33.3	16087000	16571000	15603000	13426000	13733000	15699000	23.9394	23.9822	23.8953	23.6785	23.7111	23.9042	0.0876072	0.130373	0.0435354	-0.173259	-0.140641	0.0523846	-0.174343	0.0800185
Q9ERB0	Synaptosomal-associated protein 29	Snap29	sp|Q9ERB0|SNP29_MOUSE Synaptosomal-associated protein 29 OS=Mus musculus GN=Snap29 PE=1 SV=1	31.2	815040	987590	948870	830270	983630	993450	19.6365	19.9136	19.8559	19.6632	19.9078	19.9221	-0.179985	0.097056	0.0393542	-0.153276	0.0912595	0.105591	0.02905	0.819256
P80313;A0A0N4SV00;A0A0N4SUI8;A0A0N4SV22	T-complex protein 1 subunit eta	Cct7	sp|P80313|TCPH_MOUSE T-complex protein 1 subunit eta OS=Mus musculus GN=Cct7 PE=1 SV=1;tr|A0A0N4SV00|A0A0N4SV00_MOUSE T-complex protein 1 subunit eta OS=Mus musculus GN=Cct7 PE=1 SV=1	77.9	60943000	60800000	58722000	61766000	59441000	53411000	25.861	25.8576	25.8074	25.8803	25.825	25.6706	0.043987	0.0405978	-0.00957242	0.0633394	0.00798486	-0.146337	-0.0500083	0.485105
Q9CQU0	Thioredoxin domain-containing protein 12	Txndc12	sp|Q9CQU0|TXD12_MOUSE Thioredoxin domain-containing protein 12 OS=Mus musculus GN=Txndc12 PE=1 SV=1	67.6	9192300	9798200	9401400	7578300	9621400	11673000	23.132	23.2241	23.1644	22.8534	23.1978	23.4767	-0.0427479	0.0493429	-0.0102982	-0.3213	0.023073	0.30193	0.00246878	0.989841
Q9JMH6-2;Q9JMH6;A0A1W2P6U1;Q9D8I4;A0A0U1RPS1;A0A0U1RPC6	Thioredoxin reductase 1, cytoplasmic	Txnrd1	sp|Q9JMH6-2|TRXR1_MOUSE Isoform 2 of Thioredoxin reductase 1, cytoplasmic OS=Mus musculus GN=Txnrd1;sp|Q9JMH6|TRXR1_MOUSE Thioredoxin reductase 1, cytoplasmic OS=Mus musculus GN=Txnrd1 PE=1 SV=3	64.5	28473000	29109000	28658000	32287000	31146000	20266000	24.7631	24.795	24.7724	24.9445	24.8925	24.2726	0.0230846	0.0549554	0.032428	0.204444	0.152537	-0.467449	-0.0736454	0.750342
A0A0M3HEP9;D3Z0K8;J3QMN4;A0A0U1RPV8;A0A0U1RQA4;J3QMQ8;A0A0M3HEQ0;Q9JLT4-3;Q9JLT4-2;Q9JLT4-4;Q9JLT4	Thioredoxin reductase 2, mitochondrial	Txnrd2	tr|A0A0M3HEP9|A0A0M3HEP9_MOUSE Thioredoxin reductase 2, mitochondrial OS=Mus musculus GN=Txnrd2 PE=1 SV=1;tr|D3Z0K8|D3Z0K8_MOUSE Thioredoxin reductase 2, mitochondrial OS=Mus musculus GN=Txnrd2 PE=1 SV=3;tr|J3QMN4|J3QMN4_MOUSE Thioredoxin reductase 2, mito	10.9	894150	702590	1039200	846430	938090	841330	19.7702	19.4223	19.987	19.691	19.8394	19.6823	0.0381185	-0.309715	0.255003	-0.0410076	0.107328	-0.0497266	0.0110625	0.951856
P20108	Thioredoxin-dependent peroxide reductase, mitochondrial	Prdx3	sp|P20108|PRDX3_MOUSE Thioredoxin-dependent peroxide reductase, mitochondrial OS=Mus musculus GN=Prdx3 PE=1 SV=1	40.1	9282800	9904900	8710800	8098900	7661700	7881600	23.1461	23.2397	23.0544	22.9493	22.8692	22.9101	0.117996	0.211578	0.0262408	-0.0788385	-0.1589	-0.118076	-0.23721	0.0152227
G3UZY2;P97493;G3UX99;A2A439	Thioredoxin, mitochondrial	Txn2	tr|G3UZY2|G3UZY2_MOUSE Thioredoxin, mitochondrial (Fragment) OS=Mus musculus GN=Txn2 PE=1 SV=1;sp|P97493|THIOM_MOUSE Thioredoxin, mitochondrial OS=Mus musculus GN=Txn2 PE=1 SV=1;tr|G3UX99|G3UX99_MOUSE Thioredoxin, mitochondrial (Fragment) OS=Mus musculus G	27.7	770370	779460	614270	643100	619360	737240	19.5552	19.5721	19.2285	19.2947	19.2404	19.4918	0.158076	0.174999	-0.168603	-0.102433	-0.156698	0.0946585	-0.109648	0.463499
P52196	Thiosulfate sulfurtransferase	Tst	sp|P52196|THTR_MOUSE Thiosulfate sulfurtransferase OS=Mus musculus GN=Tst PE=1 SV=3	18.9	1054000	1092900	1201300	1109300	1079900	1039700	20.0074	20.0597	20.1962	20.0812	20.0425	19.9877	-0.0550164	-0.00272983	0.133705	0.0187584	-0.0199935	-0.0747239	-0.0506394	0.462925
Q9D0B5	Thiosulfate sulfurtransferase/rhodanese-like domain-containing protein 3	Tstd3	sp|Q9D0B5|TSTD3_MOUSE Thiosulfate sulfurtransferase/rhodanese-like domain-containing protein 3 OS=Mus musculus GN=Tstd3 PE=1 SV=1	6.4	204180	208260	202240	204830	194190	212520	17.6395	17.668	17.6257	17.6441	17.5671	17.6972	-0.000790152	0.0277541	-0.0145633	0.00379532	-0.0731628	0.0569669	-0.00826705	0.845508
Q9D0R2	Threonine--tRNA ligase, cytoplasmic	Tars	sp|Q9D0R2|SYTC_MOUSE Threonine--tRNA ligase, cytoplasmic OS=Mus musculus GN=Tars PE=1 SV=2	59.1	67912000	71112000	73188000	69683000	70632000	62038000	26.0172	26.0836	26.1251	26.0543	26.0738	25.8866	-0.0229414	0.0434851	0.0849992	0.0141988	0.033714	-0.153456	-0.0703619	0.354234
Q3UQ84;Q922A3;Q3TP97;E9Q7H6;A0A0G2JGW2;A0A0G2JFR0;A0A0G2JF63;A0A0G2JF59;A0A0G2JFT3;A0A0G2JGZ2;A0A0G2JFW1	Threonine--tRNA ligase, mitochondrial	Tars2	sp|Q3UQ84|SYTM_MOUSE Threonine--tRNA ligase, mitochondrial OS=Mus musculus GN=Tars2 PE=1 SV=1;tr|Q922A3|Q922A3_MOUSE Tars2 protein OS=Mus musculus GN=Tars2 PE=1 SV=1;tr|Q3TP97|Q3TP97_MOUSE Threonine--tRNA ligase, mitochondrial OS=Mus musculus GN=Tars2 PE=1	16.5	1912300	2011100	1990600	1882100	1887300	1946300	20.8669	20.9396	20.9248	20.8439	20.8479	20.8923	-0.0190075	0.0536685	0.038887	-0.0419731	-0.0379926	0.00641774	-0.049032	0.144233
Q9DCS3;A2A845	Trans-2-enoyl-CoA reductase, mitochondrial	Mecr	sp|Q9DCS3|MECR_MOUSE Enoyl-[acyl-carrier-protein] reductase, mitochondrial OS=Mus musculus GN=Mecr PE=1 SV=2;tr|A2A845|A2A845_MOUSE Enoyl-[acyl-carrier-protein] reductase, mitochondrial (Fragment) OS=Mus musculus GN=Mecr PE=1 SV=1	53.9	5243100	5733600	5511900	5232700	5252300	5285000	22.322	22.451	22.3941	22.3191	22.3245	22.3335	-0.0353832	0.093638	0.0367465	-0.0382477	-0.0328539	-0.0238998	-0.0633342	0.167081
Q5SSK3;B7ZCA9	Transcription elongation factor, mitochondrial	Tefm	sp|Q5SSK3|TEFM_MOUSE Transcription elongation factor, mitochondrial OS=Mus musculus GN=Tefm PE=1 SV=1;tr|B7ZCA9|B7ZCA9_MOUSE Transcription elongation factor, mitochondrial (Fragment) OS=Mus musculus GN=Tefm PE=1 SV=8	14.6	458280	512710	475060	464040	425430	531680	18.8059	18.9678	18.8578	18.8239	18.6986	19.0202	-0.0564725	0.105441	-0.00459214	-0.0384527	-0.16378	0.157856	-0.0295843	0.792238
A0A0R4J1N9;P40630-2;P40630;D3Z0F3	Transcription factor A, mitochondrial	Tfam	tr|A0A0R4J1N9|A0A0R4J1N9_MOUSE Transcription factor A, mitochondrial OS=Mus musculus GN=Tfam PE=1 SV=1;sp|P40630-2|TFAM_MOUSE Isoform Nuclear of Transcription factor A, mitochondrial OS=Mus musculus GN=Tfam;sp|P40630|TFAM_MOUSE Transcription factor A, mito	34.2	4059100	4695400	3610000	3382700	3590000	4786300	21.9527	22.1628	21.7836	21.6897	21.7756	22.1905	0.0269138	0.237002	-0.142247	-0.236071	-0.150262	0.264665	-0.0811123	0.690769
P40142;A0A286YE28;E0CY51	Transketolase	Tkt	sp|P40142|TKT_MOUSE Transketolase OS=Mus musculus GN=Tkt PE=1 SV=1;tr|A0A286YE28|A0A286YE28_MOUSE Transketolase (Fragment) OS=Mus musculus GN=Tkt PE=1 SV=1	62.8	72117000	70698000	73140000	69591000	69094000	77658000	26.1038	26.0752	26.1242	26.0524	26.0421	26.2106	0.00246186	-0.0262081	0.0227831	-0.0489768	-0.0593171	0.109257	0.000642105	0.991457
Q91YJ5;Q5M6W7;Q5M6W8;F6RR02	Translation initiation factor IF-2, mitochondrial	Mtif2	sp|Q91YJ5|IF2M_MOUSE Translation initiation factor IF-2, mitochondrial OS=Mus musculus GN=Mtif2 PE=1 SV=2	9.9	1046600	1085900	1118200	1009000	985310	1036800	19.9973	20.0505	20.0927	19.9445	19.9102	19.9837	0.000794653	0.0539757	0.0962627	-0.0519893	-0.0862659	-0.0127779	-0.100689	0.0445455
Q9CZD5	Translation initiation factor IF-3, mitochondrial	Mtif3	sp|Q9CZD5|IF3M_MOUSE Translation initiation factor IF-3, mitochondrial OS=Mus musculus GN=Mtif3 PE=1 SV=1	10.5	4403	3457.8	4131.2	3846.9	4494.8	3740.3	12.1043	11.7556	12.0123	11.9095	12.134	11.8689	0.140152	-0.20848	0.048226	-0.0546386	0.169922	-0.0951809	0.0134017	0.924567
Q8K0Z7	Translational activator of cytochrome c oxidase 1	Taco1	sp|Q8K0Z7|TACO1_MOUSE Translational activator of cytochrome c oxidase 1 OS=Mus musculus GN=Taco1 PE=1 SV=1	34.4	2145400	2223200	2158500	1990800	2126500	2119600	21.0328	21.0842	21.0416	20.9249	21.02	21.0154	0.0129909	0.064382	0.0217733	-0.0949075	0.000225077	-0.00446375	-0.0660974	0.130253
P50637;A0A140LIU9	Translocator protein	Tspo	sp|P50637|TSPO_MOUSE Translocator protein OS=Mus musculus GN=Tspo PE=1 SV=1;tr|A0A140LIU9|A0A140LIU9_MOUSE Translocator protein (Fragment) OS=Mus musculus GN=Tspo PE=1 SV=2	8.3	3224900	3462900	3420900	2807400	2866100	2665900	21.6208	21.7235	21.7059	21.4208	21.4507	21.3462	0.0761615	0.178888	0.161283	-0.123858	-0.0940039	-0.19847	-0.277555	0.00333808
Q8BK08;E9Q933;Z4YN74	Transmembrane protein 11, mitochondrial	Tmem11	sp|Q8BK08|TMM11_MOUSE Transmembrane protein 11, mitochondrial OS=Mus musculus GN=Tmem11 PE=1 SV=1;tr|E9Q933|E9Q933_MOUSE Transmembrane protein 11, mitochondrial OS=Mus musculus GN=Tmem11 PE=1 SV=1;tr|Z4YN74|Z4YN74_MOUSE Transmembrane protein 11, mitochondr	22.6	2651900	2748600	2459400	2423400	2232000	2304200	21.3386	21.3903	21.2299	21.2086	21.0899	21.1358	0.106415	0.158086	-0.00230448	-0.0235783	-0.142274	-0.0963449	-0.174798	0.0405221
Q9D8Y1	Transmembrane protein 126A	Tmem126a	sp|Q9D8Y1|T126A_MOUSE Transmembrane protein 126A OS=Mus musculus GN=Tmem126a PE=1 SV=1	4.6	245490	227380	201110	227320	195580	238000	17.9053	17.7947	17.6176	17.7944	17.5774	17.8606	0.146964	0.0364054	-0.140715	0.0360247	-0.180941	0.102262	-0.0284365	0.823929
Q9CQN6	Transmembrane protein 14C	Tmem14c	sp|Q9CQN6|TM14C_MOUSE Transmembrane protein 14C OS=Mus musculus GN=Tmem14c PE=1 SV=1	9.6	105410	109530	107030	104650	106430	115330	16.6857	16.741	16.7077	16.6752	16.6995	16.8154	-0.0350879	0.0202264	-0.0130844	-0.0455274	-0.0211948	0.0946682	0.0186307	0.707041
A0A1L1SSA8;Q91XE8	Transmembrane protein 205	Tmem205	tr|A0A1L1SSA8|A0A1L1SSA8_MOUSE Transmembrane protein 205 (Fragment) OS=Mus musculus GN=Tmem205 PE=1 SV=1;sp|Q91XE8|TM205_MOUSE Transmembrane protein 205 OS=Mus musculus GN=Tmem205 PE=1 SV=1	9.8	103220	100730	110970	97893	95900	101260	16.6554	16.6201	16.7598	16.5789	16.5492	16.6277	0.0235008	-0.0117283	0.127948	-0.0529441	-0.082619	-0.00415734	-0.093147	0.122975
Q4VAE3	Transmembrane protein 65	Tmem65	sp|Q4VAE3|TMM65_MOUSE Transmembrane protein 65 OS=Mus musculus GN=Tmem65 PE=1 SV=1	15	633480	614460	593900	556230	600320	556600	19.2729	19.229	19.1799	19.0853	19.1954	19.0863	0.0981503	0.0541704	0.0050713	-0.0894672	0.020583	-0.0885078	-0.104928	0.0817025
Q8JZU2;F6VVY4	Tricarboxylate transport protein, mitochondrial	Slc25a1	sp|Q8JZU2|TXTP_MOUSE Tricarboxylate transport protein, mitochondrial OS=Mus musculus GN=Slc25a1 PE=1 SV=1;tr|F6VVY4|F6VVY4_MOUSE Tricarboxylate transport protein, mitochondrial (Fragment) OS=Mus musculus GN=Slc25a1 PE=1 SV=1	36.7	12101000	12165000	12486000	10733000	10518000	11719000	23.5286	23.5362	23.5738	23.3556	23.3264	23.4823	0.0614701	0.0690801	0.106655	-0.111603	-0.140796	0.0151933	-0.158137	0.0338343
Q8BMS1	Trifunctional enzyme subunit alpha, mitochondrial;Long-chain enoyl-CoA hydratase;Long chain 3-hydroxyacyl-CoA dehydrogenase	Hadha	sp|Q8BMS1|ECHA_MOUSE Trifunctional enzyme subunit alpha, mitochondrial OS=Mus musculus GN=Hadha PE=1 SV=1	54.4	45364000	45901000	47950000	41217000	42320000	40161000	25.435	25.452	25.515	25.2967	25.3348	25.2593	0.0528848	0.0698625	0.132868	-0.0854236	-0.0473235	-0.122868	-0.17041	0.00644699
Q99JY0;D3YXU1	Trifunctional enzyme subunit beta, mitochondrial;3-ketoacyl-CoA thiolase	Hadhb	sp|Q99JY0|ECHB_MOUSE Trifunctional enzyme subunit beta, mitochondrial OS=Mus musculus GN=Hadhb PE=1 SV=1	43.8	22556000	22904000	25063000	20290000	21328000	20460000	24.427	24.4491	24.5791	24.2743	24.3462	24.2863	0.0333456	0.055434	0.185394	-0.119397	-0.0474169	-0.107359	-0.182782	0.0251568
Q91ZE0	Trimethyllysine dioxygenase, mitochondrial	Tmlhe	sp|Q91ZE0|TMLH_MOUSE Trimethyllysine dioxygenase, mitochondrial OS=Mus musculus GN=Tmlhe PE=1 SV=2	16.2	994150	1105000	1105100	939060	1060800	1153600	19.9231	20.0756	20.0757	19.8409	20.0167	20.1377	-0.0885218	0.0639891	0.0641196	-0.170768	0.00509539	0.126086	-0.0263912	0.805017
P17751;H7BXC3	Triosephosphate isomerase	Tpi1	sp|P17751|TPIS_MOUSE Triosephosphate isomerase OS=Mus musculus GN=Tpi1 PE=1 SV=4;tr|H7BXC3|H7BXC3_MOUSE Triosephosphate isomerase OS=Mus musculus GN=Tpi1 PE=1 SV=1	62.5	67426000	64631000	64249000	63828000	64182000	67935000	26.0068	25.9457	25.9372	25.9277	25.9357	26.0177	0.0450186	-0.0160601	-0.0246124	-0.034097	-0.0261177	0.0558686	-0.00289737	0.93998
E9QKG3;Q9CWH5;A0A1L1SSB7;A0A1L1SQZ0;A0A1L1SVA9;Q9CWH5-2	tRNA (guanine(10)-N2)-methyltransferase homolog	Trmt11	tr|E9QKG3|E9QKG3_MOUSE tRNA (guanine(10)-N2)-methyltransferase homolog OS=Mus musculus GN=Trmt11 PE=1 SV=1;sp|Q9CWH5|TRM11_MOUSE tRNA (guanine(10)-N2)-methyltransferase homolog OS=Mus musculus GN=Trmt11 PE=1 SV=1	14.8	720220	728110	826650	724260	744200	756180	19.4581	19.4738	19.6569	19.4661	19.5053	19.5284	-0.0566954	-0.0409767	0.142144	-0.0486254	-0.00944269	0.0135966	-0.0296476	0.678143
H3BKS8;E9PWD4;A0A0R4IZW7;Q3TX08;H3BK68;D3Z413;H3BL70;H3BKB8;H3BKV3;G3V019;D6RFC0;D6RG86	tRNA (guanine(26)-N(2))-dimethyltransferase	Trmt1	tr|H3BKS8|H3BKS8_MOUSE tRNA (guanine(26)-N(2))-dimethyltransferase OS=Mus musculus GN=Trmt1 PE=1 SV=1;tr|E9PWD4|E9PWD4_MOUSE tRNA (guanine(26)-N(2))-dimethyltransferase OS=Mus musculus GN=Trmt1 PE=1 SV=1;tr|A0A0R4IZW7|A0A0R4IZW7_MOUSE tRNA (guanine(26)-N(2	23	2308300	2388400	2347600	2555100	2438000	2436100	21.1384	21.1876	21.1628	21.2849	21.2173	21.2161	-0.0627881	-0.0135744	-0.0384322	0.0837609	0.0160793	0.0149545	0.0765298	0.0462435
H7BX59;Q9WU56-2;Q9WU56-3;Q9WU56;Q9WU56-4;D3YWU8;D3Z092	tRNA pseudouridine synthase;tRNA pseudouridine synthase A, mitochondrial	Pus1	tr|H7BX59|H7BX59_MOUSE tRNA pseudouridine synthase OS=Mus musculus GN=Pus1 PE=1 SV=1;sp|Q9WU56-2|TRUA_MOUSE Isoform 2 of tRNA pseudouridine synthase A OS=Mus musculus GN=Pus1;sp|Q9WU56-3|TRUA_MOUSE Isoform 3 of tRNA pseudouridine synthase A OS=Mus musculus	35.6	4925500	5237800	5142900	5562600	4966500	4905000	22.2318	22.3205	22.2942	22.4073	22.2438	22.2258	-0.0554057	0.0332851	0.00690622	0.120083	-0.0434464	-0.0614227	0.0101429	0.880732
Q9D7B1	tRNA-dihydrouridine(20) synthase [NAD(P)+]-like	Dus2	sp|Q9D7B1|DUS2L_MOUSE tRNA-dihydrouridine(20) synthase [NAD(P)+]-like OS=Mus musculus GN=Dus2 PE=1 SV=1	2.2	42001	47421	42179	46412	48771	46610	15.3581	15.5332	15.3642	15.5022	15.5737	15.5084	-0.115182	0.0599202	-0.109081	0.0288919	0.100418	0.0350336	0.109562	0.150805
Q9CQT0;Q9CY52	tRNA(His) guanylyltransferase;Probable tRNA(His) guanylyltransferase	Thg1l	tr|Q9CQT0|Q9CQT0_MOUSE tRNA(His) guanylyltransferase OS=Mus musculus GN=Thg1l PE=1 SV=1;sp|Q9CY52|THG1_MOUSE Probable tRNA(His) guanylyltransferase OS=Mus musculus GN=Thg1l PE=1 SV=1	6.3	32726	29430	30930	35795	33391	37069	14.9981	14.845	14.9167	15.1275	15.0272	15.1779	-0.0172564	-0.170406	-0.0986869	0.112064	0.0117656	0.162519	0.1909	0.0380656
Q9ERD7	Tubulin beta-3 chain	Tubb3	sp|Q9ERD7|TBB3_MOUSE Tubulin beta-3 chain OS=Mus musculus GN=Tubb3 PE=1 SV=1	38.2	813760	919110	712100	754550	762340	807990	19.6342	19.8099	19.4417	19.5253	19.5401	19.624	0.0383852	0.214019	-0.154138	-0.0706017	-0.0557836	0.0281192	-0.0655107	0.585721
Q8BYL4;E9PX65;F7BWC1	Tyrosine--tRNA ligase, mitochondrial;Tyrosine--tRNA ligase	Yars2	sp|Q8BYL4|SYYM_MOUSE Tyrosine--tRNA ligase, mitochondrial OS=Mus musculus GN=Yars2 PE=1 SV=2;tr|E9PX65|E9PX65_MOUSE Tyrosine--tRNA ligase OS=Mus musculus GN=Yars2 PE=1 SV=1	31.6	2675000	2806300	2749300	2866600	2484300	2694000	21.3511	21.4202	21.3906	21.4509	21.2444	21.3613	-0.0186615	0.0504689	0.020864	0.0811402	-0.125361	-0.00845054	-0.0351142	0.607266
A6PWX9;Q9CWU6;A6PWX5;A6PWX7;F6V305;A6PWX8;Q9CWU6-2;D6RJ83	Ubiquinol-cytochrome-c reductase complex assembly factor 1	Uqcc1	tr|A6PWX9|A6PWX9_MOUSE Ubiquinol-cytochrome-c reductase complex assembly factor 1 OS=Mus musculus GN=Uqcc1 PE=1 SV=1;sp|Q9CWU6|UQCC1_MOUSE Ubiquinol-cytochrome-c reductase complex assembly factor 1 OS=Mus musculus GN=Uqcc1 PE=1 SV=1;tr|A6PWX5|A6PWX5_MOUSE	14.1	1396700	1451000	1532400	1516100	1426600	1408200	20.4136	20.4686	20.5474	20.5319	20.4441	20.4254	-0.0582546	-0.00322926	0.0755162	0.0600881	-0.0276959	-0.0464245	-0.00935486	0.862961
Q8R1S0;D3YW66	Ubiquinone biosynthesis monooxygenase COQ6, mitochondrial	Coq6	sp|Q8R1S0|COQ6_MOUSE Ubiquinone biosynthesis monooxygenase COQ6, mitochondrial OS=Mus musculus GN=Coq6 PE=1 SV=3	12	562130	543730	572150	521560	527060	547040	19.1005	19.0525	19.126	18.9925	19.0076	19.0613	0.0437981	-0.00421531	0.0692877	-0.0642725	-0.0491385	0.00454059	-0.0725803	0.0728349
Q8BMS4	Ubiquinone biosynthesis O-methyltransferase, mitochondrial	Coq3	sp|Q8BMS4|COQ3_MOUSE Ubiquinone biosynthesis O-methyltransferase, mitochondrial OS=Mus musculus GN=Coq3 PE=1 SV=1	12.2	340870	349250	355540	356100	336780	335130	18.3789	18.4139	18.4397	18.4419	18.3614	18.3544	-0.0194956	0.0155429	0.0412947	0.0435652	-0.0369108	-0.0439964	-0.0248946	0.49443
F6SFF5;Q8K1Z0	Ubiquinone biosynthesis protein COQ9, mitochondrial	Coq9	tr|F6SFF5|F6SFF5_MOUSE Ubiquinone biosynthesis protein COQ9, mitochondrial (Fragment) OS=Mus musculus GN=Coq9 PE=1 SV=2;sp|Q8K1Z0|COQ9_MOUSE Ubiquinone biosynthesis protein COQ9, mitochondrial OS=Mus musculus GN=Coq9 PE=1 SV=1	14.8	1228100	1357900	1243200	1149600	1275000	1261300	20.228	20.3729	20.2456	20.1327	20.2821	20.2665	-0.0266394	0.11831	-0.00900898	-0.121935	0.0274299	0.0118441	-0.0551077	0.449561
Q3U5Q7	UMP-CMP kinase 2, mitochondrial	Cmpk2	sp|Q3U5Q7|CMPK2_MOUSE UMP-CMP kinase 2, mitochondrial OS=Mus musculus GN=Cmpk2 PE=1 SV=2	20.6	861980	962920	1107700	897990	886840	1257100	19.7173	19.8771	20.0791	19.7763	19.7583	20.2617	-0.19434	-0.0345785	0.167501	-0.135295	-0.153321	0.350033	0.040945	0.84418
Q9D0L4;Q9D0L4-2	Uncharacterized aarF domain-containing protein kinase 1	Adck1	sp|Q9D0L4|ADCK1_MOUSE Uncharacterized aarF domain-containing protein kinase 1 OS=Mus musculus GN=Adck1 PE=1 SV=1;sp|Q9D0L4-2|ADCK1_MOUSE Isoform 2 of Uncharacterized aarF domain-containing protein kinase 1 OS=Mus musculus GN=Adck1	10.7	284770	285770	292850	253640	270450	266030	18.1194	18.1245	18.1598	17.9524	18.045	18.0212	0.0490394	0.0540967	0.0894041	-0.117975	-0.0253959	-0.0491688	-0.12836	0.01364
E0CXW2;E9PUK2;Q80V03-2;Q80V03	Uncharacterized aarF domain-containing protein kinase 5	Adck5	tr|E0CXW2|E0CXW2_MOUSE Uncharacterized aarF domain-containing protein kinase 5 OS=Mus musculus GN=Adck5 PE=1 SV=1;tr|E9PUK2|E9PUK2_MOUSE Uncharacterized aarF domain-containing protein kinase 5 OS=Mus musculus GN=Adck5 PE=1 SV=1;sp|Q80V03-2|ADCK5_MOUSE Isof	3	87784	86392	90229	75005	76488	75844	16.4217	16.3986	16.4613	16.1947	16.2229	16.2107	0.103341	0.0802807	0.142974	-0.12363	-0.0953836	-0.107582	-0.217731	0.000408236
D3Z316;Q9CQF4	Uncharacterized protein C6orf203 homolog	1700021F05Rik	tr|D3Z316|D3Z316_MOUSE Protein 1700021F05Rik OS=Mus musculus GN=1700021F05Rik PE=1 SV=2;sp|Q9CQF4|CF203_MOUSE Uncharacterized protein C6orf203 homolog OS=Mus musculus PE=1 SV=1	18.3	1141300	1175900	1203800	1132800	1215500	1223000	20.1222	20.1653	20.1992	20.1115	20.2131	20.222	-0.049973	-0.00688573	0.0269446	-0.0607579	0.0408988	0.0497733	0.0199428	0.658668
Q78IK2	Up-regulated during skeletal muscle growth protein 5	Usmg5	sp|Q78IK2|USMG5_MOUSE Up-regulated during skeletal muscle growth protein 5 OS=Mus musculus GN=Usmg5 PE=1 SV=1	25.9	662200	665850	694450	533430	553920	718680	19.3369	19.3448	19.4055	19.0249	19.0793	19.455	0.0624901	0.0704203	0.131094	-0.249478	-0.195099	0.180573	-0.176003	0.268033
Q9JK81;F8WGG3;F7A3N3	UPF0160 protein MYG1, mitochondrial	Myg1	sp|Q9JK81|MYG1_MOUSE UPF0160 protein MYG1, mitochondrial OS=Mus musculus GN=Myg1 PE=1 SV=1;tr|F8WGG3|F8WGG3_MOUSE UPF0160 protein MYG1, mitochondrial (Fragment) OS=Mus musculus GN=Myg1 PE=1 SV=1;tr|F7A3N3|F7A3N3_MOUSE UPF0160 protein MYG1, mitochondrial (F	59.2	4756100	4583100	4978500	4620600	4872800	4550200	22.1813	22.1279	22.2473	22.1396	22.2163	22.1175	0.0096832	-0.0437721	0.0756153	-0.0320157	0.0446552	-0.0541659	-0.0276843	0.57735
E9QMK9;Q8BH86-2;Q8BH86	UPF0317 protein C14orf159 homolog, mitochondrial	9030617O03Rik	tr|E9QMK9|E9QMK9_MOUSE D-glutamate cyclase, mitochondrial OS=Mus musculus GN=Dglucy PE=1 SV=1;sp|Q8BH86-2|GLUCM_MOUSE Isoform 2 of D-glutamate cyclase, mitochondrial OS=Mus musculus GN=Dglucy;sp|Q8BH86|GLUCM_MOUSE D-glutamate cyclase, mitochondrial OS=Mus	8	414780	396620	536960	489070	414140	539580	18.662	18.5974	19.0345	18.8997	18.6598	19.0415	-0.153806	-0.218395	0.218662	0.0838885	-0.156034	0.225684	0.102359	0.591959
Q9JHF5;F6XRE6;F6ZFB8	V-type proton ATPase subunit a	Tcirg1	tr|Q9JHF5|Q9JHF5_MOUSE V-type proton ATPase subunit a OS=Mus musculus GN=Tcirg1 PE=1 SV=1	22.1	7610400	7780100	7980600	7652800	7411000	7398000	22.8595	22.8914	22.9281	22.8676	22.8212	22.8187	-0.00486929	0.0269471	0.0636556	0.00314613	-0.0431733	-0.0457063	-0.0571557	0.0874454
Q8R164	Valacyclovir hydrolase	Bphl	sp|Q8R164|BPHL_MOUSE Valacyclovir hydrolase OS=Mus musculus GN=Bphl PE=1 SV=1	21.6	519380	561360	574560	473760	545360	500420	18.9864	19.0986	19.1321	18.8538	19.0568	18.9328	-0.023656	0.0884798	0.122011	-0.15629	0.0467624	-0.0773071	-0.124557	0.166299
F6YJY2;Q3U2A8;F6Z939;F7A8L1	Valine--tRNA ligase, mitochondrial	Vars2	tr|F6YJY2|F6YJY2_MOUSE Valine--tRNA ligase, mitochondrial (Fragment) OS=Mus musculus GN=Vars2 PE=1 SV=1;sp|Q3U2A8|SYVM_MOUSE Valine--tRNA ligase, mitochondrial OS=Mus musculus GN=Vars2 PE=1 SV=2;tr|F6Z939|F6Z939_MOUSE Valine--tRNA ligase, mitochondrial (Fr	4.5	166900	147350	160320	175410	159590	183660	17.3486	17.1689	17.2906	17.4204	17.284	17.4867	0.0154299	-0.164307	-0.0425996	0.087177	-0.0491838	0.153483	0.127651	0.184815
P50544;B1AR28	Very long-chain specific acyl-CoA dehydrogenase, mitochondrial	Acadvl	sp|P50544|ACADV_MOUSE Very long-chain specific acyl-CoA dehydrogenase, mitochondrial OS=Mus musculus GN=Acadvl PE=1 SV=3;tr|B1AR28|B1AR28_MOUSE Very long-chain-specific acyl-CoA dehydrogenase, mitochondrial OS=Mus musculus GN=Acadvl PE=1 SV=1	54.3	24040000	23660000	23164000	22235000	23239000	20052000	24.5189	24.4959	24.4654	24.4063	24.47	24.2572	0.0832872	0.0603004	0.0297348	-0.0293172	0.0343983	-0.178404	-0.115548	0.149788
Q60932-2;Q60932;F2Z471	Voltage-dependent anion-selective channel protein 1	Vdac1	sp|Q60932-2|VDAC1_MOUSE Isoform Mt-VDAC1 of Voltage-dependent anion-selective channel protein 1 OS=Mus musculus GN=Vdac1;sp|Q60932|VDAC1_MOUSE Voltage-dependent anion-selective channel protein 1 OS=Mus musculus GN=Vdac1 PE=1 SV=3;tr|F2Z471|F2Z471_MOUSE Vol	84.5	47335000	48294000	50681000	44403000	44224000	36960000	25.4964	25.5253	25.5949	25.4042	25.3983	25.1395	0.069966	0.0989027	0.168504	-0.0222841	-0.0281118	-0.286977	-0.224915	0.0709361
Q60930;G3UX26;A0A286YCR8;D3YZT5;D3YUN8	Voltage-dependent anion-selective channel protein 2	Vdac2	sp|Q60930|VDAC2_MOUSE Voltage-dependent anion-selective channel protein 2 OS=Mus musculus GN=Vdac2 PE=1 SV=2;tr|G3UX26|G3UX26_MOUSE Voltage-dependent anion-selective channel protein 2 OS=Mus musculus GN=Vdac2 PE=1 SV=1;tr|A0A286YCR8|A0A286YCR8_MOUSE Voltag	66.4	36088000	38915000	40485000	35731000	34584000	28518000	25.105	25.2138	25.2709	25.0907	25.0436	24.7654	0.0234547	0.132262	0.189323	0.00911181	-0.0379597	-0.316192	-0.230026	0.110494
J3QMG3;Q60931	Voltage-dependent anion-selective channel protein 3	Vdac3	tr|J3QMG3|J3QMG3_MOUSE Voltage-dependent anion-selective channel protein 3 OS=Mus musculus GN=Vdac3 PE=1 SV=1;sp|Q60931|VDAC3_MOUSE Voltage-dependent anion-selective channel protein 3 OS=Mus musculus GN=Vdac3 PE=1 SV=1	47.5	38196000	38262000	40307000	35235000	35579000	28174000	25.1869	25.1894	25.2645	25.0705	25.0845	24.7479	0.0962943	0.098785	0.173903	-0.0201181	-0.00610134	-0.342763	-0.245988	0.0948065
Q8CC88;Q8CC88-2;Q8CC88-3	von Willebrand factor A domain-containing protein 8	Vwa8	sp|Q8CC88|VWA8_MOUSE von Willebrand factor A domain-containing protein 8 OS=Mus musculus GN=Vwa8 PE=1 SV=2;sp|Q8CC88-2|VWA8_MOUSE Isoform 2 of von Willebrand factor A domain-containing protein 8 OS=Mus musculus GN=Vwa8	11.3	3238400	3256000	3369100	3127000	3138100	3108900	21.6268	21.6347	21.6839	21.5763	21.5815	21.568	0.0149779	0.0227974	0.0720599	-0.0355241	-0.030412	-0.0438991	-0.0732235	0.0160972
Q9CYF5	Williams-Beuren syndrome chromosomal region 16 protein homolog	Wbscr16	sp|Q9CYF5|RCC1L_MOUSE RCC1-like G exchanging factor-like protein OS=Mus musculus GN=Rcc1l PE=2 SV=1	3.5	244450	237330	226340	236380	251000	272990	17.8992	17.8565	17.7881	17.8507	17.9373	18.0585	0.000777923	-0.041867	-0.11027	-0.0476535	0.0389259	0.160087	0.100906	0.21406
Q80Y81-2;Q80Y81;B1ATP7;B1ATP9	Zinc phosphodiesterase ELAC protein 2	Elac2	sp|Q80Y81-2|RNZ2_MOUSE Isoform 2 of Zinc phosphodiesterase ELAC protein 2 OS=Mus musculus GN=Elac2;sp|Q80Y81|RNZ2_MOUSE Zinc phosphodiesterase ELAC protein 2 OS=Mus musculus GN=Elac2 PE=1 SV=1;tr|B1ATP7|B1ATP7_MOUSE Zinc phosphodiesterase ELAC protein 2 OS	33.5	5389300	5556100	5392500	5660800	5478500	5387100	22.3617	22.4056	22.3625	22.4326	22.3853	22.3611	-0.0231388	0.0208358	-0.0222825	0.0477692	0.000544195	-0.0237279	0.0163903	0.555699
F8WHL1;Q5IRJ6;Q5IRJ6-2	Zinc transporter 9	Slc30a9	tr|F8WHL1|F8WHL1_MOUSE Zinc transporter 9 OS=Mus musculus GN=Slc30a9 PE=1 SV=1;sp|Q5IRJ6|ZNT9_MOUSE Zinc transporter 9 OS=Mus musculus GN=Slc30a9 PE=1 SV=2;sp|Q5IRJ6-2|ZNT9_MOUSE Isoform 2 of Zinc transporter 9 OS=Mus musculus GN=Slc30a9	3.7	133180	137750	138090	131950	149670	138460	17.023	17.0717	17.0752	17.0096	17.1914	17.0791	-0.0520033	-0.0033284	0.000228133	-0.0653894	0.116404	0.00408854	0.0367357	0.544759
Q8BGC4	Zinc-binding alcohol dehydrogenase domain-containing protein 2	Zadh2	sp|Q8BGC4|PTGR3_MOUSE Prostaglandin reductase-3 OS=Mus musculus GN=Zadh2 PE=1 SV=1	35	4938900	4822000	5006500	4535400	4668800	4589900	22.2358	22.2012	22.2554	22.1128	22.1546	22.13	0.0541284	0.0195703	0.073741	-0.0688316	-0.0270096	-0.0515986	-0.0982932	0.00788993
E9Q7L0		Ogdhl	tr|E9Q7L0|E9Q7L0_MOUSE Oxoglutarate dehydrogenase-like OS=Mus musculus GN=Ogdhl PE=1 SV=1	17.1	1077000	1364000	1108500	867390	943630	952670	20.0386	20.3794	20.0802	19.7263	19.8479	19.8616	0.0495907	0.390416	0.0911813	-0.262675	-0.141134	-0.127379	-0.354125	0.037572
Q91X76		Nt5dc2	tr|Q91X76|Q91X76_MOUSE 5-nucleotidase domain-containing 2 OS=Mus musculus GN=Nt5dc2 PE=1 SV=1	50	3394100	3762000	3534200	3043500	3204900	3359300	21.6946	21.8431	21.753	21.5373	21.6118	21.6797	0.00801508	0.156486	0.0663697	-0.149283	-0.0747346	-0.00685335	-0.153914	0.0612766
D3Z494;G5E895;S4R2G9		Akr1b10	tr|D3Z494|D3Z494_MOUSE Aldo-keto reductase family 1, member B10 (aldose reductase) OS=Mus musculus GN=Akr1b10 PE=1 SV=1;tr|G5E895|G5E895_MOUSE Aldo-keto reductase family 1, member B10 (aldose reductase) OS=Mus musculus GN=Akr1b10 PE=1 SV=1	16.7	73451	80521	68299	63837	63291	73046	16.1645	16.2971	16.0596	15.9621	15.9497	16.1565	0.0662471	0.19883	-0.0386706	-0.136142	-0.148535	0.0582702	-0.150938	0.190801
Q3V460		Gm561	tr|Q3V460|Q3V460_MOUSE Gene model 561, (NCBI) OS=Mus musculus GN=Smim26 PE=1 SV=1	22.4	161140	158230	152310	143730	143230	139030	17.298	17.2717	17.2167	17.133	17.128	17.085	0.109241	0.0829499	0.0279374	-0.0557121	-0.0607396	-0.103677	-0.146752	0.00664737
Q3U422;Q8BK30		Ndufv3	tr|Q3U422|Q3U422_MOUSE NADH dehydrogenase [ubiquinone] flavoprotein 3, mitochondrial OS=Mus musculus GN=Ndufv3 PE=1 SV=1	25.6	2841500	2959500	3150900	2500000	2807800	2915200	21.4382	21.4969	21.5873	21.2535	21.421	21.4752	-0.00713616	0.0515646	0.141975	-0.191861	-0.0243487	0.029806	-0.124269	0.193402
Q8R5L1		C1qbp	tr|Q8R5L1|Q8R5L1_MOUSE Complement component 1 Q subcomponent-binding protein, mitochondrial OS=Mus musculus GN=C1qbp PE=1 SV=1	61.3	5409600	5886200	5756900	5455800	5112800	5513100	22.3671	22.4889	22.4569	22.3794	22.2857	22.3944	-0.0282979	0.0935168	0.0614724	-0.016029	-0.109706	-0.000956023	-0.0844608	0.165542
Q3V117;Q3TS02		Acly	tr|Q3V117|Q3V117_MOUSE ATP-citrate synthase OS=Mus musculus GN=Acly PE=1 SV=1	54.5	74709000	74061000	73534000	72058000	68165000	72351000	26.1548	26.1422	26.1319	26.1027	26.0225	26.1085	0.044347	0.031779	0.0214764	-0.00777644	-0.0879039	-0.00192209	-0.0650683	0.0846008
E9Q6P5;A0A1Y7VL44		Ttc7b	sp|E9Q6P5|TTC7B_MOUSE Tetratricopeptide repeat protein 7B OS=Mus musculus GN=Ttc7b PE=1 SV=1;tr|A0A1Y7VL44|A0A1Y7VL44_MOUSE Tetratricopeptide repeat protein 7B OS=Mus musculus GN=Ttc7b PE=1 SV=1	1.9	53074	54778	56723	52967	57010	57952	15.6957	15.7413	15.7916	15.6928	15.7989	15.8226	-0.0614452	-0.0158539	0.0344833	-0.0643567	0.0417645	0.065408	0.0285438	0.588367
Q8BYU9;Q3U1C4		Secisbp2	tr|Q8BYU9|Q8BYU9_MOUSE SECIS-binding protein 2 OS=Mus musculus GN=Secisbp2 PE=1 SV=1;tr|Q3U1C4|Q3U1C4_MOUSE MCG1271 OS=Mus musculus GN=Secisbp2 PE=1 SV=1	6.3	5712100	5985500	7269100	6154300	6678000	6528200	22.4456	22.513	22.7933	22.5532	22.671	22.6383	-0.156806	-0.0893559	0.190949	-0.0492329	0.0685884	0.0358576	0.0368088	0.759139
F6U2C2;F6UTV7		Atxn2	tr|F6U2C2|F6U2C2_MOUSE Ataxin-2 (Fragment) OS=Mus musculus GN=Atxn2 PE=1 SV=1	29.7	233590	216040	221140	224200	243070	223890	17.8336	17.7209	17.7546	17.7744	17.891	17.7724	0.0424476	-0.0702324	-0.0365709	-0.0167446	0.099841	-0.0187408	0.0429037	0.451612
Q504M2		Pdp2	tr|Q504M2|Q504M2_MOUSE MCG53395 OS=Mus musculus GN=Pdp2 PE=1 SV=1	1.3	128900	150800	137000	149350	134350	149070	16.9759	17.2023	17.0638	17.1883	17.0356	17.1856	-0.132706	0.0936784	-0.0447821	0.0797392	-0.0729617	0.0770319	0.055873	0.537689
Q3U4S0;F6VV40;V9GX56;V9GXP9;V9GXL0		Pank2	tr|Q3U4S0|Q3U4S0_MOUSE Pantothenate kinase 2 OS=Mus musculus GN=Pank2 PE=1 SV=1;tr|F6VV40|F6VV40_MOUSE Pantothenate kinase 2 (Fragment) OS=Mus musculus GN=Pank2 PE=1 SV=1	17.6	492350	490550	565310	527970	529900	552600	18.9093	18.904	19.1087	19.0101	19.0154	19.0759	-0.0945721	-0.0998562	0.104786	0.00619957	0.0114637	0.0719792	0.0597617	0.444833
E9Q2I3		Ppm1m	tr|E9Q2I3|E9Q2I3_MOUSE Protein phosphatase 1M OS=Mus musculus GN=Ppm1m PE=1 SV=1	2.8	24415	19672	26199	24062	22037	27060	14.5755	14.2639	14.6772	14.5545	14.4276	14.7239	0.0383895	-0.273235	0.140134	0.0173783	-0.10945	0.186784	0.063141	0.697465
Q9CQ43;Q8VCG1		Dut	tr|Q9CQ43|Q9CQ43_MOUSE Deoxyuridine triphosphatase OS=Mus musculus GN=Dut PE=1 SV=1;tr|Q8VCG1|Q8VCG1_MOUSE Deoxyuridine triphosphatase OS=Mus musculus GN=Dut PE=1 SV=1	73.5	13545000	14063000	13390000	14603000	13128000	18874000	23.6913	23.7454	23.6747	23.7998	23.6461	24.1699	-0.0965951	-0.0424511	-0.1132	0.0119093	-0.141708	0.382045	0.168164	0.34418
S4R2K0		Pdf	tr|S4R2K0|S4R2K0_MOUSE Peptide deformylase OS=Mus musculus GN=Pdf PE=1 SV=1	8.7	28382	27815	28498	30196	31049	36025	14.7927	14.7636	14.7986	14.8821	14.9223	15.1367	-0.0899575	-0.119071	-0.0840731	-0.000576335	0.039613	0.254065	0.195401	0.0704915
F6V8M6		Atxn2	tr|F6V8M6|F6V8M6_MOUSE Ataxin-2 (Fragment) OS=Mus musculus GN=Atxn2 PE=1 SV=2	18.1	18284	20838	21657	24318	21179	25415	14.1583	14.3469	14.4025	14.5697	14.3703	14.6334	-0.255247	-0.0666117	-0.0109951	0.156196	-0.0431941	0.219852	0.221902	0.109951
P47877;D3YU40	Insulin-like growth factor-binding protein 2	Igfbp2	sp|P47877|IBP2_MOUSE Insulin-like growth factor-binding protein 2 OS=Mus musculus GN=Igfbp2 PE=2 SV=2	25.6	1877700	1160300	2096600	752180	1728500	756700	20.8405	20.1461	20.9996	19.5207	20.7211	19.5294	0.547637	-0.146832	0.706722	-0.77218	0.428191	-0.763537	-0.738351	0.196639
O70456	14-3-3 protein sigma	Sfn	sp|O70456|1433S_MOUSE 14-3-3 protein sigma OS=Mus musculus GN=Sfn PE=1 SV=2	49.2	18549000	10103000	15676000	9286400	12265000	7584800	24.1448	23.2683	23.9021	23.1467	23.548	22.8547	0.667407	-0.20915	0.424623	-0.330743	0.0706132	-0.622751	-0.588587	0.148732
Q9D4E6	Polyadenylate-binding protein	Pabpc6	tr|Q9D4E6|Q9D4E6_MOUSE Polyadenylate-binding protein OS=Mus musculus GN=Pabpc6 PE=1 SV=1	19.8	666600	581310	517170	357830	387690	446080	19.3465	19.1489	18.9803	18.4489	18.5645	18.7669	0.470447	0.272933	0.104264	-0.4271	-0.311471	-0.109072	-0.565096	0.0159644
Q9D1D6	Collagen triple helix repeat-containing protein 1	Cthrc1	sp|Q9D1D6|CTHR1_MOUSE Collagen triple helix repeat-containing protein 1 OS=Mus musculus GN=Cthrc1 PE=2 SV=2	26.9	4665400	4306700	4161100	2774500	4456100	2109600	22.1536	22.0382	21.9885	21.4038	22.0874	21.0085	0.37358	0.258162	0.208544	-0.376193	0.30736	-0.771452	-0.56019	0.153802
Q9QZL0;E9PZP3	Receptor-interacting serine/threonine-protein kinase 3	Ripk3	sp|Q9QZL0|RIPK3_MOUSE Receptor-interacting serine/threonine-protein kinase 3 OS=Mus musculus GN=Ripk3 PE=1 SV=2;tr|E9PZP3|E9PZP3_MOUSE Receptor-interacting serine/threonine-protein kinase 3 OS=Mus musculus GN=Ripk3 PE=1 SV=1	43.4	8444700	7693300	8989000	6939400	6520800	4195500	23.0096	22.8752	23.0997	22.7264	22.6366	22.0004	0.284961	0.150517	0.375075	0.00172559	-0.0880364	-0.724243	-0.540369	0.085355
P50427	Steryl-sulfatase	Sts	sp|P50427|STS_MOUSE Steryl-sulfatase OS=Mus musculus GN=Sts PE=1 SV=1	4.3	1846800	1714400	1613900	1140900	1088700	1351600	20.8166	20.7093	20.6221	20.1217	20.0542	20.3662	0.368239	0.260915	0.173763	-0.326616	-0.394182	-0.08212	-0.535279	0.00829981
Q64437	Alcohol dehydrogenase class 4 mu/sigma chain	Adh7	sp|Q64437|ADH7_MOUSE Alcohol dehydrogenase class 4 mu/sigma chain OS=Mus musculus GN=Adh7 PE=2 SV=2	30.5	1478300	1358900	901620	920130	985280	656940	20.4955	20.374	19.7822	19.8115	19.9102	19.3254	0.545719	0.42422	-0.167628	-0.13831	-0.0396141	-0.624386	-0.534874	0.133766
A0A0R4J2B2;Q6WVG3;Q50H33-2;Q5DTY9;Q50H33	BTB/POZ domain-containing protein KCTD12	Kctd12	tr|A0A0R4J2B2|A0A0R4J2B2_MOUSE BTB/POZ domain-containing protein KCTD12 OS=Mus musculus GN=Kctd12 PE=1 SV=1;sp|Q6WVG3|KCD12_MOUSE BTB/POZ domain-containing protein KCTD12 OS=Mus musculus GN=Kctd12 PE=1 SV=1	59.3	7640000	6445400	6700800	4504800	6437100	4084500	22.8651	22.6198	22.6759	22.103	22.618	21.9617	0.391204	0.145902	0.201965	-0.370905	0.144043	-0.512209	-0.492714	0.081526
Q60847;Q60847-2;Q60847-5;E9PX70;Q60847-3;Q60847-4	Collagen alpha-1(XII) chain	Col12a1	sp|Q60847|COCA1_MOUSE Collagen alpha-1(XII) chain OS=Mus musculus GN=Col12a1 PE=2 SV=3;sp|Q60847-2|COCA1_MOUSE Isoform 2 of Collagen alpha-1(XII) chain OS=Mus musculus GN=Col12a1;sp|Q60847-5|COCA1_MOUSE Isoform 5 of Collagen alpha-1(XII) chain OS=Mus muscu	62.8	237240000	234410000	181590000	189510000	215550000	91622000	27.8218	27.8045	27.4361	27.4977	27.6834	26.4492	0.372993	0.355679	-0.01267	0.0489192	0.234668	-0.999589	-0.477335	0.303134
A0A0A6YY47;P13595-2;E9QB01;P13595;A0A0A6YY91;E9Q589;P13595-3;A0A0A6YWU2;P13595-4	Neural cell adhesion molecule 1	Ncam1	tr|A0A0A6YY47|A0A0A6YY47_MOUSE Neural cell adhesion molecule 1 OS=Mus musculus GN=Ncam1 PE=1 SV=1;sp|P13595-2|NCAM1_MOUSE Isoform 2 of Neural cell adhesion molecule 1 OS=Mus musculus GN=Ncam1;tr|E9QB01|E9QB01_MOUSE Neural cell adhesion molecule 1 OS=Mus mu	31.8	13674000	18780000	22770000	16215000	13854000	9990600	23.7049	24.1627	24.4406	23.9508	23.7238	23.2521	-0.167572	0.29019	0.568127	0.0783221	-0.148704	-0.620364	-0.460497	0.196236
Q8VCN6	CD99 antigen	Cd99	sp|Q8VCN6|CD99_MOUSE CD99 antigen OS=Mus musculus GN=Cd99 PE=1 SV=1	13.1	74626	74791	82431	47369	54931	67930	16.1874	16.1906	16.3309	15.5317	15.7453	16.0518	0.181121	0.184308	0.32463	-0.474614	-0.260937	0.0454917	-0.460039	0.0437493
F6TFN2		Lmo7	tr|F6TFN2|F6TFN2_MOUSE LIM domain only 7 (Fragment) OS=Mus musculus GN=Lmo7 PE=1 SV=1	35.2	127400	83129	93836	82959	98900	47412	16.959	16.3431	16.5179	16.3401	16.5937	15.533	0.577892	-0.0380495	0.13674	-0.0410028	0.212569	-0.848149	-0.451055	0.288207
Q08091;A0A1L1SRV0;Q08091-2;A0A1L1SUB2;A0A1L1SRL1	Calponin-1	Cnn1	sp|Q08091|CNN1_MOUSE Calponin-1 OS=Mus musculus GN=Cnn1 PE=1 SV=1;tr|A0A1L1SRV0|A0A1L1SRV0_MOUSE Calponin OS=Mus musculus GN=Cnn1 PE=1 SV=1;sp|Q08091-2|CNN1_MOUSE Isoform Beta of Calponin-1 OS=Mus musculus GN=Cnn1;tr|A0A1L1SUB2|A0A1L1SUB2_MOUSE Calponin (F	59.9	27163000	29929000	17626000	21588000	18625000	14023000	24.6951	24.835	24.0712	24.3637	24.1507	23.7413	0.385617	0.525518	-0.238321	0.0542034	-0.158786	-0.568231	-0.448542	0.206074
Q8C4U8;O35474;Q8C8K0;O35474-2	EGF-like repeat and discoidin I-like domain-containing protein 3	Edil3	tr|Q8C4U8|Q8C4U8_MOUSE EGF-like repeat and discoidin I-like domain-containing protein 3 OS=Mus musculus GN=Edil3 PE=1 SV=1;sp|O35474|EDIL3_MOUSE EGF-like repeat and discoidin I-like domain-containing protein 3 OS=Mus musculus GN=Edil3 PE=1 SV=2;tr|Q8C8K0|Q	16.6	2496200	2230400	2768300	1783400	2235300	1542500	21.2513	21.0889	21.4006	20.7662	21.092	20.5568	0.225333	0.0629015	0.374599	-0.259771	0.0660675	-0.46913	-0.441889	0.0699225
P22725-2;P22725	Protein Wnt-5a	Wnt5a	sp|P22725-2|WNT5A_MOUSE Isoform 2 of Protein Wnt-5a OS=Mus musculus GN=Wnt5a;sp|P22725|WNT5A_MOUSE Protein Wnt-5a OS=Mus musculus GN=Wnt5a PE=1 SV=2	1.9	345050	329270	340720	372640	432150	99412	18.3964	18.3289	18.3782	18.5074	18.7212	16.6011	0.240894	0.173359	0.222675	0.351871	0.565621	-1.55442	-0.424619	0.562996
E9Q1D6;Q0VD84;E9QNQ3;O08999;F6WSP3;F6XGT5;F6UFW9;E9Q6B8;D3Z598;E9QPS5;Q8K4G1-2;Q8K4G1-3;Q8K4G1	Latent-transforming growth factor beta-binding protein 2	Ltbp2	tr|E9Q1D6|E9Q1D6_MOUSE Latent-transforming growth factor beta-binding protein 2 OS=Mus musculus GN=Ltbp2 PE=1 SV=1;tr|Q0VD84|Q0VD84_MOUSE Latent-transforming growth factor beta-binding protein 2 OS=Mus musculus GN=Ltbp2 PE=1 SV=1;tr|E9QNQ3|E9QNQ3_MOUSE Lat	14.4	7996100	8254400	10837000	7722300	7393200	5285500	22.9309	22.9767	23.3695	22.8806	22.8178	22.3336	0.046026	0.0918929	0.484623	-0.00423988	-0.0670715	-0.551231	-0.415028	0.13477
P04117;A0A0A6YW05;A0A0A6YXB9;A0A0A6YXI2;P24526;O08716	Fatty acid-binding protein, adipocyte	Fabp4	sp|P04117|FABP4_MOUSE Fatty acid-binding protein, adipocyte OS=Mus musculus GN=Fabp4 PE=1 SV=3	44.7	5186000	5728200	6511400	5016900	5563200	2963900	22.3062	22.4497	22.6345	22.2584	22.4075	21.4991	0.0469756	0.190435	0.375321	-0.000850446	0.148268	-0.76015	-0.408488	0.240866
P23927;A0A1L1SRG5	Alpha-crystallin B chain	Cryab	sp|P23927|CRYAB_MOUSE Alpha-crystallin B chain OS=Mus musculus GN=Cryab PE=1 SV=2;tr|A0A1L1SRG5|A0A1L1SRG5_MOUSE Alpha-crystallin B chain (Fragment) OS=Mus musculus GN=Cryab PE=1 SV=1	10.3	617380	475830	350760	457460	388040	256280	19.2358	18.8601	18.4201	18.8033	18.5658	17.9674	0.593715	0.218003	-0.221959	0.161202	-0.0762381	-0.674723	-0.393172	0.315163
F6WIM8		Col12a1	tr|F6WIM8|F6WIM8_MOUSE Collagen alpha-1(XII) chain (Fragment) OS=Mus musculus GN=Col12a1 PE=1 SV=1	65.6	1896000	1894700	1747200	1555400	1880000	985250	20.8545	20.8535	20.7366	20.5689	20.8423	19.9101	0.226867	0.225877	0.108953	-0.0588066	0.21464	-0.71753	-0.374464	0.251236
Q8BH27	Multiple epidermal growth factor-like domains protein 9	Megf9	sp|Q8BH27|MEGF9_MOUSE Multiple epidermal growth factor-like domains protein 9 OS=Mus musculus GN=Megf9 PE=2 SV=1	1.7	25723	24284	27414	18950	25005	16667	14.6508	14.5677	14.7426	14.2099	14.6099	14.0247	0.183161	0.100108	0.275015	-0.2577	0.142319	-0.442903	-0.37219	0.107405
Q00780	Collagen alpha-1(VIII) chain;Vastatin	Col8a1	sp|Q00780|CO8A1_MOUSE Collagen alpha-1(VIII) chain OS=Mus musculus GN=Col8a1 PE=1 SV=3	1.3	678290	537950	1364300	611420	725870	520900	19.3715	19.0371	20.3797	19.2218	19.4694	18.9906	-0.0401552	-0.374585	0.968032	-0.189894	0.0576537	-0.421051	-0.368861	0.435937
Q8BZM0-2;Q8BZM0	Kelch-like protein 12	Klhl12	sp|Q8BZM0-2|KLH12_MOUSE Isoform 2 of Kelch-like protein 12 OS=Mus musculus GN=Klhl12;sp|Q8BZM0|KLH12_MOUSE Kelch-like protein 12 OS=Mus musculus GN=Klhl12 PE=2 SV=1	1.3	1908100	1699100	2065600	1543600	1397700	1444400	20.8637	20.6963	20.9781	20.5579	20.4146	20.462	0.201588	0.034222	0.316012	-0.10425	-0.247494	-0.200078	-0.367881	0.0161665
P49817;H3BKG0;D3Z148	Caveolin-1;Caveolin	Cav1	sp|P49817|CAV1_MOUSE Caveolin-1 OS=Mus musculus GN=Cav1 PE=1 SV=1;tr|H3BKG0|H3BKG0_MOUSE Caveolin-1 OS=Mus musculus GN=Cav1 PE=1 SV=1;tr|D3Z148|D3Z148_MOUSE Caveolin (Fragment) OS=Mus musculus GN=Cav1 PE=1 SV=2	61.8	58297000	51885000	72929000	58063000	60651000	29193000	25.7969	25.6288	26.12	25.7911	25.854	24.7991	0.131921	-0.0361833	0.454992	0.126118	0.189031	-0.865878	-0.367153	0.378133
Q91ZK0	Transcription factor AP-2-delta	Tfap2d	sp|Q91ZK0|AP2D_MOUSE Transcription factor AP-2-delta OS=Mus musculus GN=Tfap2d PE=1 SV=1	2	558430	540050	414350	385160	592730	265440	19.091	19.0427	18.6605	18.5551	19.177	18.018	0.33362	0.285337	-0.0969064	-0.202298	0.419619	-0.739371	-0.348034	0.390193
Q02013	Aquaporin-1	Aqp1	sp|Q02013|AQP1_MOUSE Aquaporin-1 OS=Mus musculus GN=Aqp1 PE=1 SV=3	17.1	7843300	7973100	8952400	7181500	8771000	4385300	22.903	22.9267	23.0938	22.7759	23.0643	22.0642	0.0983644	0.122044	0.289178	-0.0288111	0.259645	-0.740421	-0.339725	0.325227
P26645	Myristoylated alanine-rich C-kinase substrate	Marcks	sp|P26645|MARCS_MOUSE Myristoylated alanine-rich C-kinase substrate OS=Mus musculus GN=Marcks PE=1 SV=2	73.1	15325000	14652000	19633000	12774000	14914000	11451000	23.8694	23.8046	24.2268	23.6067	23.8302	23.449	0.0716177	0.00682819	0.429011	-0.191059	0.0323978	-0.348796	-0.338305	0.120031
Q9CQ19	Myosin regulatory light polypeptide 9	Myl9	sp|Q9CQ19|MYL9_MOUSE Myosin regulatory light polypeptide 9 OS=Mus musculus GN=Myl9 PE=1 SV=3	83.7	4661300	4950700	5213300	4104000	4103700	3590300	22.1523	22.2392	22.3138	21.9686	21.9685	21.7757	0.0826287	0.169529	0.244093	-0.101073	-0.101178	-0.293999	-0.330834	0.0140908
Q9R118	Serine protease HTRA1	Htra1	sp|Q9R118|HTRA1_MOUSE Serine protease HTRA1 OS=Mus musculus GN=Htra1 PE=1 SV=2	5	177350	130500	134250	123490	146960	87553	17.4362	16.9937	17.0346	16.914	17.1651	16.4179	0.442663	0.000113558	0.0409858	-0.079542	0.171487	-0.575708	-0.322508	0.284223
Q91VJ2	Protein kinase C delta-binding protein	Prkcdbp	sp|Q91VJ2|CAVN3_MOUSE Caveolae-associated protein 3 OS=Mus musculus GN=Cavin3 PE=1 SV=1	56.2	4139500	4190800	3989200	3170400	4307100	2593100	21.981	21.9988	21.9277	21.5962	22.0383	21.3062	0.172983	0.190752	0.119626	-0.211809	0.230243	-0.501796	-0.322241	0.206419
P59999;Q3TX55;E9PWA7	Actin-related protein 2/3 complex subunit 4	Arpc4	sp|P59999|ARPC4_MOUSE Actin-related protein 2/3 complex subunit 4 OS=Mus musculus GN=Arpc4 PE=1 SV=3	32.7	4860100	5387400	4628900	3816400	3872000	4225600	22.2126	22.3612	22.1422	21.8638	21.8846	22.0107	0.133371	0.281974	0.063054	-0.215403	-0.194536	-0.0684591	-0.318932	0.0157665
P70202	Latexin	Lxn	sp|P70202|LXN_MOUSE Latexin OS=Mus musculus GN=Lxn PE=1 SV=2	28.8	9711200	9665400	9934100	8108700	9965400	5947200	23.2112	23.2044	23.244	22.951	23.2485	22.5038	0.150737	0.143917	0.183476	-0.109442	0.188015	-0.556702	-0.318753	0.215389
O70326	Gremlin-1	Grem1	sp|O70326|GREM1_MOUSE Gremlin-1 OS=Mus musculus GN=Grem1 PE=2 SV=1	6	82350	87973	93834	70055	97891	51547	16.3295	16.4248	16.5178	16.0962	16.5789	15.6536	0.0626865	0.157979	0.251029	-0.170594	0.312094	-0.613194	-0.314463	0.313018
Q99JY8	Lipid phosphate phosphohydrolase 3	Ppap2b	sp|Q99JY8|PLPP3_MOUSE Phospholipid phosphatase 3 OS=Mus musculus GN=Plpp3 PE=1 SV=1	34.3	4870700	4796800	5506300	4100200	4663400	3512200	22.2157	22.1936	22.3927	21.9673	22.153	21.7439	0.104673	0.0826163	0.281627	-0.143762	0.0419262	-0.367081	-0.312611	0.0799438
F8VPR1;Q8BVA4	Leiomodin-1	Lmod1	tr|F8VPR1|F8VPR1_MOUSE Leiomodin-1 OS=Mus musculus GN=Lmod1 PE=1 SV=1;sp|Q8BVA4|LMOD1_MOUSE Leiomodin-1 OS=Mus musculus GN=Lmod1 PE=1 SV=1	31.9	6374800	6761300	9277400	6864100	6523000	4665000	22.6039	22.6889	23.1453	22.7106	22.6371	22.1534	-0.0526007	0.0323199	0.48874	0.0540898	-0.0194451	-0.503104	-0.312306	0.267225
P10107	Annexin A1	Anxa1	sp|P10107|ANXA1_MOUSE Annexin A1 OS=Mus musculus GN=Anxa1 PE=1 SV=2	73.4	94790000	96289000	83929000	74932000	73347000	73135000	26.4982	26.5209	26.3227	26.1591	26.1282	26.1241	0.206042	0.228678	0.0304765	-0.133111	-0.163955	-0.168131	-0.310131	0.00818363
Q8BVA0;Q99P91	Transmembrane glycoprotein NMB	Gpnmb	tr|Q8BVA0|Q8BVA0_MOUSE Transmembrane glycoprotein NMB OS=Mus musculus GN=Gpnmb PE=1 SV=1;sp|Q99P91|GPNMB_MOUSE Transmembrane glycoprotein NMB OS=Mus musculus GN=Gpnmb PE=1 SV=2	4.8	2118100	1985400	2849400	1879200	2871000	1167300	21.0143	20.921	21.4422	20.8417	21.4531	20.1547	0.0431531	-0.050188	0.471041	-0.129499	0.481936	-0.816442	-0.309337	0.490468
P22005;B1AZQ0	Proenkephalin-A;Synenkephalin;Met-enkephalin;PENK(114-133);PENK(143-184);Met-enkephalin-Arg-Ser-Leu;Leu-enkephalin;PENK(238-259);Met-enkephalin-Arg-Phe	Penk	sp|P22005|PENK_MOUSE Proenkephalin-A OS=Mus musculus GN=Penk PE=1 SV=2	33.2	2783600	2541400	4522200	2716900	2914000	2127700	21.4085	21.2772	22.1086	21.3735	21.4746	21.0209	-0.0353576	-0.166686	0.664715	-0.0703481	0.0306913	-0.423015	-0.308448	0.350987
P14602;D3YZ06;P14602-2;P14602-3	Heat shock protein beta-1	Hspb1	sp|P14602|HSPB1_MOUSE Heat shock protein beta-1 OS=Mus musculus GN=Hspb1 PE=1 SV=3;tr|D3YZ06|D3YZ06_MOUSE Heat shock protein beta-1 OS=Mus musculus GN=Hspb1 PE=1 SV=1;sp|P14602-2|HSPB1_MOUSE Isoform B of Heat shock protein beta-1 OS=Mus musculus GN=Hspb1;s	71.8	16395000	16707000	12283000	14907000	12074000	9887000	23.9668	23.9939	23.5502	23.8295	23.5254	23.2371	0.282944	0.310141	-0.133649	0.145678	-0.158408	-0.446707	-0.306291	0.242123
Q6ZPR6-2;Q6ZPR6	Inhibitor of Bruton tyrosine kinase	Ibtk	sp|Q6ZPR6-2|IBTK_MOUSE Isoform 2 of Inhibitor of Bruton tyrosine kinase OS=Mus musculus GN=Ibtk;sp|Q6ZPR6|IBTK_MOUSE Inhibitor of Bruton tyrosine kinase OS=Mus musculus GN=Ibtk PE=1 SV=3	1.6	25788	28250	29233	23841	21549	22056	14.6544	14.786	14.8353	14.5412	14.3953	14.4289	0.047569	0.17912	0.228467	-0.0656862	-0.21151	-0.17796	-0.303437	0.0121275
B1AY85;Q9DC11;B1AY86;Q91ZV7;Q91ZV7-2	Plexin domain-containing protein 2	Plxdc2	tr|B1AY85|B1AY85_MOUSE Plexin domain-containing protein 2 OS=Mus musculus GN=Plxdc2 PE=1 SV=1;sp|Q9DC11|PXDC2_MOUSE Plexin domain-containing protein 2 OS=Mus musculus GN=Plxdc2 PE=1 SV=1;tr|B1AY86|B1AY86_MOUSE Plexin domain-containing protein 2 OS=Mus musc	20.6	5150400	4893100	5348100	4416100	4742900	3430700	22.2963	22.2223	22.3506	22.0743	22.1773	21.7101	0.157767	0.0838313	0.212109	-0.0641447	0.038852	-0.428415	-0.302471	0.107945
P15327	Bisphosphoglycerate mutase	Bpgm	sp|P15327|PMGE_MOUSE Bisphosphoglycerate mutase OS=Mus musculus GN=Bpgm PE=1 SV=2	7.3	167130	161790	117160	139820	138430	87431	17.3506	17.3038	16.8381	17.0932	17.0788	16.4159	0.337218	0.29037	-0.175273	0.0798178	0.0654037	-0.597536	-0.301543	0.337378
E9PVQ3;Q91WJ7-2;Q91WJ7;E9Q7S4;E9PZE9;E9Q5S6;E9Q106;E9Q1C3;E9Q8P1	SPATS2-like protein	Spats2l	tr|E9PVQ3|E9PVQ3_MOUSE SPATS2-like protein OS=Mus musculus GN=Spats2l PE=1 SV=1;sp|Q91WJ7-2|SPS2L_MOUSE Isoform 2 of SPATS2-like protein OS=Mus musculus GN=Spats2l;sp|Q91WJ7|SPS2L_MOUSE SPATS2-like protein OS=Mus musculus GN=Spats2l PE=2 SV=2;tr|E9Q7S4|E9Q	24.2	2838500	3083000	3859800	2455200	3132200	2358300	21.4367	21.5559	21.8801	21.2274	21.5787	21.1693	-0.0379969	0.0812092	0.4054	-0.247285	0.104051	-0.305378	-0.299075	0.179668
Q9Z1S5-2;Q9Z1S5	Neuronal-specific septin-3	2020-09-03	sp|Q9Z1S5-2|SEPT3_MOUSE Isoform 2 of Neuronal-specific septin-3 OS=Mus musculus GN=Sept3;sp|Q9Z1S5|SEPT3_MOUSE Neuronal-specific septin-3 OS=Mus musculus GN=Sept3 PE=1 SV=2	2.4	2656000	2623000	2958100	2323100	2277700	2091300	21.3408	21.3228	21.4962	21.1476	21.1191	20.996	0.103726	0.085689	0.259142	-0.0894775	-0.117951	-0.241129	-0.299038	0.0142824
C0HK80;C0HK79			sp|C0HK80|ARXS2_MOUSE Adipocyte-related X-chromosome expressed sequence 2 OS=Mus musculus GN=Arxes2 PE=1 SV=1;sp|C0HK79|ARXS1_MOUSE Adipocyte-related X-chromosome expressed sequence 1 OS=Mus musculus GN=Arxes1 PE=1 SV=1	21.1	728080	649670	853850	599500	722710	504110	19.4737	19.3093	19.7036	19.1934	19.4631	18.9434	0.12598	-0.0384099	0.355866	-0.154357	0.1153	-0.404378	-0.295624	0.192175
Q9Z0E6;Q01514;E9Q2N7;A4UUI2	Interferon-induced guanylate-binding protein 2	Gbp2	sp|Q9Z0E6|GBP2_MOUSE Guanylate-binding protein 2 OS=Mus musculus GN=Gbp2 PE=1 SV=1	25	3739700	6720900	9862300	5017000	5359300	5022000	21.8345	22.6802	23.2335	22.2584	22.3536	22.2598	-0.602183	0.243549	0.796819	-0.178281	-0.0830609	-0.176843	-0.292123	0.51358
Q68FL0;G5E8Y0;G3X9J1;P70414	Sodium/calcium exchanger 1	Slc8a1	tr|Q68FL0|Q68FL0_MOUSE Slc8a1 protein OS=Mus musculus GN=Slc8a1 PE=1 SV=1;tr|G5E8Y0|G5E8Y0_MOUSE Sodium/calcium exchanger 1 OS=Mus musculus GN=Slc8a1 PE=1 SV=2;tr|G3X9J1|G3X9J1_MOUSE Sodium/calcium exchanger 1 OS=Mus musculus GN=Slc8a1 PE=1 SV=1;sp|P70414|	4.8	815420	816100	860350	693470	829110	545750	19.6372	19.6384	19.7146	19.4035	19.6612	19.0579	0.118402	0.119604	0.195782	-0.115308	0.142422	-0.460901	-0.289192	0.17694
A0A1W2P6U8			tr|A0A1W2P6U8|A0A1W2P6U8_MOUSE RIKEN cDNA 4932415D10 gene OS=Mus musculus GN=4932415D10Rik PE=4 SV=1	0.3	95657	94700	120490	82025	87472	84128	16.5456	16.5311	16.8786	16.3238	16.4165	16.3603	0.0362793	0.0217732	0.36925	-0.185528	-0.09277	-0.149005	-0.284868	0.0710454
E9PUP1		Syde2	tr|E9PUP1|E9PUP1_MOUSE Synapse defective 1, Rho GTPase, homolog 2 (C. elegans) OS=Mus musculus GN=Syde2 PE=1 SV=2	0.6	24564	21550	22662	16374	20739	19556	14.5843	14.3954	14.468	13.9991	14.3401	14.2553	0.2439	0.0550424	0.12763	-0.341239	-0.00029917	-0.0850342	-0.284381	0.0708277
B1AUE5	Peroxisome biogenesis factor 10	Pex10	sp|B1AUE5|PEX10_MOUSE Peroxisome biogenesis factor 10 OS=Mus musculus GN=Pex10 PE=2 SV=1	3.4	29834	33285	39339	28505	27018	28169	14.8647	15.0226	15.2637	14.7989	14.7216	14.7818	-0.0442149	0.1137	0.354788	-0.109957	-0.187251	-0.127064	-0.282849	0.0751858
A2AIH8;Q9D711	Pirin	Pir	tr|A2AIH8|A2AIH8_MOUSE Pirin (Fragment) OS=Mus musculus GN=Pir PE=1 SV=1;sp|Q9D711|PIR_MOUSE Pirin OS=Mus musculus GN=Pir PE=1 SV=1	17.8	1178800	1067300	1472600	1191200	868930	1000900	20.1689	20.0255	20.4899	20.184	19.7289	19.9329	0.0805397	-0.0628135	0.401586	0.0956364	-0.359467	-0.155481	-0.279542	0.215551
P51655	Glypican-4;Secreted glypican-4	Gpc4	sp|P51655|GPC4_MOUSE Glypican-4 OS=Mus musculus GN=Gpc4 PE=1 SV=2	35.2	21440000	20111000	21928000	15716000	20269000	16804000	24.3538	24.2615	24.3863	23.9057	24.2728	24.0023	0.156742	0.0644219	0.189211	-0.291329	0.075712	-0.194758	-0.273583	0.0778501
A2AT91;V9GXQ9;Q91UZ1	Phosphoinositide phospholipase C	Plcb4	tr|A2AT91|A2AT91_MOUSE Phosphoinositide phospholipase C (Fragment) OS=Mus musculus GN=Plcb4 PE=1 SV=1;tr|V9GXQ9|V9GXQ9_MOUSE Phosphoinositide phospholipase C OS=Mus musculus GN=Plcb4 PE=1 SV=1;tr|Q91UZ1|Q91UZ1_MOUSE Phosphoinositide phospholipase C OS=Mus	2.5	158470	179260	159760	138110	140080	133620	17.2739	17.4517	17.2855	17.0755	17.0959	17.0278	0.0721474	0.249991	0.0838439	-0.126245	-0.105811	-0.173926	-0.270655	0.01128
A0A1Y7VJW9;Q9WVH9	Fibulin-5	Fbln5	tr|A0A1Y7VJW9|A0A1Y7VJW9_MOUSE Fibulin-5 OS=Mus musculus GN=Fbln5 PE=1 SV=1;sp|Q9WVH9|FBLN5_MOUSE Fibulin-5 OS=Mus musculus GN=Fbln5 PE=1 SV=1	25.6	4336100	3920500	3802200	3256900	3488500	3255100	22.048	21.9026	21.8584	21.6351	21.7342	21.6343	0.245885	0.100525	0.0563214	-0.167014	-0.0679062	-0.167811	-0.268487	0.0153829
Q2PZL6;Q2PZL6-2	Protocadherin Fat 4	Fat4	sp|Q2PZL6|FAT4_MOUSE Protocadherin Fat 4 OS=Mus musculus GN=Fat4 PE=1 SV=2	25.6	36875000	39849000	41186000	31034000	41770000	26724000	25.1361	25.248	25.2957	24.8873	25.316	24.6716	0.0436775	0.155578	0.203188	-0.205116	0.223502	-0.42083	-0.268296	0.241213
P10922	Histone H1.0;Histone H1.0, N-terminally processed	H1f0	sp|P10922|H10_MOUSE Histone H1.0 OS=Mus musculus GN=H1f0 PE=2 SV=4	28.4	20602000	22299000	19281000	15315000	18969000	17545000	24.2963	24.4105	24.2007	23.8684	24.1771	24.0646	0.126686	0.24088	0.0310812	-0.301153	0.00754492	-0.105039	-0.265765	0.0708061
Q9EPR5;D3YYF4;Q8BI74	VPS10 domain-containing receptor SorCS2	Sorcs2	sp|Q9EPR5|SORC2_MOUSE VPS10 domain-containing receptor SorCS2 OS=Mus musculus GN=Sorcs2 PE=1 SV=2	21.7	7408600	9110900	6463400	7865900	6875300	4646200	22.8208	23.1192	22.6239	22.9072	22.713	22.1476	0.0988387	0.397231	-0.098069	0.18525	-0.00893959	-0.574311	-0.265334	0.380601
P97500-4;P97500-2;P97500	Myelin transcription factor 1-like protein	Myt1l	sp|P97500-4|MYT1L_MOUSE Isoform 4 of Myelin transcription factor 1-like protein OS=Mus musculus GN=Myt1l;sp|P97500-2|MYT1L_MOUSE Isoform 2 of Myelin transcription factor 1-like protein OS=Mus musculus GN=Myt1l;sp|P97500|MYT1L_MOUSE Myelin transcription fac	2.8	181040	187790	176190	174120	146200	135560	17.4659	17.5188	17.4268	17.4097	17.1576	17.0486	0.128056	0.180867	0.0888791	0.071829	-0.18031	-0.289321	-0.265201	0.0738658
Q08093;D3Z7R6	Calponin-2;Calponin	Cnn2	sp|Q08093|CNN2_MOUSE Calponin-2 OS=Mus musculus GN=Cnn2 PE=1 SV=1;tr|D3Z7R6|D3Z7R6_MOUSE Calponin OS=Mus musculus GN=Cnn2 PE=1 SV=1	85.2	43781000	41884000	42563000	40073000	39626000	28745000	25.3838	25.3199	25.3431	25.2561	25.2399	24.7768	0.163856	0.0999504	0.123151	0.0361817	0.0199985	-0.443138	-0.257972	0.178406
Q8R422	CD109 antigen	Cd109	sp|Q8R422|CD109_MOUSE CD109 antigen OS=Mus musculus GN=Cd109 PE=1 SV=1	27.8	21259000	20534000	27638000	18609000	21546000	17604000	24.3416	24.2915	24.7201	24.1495	24.3609	24.0694	0.0193962	-0.0306629	0.397976	-0.172677	0.0387425	-0.252774	-0.257806	0.184226
P97821	Dipeptidyl peptidase 1;Dipeptidyl peptidase 1 exclusion domain chain;Dipeptidyl peptidase 1 heavy chain;Dipeptidyl peptidase 1 light chain	Ctsc	sp|P97821|CATC_MOUSE Dipeptidyl peptidase 1 OS=Mus musculus GN=Ctsc PE=1 SV=1	12.1	625260	576770	536610	501930	551810	409070	19.2541	19.1376	19.0335	18.9371	19.0738	18.642	0.241068	0.124607	0.0204853	-0.0759025	0.060783	-0.371041	-0.25744	0.145041
P03921	NADH-ubiquinone oxidoreductase chain 5	Mtnd5	sp|P03921|NU5M_MOUSE NADH-ubiquinone oxidoreductase chain 5 OS=Mus musculus GN=Mtnd5 PE=1 SV=3	3.3	1027000	1021000	976340	889080	875550	773470	19.97	19.9616	19.897	19.762	19.7398	19.561	0.15478	0.146326	0.0817991	-0.0532713	-0.0753949	-0.254239	-0.25527	0.0195651
A2AUR3;Q60866-2;Q60866	Phosphotriesterase-related protein	Pter	tr|A2AUR3|A2AUR3_MOUSE Phosphotriesterase-related protein (Fragment) OS=Mus musculus GN=Pter PE=1 SV=2;sp|Q60866-2|PTER_MOUSE Isoform 2 of Phosphotriesterase-related protein OS=Mus musculus GN=Pter;sp|Q60866|PTER_MOUSE Phosphotriesterase-related protein OS	7.8	8057.8	12027	11706	7952.6	9978.2	8422.2	12.9762	13.554	13.515	12.9572	13.2846	13.04	-0.244976	0.332843	0.293815	-0.263935	0.0634178	-0.181165	-0.254455	0.293808
Q05816	Fatty acid-binding protein, epidermal	Fabp5	sp|Q05816|FABP5_MOUSE Fatty acid-binding protein, epidermal OS=Mus musculus GN=Fabp5 PE=1 SV=3	72.6	19436000	17855000	19241000	19487000	17018000	11862000	24.2122	24.0898	24.1977	24.216	24.0206	23.4998	0.172871	0.0504675	0.158323	0.176651	-0.0187992	-0.539513	-0.254441	0.306407
G3UXC7;G3UWL5		Adamtsl3	tr|G3UXC7|G3UXC7_MOUSE ADAMTS-like 3 OS=Mus musculus GN=Adamtsl3 PE=1 SV=1	7.4	2227700	1922500	1482300	1409200	2032600	1305800	21.0871	20.8746	20.4994	20.4264	20.9549	20.3165	0.39397	0.181398	-0.193748	-0.266709	0.261741	-0.376651	-0.254413	0.38558
Q9R0X4;Q32MW3	Acyl-coenzyme A thioesterase 9, mitochondrial;Acyl-coenzyme A thioesterase 10, mitochondrial	Acot9;Acot10	sp|Q9R0X4|ACOT9_MOUSE Acyl-coenzyme A thioesterase 9, mitochondrial OS=Mus musculus GN=Acot9 PE=1 SV=1;sp|Q32MW3|ACO10_MOUSE Acyl-coenzyme A thioesterase 10, mitochondrial OS=Mus musculus GN=Acot10 PE=2 SV=1	45.6	25362000	25577000	26307000	22461000	22788000	19657000	24.5962	24.6083	24.6489	24.4209	24.4418	24.2285	0.105385	0.117563	0.158163	-0.0698615	-0.0490093	-0.26224	-0.254074	0.0218825
Q3UHG5;Q62283	Tetraspanin;Tetraspanin-7	Tspan7	tr|Q3UHG5|Q3UHG5_MOUSE Tetraspanin OS=Mus musculus GN=Tspan7 PE=1 SV=1;sp|Q62283|TSN7_MOUSE Tetraspanin-7 OS=Mus musculus GN=Tspan7 PE=1 SV=2	9.6	596120	569460	643820	486110	644800	413580	19.1852	19.1192	19.2963	18.8909	19.2985	18.6578	0.110577	0.0445686	0.221631	-0.183743	0.223826	-0.41686	-0.251185	0.265539
E9PYF4;F6VG99;E9PYI7;Q3UPW3;E0CZD8;Q7M757		Lmo7	tr|E9PYF4|E9PYF4_MOUSE LIM domain only 7 OS=Mus musculus GN=Lmo7 PE=1 SV=1;tr|F6VG99|F6VG99_MOUSE LIM domain only 7 (Fragment) OS=Mus musculus GN=Lmo7 PE=1 SV=1;tr|E9PYI7|E9PYI7_MOUSE LIM domain only 7 OS=Mus musculus GN=Lmo7 PE=1 SV=1	27.5	19826000	15445000	16409000	15826000	17072000	11042000	24.2409	23.8806	23.968	23.9158	24.0251	23.3965	0.336402	-0.023852	0.0634955	0.0113048	0.12064	-0.50799	-0.250697	0.322298
Q8VE70;F8WI55;E0CY82	Programmed cell death protein 10	Pdcd10	sp|Q8VE70|PDC10_MOUSE Programmed cell death protein 10 OS=Mus musculus GN=Pdcd10 PE=1 SV=1;tr|F8WI55|F8WI55_MOUSE Programmed cell death protein 10 OS=Mus musculus GN=Pdcd10 PE=1 SV=2	24.1	1151800	1276300	1113000	975520	971610	1028400	20.1355	20.2835	20.086	19.8958	19.89	19.972	0.091656	0.239733	0.0422194	-0.147991	-0.153785	-0.0718327	-0.249072	0.018541
A2A4U6		Zfp334	tr|A2A4U6|A2A4U6_MOUSE Zinc finger protein 334 OS=Mus musculus GN=Zfp334 PE=1 SV=1	4.1	1974300	1814100	1889500	1467500	1478300	1861200	20.9129	20.7908	20.8496	20.4849	20.4955	20.8278	0.185986	0.0638986	0.122649	-0.241995	-0.231416	0.100878	-0.248356	0.10302
P70158	Acid sphingomyelinase-like phosphodiesterase 3a	Smpdl3a	sp|P70158|ASM3A_MOUSE Acid sphingomyelinase-like phosphodiesterase 3a OS=Mus musculus GN=Smpdl3a PE=1 SV=2	1.8	68917	69306	65503	54167	66051	52294	16.0726	16.0807	15.9993	15.7251	16.0113	15.6744	0.145353	0.153473	0.0720541	-0.202093	0.0840735	-0.252861	-0.247254	0.083969
G3X9V0;P97372;E0CZ90	Proteasome activator complex subunit 2	Psme2	tr|G3X9V0|G3X9V0_MOUSE MCG22048, isoform CRA_a OS=Mus musculus GN=Psme2 PE=1 SV=1;sp|P97372|PSME2_MOUSE Proteasome activator complex subunit 2 OS=Mus musculus GN=Psme2 PE=1 SV=4;tr|E0CZ90|E0CZ90_MOUSE Proteasome activator complex subunit 2 (Fragment) OS=Mu	58.4	5328200	5958400	6683200	4427300	4700200	6104900	22.3452	22.5065	22.6721	22.078	22.1643	22.5415	-0.03939	0.121887	0.287501	-0.306611	-0.220316	0.156929	-0.246665	0.222122
Q9D6X6;A0A140LJH8	Serine protease 23	Prss23	sp|Q9D6X6|PRS23_MOUSE Serine protease 23 OS=Mus musculus GN=Prss23 PE=2 SV=2	27.7	1430400	1556700	2163500	1446300	1825000	1095500	20.448	20.5701	21.0449	20.4639	20.7995	20.0632	-0.116936	0.00513603	0.480012	-0.100988	0.234542	-0.501765	-0.245475	0.430285
V9GX38		Gm17190	tr|V9GX38|V9GX38_MOUSE Predicted gene 17190 OS=Mus musculus GN=Gm17190 PE=1 SV=1	8.4	362640	413190	287800	317820	273480	298590	18.4682	18.6564	18.1347	18.2779	18.0611	18.1878	0.170501	0.358768	-0.16297	-0.0198269	-0.236602	-0.109871	-0.2442	0.212963
Q9WU60	Attractin	Atrn	sp|Q9WU60|ATRN_MOUSE Attractin OS=Mus musculus GN=Atrn PE=1 SV=3	4.7	4110000	3992500	4275500	3511300	3581800	3360500	21.9707	21.9289	22.0277	21.7436	21.7723	21.6802	0.116823	0.0749774	0.173778	-0.11031	-0.0816302	-0.173639	-0.243719	0.00349688
Q8BGT1		Flrt3	sp|Q8BGT1|FLRT3_MOUSE Leucine-rich repeat transmembrane protein FLRT3 OS=Mus musculus GN=Flrt3 PE=1 SV=1	17.7	2329400	2387000	2626700	2618900	2147600	1584200	21.1515	21.1868	21.3248	21.3205	21.0343	20.5953	0.0493169	0.084557	0.22261	0.218319	-0.0679162	-0.506887	-0.237656	0.335776
P70180	Atrial natriuretic peptide receptor 3	Npr3	sp|P70180|ANPRC_MOUSE Atrial natriuretic peptide receptor 3 OS=Mus musculus GN=Npr3 PE=1 SV=3	23.5	3596200	4902500	8327900	4879000	4813600	3816700	21.778	22.2251	22.9895	22.2182	22.1987	21.8639	-0.434189	0.0128558	0.777291	0.00592362	-0.0135456	-0.348336	-0.237305	0.558137
Q61735-2	Leukocyte surface antigen CD47	Cd47	sp|Q61735-2|CD47_MOUSE Isoform 2 of Leukocyte surface antigen CD47 OS=Mus musculus GN=Cd47	17.9	3235000	3467900	3832900	2882800	3415900	2670700	21.6253	21.7256	21.87	21.459	21.7038	21.3488	0.00322925	0.103526	0.2479	-0.163066	0.0817293	-0.273319	-0.236437	0.135415
Q3V1M1;A0A0G2JF89	Immunoglobulin superfamily member 10	Igsf10	sp|Q3V1M1|IGS10_MOUSE Immunoglobulin superfamily member 10 OS=Mus musculus GN=Igsf10 PE=2 SV=2	16.6	10912000	11464000	9183100	7378200	9589100	9942200	23.3794	23.4506	23.1305	22.8148	23.193	23.2451	0.177161	0.248356	-0.0717009	-0.387413	-0.00928674	0.042883	-0.235878	0.230026
P25911-2;P25911	Tyrosine-protein kinase Lyn	Lyn	sp|P25911-2|LYN_MOUSE Isoform 2 of Tyrosine-protein kinase Lyn OS=Mus musculus GN=Lyn;sp|P25911|LYN_MOUSE Tyrosine-protein kinase Lyn OS=Mus musculus GN=Lyn PE=1 SV=4	8.1	11522	10503	11677	10164	10176	8384.3	13.4921	13.3585	13.5114	13.3112	13.3129	13.0335	0.155514	0.0219242	0.174792	-0.025409	-0.0237067	-0.303115	-0.23482	0.0880481
Q61555	Fibrillin-2	Fbn2	sp|Q61555|FBN2_MOUSE Fibrillin-2 OS=Mus musculus GN=Fbn2 PE=1 SV=2	38.3	38895000	39328000	37907000	29328000	27218000	44728000	25.2131	25.2291	25.176	24.8058	24.6981	25.4147	0.123647	0.13962	0.086527	-0.283659	-0.391376	0.325241	-0.233196	0.355966
H3BJ97;Q99JR5;H3BKM8	Tubulointerstitial nephritis antigen-like	Tinagl1	tr|H3BJ97|H3BJ97_MOUSE Tubulointerstitial nephritis antigen-like OS=Mus musculus GN=Tinagl1 PE=1 SV=1;sp|Q99JR5|TINAL_MOUSE Tubulointerstitial nephritis antigen-like OS=Mus musculus GN=Tinagl1 PE=1 SV=1	29.9	918870	1294000	1423900	1118700	1359700	685520	19.8095	20.3034	20.4414	20.0934	20.3749	19.3868	-0.258734	0.235171	0.373181	0.0251565	0.306622	-0.681396	-0.233079	0.542924
Q60648	Ganglioside GM2 activator	Gm2a	sp|Q60648|SAP3_MOUSE Ganglioside GM2 activator OS=Mus musculus GN=Gm2a PE=1 SV=2	13	2775700	3160200	3655900	2236500	2649900	3336000	21.4044	21.5916	21.8018	21.0928	21.3375	21.6697	-0.0785474	0.108617	0.318828	-0.390156	-0.145461	0.18672	-0.232598	0.315302
Q9D0P0	Emopamil-binding protein-like	Ebpl	sp|Q9D0P0|EBPL_MOUSE Emopamil-binding protein-like OS=Mus musculus GN=Ebpl PE=2 SV=1	4.4	200190	213490	255680	174520	190470	202830	17.611	17.7038	17.964	17.413	17.5392	17.6299	-0.0324809	0.0603177	0.320488	-0.230458	-0.104287	-0.0135798	-0.232217	0.131931
Q6IR34-2;Q6IR34-3;Q6IR34;Q6IR34-5;F6SX81;A2AIV3;A2AIV4;Q6IR34-4	G-protein-signaling modulator 1	Gpsm1	sp|Q6IR34-2|GPSM1_MOUSE Isoform 2 of G-protein-signaling modulator 1 OS=Mus musculus GN=Gpsm1;sp|Q6IR34-3|GPSM1_MOUSE Isoform 3 of G-protein-signaling modulator 1 OS=Mus musculus GN=Gpsm1;sp|Q6IR34|GPSM1_MOUSE G-protein-signaling modulator 1 OS=Mus musculu	17.8	5253600	5614400	4661800	4827200	4414100	3986000	22.3249	22.4207	22.1525	22.2028	22.0737	21.9265	0.141378	0.237203	-0.0310417	0.0192578	-0.10981	-0.256987	-0.231693	0.107226
Q8BML1;Q8BML1-3;Q8BML1-2	Protein-methionine sulfoxide oxidase MICAL2	Mical2	sp|Q8BML1|MICA2_MOUSE [F-actin]-monooxygenase MICAL2 OS=Mus musculus GN=Mical2 PE=1 SV=1;sp|Q8BML1-3|MICA2_MOUSE Isoform 3 of [F-actin]-monooxygenase MICAL2 OS=Mus musculus GN=Mical2;sp|Q8BML1-2|MICA2_MOUSE Isoform 2 of [F-actin]-monooxygenase MICAL2 OS=Mu	4.2	1683800	2397700	2041800	1805900	1502900	1879400	20.6833	21.1932	20.9614	20.7843	20.5193	20.8418	-0.147271	0.362659	0.130849	-0.0462741	-0.311243	0.01128	-0.230825	0.263871
G3UWD1;E9QPU5		Rnase10	tr|G3UWD1|G3UWD1_MOUSE Inactive ribonuclease-like protein 10 OS=Mus musculus GN=Rnase10 PE=3 SV=1;tr|E9QPU5|E9QPU5_MOUSE Inactive ribonuclease-like protein 10 OS=Mus musculus GN=Rnase10 PE=3 SV=1	4.8	507340	722200	1043200	590800	695640	575740	18.9526	19.462	19.9926	19.1723	19.408	19.1351	-0.401168	0.108278	0.638823	-0.181451	0.0542203	-0.218703	-0.230622	0.501038
P15306	Thrombomodulin	Thbd	sp|P15306|TRBM_MOUSE Thrombomodulin OS=Mus musculus GN=Thbd PE=1 SV=1	18.7	5241900	4274200	8533900	4818900	6198300	3979100	22.3217	22.0272	23.0248	22.2003	22.5634	21.924	-0.0219048	-0.31634	0.681211	-0.143291	0.219878	-0.419553	-0.228644	0.548215
P52795	Ephrin-B1	Efnb1	sp|P52795|EFNB1_MOUSE Ephrin-B1 OS=Mus musculus GN=Efnb1 PE=1 SV=1	7.2	389250	388730	437360	344740	386350	309610	18.5703	18.5684	18.7385	18.3951	18.5595	18.2401	0.0583377	0.0564091	0.226462	-0.116851	0.0475491	-0.271907	-0.227473	0.103136
A2AEX8;A2AEX6;P97447;A2AEY1;Q8CDC8	Four and a half LIM domains protein 1	Fhl1	tr|A2AEX8|A2AEX8_MOUSE Four and a half LIM domains 1, isoform CRA_b OS=Mus musculus GN=Fhl1 PE=1 SV=1;tr|A2AEX6|A2AEX6_MOUSE Four and a half LIM domains protein 1 OS=Mus musculus GN=Fhl1 PE=1 SV=1;sp|P97447|FHL1_MOUSE Four and a half LIM domains protein 1	62.5	38884000	41870000	35199000	35333000	34923000	28941000	25.2127	25.3194	25.069	25.0745	25.0577	24.7866	0.126021	0.232761	-0.0176216	-0.0121398	-0.0289786	-0.300041	-0.22744	0.126592
P51863	V-type proton ATPase subunit d 1	Atp6v0d1	sp|P51863|VA0D1_MOUSE V-type proton ATPase subunit d 1 OS=Mus musculus GN=Atp6v0d1 PE=1 SV=2	49	8130900	8611000	8464400	6667700	6591500	8423900	22.955	23.0377	23.013	22.6688	22.6522	23.0061	0.0662004	0.148966	0.124193	-0.220025	-0.236608	0.117274	-0.22624	0.127373
D2EAC2-2;D2EAC2	Zinc finger BED domain-containing protein 6	Zbed6	sp|D2EAC2-2|ZBED6_MOUSE Isoform 2 of Zinc finger BED domain-containing protein 6 OS=Mus musculus GN=Zbed6;sp|D2EAC2|ZBED6_MOUSE Zinc finger BED domain-containing protein 6 OS=Mus musculus GN=Zbed6 PE=1 SV=1	3.6	33866	31306	31438	29789	27337	25609	15.0475	14.9342	14.9402	14.8625	14.7386	14.6444	0.186326	0.0729272	0.0789975	0.00126773	-0.122657	-0.216861	-0.2255	0.0367832
Q9D1I2	Bcl10-interacting CARD protein		sp|Q9D1I2|CAR19_MOUSE Caspase recruitment domain-containing protein 19 OS=Mus musculus GN=Card19 PE=1 SV=1	4.9	55853	54881	52880	43775	45604	50835	15.7693	15.744	15.6904	15.4178	15.4769	15.6335	0.147343	0.122015	0.0684299	-0.204185	-0.145132	0.0115299	-0.225191	0.0302004
Q8BK03;H3BLJ3;Q8BK03-2	Protein FAM73B	Fam73b	sp|Q8BK03|MIGA2_MOUSE Mitoguardin 2 OS=Mus musculus GN=Miga2 PE=1 SV=1;tr|H3BLJ3|H3BLJ3_MOUSE Mitoguardin 2 (Fragment) OS=Mus musculus GN=Miga2 PE=1 SV=1;sp|Q8BK03-2|MIGA2_MOUSE Isoform 2 of Mitoguardin 2 OS=Mus musculus GN=Miga2	7.8	39803	39179	37653	37724	33238	29339	15.2806	15.2578	15.2005	15.2032	15.0205	14.8405	0.146734	0.123937	0.0666217	0.0693396	-0.11331	-0.293323	-0.224862	0.104328
Q9R0P9	Ubiquitin carboxyl-terminal hydrolase isozyme L1	Uchl1	sp|Q9R0P9|UCHL1_MOUSE Ubiquitin carboxyl-terminal hydrolase isozyme L1 OS=Mus musculus GN=Uchl1 PE=1 SV=1	32.3	2853800	2997400	2825800	2322500	2403600	2717800	21.4445	21.5153	21.4302	21.1472	21.1968	21.374	0.0931226	0.16395	0.0788977	-0.204083	-0.154565	0.0226776	-0.22398	0.0384191
Q922Q1;E0CZH6;A0A087WPC2;D3YZZ3;Q9CW42	Mitochondrial amidoxime reducing component 2	2020-03-02	sp|Q922Q1|MARC2_MOUSE Mitochondrial amidoxime reducing component 2 OS=Mus musculus GN=Marc2 PE=1 SV=1	31.4	8882800	7822100	10254000	8475700	7456700	7098800	23.0826	22.8991	23.2897	23.0149	22.8301	22.7591	0.103326	-0.0801324	0.310427	0.0356441	-0.149151	-0.220113	-0.222413	0.177692
Q99K41;A2AFM5;F7CPY7;A2AFM3;A2AFM4;Q68G58-3;Q68G58-5;Q68G58-4;Q68G58;Q68G58-2	EMILIN-1	Emilin1	sp|Q99K41|EMIL1_MOUSE EMILIN-1 OS=Mus musculus GN=Emilin1 PE=1 SV=1	42.5	14046000	15170000	15751000	10950000	13730000	14062000	23.7437	23.8547	23.9089	23.3844	23.7108	23.7453	0.0190113	0.130073	0.184295	-0.340217	-0.0138164	0.0206538	-0.222253	0.14964
D3Z3D5;Q5SX79-2;Q5SX79	Protein Shroom1	Shroom1	tr|D3Z3D5|D3Z3D5_MOUSE Protein Shroom1 OS=Mus musculus GN=Shroom1 PE=1 SV=1;sp|Q5SX79-2|SHRM1_MOUSE Isoform 2 of Protein Shroom1 OS=Mus musculus GN=Shroom1;sp|Q5SX79|SHRM1_MOUSE Protein Shroom1 OS=Mus musculus GN=Shroom1 PE=1 SV=2	1.4	32598	35310	35605	27361	38855	24333	14.9925	15.1078	15.1198	14.7398	15.2458	14.5706	0.0297709	0.145064	0.157067	-0.222892	0.283088	-0.392098	-0.221268	0.345008
Q62009-5;Q62009-3;Q62009-2;Q62009;Q62009-4;F7C9H0	Periostin	Postn	sp|Q62009-5|POSTN_MOUSE Isoform 5 of Periostin OS=Mus musculus GN=Postn;sp|Q62009-3|POSTN_MOUSE Isoform 3 of Periostin OS=Mus musculus GN=Postn;sp|Q62009-2|POSTN_MOUSE Isoform 2 of Periostin OS=Mus musculus GN=Postn;sp|Q62009|POSTN_MOUSE Periostin OS=Mus m	35.2	6841100	6640900	8177300	5213200	11054000	4075000	22.7058	22.6629	22.9632	22.3137	23.3981	21.9584	0.0387787	-0.00407082	0.296175	-0.35328	0.731047	-0.70865	-0.220589	0.644681
G3XA35;E9PYH0;Q62059-2;Q62059;E9QMK3;E9QMK2;Q62059-4;Q62059-3;Q8BS97;F7B603	Versican core protein	Vcan	tr|G3XA35|G3XA35_MOUSE MCG116562, isoform CRA_a OS=Mus musculus GN=Vcan PE=1 SV=1;tr|E9PYH0|E9PYH0_MOUSE Versican core protein OS=Mus musculus GN=Vcan PE=1 SV=1;sp|Q62059-2|CSPG2_MOUSE Isoform V1 of Versican core protein OS=Mus musculus GN=Vcan;sp|Q62059|C	4.3	2997100	2498800	3141800	2533900	2616700	2247200	21.5151	21.2528	21.5832	21.2729	21.3193	21.0997	0.174629	-0.087703	0.242653	-0.0675789	-0.0211899	-0.24081	-0.219719	0.143242
E9Q1A0;G3X9L9;Q80YT7-2;Q80YT7;Q3UR03;H3BJ38	Myomegalin	Pde4dip	tr|E9Q1A0|E9Q1A0_MOUSE Myomegalin OS=Mus musculus GN=Pde4dip PE=1 SV=1;tr|G3X9L9|G3X9L9_MOUSE Myomegalin OS=Mus musculus GN=Pde4dip PE=1 SV=1;sp|Q80YT7-2|MYOME_MOUSE Isoform 2 of Myomegalin OS=Mus musculus GN=Pde4dip;sp|Q80YT7|MYOME_MOUSE Myomegalin OS=Mus	2.9	1802800	1888000	1880100	1613900	1595300	1575300	20.7818	20.8484	20.8424	20.6221	20.6054	20.5872	0.0672538	0.133873	0.127824	-0.0924343	-0.109158	-0.127359	-0.219301	0.000738847
A2BDQ4;Q61772-2;Q61772-3;Q61772;Q03137-2;Q61772-4;Q61772-5;A0A087WRH4	Receptor protein-tyrosine kinase;Ephrin type-A receptor 7	Epha7	tr|A2BDQ4|A2BDQ4_MOUSE Eph receptor A7, isoform CRA_b OS=Mus musculus GN=Epha7 PE=1 SV=1;sp|Q61772-2|EPHA7_MOUSE Isoform 2 of Ephrin type-A receptor 7 OS=Mus musculus GN=Epha7;sp|Q61772-3|EPHA7_MOUSE Isoform 3 of Ephrin type-A receptor 7 OS=Mus musculus GN	5.5	356890	395770	556930	319120	474360	329760	18.4451	18.5943	19.0871	18.2837	18.8556	18.3311	-0.154376	-0.00519367	0.48764	-0.315757	0.256126	-0.26844	-0.218713	0.458468
P14873	Microtubule-associated protein 1B;MAP1B heavy chain;MAP1 light chain LC1	Map1b	sp|P14873|MAP1B_MOUSE Microtubule-associated protein 1B OS=Mus musculus GN=Map1b PE=1 SV=2	36.7	33887000	43620000	40884000	34378000	30246000	36942000	25.0142	25.3785	25.285	25.035	24.8502	25.1388	-0.102726	0.261531	0.168078	-0.0819727	-0.266714	0.0218036	-0.217922	0.189501
Q9CQE8	UPF0568 protein C14orf166 homolog		sp|Q9CQE8|RTRAF_MOUSE RNA transcription, translation and transport factor protein OS=Mus musculus GN=RTRAF PE=1 SV=1	38.9	4995400	5387600	4567300	4303800	4293200	4228800	22.2522	22.3612	22.1229	22.0372	22.0336	22.0118	0.115684	0.224727	-0.0135747	-0.0993052	-0.102863	-0.124668	-0.217891	0.0347521
Q61335	B-cell receptor-associated protein 31	Bcap31	sp|Q61335|BAP31_MOUSE B-cell receptor-associated protein 31 OS=Mus musculus GN=Bcap31 PE=1 SV=4	35.5	26165000	26029000	27602000	22149000	22923000	23573000	24.6411	24.6336	24.7183	24.4007	24.4503	24.4906	0.0853543	0.0778359	0.162489	-0.155042	-0.105488	-0.0651486	-0.217119	0.00443034
Q6P9S0;D3YWC9	MTSS1-like protein	Mtss1l	sp|Q6P9S0|MTSSL_MOUSE MTSS1-like protein OS=Mus musculus GN=Mtss1l PE=1 SV=1;tr|D3YWC9|D3YWC9_MOUSE MTSS1-like protein OS=Mus musculus GN=Mtss1l PE=1 SV=1	6	204210	177710	174650	161480	174130	143600	17.6397	17.4392	17.4141	17.301	17.4098	17.1317	0.25045	0.0499214	0.0248631	-0.088248	0.0205613	-0.257548	-0.216823	0.114875
G3UZ44;P63013-2;P63013	Paired mesoderm homeobox protein 1	Prrx1	tr|G3UZ44|G3UZ44_MOUSE Paired mesoderm homeobox protein 1 OS=Mus musculus GN=Prrx1 PE=1 SV=1;sp|P63013-2|PRRX1_MOUSE Isoform 2 of Paired mesoderm homeobox protein 1 OS=Mus musculus GN=Prrx1;sp|P63013|PRRX1_MOUSE Paired mesoderm homeobox protein 1 OS=Mus mu	64	8218700	7553300	7756400	6711800	7753000	5903500	22.9705	22.8487	22.887	22.6783	22.8863	22.4931	0.176505	0.0547022	0.0929823	-0.115705	0.0923498	-0.300834	-0.216127	0.143828
Q62011	Podoplanin	Pdpn	sp|Q62011|PDPN_MOUSE Podoplanin OS=Mus musculus GN=Pdpn PE=1 SV=2	7	115110	115850	135600	89463	90332	143200	16.8127	16.8219	17.049	16.449	16.4629	17.1277	0.0254578	0.0347027	0.261802	-0.338192	-0.324246	0.340476	-0.214642	0.416149
Q9D2U9;Q8CGP0;Q64524	Histone H2B type 3-A;Histone H2B type 3-B;Histone H2B type 2-E	Hist3h2ba;Hist3h2bb;Hist2h2be	sp|Q9D2U9|H2B3A_MOUSE Histone H2B type 3-A OS=Mus musculus GN=Hist3h2ba PE=1 SV=3;sp|Q8CGP0|H2B3B_MOUSE Histone H2B type 3-B OS=Mus musculus GN=Hist3h2bb PE=1 SV=3;sp|Q64524|H2B2E_MOUSE Histone H2B type 2-E OS=Mus musculus GN=Hist2h2be PE=1 SV=3	62.7	715930	795790	567490	615590	570870	592050	19.4495	19.602	19.1142	19.2316	19.1228	19.1754	0.166876	0.319446	-0.168347	-0.0509723	-0.15978	-0.107223	-0.211983	0.223911
E9Q5A7;H3BLK8;Q9JJN2	Zinc finger homeobox protein 4	Zfhx4	tr|E9Q5A7|E9Q5A7_MOUSE Zinc finger homeobox protein 4 OS=Mus musculus GN=Zfhx4 PE=1 SV=1;tr|H3BLK8|H3BLK8_MOUSE Zinc finger homeobox protein 4 OS=Mus musculus GN=Zfhx4 PE=1 SV=1;sp|Q9JJN2|ZFHX4_MOUSE Zinc finger homeobox protein 4 OS=Mus musculus GN=Zfhx4	1.3	644870	537940	640760	497560	544510	528140	19.2986	19.0371	19.2894	18.9245	19.0546	19.0106	0.196177	-0.0653859	0.186953	-0.177961	-0.0478727	-0.0919108	-0.211829	0.0868908
Q8R1L4;A0A1B0GT97;Q9CQM2	ER lumen protein-retaining receptor 3;ER lumen protein-retaining receptor 2	Kdelr3;Kdelr2	sp|Q8R1L4|ERD23_MOUSE ER lumen protein-retaining receptor 3 OS=Mus musculus GN=Kdelr3 PE=1 SV=1;tr|A0A1B0GT97|A0A1B0GT97_MOUSE ER lumen protein-retaining receptor OS=Mus musculus GN=Kdelr1 PE=1 SV=1;sp|Q9CQM2|ERD22_MOUSE ER lumen protein-retaining receptor	7	3984600	4158000	4963500	3518800	3736200	4032800	21.926	21.9875	22.2429	21.7467	21.8331	21.9434	-0.020585	0.0408698	0.296338	-0.199936	-0.113448	-0.00323806	-0.211082	0.133846
P30412	Peptidyl-prolyl cis-trans isomerase C	Ppic	sp|P30412|PPIC_MOUSE Peptidyl-prolyl cis-trans isomerase C OS=Mus musculus GN=Ppic PE=1 SV=1	48.1	12643000	13770000	14261000	10137000	15049000	10500000	23.5918	23.715	23.7656	23.2731	23.8432	23.3239	0.00640046	0.12959	0.180137	-0.312308	0.257729	-0.261549	-0.210752	0.327981
Q9ET54-4;Q9ET54-6;Q9ET54-3;Q9ET54;Q9ET54-5;Q9ET54-2;D3Z1J5;A0A1W2P7G1;Q5DTJ9	Palladin	Palld	sp|Q9ET54-4|PALLD_MOUSE Isoform 4 of Palladin OS=Mus musculus GN=Palld;sp|Q9ET54-6|PALLD_MOUSE Isoform 6 of Palladin OS=Mus musculus GN=Palld;sp|Q9ET54-3|PALLD_MOUSE Isoform 3 of Palladin OS=Mus musculus GN=Palld;sp|Q9ET54|PALLD_MOUSE Palladin OS=Mus muscu	37.4	30296000	28483000	30878000	28286000	29383000	20781000	24.8526	24.7636	24.8801	24.7536	24.8085	24.3088	0.12477	0.035744	0.152222	0.0257311	0.0806246	-0.419092	-0.208491	0.267722
Q8BIF9	Zinc finger protein 787	Znf787	sp|Q8BIF9|ZN787_MOUSE Zinc finger protein 787 OS=Mus musculus GN=Znf787 PE=2 SV=3	9.7	2250600	2294600	2252000	1942800	1997400	1942700	21.1019	21.1298	21.1028	20.8897	20.9297	20.8896	0.0946292	0.122562	0.0955263	-0.117543	-0.0775572	-0.117617	-0.208478	0.000209507
P10630;P10630-2;Q8BTU6;E9Q561;D6RJ60;D6RJ11	Eukaryotic initiation factor 4A-II;Eukaryotic initiation factor 4A-II, N-terminally processed	Eif4a2	sp|P10630|IF4A2_MOUSE Eukaryotic initiation factor 4A-II OS=Mus musculus GN=Eif4a2 PE=1 SV=2;sp|P10630-2|IF4A2_MOUSE Isoform 2 of Eukaryotic initiation factor 4A-II OS=Mus musculus GN=Eif4a2;tr|Q8BTU6|Q8BTU6_MOUSE Eukaryotic initiation factor 4A-II OS=Mus	55.8	2950100	3291000	3549300	2814200	3073900	2584100	21.4923	21.6501	21.7591	21.4243	21.5516	21.3012	-0.0374497	0.120312	0.229321	-0.105489	0.0218567	-0.228552	-0.208122	0.120915
Q8K2P1	Leucine rich adaptor protein 1-like	Lurap1l	sp|Q8K2P1|LUR1L_MOUSE Leucine rich adaptor protein 1-like OS=Mus musculus GN=Lurap1l PE=1 SV=1	9.5	433820	463050	452940	415190	392740	362010	18.7267	18.8208	18.789	18.6634	18.5832	18.4657	0.0519365	0.146008	0.11416	-0.0113884	-0.0915855	-0.20913	-0.20807	0.0309247
A0A0A0MQ83;Q80V70;B1ASH4	Multiple epidermal growth factor-like domains protein 6	Megf6	tr|A0A0A0MQ83|A0A0A0MQ83_MOUSE Multiple epidermal growth factor-like domains protein 6 OS=Mus musculus GN=Megf6 PE=1 SV=1;sp|Q80V70|MEGF6_MOUSE Multiple epidermal growth factor-like domains protein 6 OS=Mus musculus GN=Megf6 PE=2 SV=3;tr|B1ASH4|B1ASH4_MOUS	2.7	247260	218650	131190	126330	207470	175760	17.9157	17.7383	17.0013	16.9468	17.6625	17.4232	0.467693	0.290287	-0.446678	-0.501139	0.214567	-0.0247294	-0.207534	0.585285
Q3UHL6;A0A087WR50;A0A087WS56;Q4KL80;A0A087WQW8;A0A087WS99;A0A087WSU6;A0A087WQE0		Fn1	tr|Q3UHL6|Q3UHL6_MOUSE Fibronectin OS=Mus musculus GN=Fn1 PE=1 SV=1;tr|A0A087WR50|A0A087WR50_MOUSE Fibronectin OS=Mus musculus GN=Fn1 PE=1 SV=1;tr|A0A087WS56|A0A087WS56_MOUSE Fibronectin OS=Mus musculus GN=Fn1 PE=1 SV=1	71.2	310760000	312290000	377700000	283970000	297680000	282100000	28.2112	28.2183	28.4927	28.0812	28.1492	28.0716	0.00719491	0.0142805	0.288635	-0.122867	-0.0548436	-0.132399	-0.20674	0.097148
Q7M6W1;A3QM89;Q8K0T0	Reticulon;Reticulon-1	Rtn1	tr|Q7M6W1|Q7M6W1_MOUSE Reticulon OS=Mus musculus GN=Rtn1 PE=1 SV=1;tr|A3QM89|A3QM89_MOUSE Reticulon (Fragment) OS=Mus musculus GN=Rtn1 PE=1 SV=1;sp|Q8K0T0|RTN1_MOUSE Reticulon-1 OS=Mus musculus GN=Rtn1 PE=1 SV=1	3.8	1692500	1820300	1912100	1607000	1573300	1516700	20.6907	20.7957	20.8667	20.6159	20.5854	20.5325	0.00955758	0.114578	0.18556	-0.0652283	-0.0958045	-0.148663	-0.206464	0.0218574
Q4ZJM7	Otolin-1	Otol1	sp|Q4ZJM7|OTOL1_MOUSE Otolin-1 OS=Mus musculus GN=Otol1 PE=1 SV=2	1.9	2529300	2504700	2690400	2317100	2344100	2043100	21.2703	21.2562	21.3594	21.1439	21.1606	20.9623	0.0781863	0.064086	0.167269	-0.0482315	-0.0315177	-0.229792	-0.206361	0.0442537
P59913;S4R2K3	Protein-L-isoaspartate O-methyltransferase domain-containing protein 1	Pcmtd1	sp|P59913|PCMD1_MOUSE Protein-L-isoaspartate O-methyltransferase domain-containing protein 1 OS=Mus musculus GN=Pcmtd1 PE=1 SV=1;tr|S4R2K3|S4R2K3_MOUSE Protein-L-isoaspartate O-methyltransferase domain-containing protein 1 (Fragment) OS=Mus musculus GN=Pcm	7.6	15593	14850	13750	14133	11156	13209	13.9286	13.8582	13.7471	13.7868	13.4455	13.6892	0.186032	0.115596	0.00456464	0.0442008	-0.297047	-0.0533457	-0.204128	0.148932
Q9DAW9;A0A0G2JDV8;A0A0G2JFI6;A0A0G2JFC8;A0A0G2JFG3	Calponin-3	Cnn3	sp|Q9DAW9|CNN3_MOUSE Calponin-3 OS=Mus musculus GN=Cnn3 PE=1 SV=1;tr|A0A0G2JDV8|A0A0G2JDV8_MOUSE Calponin OS=Mus musculus GN=Cnn3 PE=1 SV=1	71.2	45628000	46984000	47860000	42292000	44911000	35339000	25.4434	25.4857	25.5123	25.3339	25.4206	25.0748	0.0649821	0.107232	0.133883	-0.0445526	0.0421315	-0.303676	-0.204065	0.125992
Q9WUP4-2;Q9WUP4	Polyprenol reductase	Srd5a3	sp|Q9WUP4-2|PORED_MOUSE Isoform 2 of Polyprenol reductase OS=Mus musculus GN=Srd5a3;sp|Q9WUP4|PORED_MOUSE Polyprenol reductase OS=Mus musculus GN=Srd5a3 PE=1 SV=2	6.3	107440	113800	131030	109220	98392	97765	16.7132	16.7961	16.9995	16.7369	16.5863	16.577	-0.0216636	0.0613057	0.264702	0.00204225	-0.148582	-0.157805	-0.202896	0.111323
F8WIA3;J3QMA2;J3QK34;P0C8B4	Uncharacterized protein C14orf142 homolog	Gm20604;Gm28051;AK010878	tr|F8WIA3|F8WIA3_MOUSE Predicted gene 20604 OS=Mus musculus GN=Gm20604 PE=4 SV=1;tr|J3QMA2|J3QMA2_MOUSE Predicted gene, 28051 OS=Mus musculus GN=Gm28051 PE=4 SV=1;tr|J3QK34|J3QK34_MOUSE EKC/KEOPS complex subunit GON7 OS=Mus musculus GN=Gon7 PE=4 SV=1;sp|P0	28	112160	108710	106120	85687	96538	102620	16.7752	16.7301	16.6953	16.3868	16.5588	16.647	0.142997	0.0979232	0.0631352	-0.245413	-0.0733926	0.0147505	-0.202703	0.0640016
H3BKH3;Q8VI24-2;Q8VI24	DNA-binding protein SATB;DNA-binding protein SATB2	Satb2	tr|H3BKH3|H3BKH3_MOUSE DNA-binding protein SATB OS=Mus musculus GN=Satb2 PE=1 SV=1;sp|Q8VI24-2|SATB2_MOUSE Isoform 2 of DNA-binding protein SATB2 OS=Mus musculus GN=Satb2;sp|Q8VI24|SATB2_MOUSE DNA-binding protein SATB2 OS=Mus musculus GN=Satb2 PE=1 SV=1	6.3	217610	250460	280050	261660	236840	161600	17.7314	17.9342	18.0953	17.9973	17.8536	17.3021	-0.0875956	0.11524	0.276344	0.178353	0.0345723	-0.516913	-0.202659	0.440003
Q9WVG9-2;Q9WVG9	Male-specific lethal 3 homolog	Msl3	sp|Q9WVG9-2|MS3L1_MOUSE Isoform 2 of Male-specific lethal 3 homolog OS=Mus musculus GN=Msl3;sp|Q9WVG9|MS3L1_MOUSE Male-specific lethal 3 homolog OS=Mus musculus GN=Msl3 PE=1 SV=3	3.4	31147	27532	26907	24468	24969	24820	14.9268	14.7488	14.7157	14.5786	14.6079	14.5992	0.23064	0.0526558	0.019528	-0.117557	-0.0883155	-0.0969505	-0.201882	0.0379102
Q9CWF2	Tubulin beta-2B chain	Tubb2b	sp|Q9CWF2|TBB2B_MOUSE Tubulin beta-2B chain OS=Mus musculus GN=Tubb2b PE=1 SV=1	63.1	2194600	2152600	2319400	2150400	1427200	2346900	21.0655	21.0376	21.1453	21.0362	20.4448	21.1623	0.0835682	0.0556905	0.163362	0.0542152	-0.537202	0.180367	-0.201747	0.417789
Q9D031;A2AUR7;Q01730;B1AYQ0;E0CXG5;A0A0A6YWZ2	Ras suppressor protein 1	Rsu1	tr|Q9D031|Q9D031_MOUSE Ras suppressor protein 1 OS=Mus musculus GN=Rsu1 PE=1 SV=1;tr|A2AUR7|A2AUR7_MOUSE Ras suppressor protein 1 OS=Mus musculus GN=Rsu1 PE=1 SV=1;sp|Q01730|RSU1_MOUSE Ras suppressor protein 1 OS=Mus musculus GN=Rsu1 PE=1 SV=3	62.8	7082800	7792500	6626200	6145300	6239600	6275200	22.7559	22.8937	22.6598	22.5511	22.573	22.5812	0.0867888	0.224555	-0.00934929	-0.118048	-0.0960775	-0.0878696	-0.20133	0.0423775
F8WIT2	Annexin	Anxa6	tr|F8WIT2|F8WIT2_MOUSE Annexin OS=Mus musculus GN=Anxa6 PE=1 SV=1	74.1	150190000	155100000	175190000	148490000	137980000	131110000	27.1622	27.2086	27.3843	27.1458	27.0399	26.9662	0.011037	0.0574469	0.233169	-0.00538598	-0.111293	-0.184974	-0.201102	0.078099
A0A0G2JEX1;Q7TPW1;A0A0G2JG59;A0A0G2JGI1;A0A0G2JFD8;A0A0G2JDY6;A0A0G2JDZ8;A0A0G2JDZ3;A0A0G2JFI0;A0A0G2JFT2	Nexilin	Nexn	tr|A0A0G2JEX1|A0A0G2JEX1_MOUSE Nexilin OS=Mus musculus GN=Nexn PE=1 SV=1;sp|Q7TPW1|NEXN_MOUSE Nexilin OS=Mus musculus GN=Nexn PE=1 SV=3;tr|A0A0G2JG59|A0A0G2JG59_MOUSE Nexilin (Fragment) OS=Mus musculus GN=Nexn PE=1 SV=1;tr|A0A0G2JGI1|A0A0G2JGI1_MOUSE Nexil	31.1	13035000	13164000	12407000	11771000	10972000	10858000	23.6359	23.6501	23.5647	23.4887	23.3873	23.3723	0.119396	0.133604	0.0481602	-0.0277572	-0.129168	-0.144236	-0.200774	0.0112544
Q5EBG6	Heat shock protein beta-6	Hspb6	sp|Q5EBG6|HSPB6_MOUSE Heat shock protein beta-6 OS=Mus musculus GN=Hspb6 PE=1 SV=1	67.3	1737800	1671800	1458700	1366600	1446000	1414300	20.7288	20.673	20.4763	20.3822	20.4636	20.4317	0.202913	0.147053	-0.0496658	-0.143758	-0.0622815	-0.0942609	-0.2002	0.0669945
E9QPE7;O08638-2;O08638;Q02566;E9Q264;G3UW82;Q91Z83;P13542;Q5SX39;A2AQP0;Q5SX40	Myosin-11	Myh11	tr|E9QPE7|E9QPE7_MOUSE Myosin-11 OS=Mus musculus GN=Myh11 PE=1 SV=1;sp|O08638-2|MYH11_MOUSE Isoform 2 of Myosin-11 OS=Mus musculus GN=Myh11;sp|O08638|MYH11_MOUSE Myosin-11 OS=Mus musculus GN=Myh11 PE=1 SV=1	10.6	1455700	1355500	1206700	1068500	1027500	1435200	20.4733	20.3704	20.2026	20.0272	19.9707	20.4528	0.223783	0.120895	-0.0468633	-0.222343	-0.278792	0.203321	-0.198543	0.31116
Q8CG19;Q8CG19-2;B1B1E2	Latent-transforming growth factor beta-binding protein 1	Ltbp1	sp|Q8CG19|LTBP1_MOUSE Latent-transforming growth factor beta-binding protein 1 OS=Mus musculus GN=Ltbp1 PE=1 SV=2;sp|Q8CG19-2|LTBP1_MOUSE Isoform Short of Latent-transforming growth factor beta-binding protein 1 OS=Mus musculus GN=Ltbp1;tr|B1B1E2|B1B1E2_MO	32.6	20581000	20296000	21304000	17136000	17439000	19729000	24.2948	24.2747	24.3446	24.0305	24.0558	24.2338	0.0890967	0.068979	0.138908	-0.175186	-0.149899	0.0281014	-0.197989	0.042232
P97370	Sodium/potassium-transporting ATPase subunit beta-3	Atp1b3	sp|P97370|AT1B3_MOUSE Sodium/potassium-transporting ATPase subunit beta-3 OS=Mus musculus GN=Atp1b3 PE=1 SV=1	51.4	19514000	18696000	19869000	18960000	18504000	13731000	24.218	24.1562	24.244	24.1765	24.1413	23.7109	0.110178	0.0483978	0.136187	0.0686271	0.0335053	-0.396895	-0.196509	0.265457
Q8R3X6;Q9R087	Glypican-6;Secreted glypican-6	Gpc6	tr|Q8R3X6|Q8R3X6_MOUSE Glypican-6 OS=Mus musculus GN=Gpc6 PE=1 SV=1;sp|Q9R087|GPC6_MOUSE Glypican-6 OS=Mus musculus GN=Gpc6 PE=1 SV=1	18.9	900620	1027800	1297100	884320	1002600	901720	19.7806	19.9711	20.3069	19.7542	19.9353	19.7823	-0.141173	0.0493966	0.385127	-0.167523	0.0135832	-0.139412	-0.195567	0.298497
P33434-2;P33434;A0A1B0GS88	72 kDa type IV collagenase;PEX	Mmp2	sp|P33434-2|MMP2_MOUSE Isoform 2 of 72 kDa type IV collagenase OS=Mus musculus GN=Mmp2;sp|P33434|MMP2_MOUSE 72 kDa type IV collagenase OS=Mus musculus GN=Mmp2 PE=1 SV=1	10.1	673740	745270	856640	547040	564560	927850	19.3618	19.5074	19.7083	19.0613	19.1068	19.8235	-0.0663595	0.0792117	0.280138	-0.366905	-0.321425	0.39534	-0.195326	0.504246
Q8K0D7	Tail-anchored protein insertion receptor WRB	Wrb	sp|Q8K0D7|WRB_MOUSE Tail-anchored protein insertion receptor WRB OS=Mus musculus GN=Wrb PE=1 SV=1	5.2	87402	88079	96840	83472	75970	78380	16.4154	16.4265	16.5633	16.349	16.2131	16.2582	0.0444538	0.0555856	0.192391	-0.0219202	-0.157783	-0.112727	-0.194953	0.0349032
G3UX44;P50171;P50171-2	Estradiol 17-beta-dehydrogenase 8	H2-Ke6;Hsd17b8	tr|G3UX44|G3UX44_MOUSE H2-K region-expressed gene 6 (Fragment) OS=Mus musculus GN=H2-Ke6 PE=1 SV=1;sp|P50171|DHB8_MOUSE Estradiol 17-beta-dehydrogenase 8 OS=Mus musculus GN=Hsd17b8 PE=1 SV=2;sp|P50171-2|DHB8_MOUSE Isoform Long of Estradiol 17-beta-dehydrog	17.9	661650	623100	669530	553420	573530	580350	19.3357	19.2491	19.3528	19.078	19.1295	19.1466	0.120427	0.0338224	0.137507	-0.137266	-0.0857723	-0.068718	-0.194505	0.00698389
A0A0G2JEX2;Q9CZG3	COMM domain-containing protein 8	Commd8	tr|A0A0G2JEX2|A0A0G2JEX2_MOUSE COMM domain-containing protein 8 (Fragment) OS=Mus musculus GN=Commd8 PE=1 SV=1;sp|Q9CZG3|COMD8_MOUSE COMM domain-containing protein 8 OS=Mus musculus GN=Commd8 PE=1 SV=1	21.5	11185	10873	8942	6245.7	8859.4	13149	13.4493	13.4085	13.1264	12.6086	13.113	13.6827	0.217873	0.177058	-0.105023	-0.622757	-0.118411	0.451261	-0.193272	0.585634
Q80YQ1;P35441;CON__Q28194	Thrombospondin-1	Thbs1	tr|Q80YQ1|Q80YQ1_MOUSE Thrombospondin-1 OS=Mus musculus GN=Thbs1 PE=1 SV=1;sp|P35441|TSP1_MOUSE Thrombospondin-1 OS=Mus musculus GN=Thbs1 PE=1 SV=1	53.6	65906000	50345000	44595000	51864000	59245000	32227000	25.9739	25.5853	25.4104	25.6282	25.8202	24.9418	0.413937	0.0253757	-0.149591	0.0682606	0.260221	-0.618203	-0.193148	0.572175
E9Q3Q6;Q61490;E9Q4G8;F6QH25;Q5MPX5	CD166 antigen	Alcam	tr|E9Q3Q6|E9Q3Q6_MOUSE CD166 antigen OS=Mus musculus GN=Alcam PE=1 SV=1;sp|Q61490|CD166_MOUSE CD166 antigen OS=Mus musculus GN=Alcam PE=1 SV=3;tr|E9Q4G8|E9Q4G8_MOUSE CD166 antigen OS=Mus musculus GN=Alcam PE=1 SV=1	31.8	7257900	6319900	10489000	6977400	8574400	5383400	22.7911	22.5915	23.3224	22.7343	23.0316	22.3601	-0.0140315	-0.213682	0.517222	-0.0708941	0.226452	-0.445066	-0.193005	0.544869
Q543V3;P35569	Insulin receptor substrate 1	Irs1	tr|Q543V3|Q543V3_MOUSE Insulin receptor substrate 1 OS=Mus musculus GN=Irs1 PE=1 SV=1;sp|P35569|IRS1_MOUSE Insulin receptor substrate 1 OS=Mus musculus GN=Irs1 PE=1 SV=1	9.8	2963700	3224000	3270500	2713600	2926400	2636000	21.499	21.6204	21.6411	21.3718	21.4807	21.3299	0.00849145	0.129944	0.150603	-0.1187	-0.00978099	-0.160558	-0.192692	0.0379307
Q8BG60-2;Q8BG60	Thioredoxin-interacting protein	Txnip	sp|Q8BG60-2|TXNIP_MOUSE Isoform 2 of Thioredoxin-interacting protein OS=Mus musculus GN=Txnip;sp|Q8BG60|TXNIP_MOUSE Thioredoxin-interacting protein OS=Mus musculus GN=Txnip PE=1 SV=1	5.6	22533	25844	31766	19883	23581	26468	14.4598	14.6575	14.9552	14.2792	14.5253	14.692	-0.135088	0.0627024	0.360356	-0.315592	-0.0695021	0.0971222	-0.191981	0.363433
G3X9L6;Q9DCX2;B1ASE2	ATP synthase subunit d, mitochondrial	Gm10250;Atp5h	tr|G3X9L6|G3X9L6_MOUSE ATP synthase subunit d, mitochondrial OS=Mus musculus GN=Gm10250 PE=3 SV=1;sp|Q9DCX2|ATP5H_MOUSE ATP synthase subunit d, mitochondrial OS=Mus musculus GN=Atp5h PE=1 SV=3;tr|B1ASE2|B1ASE2_MOUSE ATP synthase subunit d, mitochondrial (F	72.5	11116000	12035000	10017000	8878100	8699300	11642000	23.4061	23.5207	23.2559	23.0818	23.0525	23.4728	0.107812	0.22241	-0.0423757	-0.216503	-0.245855	0.174513	-0.191897	0.285211
Q9WVC3;Q924U4	Caveolin-2	Cav2	sp|Q9WVC3|CAV2_MOUSE Caveolin-2 OS=Mus musculus GN=Cav2 PE=1 SV=1	37	1721700	1582500	1920200	1652200	1935500	1099000	20.7154	20.5938	20.8728	20.656	20.8843	20.0678	0.0837368	-0.0378915	0.24116	0.0242914	0.252609	-0.563906	-0.191337	0.496804
P35276;D3YWL1;D3YW33	Ras-related protein Rab-3D	Rab3d	sp|P35276|RAB3D_MOUSE Ras-related protein Rab-3D OS=Mus musculus GN=Rab3d PE=1 SV=1	26	423940	395680	429340	336100	378810	379990	18.6935	18.594	18.7118	18.3585	18.5311	18.5356	0.122753	0.0232273	0.141014	-0.212216	-0.0396325	-0.0351454	-0.191329	0.0498282
Q8VCQ8;E9QA16;D3Z6I7;E9Q0M9;S4R1T7;E9Q9F3;F6RGN9		Cald1	tr|Q8VCQ8|Q8VCQ8_MOUSE Caldesmon 1 OS=Mus musculus GN=Cald1 PE=1 SV=1;tr|E9QA16|E9QA16_MOUSE Caldesmon 1 OS=Mus musculus GN=Cald1 PE=1 SV=1;tr|D3Z6I7|D3Z6I7_MOUSE Caldesmon 1 OS=Mus musculus GN=Cald1 PE=1 SV=1;tr|E9Q0M9|E9Q0M9_MOUSE Caldesmon 1 OS=Mus musc	66.6	8846700	8239000	8489400	7940600	7887400	6642400	23.0767	22.974	23.0172	22.9208	22.9111	22.6633	0.14951	0.0468403	0.0900336	-0.00638092	-0.0160791	-0.263924	-0.190923	0.0995219
Q91YH5;E9PYT3;Q91YH5-2	Atlastin-3	Atl3	sp|Q91YH5|ATLA3_MOUSE Atlastin-3 OS=Mus musculus GN=Atl3 PE=1 SV=1;tr|E9PYT3|E9PYT3_MOUSE Atlastin-3 OS=Mus musculus GN=Atl3 PE=1 SV=1;sp|Q91YH5-2|ATLA3_MOUSE Isoform 2 of Atlastin-3 OS=Mus musculus GN=Atl3	48.6	24132000	23330000	26554000	21616000	24706000	18829000	24.5244	24.4757	24.6624	24.3656	24.5584	24.1665	0.0656174	0.0168562	0.203599	-0.0932305	0.0995314	-0.292374	-0.190715	0.205274
Q06138;D3Z704;D3YV52;Q9DB16-2;Q9DB16	Calcium-binding protein 39	Cab39	sp|Q06138|CAB39_MOUSE Calcium-binding protein 39 OS=Mus musculus GN=Cab39 PE=1 SV=2	29.9	2460700	2633000	2341900	1987700	2055300	2499900	21.2306	21.3283	21.1592	20.9227	20.9709	21.2534	0.0864396	0.184078	0.0150503	-0.221529	-0.17328	0.109241	-0.190379	0.170833
P62737;P63268;D3YZY0;D3Z2K3;A0A0U1RQ96	Actin, aortic smooth muscle;Actin, gamma-enteric smooth muscle	Acta2;Actg2	sp|P62737|ACTA_MOUSE Actin, aortic smooth muscle OS=Mus musculus GN=Acta2 PE=1 SV=1;sp|P63268|ACTH_MOUSE Actin, gamma-enteric smooth muscle OS=Mus musculus GN=Actg2 PE=1 SV=1;tr|D3YZY0|D3YZY0_MOUSE Actin, gamma-enteric smooth muscle (Fragment) OS=Mus muscu	78.5	50000000	54323000	59555000	57257000	50355000	37789000	25.5754	25.6951	25.8277	25.7709	25.5856	25.1715	-0.0289498	0.0906853	0.223345	0.166574	-0.0187429	-0.432912	-0.190053	0.377392
P43407	Syndecan-2	Sdc2	sp|P43407|SDC2_MOUSE Syndecan-2 OS=Mus musculus GN=Sdc2 PE=1 SV=1	11.9	1543800	1661800	2508600	1978900	1755900	1247800	20.5581	20.6643	21.2585	20.9163	20.7438	20.251	-0.173916	-0.0676551	0.526481	0.184297	0.0118088	-0.481015	-0.18994	0.555164
A0A0G2JGX4;Q8VCE0;Q6PIC6;Q91WH7;E9QNX7;Q64436	Sodium/potassium-transporting ATPase subunit alpha-3	Atp1a3	tr|A0A0G2JGX4|A0A0G2JGX4_MOUSE Sodium/potassium-transporting ATPase subunit alpha OS=Mus musculus GN=Atp1a3 PE=1 SV=1;tr|Q8VCE0|Q8VCE0_MOUSE Sodium/potassium-transporting ATPase subunit alpha OS=Mus musculus GN=Atp1a3 PE=1 SV=1;sp|Q6PIC6|AT1A3_MOUSE Sodium	18.8	146480	179240	172770	140340	130830	166900	17.1603	17.4515	17.3985	17.0986	16.9973	17.3486	-0.0821384	0.209051	0.156011	-0.143916	-0.245149	0.106142	-0.188615	0.24216
Q3THE2;D3Z249	Myosin regulatory light chain 12B	Myl12b	sp|Q3THE2|ML12B_MOUSE Myosin regulatory light chain 12B OS=Mus musculus GN=Myl12b PE=1 SV=2	66.3	1706000	1809900	1920000	1569200	1597200	1598800	20.7022	20.7875	20.8727	20.5816	20.6071	20.6086	0.00891804	0.0942104	0.179407	-0.11167	-0.0861546	-0.0847101	-0.188357	0.0196386
Q8C788;Q91ZR2	Sorting nexin;Sorting nexin-18	Snx18	tr|Q8C788|Q8C788_MOUSE Sorting nexin OS=Mus musculus GN=Snx18 PE=1 SV=1;sp|Q91ZR2|SNX18_MOUSE Sorting nexin-18 OS=Mus musculus GN=Snx18 PE=1 SV=1	35.3	5545200	5355900	5082400	4607500	5823500	3806300	22.4028	22.3527	22.2771	22.1356	22.4735	21.86	0.15255	0.102439	0.0268202	-0.114706	0.223197	-0.3903	-0.187873	0.358215
H7BWZ3;Q9JM76;A0A0G2JFK7;D3Z2F7;D3Z2F8	Actin-related protein 2/3 complex subunit 3	Arpc3	tr|H7BWZ3|H7BWZ3_MOUSE Actin-related protein 2/3 complex subunit 3 OS=Mus musculus GN=Arpc3 PE=1 SV=1;sp|Q9JM76|ARPC3_MOUSE Actin-related protein 2/3 complex subunit 3 OS=Mus musculus GN=Arpc3 PE=1 SV=3;tr|A0A0G2JFK7|A0A0G2JFK7_MOUSE Actin-related protein	44.1	5119900	5572600	4694500	4277100	4230000	5010300	22.2877	22.4099	22.1625	22.0282	22.0122	22.2565	0.0948447	0.21708	-0.0302994	-0.164638	-0.180613	0.0636261	-0.18775	0.152428
P11276	Fibronectin;Anastellin	Fn1	sp|P11276|FINC_MOUSE Fibronectin OS=Mus musculus GN=Fn1 PE=1 SV=4	68.3	25425	29885	33697	25778	22843	29431	14.634	14.8671	15.0403	14.6539	14.4795	14.845	-0.119339	0.113835	0.287034	-0.0994461	-0.273834	0.0917501	-0.187687	0.30095
P11438	Lysosome-associated membrane glycoprotein 1	Lamp1	sp|P11438|LAMP1_MOUSE Lysosome-associated membrane glycoprotein 1 OS=Mus musculus GN=Lamp1 PE=1 SV=2	16.3	10564000	11208000	12255000	10142000	10165000	9537700	23.3327	23.418	23.5469	23.2738	23.2771	23.1852	-0.00629734	0.0790753	0.207917	-0.0651114	-0.0618433	-0.15374	-0.18713	0.0537654
Q9CZC8;A0A0N4SWD0;A0A0N4SVR0;D3YXW0	Secernin-1	Scrn1	sp|Q9CZC8|SCRN1_MOUSE Secernin-1 OS=Mus musculus GN=Scrn1 PE=1 SV=1;tr|A0A0N4SWD0|A0A0N4SWD0_MOUSE Secernin-1 (Fragment) OS=Mus musculus GN=Scrn1 PE=1 SV=1	35.3	4566800	3963900	5579400	3855400	4508100	3941000	22.1228	21.9185	22.4117	21.8784	22.1041	21.9101	0.0651543	-0.139109	0.354081	-0.179149	0.0464902	-0.147468	-0.186751	0.306673
P21550;Q5SX59;J3QPZ9;Q5SX60;Q5SX61	Beta-enolase;Enolase	Eno3	sp|P21550|ENOB_MOUSE Beta-enolase OS=Mus musculus GN=Eno3 PE=1 SV=3;tr|Q5SX59|Q5SX59_MOUSE Beta-enolase (Fragment) OS=Mus musculus GN=Eno3 PE=1 SV=1	46.5	6598200	8507100	7099100	7086300	6910100	5526100	22.6536	23.0202	22.7592	22.7566	22.7203	22.3978	-0.0643236	0.302271	0.04124	0.0386364	0.00231045	-0.320134	-0.186125	0.30331
Q8VIG1	RE1-silencing transcription factor	Rest	sp|Q8VIG1|REST_MOUSE RE1-silencing transcription factor OS=Mus musculus GN=Rest PE=1 SV=2	2.6	886880	967300	976160	776920	854760	856530	19.7584	19.8836	19.8968	19.5674	19.7052	19.7081	0.00513738	0.130362	0.143516	-0.185835	-0.0480821	-0.0450978	-0.18601	0.0438933
E9QA15;REV__B2RXW8;REV__F7CYX4;REV__Q8BSS9;REV__B8QI34;REV__B2RXQ2		Cald1	tr|E9QA15|E9QA15_MOUSE Caldesmon 1 OS=Mus musculus GN=Cald1 PE=1 SV=1	50.5	148340000	139270000	147780000	135220000	135170000	113490000	27.1443	27.0533	27.1389	27.0107	27.0102	26.758	0.125092	0.0340692	0.119636	-0.00850677	-0.00904033	-0.26125	-0.185865	0.1055
Q8BVQ9		Psmc2	tr|Q8BVQ9|Q8BVQ9_MOUSE 26S proteasome regulatory subunit 7 OS=Mus musculus GN=Psmc2 PE=1 SV=1	64.8	533290	626950	771140	561240	575120	543020	19.0246	19.258	19.5566	19.0983	19.1335	19.0506	-0.162371	0.0710588	0.369701	-0.0886738	-0.0534286	-0.136286	-0.185592	0.299527
Q8K0Q5;H3BJL1;H3BLG9	Rho GTPase-activating protein 18	Arhgap18	sp|Q8K0Q5|RHG18_MOUSE Rho GTPase-activating protein 18 OS=Mus musculus GN=Arhgap18 PE=1 SV=1	19.6	1354900	1401600	1766000	1363100	1372000	1221700	20.3698	20.4186	20.7521	20.3785	20.3878	20.2205	-0.0514483	-0.00256004	0.330851	-0.0427433	-0.0333542	-0.200745	-0.184561	0.234072
Q80ZM5		H1fx	tr|Q80ZM5|Q80ZM5_MOUSE H1 histone family, member X OS=Mus musculus GN=H1fx PE=1 SV=1	57.4	16720000	16952000	16776000	12595000	17293000	14886000	23.9951	24.015	23.9999	23.5863	24.0437	23.8275	0.0838374	0.103718	0.0886613	-0.324886	0.132451	-0.0837813	-0.184145	0.236133
Q9D8W5;B1AT36;Q3TRH2	26S proteasome non-ATPase regulatory subunit 12	Psmd12	sp|Q9D8W5|PSD12_MOUSE 26S proteasome non-ATPase regulatory subunit 12 OS=Mus musculus GN=Psmd12 PE=1 SV=4;tr|B1AT36|B1AT36_MOUSE 26S proteasome non-ATPase regulatory subunit 12 OS=Mus musculus GN=Psmd12 PE=1 SV=1;tr|Q3TRH2|Q3TRH2_MOUSE 26S proteasome non-A	53.9	11620000	12790000	10990000	10024000	10131000	10967000	23.4701	23.6085	23.3897	23.257	23.2723	23.3867	0.0727398	0.211146	-0.00767887	-0.140412	-0.125094	-0.0107013	-0.184138	0.0722498
A0A1W2P7X0;E9QMV2;Q4KML4	Costars family protein ABRACL	Abracl	tr|A0A1W2P7X0|A0A1W2P7X0_MOUSE Costars family protein ABRACL (Fragment) OS=Mus musculus GN=Abracl PE=1 SV=1;tr|E9QMV2|E9QMV2_MOUSE Costars family protein ABRACL OS=Mus musculus GN=Abracl PE=1 SV=1;sp|Q4KML4|ABRAL_MOUSE Costars family protein ABRACL OS=Mus	43.9	2060100	1851700	1665400	1605300	1604400	1682900	20.9743	20.8204	20.6674	20.6144	20.6136	20.6825	0.245504	0.0916404	-0.0613412	-0.114367	-0.115176	-0.0462605	-0.183869	0.114795
Q6PHN7	Transmembrane protein 164	Tmem164	sp|Q6PHN7|TM164_MOUSE Transmembrane protein 164 OS=Mus musculus GN=Tmem164 PE=1 SV=1	5.1	370170	432930	453120	359600	346220	398870	18.4978	18.7238	18.7895	18.456	18.4013	18.6056	-0.0811813	0.144765	0.210524	-0.122976	-0.17768	0.0265493	-0.182738	0.163995
Q9CQA1	Trafficking protein particle complex subunit 5	Trappc5	sp|Q9CQA1|TPPC5_MOUSE Trafficking protein particle complex subunit 5 OS=Mus musculus GN=Trappc5 PE=1 SV=1	14.4	32661	34671	36410	31466	29532	30379	14.9953	15.0814	15.152	14.9415	14.85	14.8908	0.0101056	0.096266	0.166871	-0.0436696	-0.135184	-0.094389	-0.182162	0.0255759
D3YXA8;Q8R3L5-2;Q8R3L5	Solute carrier organic anion transporter family member 3A1	Slco3a1	tr|D3YXA8|D3YXA8_MOUSE Solute carrier organic anion transporter family member OS=Mus musculus GN=Slco3a1 PE=1 SV=1;sp|Q8R3L5-2|SO3A1_MOUSE Isoform 2 of Solute carrier organic anion transporter family member 3A1 OS=Mus musculus GN=Slco3a1;sp|Q8R3L5|SO3A1_MO	1.8	65895	65552	80618	72468	73134	45010	16.0079	16.0004	16.2988	16.1451	16.1583	15.458	-0.00350478	-0.011034	0.287428	0.13367	0.146868	-0.553428	-0.181926	0.50913
Q9JMG7;Q9JMG7-2	Hepatoma-derived growth factor-related protein 3	Hdgfrp3	sp|Q9JMG7|HDGR3_MOUSE Hepatoma-derived growth factor-related protein 3 OS=Mus musculus GN=Hdgfl3 PE=1 SV=2;sp|Q9JMG7-2|HDGR3_MOUSE Isoform 2 of Hepatoma-derived growth factor-related protein 3 OS=Mus musculus GN=Hdgfl3	26.2	1801700	1682100	1747500	1395000	1569500	1657300	20.7809	20.6818	20.7369	20.4118	20.5819	20.6604	0.138639	0.0395435	0.0945725	-0.230455	-0.0604149	0.0181148	-0.181837	0.0821464
P24369	Peptidyl-prolyl cis-trans isomerase B	Ppib	sp|P24369|PPIB_MOUSE Peptidyl-prolyl cis-trans isomerase B OS=Mus musculus GN=Ppib PE=1 SV=2	48.1	43583000	42567000	49941000	38839000	41017000	39929000	25.3773	25.3432	25.5737	25.211	25.2897	25.2509	0.0362837	0.00225365	0.232743	-0.129976	-0.0512598	-0.0900448	-0.180854	0.0743204
Q62189;F8VQ88;D3Z0S6;D6RI83	U1 small nuclear ribonucleoprotein A	Snrpa;Gm5145	sp|Q62189|SNRPA_MOUSE U1 small nuclear ribonucleoprotein A OS=Mus musculus GN=Snrpa PE=1 SV=3;tr|F8VQ88|F8VQ88_MOUSE Predicted pseudogene 5145 OS=Mus musculus GN=Gm5145 PE=4 SV=1;tr|D3Z0S6|D3Z0S6_MOUSE U1 small nuclear ribonucleoprotein A (Fragment) OS=Mus	27.9	9829500	10554000	7998300	7983300	7524200	9489000	23.2287	23.3313	22.9313	22.9286	22.8431	23.1778	0.155233	0.257833	-0.142191	-0.1449	-0.230347	0.104371	-0.180583	0.312616
P97807-2;P97807;H3BKG7	Fumarate hydratase, mitochondrial	Fh	sp|P97807-2|FUMH_MOUSE Isoform Cytoplasmic of Fumarate hydratase, mitochondrial OS=Mus musculus GN=Fh;sp|P97807|FUMH_MOUSE Fumarate hydratase, mitochondrial OS=Mus musculus GN=Fh PE=1 SV=3	58.2	43193000	42061000	42068000	38679000	38943000	34870000	25.3643	25.326	25.3262	25.205	25.2149	25.0555	0.115647	0.0773324	0.0775724	-0.0436003	-0.0337868	-0.193164	-0.180368	0.0273858
P48036;A0A0G2JGQ0	Annexin A5	Anxa5	sp|P48036|ANXA5_MOUSE Annexin A5 OS=Mus musculus GN=Anxa5 PE=1 SV=1	77.1	119190000	115500000	117140000	105040000	116620000	90478000	26.8287	26.7833	26.8037	26.6464	26.7972	26.4311	0.113633	0.0682624	0.0886033	-0.0686917	0.0821848	-0.283992	-0.180332	0.167378
F6X9P4;D3YWS7;F6SJM7;Q8R2K1-5;Q8R2K1-4;Q8R2K1-2;Q8R2K1;Q8R2K1-3	Fucose mutarotase	Fuom	tr|F6X9P4|F6X9P4_MOUSE Fucose mutarotase (Fragment) OS=Mus musculus GN=Fuom PE=1 SV=1;tr|D3YWS7|D3YWS7_MOUSE Fucose mutarotase OS=Mus musculus GN=Fuom PE=1 SV=1;tr|F6SJM7|F6SJM7_MOUSE Fucose mutarotase (Fragment) OS=Mus musculus GN=Fuom PE=1 SV=1;sp|Q8R2K1	13.8	41711	37050	42375	33117	38831	35066	15.3481	15.1772	15.3709	15.0153	15.2449	15.0978	0.1391	-0.0318545	0.161885	-0.193756	0.0358808	-0.111255	-0.17942	0.119406
Q3TVI8;D3YUE1;D3YY15;D3Z2F0	Pre-B-cell leukemia transcription factor-interacting protein 1	Pbxip1	sp|Q3TVI8|PBIP1_MOUSE Pre-B-cell leukemia transcription factor-interacting protein 1 OS=Mus musculus GN=Pbxip1 PE=1 SV=2	44	6858000	7572400	8206800	6174700	7315400	6500300	22.7094	22.8523	22.9684	22.5579	22.8025	22.6321	-0.0444072	0.0985556	0.214625	-0.195826	0.0487417	-0.121689	-0.179182	0.160565
D3YTR7;Q9CYT6	Adenylyl cyclase-associated protein;Adenylyl cyclase-associated protein 2	Cap2	tr|D3YTR7|D3YTR7_MOUSE Adenylyl cyclase-associated protein OS=Mus musculus GN=Cap2 PE=1 SV=1;sp|Q9CYT6|CAP2_MOUSE Adenylyl cyclase-associated protein 2 OS=Mus musculus GN=Cap2 PE=1 SV=1	5.2	27515	28984	37372	30151	26834	25381	14.7479	14.823	15.1897	14.8799	14.7118	14.6315	-0.08269	-0.00765157	0.359049	0.0492976	-0.118846	-0.199159	-0.179139	0.311751
Q99MQ1;G3X8S6;Q99MQ1-2	Protein bicaudal C homolog 1	Bicc1	sp|Q99MQ1|BICC1_MOUSE Protein bicaudal C homolog 1 OS=Mus musculus GN=Bicc1 PE=1 SV=1;tr|G3X8S6|G3X8S6_MOUSE Bicaudal C homolog 1 (Drosophila), isoform CRA_d OS=Mus musculus GN=Bicc1 PE=1 SV=1;sp|Q99MQ1-2|BICC1_MOUSE Isoform 2 of Protein bicaudal C homolog	11.8	2022100	2142100	2345600	1712000	2100400	1947300	20.9474	21.0306	21.1615	20.7073	21.0022	20.893	-0.00958885	0.0735826	0.204514	-0.24976	0.0452209	-0.063968	-0.179005	0.167443
Q8BGJ0	Palmitoyltransferase ZDHHC15	Zdhhc15	sp|Q8BGJ0|ZDH15_MOUSE Palmitoyltransferase ZDHHC15 OS=Mus musculus GN=Zdhhc15 PE=1 SV=1	2.7	279730	303540	362890	248520	294390	291430	18.0937	18.2115	18.4692	17.923	18.1674	18.1528	-0.075914	0.0419377	0.299583	-0.246587	-0.00222033	-0.0167996	-0.177071	0.263481
P51807	Dynein light chain Tctex-type 1	Dynlt1	sp|P51807|DYLT1_MOUSE Dynein light chain Tctex-type 1 OS=Mus musculus GN=Dynlt1 PE=1 SV=1	42.5	1991100	2079300	2266100	1949800	1963400	1697000	20.9251	20.9877	21.1118	20.8949	20.9049	20.6946	0.00530869	0.0678409	0.191955	-0.0249308	-0.0149029	-0.22527	-0.176736	0.114304
A2A9I0;O35166	Golgi SNAP receptor complex member 2	Gosr2	tr|A2A9I0|A2A9I0_MOUSE Golgi SNAP receptor complex member 2 OS=Mus musculus GN=Gosr2 PE=1 SV=1;sp|O35166|GOSR2_MOUSE Golgi SNAP receptor complex member 2 OS=Mus musculus GN=Gosr2 PE=1 SV=2	10.9	1013100	996030	950280	872010	832610	917510	19.9503	19.9258	19.858	19.734	19.6673	19.8074	0.126545	0.10203	0.0341933	-0.0898147	-0.156518	-0.0164354	-0.175179	0.0232446
E9PYH2;Q91V12;Q91V12-4;Q91V12-3	Cytosolic acyl coenzyme A thioester hydrolase	Acot7	tr|E9PYH2|E9PYH2_MOUSE Cytosolic acyl coenzyme A thioester hydrolase OS=Mus musculus GN=Acot7 PE=1 SV=1;sp|Q91V12|BACH_MOUSE Cytosolic acyl coenzyme A thioester hydrolase OS=Mus musculus GN=Acot7 PE=1 SV=2;sp|Q91V12-4|BACH_MOUSE Isoform D of Cytosolic acyl	44.8	543520	588300	564240	500230	483140	518610	19.052	19.1662	19.1059	18.9322	18.8821	18.9843	0.0315203	0.145739	0.0854961	-0.0882213	-0.138372	-0.0361628	-0.17517	0.0167084
E9Q6Q4;Q3TU36;E9Q912;A0A0G2JGC8;A0A0G2JF70		Rap1gds1	tr|E9Q6Q4|E9Q6Q4_MOUSE RAP1, GTP-GDP dissociation stimulator 1 OS=Mus musculus GN=Rap1gds1 PE=1 SV=1;tr|Q3TU36|Q3TU36_MOUSE RAP1, GTP-GDP dissociation stimulator 1 OS=Mus musculus GN=Rap1gds1 PE=1 SV=1;tr|E9Q912|E9Q912_MOUSE RAP1, GTP-GDP dissociation stim	41.4	7404300	7549400	7153700	6521300	6302700	6762700	22.8199	22.8479	22.7703	22.6367	22.5875	22.6892	0.0946727	0.122671	0.044999	-0.0885311	-0.137721	-0.0360913	-0.174895	0.00921588
G3UXZ5;P97371;G3UXY0;G3X9K9;G3UWN9;G3UXR1	Proteasome activator complex subunit 1	Psme1	tr|G3UXZ5|G3UXZ5_MOUSE Proteasome activator complex subunit 1 (Fragment) OS=Mus musculus GN=Psme1 PE=1 SV=1;sp|P97371|PSME1_MOUSE Proteasome activator complex subunit 1 OS=Mus musculus GN=Psme1 PE=1 SV=2;tr|G3UXY0|G3UXY0_MOUSE Proteasome activator complex	62.6	11832000	13266000	13378000	10580000	10415000	13247000	23.4962	23.6612	23.6734	23.3348	23.3122	23.6592	-0.0266324	0.138407	0.150536	-0.187987	-0.210663	0.136339	-0.174874	0.236875
Q8R0W0	Epiplakin	Eppk1	sp|Q8R0W0|EPIPL_MOUSE Epiplakin OS=Mus musculus GN=Eppk1 PE=1 SV=2	14	1345000	1580100	1725000	1251400	1384600	1474700	20.3592	20.5916	20.7182	20.2551	20.401	20.492	-0.110336	0.122074	0.248654	-0.214399	-0.0684728	0.0224795	-0.173595	0.239535
Q8C253;P16110	Galectin;Galectin-3	Lgals3	tr|Q8C253|Q8C253_MOUSE Galectin OS=Mus musculus GN=Lgals3 PE=1 SV=1;sp|P16110|LEG3_MOUSE Galectin-3 OS=Mus musculus GN=Lgals3 PE=1 SV=3	26.9	22259000	22964000	24013000	22735000	18345000	20516000	24.4079	24.4529	24.5173	24.4384	24.1289	24.2902	0.0352838	0.080269	0.144711	0.06581	-0.243718	-0.0823555	-0.173509	0.141353
Q9D1R1	Complex I assembly factor TMEM126B, mitochondrial	Tmem126b	sp|Q9D1R1|T126B_MOUSE Complex I assembly factor TMEM126B, mitochondrial OS=Mus musculus GN=Tmem126b PE=1 SV=1	4.3	172310	175800	182310	145100	148050	179230	17.3946	17.4236	17.476	17.1467	17.1757	17.4515	0.0499599	0.0788885	0.131347	-0.197999	-0.168962	0.106766	-0.173464	0.157792
Q8K0U4	Heat shock 70 kDa protein 12A	Hspa12a	sp|Q8K0U4|HS12A_MOUSE Heat shock 70 kDa protein 12A OS=Mus musculus GN=Hspa12a PE=1 SV=1	1.5	18354	22186	23150	18781	17384	20143	14.1638	14.4374	14.4987	14.197	14.0855	14.298	-0.11625	0.157305	0.218667	-0.0830709	-0.194585	0.0179338	-0.173148	0.222061
Q8CIB5;A6X940;A6X941	Fermitin family homolog 2	Fermt2	sp|Q8CIB5|FERM2_MOUSE Fermitin family homolog 2 OS=Mus musculus GN=Fermt2 PE=1 SV=1	57.1	36652000	37601000	38698000	34509000	34135000	31593000	25.1274	25.1643	25.2058	25.0405	25.0247	24.9131	0.0481	0.0849791	0.126467	-0.0388192	-0.0545401	-0.166187	-0.173031	0.0198072
P08752;A0A0A6YWA9	Guanine nucleotide-binding protein G(i) subunit alpha-2	Gnai2	sp|P08752|GNAI2_MOUSE Guanine nucleotide-binding protein G(i) subunit alpha-2 OS=Mus musculus GN=Gnai2 PE=1 SV=5;tr|A0A0A6YWA9|A0A0A6YWA9_MOUSE Guanine nucleotide-binding protein G(i) subunit alpha-2 (Fragment) OS=Mus musculus GN=Gnai2 PE=1 SV=1	58.9	21970000	21523000	22339000	20152000	20302000	18023000	24.389	24.3594	24.4131	24.2644	24.2751	24.1033	0.0883078	0.0586521	0.112337	-0.0363041	-0.0256053	-0.197388	-0.172865	0.0400866
Q8BSL7;A2A6T9	ADP-ribosylation factor 2	Arf2	sp|Q8BSL7|ARF2_MOUSE ADP-ribosylation factor 2 OS=Mus musculus GN=Arf2 PE=1 SV=2	73.5	990920	892670	999440	912110	933720	725050	19.9184	19.7678	19.9308	19.7988	19.8326	19.4677	0.132386	-0.0182554	0.144738	0.0128255	0.0466077	-0.318302	-0.172579	0.247811
E9PZ16;B1B0C7;Q05793	Basement membrane-specific heparan sulfate proteoglycan core protein;Endorepellin;LG3 peptide	Hspg2	tr|E9PZ16|E9PZ16_MOUSE Basement membrane-specific heparan sulfate proteoglycan core protein OS=Mus musculus GN=Hspg2 PE=1 SV=1;tr|B1B0C7|B1B0C7_MOUSE Basement membrane-specific heparan sulfate proteoglycan core protein OS=Mus musculus GN=Hspg2 PE=1 SV=1;sp	47.4	94947000	103700000	117260000	85420000	103060000	91828000	26.5006	26.6278	26.8051	26.3481	26.6189	26.4524	-0.0582153	0.0690063	0.246301	-0.210764	0.0600749	-0.106404	-0.171395	0.221273
Q80YS6;E9Q8X9;A0A1D5RLL0;Q8BZI0-2;Q8BZI0	Actin filament-associated protein 1	Afap1	sp|Q80YS6|AFAP1_MOUSE Actin filament-associated protein 1 OS=Mus musculus GN=Afap1 PE=1 SV=1;tr|E9Q8X9|E9Q8X9_MOUSE Actin filament-associated protein 1 (Fragment) OS=Mus musculus GN=Afap1 PE=1 SV=1	24.4	10040000	10674000	11066000	9837600	11801000	7153000	23.2593	23.3476	23.3996	23.2299	23.4924	22.7701	0.00944231	0.097784	0.149817	-0.0199387	0.242592	-0.479697	-0.171362	0.470106
P58774-2	Tropomyosin beta chain	Tpm2	sp|P58774-2|TPM2_MOUSE Isoform 2 of Tropomyosin beta chain OS=Mus musculus GN=Tpm2	67.6	77348000	64268000	70800000	66433000	67542000	55124000	26.2049	25.9376	26.0772	25.9854	26.0093	25.7162	0.216434	-0.0508293	0.0888194	-0.00302985	0.020855	-0.272249	-0.169616	0.235538
Q9QX60-2			sp|Q9QX60-2|DGUOK_MOUSE Isoform 2 of Deoxyguanosine kinase, mitochondrial OS=Mus musculus GN=Dguok	3.3	83066	80487	77734	64116	70905	80376	16.342	16.2965	16.2463	15.9684	16.1136	16.2945	0.131775	0.0862731	0.0360631	-0.241798	-0.0965953	0.0842821	-0.169408	0.15987
D3YXG0-2;D3YXG0		Hmcn1	sp|D3YXG0-2|HMCN1_MOUSE Isoform 2 of Hemicentin-1 OS=Mus musculus GN=Hmcn1;sp|D3YXG0|HMCN1_MOUSE Hemicentin-1 OS=Mus musculus GN=Hmcn1 PE=1 SV=1	0.3	65676	64416	78556	47526	66237	74302	16.0031	15.9751	16.2614	15.5364	16.0153	16.1811	0.0076559	-0.0202913	0.266011	-0.458993	0.019927	0.185691	-0.168917	0.473479
D3YY63;F7C386;E9PX91;F6TVX7;Q8BSF4	Phosphatidylserine decarboxylase proenzyme;Phosphatidylserine decarboxylase alpha chain;Phosphatidylserine decarboxylase beta chain	Pisd;Gm20671	tr|D3YY63|D3YY63_MOUSE Phosphatidylserine decarboxylase proenzyme, mitochondrial OS=Mus musculus GN=Pisd PE=4 SV=1;tr|F7C386|F7C386_MOUSE Phosphatidylserine decarboxylase proenzyme, mitochondrial (Fragment) OS=Mus musculus GN=Pisd PE=4 SV=1;tr|E9PX91|E9PX9	5	26669	21268	23758	19533	21994	22096	14.7029	14.3764	14.5361	14.2536	14.4248	14.4315	0.248652	-0.0778273	0.0819017	-0.200598	-0.0294017	-0.0227265	-0.168484	0.202929
Q8BKG3	Inactive tyrosine-protein kinase 7	Ptk7	sp|Q8BKG3|PTK7_MOUSE Inactive tyrosine-protein kinase 7 OS=Mus musculus GN=Ptk7 PE=1 SV=1	46.9	37353000	33036000	35121000	31508000	35121000	27647000	25.1547	24.9775	25.0658	24.9092	25.0658	24.7206	0.172429	-0.00475633	0.0835386	-0.0730772	0.0835386	-0.261672	-0.167474	0.209621
P55288	Cadherin-11	Cdh11	sp|P55288|CAD11_MOUSE Cadherin-11 OS=Mus musculus GN=Cdh11 PE=1 SV=1	14.7	2120000	2927000	1753100	1777700	2196500	1971500	21.0156	21.481	20.7415	20.7616	21.0668	20.9109	0.019413	0.484772	-0.254743	-0.234639	0.0705553	-0.0853575	-0.166294	0.51507
Q3URQ7-2;Q3URQ7	Methenyltetrahydrofolate synthase domain-containing protein	Mthfsd	sp|Q3URQ7-2|MTHSD_MOUSE Isoform 2 of Methenyltetrahydrofolate synthase domain-containing protein OS=Mus musculus GN=Mthfsd;sp|Q3URQ7|MTHSD_MOUSE Methenyltetrahydrofolate synthase domain-containing protein OS=Mus musculus GN=Mthfsd PE=2 SV=1	25.2	545790	513190	563960	515970	493000	439740	19.058	18.9691	19.1052	18.9769	18.9112	18.7463	0.0968531	0.00800015	0.1441	0.0157943	-0.0499053	-0.214842	-0.165969	0.104672
Q8K1L2	Spindlin-4	Spin4	sp|Q8K1L2|SPIN4_MOUSE Spindlin-4 OS=Mus musculus GN=Spin4 PE=2 SV=1	10.4	18408	14249	16542	13139	16110	14522	14.168	13.7986	14.0138	13.6816	13.9757	13.826	0.257436	-0.112036	0.103237	-0.229041	0.0650599	-0.0846564	-0.165758	0.292025
E9Q3Y7;E9Q5L4;Q5PR69-2;Q5PR69;F7BFN2	Uncharacterized protein KIAA1211	C530008M17Rik;Kiaa1211	tr|E9Q3Y7|E9Q3Y7_MOUSE RIKEN cDNA C530008M17 gene OS=Mus musculus GN=C530008M17Rik PE=1 SV=1;tr|E9Q5L4|E9Q5L4_MOUSE RIKEN cDNA C530008M17 gene OS=Mus musculus GN=C530008M17Rik PE=1 SV=1;sp|Q5PR69-2|K1211_MOUSE Isoform 2 of Uncharacterized protein KIAA1211	4.3	526640	614510	648580	619670	505600	475060	19.0065	19.2291	19.3069	19.2411	18.9476	18.8578	-0.091707	0.130912	0.20876	0.142976	-0.150528	-0.240414	-0.165311	0.322681
Q91XD2	LIM and senescent cell antigen-like-containing domain protein 2	Lims2	sp|Q91XD2|LIMS2_MOUSE LIM and senescent cell antigen-like-containing domain protein 2 OS=Mus musculus GN=Lims2 PE=1 SV=1	19.1	664900	632450	758740	582200	700890	555450	19.3428	19.2706	19.5332	19.1512	19.4188	19.0833	0.042795	-0.029391	0.233263	-0.148828	0.118846	-0.216685	-0.164445	0.271253
P70257-1;P70257-2	Nuclear factor 1 X-type	Nfix	sp|P70257-1|NFIX_MOUSE Isoform NFIX1 of Nuclear factor 1 X-type OS=Mus musculus GN=Nfix;sp|P70257-2|NFIX_MOUSE Isoform NFIX2 of Nuclear factor 1 X-type OS=Mus musculus GN=Nfix	50.3	7031200	6655600	7011400	5559600	6696300	6263800	22.7453	22.6661	22.7413	22.4065	22.6749	22.5786	0.109867	0.0306645	0.105798	-0.228923	0.0394599	-0.0568661	-0.16422	0.117742
Q6PGG2-2;Q6PGG2	GEM-interacting protein	Gmip	sp|Q6PGG2-2|GMIP_MOUSE Isoform 2 of GEM-interacting protein OS=Mus musculus GN=Gmip;sp|Q6PGG2|GMIP_MOUSE GEM-interacting protein OS=Mus musculus GN=Gmip PE=1 SV=1	1.5	17152	15049	15119	15058	12914	14265	14.0661	13.8774	13.8841	13.8782	13.6566	13.8002	0.205651	0.0169421	0.0236372	0.0178047	-0.20379	-0.0602458	-0.164154	0.14097
Q8BH64;D3Z7U7	EH domain-containing protein 2	Ehd2	sp|Q8BH64|EHD2_MOUSE EH domain-containing protein 2 OS=Mus musculus GN=Ehd2 PE=1 SV=1	75.1	37821000	37092000	42107000	36762000	40056000	28536000	25.1727	25.1446	25.3276	25.1317	25.2555	24.7663	0.0396254	0.011546	0.194498	-0.00134681	0.122456	-0.366779	-0.16378	0.3571
Q78IS1	Transmembrane emp24 domain-containing protein 3	Tmed3	sp|Q78IS1|TMED3_MOUSE Transmembrane emp24 domain-containing protein 3 OS=Mus musculus GN=Tmed3 PE=1 SV=1	9	737770	802630	1105600	667150	851880	822090	19.4928	19.6144	20.0764	19.3477	19.7003	19.6489	-0.153932	-0.0323685	0.429654	-0.299092	0.0535466	0.00219275	-0.162235	0.48103
E9QNA7;A0A286YCI8;Q62417-2;Q62417-7;Q62417;A0A286YCQ0;A0A286YDN0;E9Q6A3;E9PYX6;D3Z5J3;Q62417-5;Q62417-6;Q62417-4;Q62417-3	Sorbin and SH3 domain-containing protein 1	Sorbs1	tr|E9QNA7|E9QNA7_MOUSE Sorbin and SH3 domain-containing protein 1 OS=Mus musculus GN=Sorbs1 PE=1 SV=1;tr|A0A286YCI8|A0A286YCI8_MOUSE Sorbin and SH3 domain-containing protein 1 OS=Mus musculus GN=Sorbs1 PE=1 SV=1;sp|Q62417-2|SRBS1_MOUSE Isoform 2 of Sorbin	14.9	2047200	2018300	2658200	2151100	2212300	1647700	20.9652	20.9447	21.342	21.0366	21.0771	20.652	-0.0377342	-0.0582456	0.339063	0.0336883	0.0741608	-0.350933	-0.162056	0.435411
G5E825;Q9CWR0;A0A1W2P6R9;A0A0R4J211;A0A1Y7VNM7;Q9CWR0-2;A0A1W2P7S3;D3Z534;D3Z532;D3Z535;D3Z4R2;A2CG49-4;A2CG49-6	Rho guanine nucleotide exchange factor 25	Arhgef25	tr|G5E825|G5E825_MOUSE DNA segment, Chr 10, ERATO Doi 610, expressed, isoform CRA_b OS=Mus musculus GN=Arhgef25 PE=1 SV=1;sp|Q9CWR0|ARHGP_MOUSE Rho guanine nucleotide exchange factor 25 OS=Mus musculus GN=Arhgef25 PE=1 SV=1;tr|A0A1W2P6R9|A0A1W2P6R9_MOUSE R	35.4	3823000	3762300	4050200	3447500	3791500	3183900	21.8663	21.8432	21.9496	21.7171	21.8543	21.6024	0.0608006	0.0377103	0.144089	-0.088354	0.0488641	-0.20311	-0.161733	0.112234
Q3U0X6		Zfp217	tr|Q3U0X6|Q3U0X6_MOUSE Zinc finger protein 217 OS=Mus musculus GN=Zfp217 PE=1 SV=1	1.2	13395	11702	11858	10807	9894.8	12428	13.7094	13.5145	13.5336	13.3997	13.2725	13.6013	0.204259	0.00931961	0.0284252	-0.105469	-0.232693	0.0961586	-0.161336	0.230203
O88653;A0A0G2JGQ3	Ragulator complex protein LAMTOR3	Lamtor3	sp|O88653|LTOR3_MOUSE Ragulator complex protein LAMTOR3 OS=Mus musculus GN=Lamtor3 PE=1 SV=1;tr|A0A0G2JGQ3|A0A0G2JGQ3_MOUSE Ragulator complex protein LAMTOR3 (Fragment) OS=Mus musculus GN=Lamtor3 PE=1 SV=1	42.7	2290200	2114700	2166100	1944700	1950800	1977700	21.127	21.012	21.0467	20.8911	20.8956	20.9154	0.14573	0.0307091	0.0653559	-0.0901963	-0.085678	-0.0659203	-0.161196	0.00986334
Q9WVJ2;E9Q5I9;E9Q0U1;F6ZQQ3;E9PY93;F6PXS6	26S proteasome non-ATPase regulatory subunit 13	Psmd13	sp|Q9WVJ2|PSD13_MOUSE 26S proteasome non-ATPase regulatory subunit 13 OS=Mus musculus GN=Psmd13 PE=1 SV=1;tr|E9Q5I9|E9Q5I9_MOUSE 26S proteasome non-ATPase regulatory subunit 13 OS=Mus musculus GN=Psmd13 PE=1 SV=1;tr|E9Q0U1|E9Q0U1_MOUSE 26S proteasome non-A	54	21102000	22715000	20996000	18709000	18387000	20925000	24.3309	24.4371	24.3236	24.1572	24.1322	24.3187	0.0475821	0.153848	0.0403169	-0.126065	-0.151112	0.03543	-0.161164	0.0798014
G5E8D6;Q9WVJ9;E9Q3N9;E9Q3F3;F6Z1C2;E9Q2T8;E9Q2A0;F7AYH6;E9Q1U0	EGF-containing fibulin-like extracellular matrix protein 2	Efemp2	tr|G5E8D6|G5E8D6_MOUSE EGF-containing fibulin-like extracellular matrix protein 2 OS=Mus musculus GN=Efemp2 PE=1 SV=1;sp|Q9WVJ9|FBLN4_MOUSE EGF-containing fibulin-like extracellular matrix protein 2 OS=Mus musculus GN=Efemp2 PE=1 SV=1;tr|E9Q3N9|E9Q3N9_MOUS	36.1	4694500	4533100	5467200	3883500	4298000	4990400	22.1625	22.1121	22.3824	21.8889	22.0352	22.2507	0.0238965	-0.026577	0.243727	-0.249718	-0.10341	0.11208	-0.160698	0.296274
Q9CQU3	Protein RER1	Rer1	sp|Q9CQU3|RER1_MOUSE Protein RER1 OS=Mus musculus GN=Rer1 PE=1 SV=1	30.6	2812000	2837000	2906600	2614600	2454800	2587400	21.4232	21.4359	21.4709	21.3182	21.2272	21.3031	0.0600976	0.0728671	0.107834	-0.0449088	-0.135894	-0.0599959	-0.160532	0.00704979
B1AS34;B1AS37;Q9D032-2;Q9D032	Single-stranded DNA-binding protein 3	Ssbp3	tr|B1AS34|B1AS34_MOUSE Single-stranded DNA-binding protein 3 (Fragment) OS=Mus musculus GN=Ssbp3 PE=1 SV=8;tr|B1AS37|B1AS37_MOUSE Single-stranded DNA-binding protein 3 OS=Mus musculus GN=Ssbp3 PE=1 SV=1;sp|Q9D032-2|SSBP3_MOUSE Isoform 2 of Single-stranded	4.9	296530	320220	226940	225000	252780	271480	18.1778	18.2887	17.792	17.7796	17.9475	18.0505	0.17181	0.282696	-0.214057	-0.226443	-0.0584853	0.0444783	-0.1603	0.399086
Q920E5;A0A0G2JEA5;A0A0G2JEB3;A0A0G2JDJ5;A0A0G2JE82	Farnesyl pyrophosphate synthase	Fdps	sp|Q920E5|FPPS_MOUSE Farnesyl pyrophosphate synthase OS=Mus musculus GN=Fdps PE=1 SV=1;tr|A0A0G2JEA5|A0A0G2JEA5_MOUSE Predicted gene 43738 OS=Mus musculus GN=Gm43738 PE=4 SV=1;tr|A0A0G2JEB3|A0A0G2JEB3_MOUSE Farnesyl pyrophosphate synthase (Fragment) OS=Mus	56.7	23735000	23697000	21200000	18696000	18894000	24197000	24.5005	24.4982	24.3376	24.1562	24.1714	24.5283	0.135138	0.132826	-0.0278142	-0.209149	-0.19395	0.16295	-0.1601	0.295066
Q8BG48;A0A087WPR0	Serine/threonine-protein kinase 17B	Stk17b	sp|Q8BG48|ST17B_MOUSE Serine/threonine-protein kinase 17B OS=Mus musculus GN=Stk17b PE=1 SV=1	18.5	1814400	1715800	1812200	1586800	1952100	1305600	20.7911	20.7104	20.7893	20.5977	20.8966	20.3163	0.107496	0.0268853	0.105746	-0.0858758	0.213031	-0.367283	-0.160085	0.398776
O88544;F6QTS1;D3YV99;D3Z1R9	COP9 signalosome complex subunit 4	Cops4	sp|O88544|CSN4_MOUSE COP9 signalosome complex subunit 4 OS=Mus musculus GN=Cops4 PE=1 SV=1;tr|F6QTS1|F6QTS1_MOUSE COP9 signalosome complex subunit 4 (Fragment) OS=Mus musculus GN=Cops4 PE=1 SV=1;tr|D3YV99|D3YV99_MOUSE COP9 signalosome complex subunit 4 (Fr	59.1	6164900	6457200	5707700	5213400	5187800	6027300	22.5556	22.6225	22.4445	22.3138	22.3067	22.5231	0.0946183	0.16145	-0.0165497	-0.147235	-0.154336	0.0620527	-0.159679	0.143562
Q61735;D3Z187	Leukocyte surface antigen CD47	Cd47	sp|Q61735|CD47_MOUSE Leukocyte surface antigen CD47 OS=Mus musculus GN=Cd47 PE=1 SV=2;tr|D3Z187|D3Z187_MOUSE Leukocyte surface antigen CD47 OS=Mus musculus GN=Cd47 PE=1 SV=1	13.5	447730	453790	515680	403180	473430	393870	18.7723	18.7917	18.9761	18.6211	18.8528	18.5874	0.00539155	0.0247874	0.209239	-0.145813	0.0859137	-0.179518	-0.159612	0.205669
A0A286YE23;A0A286YE20;P26952-2;P26952;P26952-3	Interleukin-3 receptor subunit alpha	Il3ra	tr|A0A286YE23|A0A286YE23_MOUSE Interleukin-3 receptor subunit alpha (Fragment) OS=Mus musculus GN=Il3ra PE=4 SV=1;tr|A0A286YE20|A0A286YE20_MOUSE Interleukin-3 receptor subunit alpha OS=Mus musculus GN=Il3ra PE=4 SV=1;sp|P26952-2|IL3RA_MOUSE Isoform 3 of In	10.7	210650	227590	240870	197620	207780	201810	17.6845	17.7961	17.8779	17.5924	17.6647	17.6226	-0.0218726	0.0897166	0.171534	-0.113992	-0.0416637	-0.0837229	-0.159585	0.0560052
Q8R1V4;Q5SVW9	Transmembrane emp24 domain-containing protein 4	Tmed4	sp|Q8R1V4|TMED4_MOUSE Transmembrane emp24 domain-containing protein 4 OS=Mus musculus GN=Tmed4 PE=1 SV=1;tr|Q5SVW9|Q5SVW9_MOUSE Transmembrane emp24 domain-containing protein 4 (Fragment) OS=Mus musculus GN=Tmed4 PE=1 SV=1	42.3	5133500	5296500	5705000	4723600	4962300	4750700	22.2915	22.3366	22.4438	22.1715	22.2426	22.1797	0.013902	0.0589985	0.166186	-0.106154	-0.0350319	-0.0979007	-0.159391	0.03418
F8VPU0;P70210;F6TTJ9	Transcriptional enhancer factor TEF-5	Tead3	tr|F8VPU0|F8VPU0_MOUSE Transcriptional enhancer factor TEF-5 OS=Mus musculus GN=Tead3 PE=4 SV=1;sp|P70210|TEAD3_MOUSE Transcriptional enhancer factor TEF-5 OS=Mus musculus GN=Tead3 PE=2 SV=2;tr|F6TTJ9|F6TTJ9_MOUSE Transcriptional enhancer factor TEF-5 OS=M	17.8	1072100	1111600	1210800	1031100	1063200	945330	20.032	20.0842	20.2075	19.9758	20.02	19.8505	0.00368531	0.0558836	0.179206	-0.0525699	-0.00834116	-0.177864	-0.159184	0.0937327
Q9JKP8	Chromatin accessibility complex protein 1	Chrac1	sp|Q9JKP8|CHRC1_MOUSE Chromatin accessibility complex protein 1 OS=Mus musculus GN=Chrac1 PE=1 SV=1	20.2	19431	18328	13887	13632	14747	17677	14.2461	14.1618	13.7614	13.7347	13.8481	14.1096	0.269121	0.18481	-0.215504	-0.242242	-0.128818	0.132634	-0.158951	0.441371
P55821;Q05DI3;D3Z4C2;G3X9Z6;P63042	Stathmin-2	Stmn2	sp|P55821|STMN2_MOUSE Stathmin-2 OS=Mus musculus GN=Stmn2 PE=1 SV=1	15.1	1697800	1803800	1396600	1321800	1398200	1664200	20.6952	20.7826	20.4135	20.3341	20.4151	20.6664	0.144078	0.231451	-0.137669	-0.217084	-0.136017	0.115241	-0.158574	0.349214
Q8K2C9	Very-long-chain (3R)-3-hydroxyacyl-CoA dehydratase 3	Hacd3	sp|Q8K2C9|HACD3_MOUSE Very-long-chain (3R)-3-hydroxyacyl-CoA dehydratase 3 OS=Mus musculus GN=Hacd3 PE=1 SV=2	21.3	1942900	2093800	2112200	1917700	1864600	1728300	20.8898	20.9977	21.0103	20.8709	20.8304	20.7209	0.00309854	0.111011	0.123633	-0.0157361	-0.0562469	-0.165759	-0.158495	0.0546407
P14824	Annexin A6	Anxa6	sp|P14824|ANXA6_MOUSE Annexin A6 OS=Mus musculus GN=Anxa6 PE=1 SV=3	74.3	373830	405660	444920	376480	346200	372390	18.512	18.6299	18.7632	18.5222	18.4012	18.5065	-0.0438164	0.0740723	0.207347	-0.0336255	-0.154593	-0.0493844	-0.158402	0.125175
Q9D7M1	Glucose-induced degradation protein 8 homolog	Gid8	sp|Q9D7M1|GID8_MOUSE Glucose-induced degradation protein 8 homolog OS=Mus musculus GN=Gid8 PE=1 SV=1	10.5	10987	12001	9689.3	8833.7	9729.3	10697	13.4235	13.5509	13.2422	13.1088	13.2481	13.3849	0.0971108	0.224468	-0.0842224	-0.217597	-0.0782788	0.0585195	-0.158238	0.257374
A2AU71;A2AU72-2;A2AU72	Armadillo repeat-containing protein 3	Armc3	tr|A2AU71|A2AU71_MOUSE Armadillo repeat-containing protein 3 OS=Mus musculus GN=Armc3 PE=1 SV=1;sp|A2AU72-2|ARMC3_MOUSE Isoform 2 of Armadillo repeat-containing protein 3 OS=Mus musculus GN=Armc3;sp|A2AU72|ARMC3_MOUSE Armadillo repeat-containing protein 3	2.1	2357000	2471800	2426900	2386800	2348200	1815500	21.1685	21.2371	21.2107	21.1866	21.1631	20.7919	0.0421804	0.110791	0.0843433	0.0603063	0.0367839	-0.334404	-0.15821	0.28852
P35979;F8VQK7;A0A0A6YVW4	60S ribosomal protein L12	Rpl12	sp|P35979|RL12_MOUSE 60S ribosomal protein L12 OS=Mus musculus GN=Rpl12 PE=1 SV=2	67.9	31864000	32173000	25626000	27915000	25293000	26779000	24.9254	24.9393	24.6111	24.7345	24.5922	24.6746	0.179216	0.193139	-0.135103	-0.0116706	-0.153973	-0.0716091	-0.158168	0.240446
P49452	Centromere protein C	Cenpc	sp|P49452|CENPC_MOUSE Centromere protein C OS=Mus musculus GN=Cenpc PE=1 SV=2	2.3	575000	613100	644560	552000	566080	523690	19.1332	19.2258	19.298	19.0743	19.1106	18.9984	-0.00683576	0.0857247	0.157917	-0.0657294	-0.0293918	-0.141685	-0.157871	0.0529685
Q3LRV6;A0A1B0GT29;Q61418	Chloride channel protein;H(+)/Cl(-) exchange transporter 4	Clcn4-2;Clcn4	tr|Q3LRV6|Q3LRV6_MOUSE Chloride channel protein OS=Mus musculus GN=Clcn4 PE=1 SV=1;tr|A0A1B0GT29|A0A1B0GT29_MOUSE Chloride channel protein OS=Mus musculus GN=Clcn4 PE=1 SV=1;sp|Q61418|CLCN4_MOUSE H(+)/Cl(-) exchange transporter 4 OS=Mus musculus GN=Clcn4 P	4.7	30208	26125	26836	22807	26530	25228	14.8826	14.6731	14.7119	14.4772	14.6953	14.6227	0.205488	-0.00401206	0.0347266	-0.199966	0.0181816	-0.0544173	-0.157468	0.158105
P37804;A0A1L1STN8	Transgelin	Tagln	sp|P37804|TAGL_MOUSE Transgelin OS=Mus musculus GN=Tagln PE=1 SV=3	82.6	109550000	96319000	81513000	92961000	84430000	79066000	26.707	26.5213	26.2805	26.4701	26.3313	26.2366	0.28255	0.0968526	-0.143938	0.0456578	-0.0932121	-0.18791	-0.156976	0.327551
A0A0B4J1F0;P61622	Integrin alpha-11	Itga11	tr|A0A0B4J1F0|A0A0B4J1F0_MOUSE Integrin alpha-11 OS=Mus musculus GN=Itga11 PE=1 SV=1;sp|P61622|ITA11_MOUSE Integrin alpha-11 OS=Mus musculus GN=Itga11 PE=1 SV=1	7	804890	738200	564540	603720	667010	601360	19.6184	19.4937	19.1067	19.2035	19.3473	19.1979	0.290509	0.165729	-0.221207	-0.124403	0.0194257	-0.130054	-0.156687	0.387217
P50518;A0A0N4SW07;A0A0N4SW34;A0A0N4SWA3;Q9D593	V-type proton ATPase subunit E 1	Atp6v1e1	sp|P50518|VATE1_MOUSE V-type proton ATPase subunit E 1 OS=Mus musculus GN=Atp6v1e1 PE=1 SV=2;tr|A0A0N4SW07|A0A0N4SW07_MOUSE V-type proton ATPase subunit E 1 (Fragment) OS=Mus musculus GN=Atp6v1e1 PE=1 SV=1	50.9	4352600	4708300	4035400	3837500	3738200	4163900	22.0534	22.1668	21.9443	21.8717	21.8339	21.9895	0.0768372	0.190166	-0.0323285	-0.104873	-0.142696	0.0128952	-0.15645	0.120466
Q6P6M7;D6RGM2;F6ZFG8;F6YLP3	O-phosphoseryl-tRNA(Sec) selenium transferase	Sepsecs	sp|Q6P6M7|SPCS_MOUSE O-phosphoseryl-tRNA(Sec) selenium transferase OS=Mus musculus GN=Sepsecs PE=1 SV=2	12.9	2313500	2308800	2222200	1991000	1982700	2172100	21.1416	21.1387	21.0836	20.9251	20.919	21.0507	0.0985339	0.0956	0.0404455	-0.11805	-0.124077	0.00754734	-0.156386	0.0289483
A2A9C3-2;A2A9C3;V9GXW1	Protein SZT2	Szt2	sp|A2A9C3-2|SZT2_MOUSE Isoform 2 of KICSTOR complex protein SZT2 OS=Mus musculus GN=Szt2;sp|A2A9C3|SZT2_MOUSE KICSTOR complex protein SZT2 OS=Mus musculus GN=Szt2 PE=1 SV=1;tr|V9GXW1|V9GXW1_MOUSE KICSTOR complex protein SZT2 (Fragment) OS=Mus musculus GN=S	1.4	558980	818180	675290	620670	606410	593960	19.0924	19.6421	19.3651	19.2435	19.2099	19.18	-0.196405	0.353217	0.0763059	-0.0453749	-0.0789078	-0.108836	-0.155412	0.385634
Q80U19;Q80U19-2	Disheveled-associated activator of morphogenesis 2	Daam2	sp|Q80U19|DAAM2_MOUSE Disheveled-associated activator of morphogenesis 2 OS=Mus musculus GN=Daam2 PE=1 SV=4	4.2	41148	34328	37041	35684	34027	31202	15.3285	15.0671	15.1768	15.123	15.0544	14.9294	0.215334	-0.046102	0.0636352	0.00978951	-0.0588079	-0.183849	-0.155245	0.176292
Q9WTJ4	Flt3-interacting zinc finger protein 1	Fiz1	sp|Q9WTJ4|FIZ1_MOUSE Flt3-interacting zinc finger protein 1 OS=Mus musculus GN=Fiz1 PE=1 SV=1	6	3593.5	2856.9	2669.8	2327.8	2688.8	3171.1	11.8112	11.4802	11.3825	11.1848	11.3927	11.6308	0.330809	-0.000130266	-0.0978491	-0.295614	-0.0876184	0.150403	-0.15522	0.443707
Q99JZ4;P36536;A0A1W2P869;A0A1W2P6N3;A0A1W2P720	GTP-binding protein SAR1a	Sar1a	tr|Q99JZ4|Q99JZ4_MOUSE GTP-binding protein SAR1a OS=Mus musculus GN=Sar1a PE=1 SV=1;sp|P36536|SAR1A_MOUSE GTP-binding protein SAR1a OS=Mus musculus GN=Sar1a PE=1 SV=1	43.9	13143000	11557000	13319000	12414000	11307000	10448000	23.6478	23.4623	23.667	23.5655	23.4307	23.3167	0.132802	-0.0527261	0.151993	0.050475	-0.0842769	-0.198266	-0.154712	0.186319
O88322;A0A286YCQ5	Nidogen-2	Nid2	sp|O88322|NID2_MOUSE Nidogen-2 OS=Mus musculus GN=Nid2 PE=1 SV=2;tr|A0A286YCQ5|A0A286YCQ5_MOUSE Nidogen-2 (Fragment) OS=Mus musculus GN=Nid2 PE=1 SV=1	28.9	7420100	8225900	7446200	6283800	6987700	7503800	22.823	22.9717	22.8281	22.5832	22.7364	22.8392	0.0260732	0.174808	0.0311389	-0.213728	-0.0605478	0.0422559	-0.15468	0.156953
Q9QYC0;F8WHZ9;F8WGR0;Q9QYC0-2;F6RDR0	Alpha-adducin	Add1	sp|Q9QYC0|ADDA_MOUSE Alpha-adducin OS=Mus musculus GN=Add1 PE=1 SV=2;tr|F8WHZ9|F8WHZ9_MOUSE Alpha-adducin OS=Mus musculus GN=Add1 PE=1 SV=1;tr|F8WGR0|F8WGR0_MOUSE Alpha-adducin OS=Mus musculus GN=Add1 PE=1 SV=1;sp|Q9QYC0-2|ADDA_MOUSE Isoform 2 of Alpha-add	44.4	8503300	8650500	9919100	7950100	9438000	7051000	23.0196	23.0444	23.2418	22.9225	23.17	22.7494	-0.00502677	0.0197339	0.21716	-0.102077	0.145432	-0.275222	-0.154578	0.334096
Q60790	Ras GTPase-activating protein 3	Rasa3	sp|Q60790|RASA3_MOUSE Ras GTPase-activating protein 3 OS=Mus musculus GN=Rasa3 PE=1 SV=2	22.5	3951500	3660900	3516200	3368800	3250300	3371500	21.914	21.8038	21.7456	21.6838	21.6321	21.685	0.169931	0.0597293	0.0015481	-0.0602342	-0.111896	-0.0590784	-0.154139	0.0422203
A2ARA8;G3UYV5	Integrin alpha-8;Integrin alpha-8 heavy chain;Integrin alpha-8 light chain	Itga8	sp|A2ARA8|ITA8_MOUSE Integrin alpha-8 OS=Mus musculus GN=Itga8 PE=1 SV=1;tr|G3UYV5|G3UYV5_MOUSE Integrin alpha-8 (Fragment) OS=Mus musculus GN=Itga8 PE=1 SV=1	1.7	1011000	847800	903990	777270	937700	771680	19.9474	19.6934	19.7859	19.5681	19.8388	19.5576	0.215497	-0.0384905	0.0540923	-0.163799	0.106912	-0.174212	-0.154066	0.262446
P17047-3;P17047;P17047-2	Lysosome-associated membrane glycoprotein 2	Lamp2	sp|P17047-3|LAMP2_MOUSE Isoform LAMP-2C of Lysosome-associated membrane glycoprotein 2 OS=Mus musculus GN=Lamp2;sp|P17047|LAMP2_MOUSE Lysosome-associated membrane glycoprotein 2 OS=Mus musculus GN=Lamp2 PE=1 SV=2;sp|P17047-2|LAMP2_MOUSE Isoform LAMP-2B of	20	23502000	24474000	29526000	21875000	23849000	23653000	24.4863	24.5447	24.8155	24.3828	24.5074	24.4955	-0.0524255	0.00604086	0.276777	-0.155926	-0.0312803	-0.0431859	-0.153595	0.231246
Q8CI51;Q8CI51-2	PDZ and LIM domain protein 5	Pdlim5	sp|Q8CI51|PDLI5_MOUSE PDZ and LIM domain protein 5 OS=Mus musculus GN=Pdlim5 PE=1 SV=4;sp|Q8CI51-2|PDLI5_MOUSE Isoform 2 of PDZ and LIM domain protein 5 OS=Mus musculus GN=Pdlim5	59.7	50301000	46524000	51465000	43181000	55012000	36876000	25.5841	25.4715	25.6171	25.3639	25.7132	25.1362	0.103091	-0.00952136	0.136095	-0.1171	0.23225	-0.344814	-0.15311	0.427377
Q99JX4;A2A702;A2A701	Eukaryotic translation initiation factor 3 subunit M	Eif3m	sp|Q99JX4|EIF3M_MOUSE Eukaryotic translation initiation factor 3 subunit M OS=Mus musculus GN=Eif3m PE=1 SV=1;tr|A2A702|A2A702_MOUSE Eukaryotic translation initiation factor 3 subunit M OS=Mus musculus GN=Eif3m PE=1 SV=1	59.1	11609000	12764000	11403000	10198000	10053000	11988000	23.4687	23.6056	23.4429	23.2818	23.2611	23.5151	0.0395369	0.176374	0.0137066	-0.147421	-0.168081	0.0858842	-0.153078	0.18532
E9Q718;Q9R0B9	Procollagen-lysine,2-oxoglutarate 5-dioxygenase 2	Plod2	tr|E9Q718|E9Q718_MOUSE Procollagen-lysine,2-oxoglutarate 5-dioxygenase 2 OS=Mus musculus GN=Plod2 PE=1 SV=1;sp|Q9R0B9|PLOD2_MOUSE Procollagen-lysine,2-oxoglutarate 5-dioxygenase 2 OS=Mus musculus GN=Plod2 PE=1 SV=2	34.2	6142200	6254500	6854700	5461900	6496800	5405500	22.5503	22.5765	22.7087	22.381	22.6313	22.366	0.0147048	0.0408439	0.173043	-0.154648	0.0956787	-0.169623	-0.152394	0.198644
Q6P9N1;Q6P9N1-2;Q6P9N1-3	Hyccin	Fam126a	sp|Q6P9N1|HYCCI_MOUSE Hyccin OS=Mus musculus GN=Fam126a PE=1 SV=3;sp|Q6P9N1-2|HYCCI_MOUSE Isoform 2 of Hyccin OS=Mus musculus GN=Fam126a;sp|Q6P9N1-3|HYCCI_MOUSE Isoform 3 of Hyccin OS=Mus musculus GN=Fam126a	9	289010	285820	282090	262600	254500	253980	18.1408	18.1247	18.1058	18.0025	17.9573	17.9544	0.0931812	0.0771687	0.0582173	-0.0450713	-0.0902726	-0.0932233	-0.152378	0.00120243
E9PWE8;Q3TT92;Q62188;D3YUS0;D3Z567	Dihydropyrimidinase-related protein 3	Dpysl3	tr|E9PWE8|E9PWE8_MOUSE Dihydropyrimidinase-related protein 3 OS=Mus musculus GN=Dpysl3 PE=1 SV=1;tr|Q3TT92|Q3TT92_MOUSE Dihydropyrimidinase-related protein 3 OS=Mus musculus GN=Dpysl3 PE=1 SV=1;sp|Q62188|DPYL3_MOUSE Dihydropyrimidinase-related protein 3 OS	66.6	38130000	41575000	34036000	35822000	32477000	33804000	25.1844	25.3092	25.0206	25.0943	24.9529	25.0107	0.0890661	0.213856	-0.0747989	-0.00101453	-0.142442	-0.0846665	-0.152082	0.177767
D3Z4P2;P59481;A0A0A6YX25;F6QN75;J3QNZ7	VIP36-like protein	Lman2l	tr|D3Z4P2|D3Z4P2_MOUSE Lectin, mannose-binding 2-like, isoform CRA_b OS=Mus musculus GN=Lman2l PE=1 SV=1;sp|P59481|LMA2L_MOUSE VIP36-like protein OS=Mus musculus GN=Lman2l PE=1 SV=1;tr|A0A0A6YX25|A0A0A6YX25_MOUSE VIP36-like protein (Fragment) OS=Mus muscul	16.5	1631600	1742200	1787200	1522500	1593000	1528800	20.6379	20.7325	20.7693	20.538	20.6033	20.544	0.000372923	0.0949958	0.131787	-0.0994723	-0.0341682	-0.0935148	-0.151437	0.0269067
P62340	TATA box-binding protein-like protein 1	Tbpl1	sp|P62340|TBPL1_MOUSE TATA box-binding protein-like protein 1 OS=Mus musculus GN=Tbpl1 PE=1 SV=1	22	254230	239030	258760	227110	236960	213370	17.9558	17.8668	17.9813	17.793	17.8543	17.703	0.0967455	0.00780291	0.122226	-0.0659976	-0.00474524	-0.156031	-0.151183	0.0540446
E9QL12;E9PXU9;A0A0N4SWH3;A0A0N4SUN3;A0A0N4SVX9;Q9ESD7;A0A0N4SUJ2;E9Q423;A0A0N4SWG7;A0A0N4SV63;Q9ESD7-3;Q9ESD7-2;P0DM40	Dysferlin	Dysf	tr|E9QL12|E9QL12_MOUSE Dysferlin OS=Mus musculus GN=Dysf PE=1 SV=1;tr|E9PXU9|E9PXU9_MOUSE Dysferlin OS=Mus musculus GN=Dysf PE=1 SV=1;tr|A0A0N4SWH3|A0A0N4SWH3_MOUSE Dysferlin OS=Mus musculus GN=Dysf PE=1 SV=1;tr|A0A0N4SUN3|A0A0N4SUN3_MOUSE Dysferlin OS=Mus	31.4	13017000	13595000	13902000	12919000	13109000	10611000	23.6339	23.6966	23.7288	23.623	23.6441	23.3391	0.0230006	0.0856798	0.117896	0.012098	0.0331613	-0.271836	-0.151051	0.21353
Q9R0P5	Destrin	Dstn	sp|Q9R0P5|DEST_MOUSE Destrin OS=Mus musculus GN=Dstn PE=1 SV=3	77	48307000	44832000	42808000	41315000	43171000	37978000	25.5257	25.418	25.3514	25.3002	25.3636	25.1787	0.169477	0.0617732	-0.00487518	-0.0560899	0.0073069	-0.177592	-0.150916	0.112116
[truncated: 6,112 more rows]

## Sheet: Phosphoproteomics - MEFs
Uniprot IDs	Protein names	Gene names	Fasta headers	Number of Phospho (STY)	Amino acid	Position in peptide	Position within protein	Phospho (STY) Probabilities	Intensity WT5_126C	Intensity WT7_128C	Intensity WT8_130C	Intensity KO3_127N	Intensity KO6_129N	Intensity KO10_131N	log2 Intensity WT5_126C	log2 Intensity WT7_128C	log2 Intensity WT8_130C	log2 Intensity KO3_127N	log2 Intensity KO6_129N	log2 Intensity KO10_131N	mn log2 Intensity WT5_126C	mn log2 Intensity WT7_128C	mn log2 Intensity WT8_130C	mn log2 Intensity KO3_127N	mn log2 Intensity KO6_129N	mn log2 Intensity KO10_131N	log2FC(KO/WT)	p value
[truncated: 23,999 more rows]
