# Supplementary material for: PPTC7 maintains mitochondrial protein content by suppressing receptor-mediated mitophagy
Source: Nat Commun. 2023 Oct 13;14:6431. doi: 10.1038/s41467-023-42069-w (PMC10575892; doi:10.1038/s41467-023-42069-w)
Supplement: Supplementary file 6 — Supplementary Data 3 [file 41467_2023_42069_MOESM6_ESM.xlsx]

## Sheet: Summary
Supplementary Dataset 3. Proteomic data from TKO mouse embryonic fibroblasts
Mitochondrial proteomics - TKO. Log2 transformed values from label free quantification (LFQ) for total mitochondrial protein levels, averaged by peptide intensity across the protein.
Header information for individual sheets
Uniprot ID. Associated Uniprot identifier for protein or protein group.
Protein name. Description of identified protein
Gene name. Associated gene symbol
FASTA Header. Graphical representation of expression profiles over time
Number of phospho(STY).Number of phosphorylated residues identified on each corresponding phosphopeptide.
Phosphosite. Phosphorylated amino acid and position in protein.
log2(TKO/KO). Mean fold change was calculated by taking the difference of averaged, log2 transformed intensities from each condition.
p value. P value was calculated using Student’s t test assuming equal variance

## Sheet: Mitochondrial proteomics - TKO
Uniprot IDs	Protein names	Gene names	Fasta headers	Sequence coverage [%]	Intensity WT5_126C	Intensity WT7_128C	Intensity WT8_130C	Intensity KO3_127N	Intensity KO6_129N	Intensity KO10_131N	log2 Intensity WT5_126C	log2 Intensity WT7_128C	log2 Intensity WT8_130C	log2 Intensity KO3_127N	log2 Intensity KO6_129N	log2 Intensity KO10_131N	mn log2 Intensity WT5_126C	mn log2 Intensity WT7_128C	mn log2 Intensity WT8_130C	mn log2 Intensity KO3_127N	mn log2 Intensity KO6_129N	mn log2 Intensity KO10_131N	Log2(TKO#1/KO)	p value (TKO 1/KO)	Log2(TKO#2/KO)	p value (TKO 2/KO)
Q14CH7	Alanine--tRNA ligase, mitochondrial	Aars2	>sp|Q14CH7|SYAM_MOUSE Alanine--tRNA ligase, mitochondrial OS=Mus musculus OX=10090 GN=Aars2 PE=1 SV=1	55.8	8301700	9645100	11138000	9000700	9451500	7411900	22.985	23.2014	23.409	23.1016	23.1721	22.8214	-0.130101	0.0862887	0.293911	-0.0134703	0.0570358	-0.293664	0.384105	0.0998783	0.780382	0.00633558
Q9JI39	ATP-binding cassette sub-family B member 10, mitochondrial	Abcb10	>sp|Q9JI39|ABCBA_MOUSE ATP-binding cassette sub-family B member 10, mitochondrial OS=Mus musculus OX=10090 GN=Abcb10 PE=1 SV=1	36.9	14564000	14368000	13973000	13706000	14739000	14292000	23.7959	23.7764	23.7361	23.7083	23.8131	23.7687	0.0294797	0.0099323	-0.0302852	-0.0581194	0.0467117	0.00228086	-0.659675	0.000294093	0.416279	0.000712968
Q61102	ATP-binding cassette sub-family B member 7, mitochondrial	Abcb7	>sp|Q61102|ABCB7_MOUSE ATP-binding cassette sub-family B member 7, mitochondrial OS=Mus musculus OX=10090 GN=Abcb7 PE=1 SV=3	5.5	84369	82346	95152	87559	87439	79379	16.3644	16.3294	16.5379	16.418	16.416	16.2765	-0.0259429	-0.0609573	0.147578	0.0275996	0.025621	-0.113898	0.246926	0.0550402	0.722456	0.00017636
P48410	ATP-binding cassette sub-family D member 1	Abcd1	>sp|P48410|ABCD1_MOUSE ATP-binding cassette sub-family D member 1 OS=Mus musculus OX=10090 GN=Abcd1 PE=1 SV=1	17.5	6922100	7103600	7293000	6973100	7038100	7225200	22.7228	22.7601	22.7981	22.7334	22.7468	22.7846	-0.0348396	0.00250097	0.040463	-0.0242492	-0.0108634	0.0269882	0.494365	0.0182733	1.32504	0.000348555
Q3U645;P55096;Q9DBZ6;Q91VT3;Q3UNS0;A0A0G2JDI9	ATP-binding cassette sub-family D member 3	Abcd3	>tr|Q3U645|Q3U645_MOUSE Uncharacterized protein OS=Mus musculus OX=10090 GN=Abcd3 PE=2 SV=1;>sp|P55096|ABCD3_MOUSE ATP-binding cassette sub-family D member 3 OS=Mus musculus OX=10090 GN=Abcd3 PE=1 SV=2;>tr|Q9DBZ6|Q9DBZ6_MOUSE Uncharacterized protein OS=Mus	31.6	14721000	15916000	17947000	15522000	15081000	17762000	23.8114	23.924	24.0972	23.8878	23.8462	24.0823	-0.130114	-0.0175117	0.155753	-0.053675	-0.0952574	0.140805	0.289848	0.0288165	0.177939	0.114005
Q6PE15;Q6PE15-2	Mycophenolic acid acyl-glucuronide esterase, mitochondrial	Abhd10	>sp|Q6PE15|ABHDA_MOUSE Mycophenolic acid acyl-glucuronide esterase, mitochondrial OS=Mus musculus OX=10090 GN=Abhd10 PE=1 SV=1;>sp|Q6PE15-2|ABHDA_MOUSE Isoform 2 of Mycophenolic acid acyl-glucuronide esterase, mitochondrial OS=Mus musculus OX=10090 GN=Abhd	35.8	2722300	2737000	2754800	2645200	2741100	2595500	21.3764	21.3842	21.3935	21.3349	21.3863	21.3076	0.0125738	0.0203432	0.0296954	-0.0288754	0.0225027	-0.0562397	0.887157	0.000203836	0.720886	4.69047e-05
D3YYK0;Q8K4F5	Alpha/beta hydrolase domain-containing protein 11	Abhd11	>tr|D3YYK0|D3YYK0_MOUSE Abhydrolase domain containing 11, isoform CRA_b OS=Mus musculus OX=10090 GN=Abhd11 PE=1 SV=1;>sp|Q8K4F5|ABHDB_MOUSE Protein ABHD11 OS=Mus musculus OX=10090 GN=Abhd11 PE=1 SV=1	36.6	7082500	6951900	7045700	6772400	6496400	6949900	22.7558	22.729	22.7483	22.6912	22.6312	22.7286	0.0418072	0.0149558	0.0342916	-0.0227843	-0.082811	0.0145407	-0.0502654	0.541172	-0.0304318	0.784221
Q921H8;Q3UPU8;H3BKL5;H3BJZ9;Q8BLD7	3-ketoacyl-CoA thiolase A, peroxisomal	Acaa1a	>sp|Q921H8|THIKA_MOUSE 3-ketoacyl-CoA thiolase A, peroxisomal OS=Mus musculus OX=10090 GN=Acaa1a PE=1 SV=1;>tr|Q3UPU8|Q3UPU8_MOUSE Uncharacterized protein OS=Mus musculus OX=10090 GN=Acaa1a PE=2 SV=1;>tr|H3BKL5|H3BKL5_MOUSE 3-ketoacyl-CoA thiolase A, perox	39.3	16813000	17598000	17358000	17181000	17870000	16550000	24.0031	24.0689	24.0491	24.0343	24.091	23.9803	-0.0347185	0.0311158	0.011305	-0.0034817	0.0532439	-0.0574645	0.37966	5.30869e-05	0.522765	0.000335134
Q8BWT1;Q3UKH3	3-ketoacyl-CoA thiolase, mitochondrial	Acaa2	>sp|Q8BWT1|THIM_MOUSE 3-ketoacyl-CoA thiolase, mitochondrial OS=Mus musculus OX=10090 GN=Acaa2 PE=1 SV=3;>tr|Q3UKH3|Q3UKH3_MOUSE Uncharacterized protein OS=Mus musculus OX=10090 GN=Acaa2 PE=2 SV=1	4.5	166900	147350	160320	175410	159590	183660	17.3486	17.1689	17.2906	17.4204	17.284	17.4867	0.0154299	-0.164307	-0.0425996	0.087177	-0.0491838	0.153483	0.663885	0.00105553	0.605359	0.00378172
Q5SWU9;Q5SWU9-2	Acetyl-CoA carboxylase 1;Biotin carboxylase	Acaca	>sp|Q5SWU9|ACACA_MOUSE Acetyl-CoA carboxylase 1 OS=Mus musculus OX=10090 GN=Acaca PE=1 SV=1;>sp|Q5SWU9-2|ACACA_MOUSE Isoform 2 of Acetyl-CoA carboxylase 1 OS=Mus musculus OX=10090 GN=Acaca	8.5	1170600	1187900	1188800	1227400	1211400	1275200	20.1588	20.18	20.1811	20.2272	20.2082	20.2823	-0.0474471	-0.0262819	-0.0251893	0.0209102	0.00197999	0.0760282	-0.482602	0.000183066	-0.250399	0.00158809
E9Q4Z2;Q3UHC8		Acacb	>sp|E9Q4Z2|ACACB_MOUSE Acetyl-CoA carboxylase 2 OS=Mus musculus OX=10090 GN=Acacb PE=1 SV=1;>tr|Q3UHC8|Q3UHC8_MOUSE Uncharacterized protein OS=Mus musculus OX=10090 GN=Acacb PE=2 SV=1	42.9	14233000	14184000	14284000	13330000	13929000	12672000	23.7627	23.7578	23.7679	23.6682	23.7316	23.5951	0.0488536	0.0438783	0.0540139	-0.0457094	0.0177055	-0.118742	-0.478051	0.313373	-0.118162	0.746194
Q8K370;Q9CRH8	Acyl-CoA dehydrogenase family member 10	Acad10	>sp|Q8K370|ACD10_MOUSE Acyl-CoA dehydrogenase family member 10 OS=Mus musculus OX=10090 GN=Acad10 PE=1 SV=1;>tr|Q9CRH8|Q9CRH8_MOUSE Uncharacterized protein (Fragment) OS=Mus musculus OX=10090 GN=Acad10 PE=2 SV=1	22	254230	239030	258760	227110	236960	213370	17.9558	17.8668	17.9813	17.793	17.8543	17.703	0.0967455	0.00780291	0.122226	-0.0659976	-0.00474524	-0.156031	#NUM!	#NUM!	#NUM!	#NUM!
A0A0R4J0I6;Q80XL6;A0A087WSI8;D3YTQ5	Acyl-CoA dehydrogenase family member 11	Acad11	>tr|A0A0R4J0I6|A0A0R4J0I6_MOUSE Acyl-CoA dehydrogenase family member 11 OS=Mus musculus OX=10090 GN=Acad11 PE=1 SV=1;>sp|Q80XL6|ACD11_MOUSE Acyl-CoA dehydrogenase family member 11 OS=Mus musculus OX=10090 GN=Acad11 PE=1 SV=2;>tr|A0A087WSI8|A0A087WSI8_MOUSE	27.4	1134400	1193200	1200700	1183900	1237900	1253100	20.1135	20.1864	20.1954	20.1751	20.2395	20.2571	-0.0810013	-0.00809488	0.000944965	-0.0193835	0.044964	0.0625708	1.09613	0.000123599	1.57784	6.37219e-06
D3Z7X0		Acad12	>tr|D3Z7X0|D3Z7X0_MOUSE Acyl-Coenzyme A dehydrogenase family, member 12 OS=Mus musculus OX=10090 GN=Acad12 PE=1 SV=1	42.6	12600000	13739000	13790000	13771000	11555000	14847000	23.5869	23.7118	23.7171	23.7151	23.462	23.8237	-0.0825171	0.0423361	0.0476816	0.0456925	-0.207424	0.154231	#NUM!	#NUM!	#NUM!	#NUM!
A0A0R4J0P1;Q9D7B6;D3YTT4	Isobutyryl-CoA dehydrogenase, mitochondrial	Acad8	>tr|A0A0R4J0P1|A0A0R4J0P1_MOUSE Acyl-Coenzyme A dehydrogenase family, member 8 OS=Mus musculus OX=10090 GN=Acad8 PE=1 SV=1;>sp|Q9D7B6|ACAD8_MOUSE Isobutyryl-CoA dehydrogenase, mitochondrial OS=Mus musculus OX=10090 GN=Acad8 PE=1 SV=2;>tr|D3YTT4|D3YTT4_MOUS	6.5	333040	350770	391580	353670	363150	298280	18.3453	18.4202	18.5789	18.432	18.4702	18.1863	-0.0601653	0.0146646	0.173446	0.0265431	0.0647048	-0.219194	0.603675	0.000102726	1.04435	0.000114873
Q8JZN5	Acyl-CoA dehydrogenase family member 9, mitochondrial	Acad9	>sp|Q8JZN5|ACAD9_MOUSE Acyl-CoA dehydrogenase family member 9, mitochondrial OS=Mus musculus OX=10090 GN=Acad9 PE=1 SV=2	11.7	97543	94293	97495	98158	96602	93507	16.5738	16.5249	16.573	16.5828	16.5598	16.5128	0.0192466	-0.0296411	0.0185365	0.0283141	0.0052613	-0.0417174	0.2935	0.00206414	0.484259	0.00113458
A0A0R4J083;P51174	Long-chain specific acyl-CoA dehydrogenase, mitochondrial	Acadl	>tr|A0A0R4J083|A0A0R4J083_MOUSE Long-chain-specific acyl-CoA dehydrogenase, mitochondrial OS=Mus musculus OX=10090 GN=Acadl PE=1 SV=1;>sp|P51174|ACADL_MOUSE Long-chain specific acyl-CoA dehydrogenase, mitochondrial OS=Mus musculus OX=10090 GN=Acadl PE=1 SV	49.7	39665000	44196000	44261000	38870000	44312000	37478000	25.2414	25.3974	25.3995	25.2122	25.4012	25.1595	-0.0605029	0.0955463	0.0976666	-0.0897124	0.099328	-0.142326	0.968651	0.000256528	0.751498	0.000248117
P45952;Q91WS8;Q3V2I9	Medium-chain specific acyl-CoA dehydrogenase, mitochondrial	Acadm	>sp|P45952|ACADM_MOUSE Medium-chain specific acyl-CoA dehydrogenase, mitochondrial OS=Mus musculus OX=10090 GN=Acadm PE=1 SV=1;>tr|Q91WS8|Q91WS8_MOUSE Acyl-Coenzyme A dehydrogenase, medium chain OS=Mus musculus OX=10090 GN=Acadm PE=2 SV=1;>tr|Q3V2I9|Q3V2I9	28.9	3662800	3669400	3847400	3536800	3602900	3593500	21.8045	21.8071	21.8755	21.754	21.7807	21.777	0.00471895	0.0073162	0.0756559	-0.0457833	-0.0190694	-0.0228383	1.09257	6.57748e-06	0.700995	0.000282972
Q07417	Short-chain specific acyl-CoA dehydrogenase, mitochondrial	Acads	>sp|Q07417|ACADS_MOUSE Short-chain specific acyl-CoA dehydrogenase, mitochondrial OS=Mus musculus OX=10090 GN=Acads PE=1 SV=2	56.1	7964700	7723600	8352100	8403800	7445900	6452200	22.9252	22.8808	22.9937	23.0026	22.828	22.6214	0.0499014	0.00555484	0.11842	0.127323	-0.0472724	-0.253927	0.861968	9.73326e-06	0.610074	0.000482365
Q9DBL1;Q7TMY2;E9Q5L3;Q3V2R9	Short/branched chain specific acyl-CoA dehydrogenase, mitochondrial	Acadsb	>sp|Q9DBL1|ACDSB_MOUSE Short/branched chain specific acyl-CoA dehydrogenase, mitochondrial OS=Mus musculus OX=10090 GN=Acadsb PE=1 SV=1;>tr|Q7TMY2|Q7TMY2_MOUSE Acyl-Coenzyme A dehydrogenase, short/branched chain OS=Mus musculus OX=10090 GN=Acadsb PE=2 SV=1	26.1	1838300	1940800	1954500	1782100	1841700	1791900	20.8099	20.8882	20.8984	20.7651	20.8126	20.7731	-0.0146161	0.0636632	0.0738113	-0.05941	-0.0119502	-0.0514982	1.06377	0.000362522	0.818625	0.00117524
P50544;B1AR28;Q3UJR6	Very long-chain specific acyl-CoA dehydrogenase, mitochondrial	Acadvl	>sp|P50544|ACADV_MOUSE Very long-chain specific acyl-CoA dehydrogenase, mitochondrial OS=Mus musculus OX=10090 GN=Acadvl PE=1 SV=3;>tr|B1AR28|B1AR28_MOUSE Very long-chain-specific acyl-CoA dehydrogenase, mitochondrial OS=Mus musculus OX=10090 GN=Acadvl PE=	26.7	2062100	2107400	2089400	2069100	2170700	2327500	20.9757	21.007	20.9947	20.9806	21.0497	21.1503	-0.0506544	-0.0193045	-0.03168	-0.0457653	0.0233917	0.124012	0.50676	0.00651716	0.831394	2.97652e-05
Q8QZT1;Q3TQP7	Acetyl-CoA acetyltransferase, mitochondrial	Acat1	>sp|Q8QZT1|THIL_MOUSE Acetyl-CoA acetyltransferase, mitochondrial OS=Mus musculus OX=10090 GN=Acat1 PE=1 SV=1;>tr|Q3TQP7|Q3TQP7_MOUSE Uncharacterized protein OS=Mus musculus OX=10090 GN=Acat1 PE=2 SV=1	43	5104700	5449000	5135200	6049000	5405100	6503600	22.2834	22.3776	22.292	22.5283	22.3659	22.6328	-0.129923	-0.0357576	-0.121329	0.114948	-0.0474278	0.219489	0.973976	1.00427e-05	1.01456	6.64981e-05
Q3UVY4;Q99K05		Acly	>tr|Q3UVY4|Q3UVY4_MOUSE Uncharacterized protein OS=Mus musculus OX=10090 GN=Acly PE=2 SV=1;>tr|Q99K05|Q99K05_MOUSE Acly protein (Fragment) OS=Mus musculus OX=10090 GN=Acly PE=2 SV=1	5.6	350020	355190	361880	340590	363890	390180	18.4171	18.4382	18.4652	18.3777	18.4731	18.5738	-0.0404323	-0.0192787	0.00764171	-0.0798336	0.0156327	0.11627	#NUM!	#NUM!	#NUM!	#NUM!
Q3V117;Q91V92;Q3TED3;Q3UEA1	ATP-citrate synthase	Acly	>tr|Q3V117|Q3V117_MOUSE ATP-citrate synthase OS=Mus musculus OX=10090 GN=Acly PE=1 SV=1;>sp|Q91V92|ACLY_MOUSE ATP-citrate synthase OS=Mus musculus OX=10090 GN=Acly PE=1 SV=1;>tr|Q3TED3|Q3TED3_MOUSE ATP-citrate synthase OS=Mus musculus OX=10090 GN=Acly PE=2	2.8	24415	19672	26199	24062	22037	27060	14.5755	14.2639	14.6772	14.5545	14.4276	14.7239	0.0383895	-0.273235	0.140134	0.0173783	-0.10945	0.186784	-0.271473	0.0269523	-0.148853	0.0268155
Q99KI0	Aconitate hydratase, mitochondrial	Aco2	>sp|Q99KI0|ACON_MOUSE Aconitate hydratase, mitochondrial OS=Mus musculus OX=10090 GN=Aco2 PE=1 SV=1	41	4473700	4359700	4592300	4255200	4566100	4196600	22.093	22.0558	22.1308	22.0208	22.1225	22.0008	0.0224144	-0.0148252	0.0601628	-0.0498272	0.0519084	-0.0698331	0.709549	9.86569e-06	0.679084	3.38112e-06
Q4VA32;Q9CQR4	Acyl-coenzyme A thioesterase 13;Acyl-coenzyme A thioesterase 13, N-terminally processed	Acot13	>tr|Q4VA32|Q4VA32_MOUSE Thioesterase superfamily member 2 OS=Mus musculus OX=10090 GN=Acot13 PE=1 SV=1;>sp|Q9CQR4|ACO13_MOUSE Acyl-coenzyme A thioesterase 13 OS=Mus musculus OX=10090 GN=Acot13 PE=1 SV=1	4.3	609400	616190	634870	598240	618670	652650	19.217	19.233	19.2761	19.1904	19.2388	19.3159	-0.0281822	-0.0121964	0.0308895	-0.0548473	-0.00640158	0.0707379	1.49039	0.000108428	1.68896	3.3678e-05
Q9QYR9;Q6P2K2	Acyl-coenzyme A thioesterase 2, mitochondrial	Acot2	>sp|Q9QYR9|ACOT2_MOUSE Acyl-coenzyme A thioesterase 2, mitochondrial OS=Mus musculus OX=10090 GN=Acot2 PE=1 SV=2;>tr|Q6P2K2|Q6P2K2_MOUSE Acyl-CoA thioesterase 2 OS=Mus musculus OX=10090 GN=Acot2 PE=2 SV=1	0.8	189900	197070	212090	174090	182840	217170	17.5349	17.5883	17.6943	17.4095	17.4802	17.7285	-0.0377375	0.0157307	0.121699	-0.163144	-0.0923957	0.155847	1.44102	1.33821e-06	0.303551	0.0070567
E9PYH2;Q91V12;Q91V12-3	Cytosolic acyl coenzyme A thioester hydrolase	Acot7	>tr|E9PYH2|E9PYH2_MOUSE Cytosolic acyl coenzyme A thioester hydrolase OS=Mus musculus OX=10090 GN=Acot7 PE=1 SV=1;>sp|Q91V12|BACH_MOUSE Cytosolic acyl coenzyme A thioester hydrolase OS=Mus musculus OX=10090 GN=Acot7 PE=1 SV=2;>sp|Q91V12-3|BACH_MOUSE Isofor	38.1	5846700	6112600	5882300	6815900	6182300	6487800	22.4792	22.5434	22.4879	22.7005	22.5597	22.6293	-0.0874718	-0.0233082	-0.078714	0.13381	-0.00695072	0.062635	1.62041	0.00712796	1.05319	0.00410863
Q91V12-2;Q91V12-4	Cytosolic acyl coenzyme A thioester hydrolase	Acot7	>sp|Q91V12-2|BACH_MOUSE Isoform A of Cytosolic acyl coenzyme A thioester hydrolase OS=Mus musculus OX=10090 GN=Acot7;>sp|Q91V12-4|BACH_MOUSE Isoform D of Cytosolic acyl coenzyme A thioester hydrolase OS=Mus musculus OX=10090 GN=Acot7	62.5	38884000	41870000	35199000	35333000	34923000	28941000	25.2127	25.3194	25.069	25.0745	25.0577	24.7866	0.126021	0.232761	-0.0176216	-0.0121398	-0.0289786	-0.300041	-0.336607	0.00720619	0.417404	0.00690369
Q9R0X4	Acyl-coenzyme A thioesterase 9, mitochondrial	Acot9	>sp|Q9R0X4|ACOT9_MOUSE Acyl-coenzyme A thioesterase 9, mitochondrial OS=Mus musculus OX=10090 GN=Acot9 PE=1 SV=1	37.7	40757	34156	41798	37046	37596	46068	15.3148	15.0599	15.3511	15.177	15.1983	15.4915	0.0493341	-0.205575	0.0857201	-0.088396	-0.0671346	0.226051	0.614854	4.2842e-06	1.3222	9.18711e-07
Q8BP40	Lysophosphatidic acid phosphatase type 6	Acp6	>sp|Q8BP40|PPA6_MOUSE Lysophosphatidic acid phosphatase type 6 OS=Mus musculus OX=10090 GN=Acp6 PE=1 SV=1	53.5	5307200	4888600	5114000	5347200	5325800	5312500	22.3395	22.221	22.286	22.3504	22.3446	22.341	0.0257847	-0.0927448	-0.0277141	0.0366174	0.030832	0.0272247	0.347129	0.0254802	0.962212	0.000390605
Q8VCW8	Acyl-CoA synthetase family member 2, mitochondrial	Acsf2	>sp|Q8VCW8|ACSF2_MOUSE Acyl-CoA synthetase family member 2, mitochondrial OS=Mus musculus OX=10090 GN=Acsf2 PE=1 SV=1	11.9	635220	711000	816240	618770	687490	731270	19.2769	19.4395	19.6386	19.239	19.391	19.48	-0.133951	0.028642	0.227786	-0.171804	-0.0198688	0.0691966	1.74041	1.77472e-06	1.03638	2.47028e-05
Q3URE1;A0A1D5RMC8	Acyl-CoA synthetase family member 3, mitochondrial	Acsf3	>sp|Q3URE1|ACSF3_MOUSE Acyl-CoA synthetase family member 3, mitochondrial OS=Mus musculus OX=10090 GN=Acsf3 PE=1 SV=2;>tr|A0A1D5RMC8|A0A1D5RMC8_MOUSE Acyl-CoA synthetase family member 3, mitochondrial OS=Mus musculus OX=10090 GN=Acsf3 PE=1 SV=1	49	8130900	8611000	8464400	6667700	6591500	8423900	22.955	23.0377	23.013	22.6688	22.6522	23.0061	0.0662004	0.148966	0.124193	-0.220025	-0.236608	0.117274	0.42115	0.00331854	0.807776	0.000399596
D3Z041;P41216	Long-chain-fatty-acid--CoA ligase 1	Acsl1	>tr|D3Z041|D3Z041_MOUSE Long-chain-fatty-acid--CoA ligase 1 OS=Mus musculus OX=10090 GN=Acsl1 PE=1 SV=1;>sp|P41216|ACSL1_MOUSE Long-chain-fatty-acid--CoA ligase 1 OS=Mus musculus OX=10090 GN=Acsl1 PE=1 SV=2	3.6	33866	31306	31438	29789	27337	25609	15.0475	14.9342	14.9402	14.8625	14.7386	14.6444	0.186326	0.0729272	0.0789975	0.00126773	-0.122657	-0.216861	0.488016	0.0223206	0.724405	0.00359347
Q9D0L4	Uncharacterized aarF domain-containing protein kinase 1	Adck1	>sp|Q9D0L4|ADCK1_MOUSE Uncharacterized aarF domain-containing protein kinase 1 OS=Mus musculus OX=10090 GN=Adck1 PE=1 SV=1	73.4	94790000	96289000	83929000	74932000	73347000	73135000	26.4982	26.5209	26.3227	26.1591	26.1282	26.1241	0.206042	0.228678	0.0304765	-0.133111	-0.163955	-0.168131	0.00926272	0.983759	0.0152339	0.957646
E9Q9T4;Q8C0T9	Adenylate cyclase type 10	Adcy10	>tr|E9Q9T4|E9Q9T4_MOUSE Adenylate cyclase type 10 OS=Mus musculus OX=10090 GN=Adcy10 PE=3 SV=1;>sp|Q8C0T9|ADCYA_MOUSE Adenylate cyclase type 10 OS=Mus musculus OX=10090 GN=Adcy10 PE=1 SV=2	35.8	7010200	7394500	7116100	6247700	6952800	6200600	22.741	22.818	22.7627	22.5749	22.7292	22.564	0.0427353	0.119732	0.0643664	-0.123395	0.0308737	-0.134313	#NUM!	#NUM!	#NUM!	#NUM!
Q920A7	AFG3-like protein 1	Afg3l1	>sp|Q920A7|AFG31_MOUSE AFG3-like protein 1 OS=Mus musculus OX=10090 GN=Afg3l1 PE=1 SV=2	74.6	22721000	24117000	25931000	22460000	21939000	23617000	24.4375	24.5235	24.6282	24.4209	24.387	24.4933	-0.044213	0.0418111	0.146439	-0.0608814	-0.0947416	0.0115864	0.0230324	0.91161	0.399728	0.0962137
Q3UDQ7;Q8JZQ2;Q3U7C0	AFG3-like protein 2	Afg3l2	>tr|Q3UDQ7|Q3UDQ7_MOUSE Uncharacterized protein OS=Mus musculus OX=10090 GN=Afg3l2 PE=2 SV=1;>sp|Q8JZQ2|AFG32_MOUSE AFG3-like protein 2 OS=Mus musculus OX=10090 GN=Afg3l2 PE=1 SV=1;>tr|Q3U7C0|Q3U7C0_MOUSE Uncharacterized protein OS=Mus musculus OX=10090 GN	13.1	426190	440280	401610	393960	425080	445070	18.7011	18.7481	18.6154	18.5877	18.6974	18.7637	0.0155752	0.0624998	-0.0701263	-0.0978724	0.0118129	0.0781108	0.328781	0.00840755	0.374227	0.00870774
Q9ESW4	Acylglycerol kinase, mitochondrial	Agk	>sp|Q9ESW4|AGK_MOUSE Acylglycerol kinase, mitochondrial OS=Mus musculus OX=10090 GN=Agk PE=1 SV=1	32.5	1769800	1759800	1850500	1783800	1895600	1841800	20.7552	20.747	20.8195	20.7665	20.8542	20.8127	-0.0373533	-0.0455282	0.0269755	-0.0259858	0.0617149	0.0201768	0.527656	0.000155878	0.689878	4.0761e-05
Q8K4X7	1-acyl-sn-glycerol-3-phosphate acyltransferase delta	Agpat4	>sp|Q8K4X7|PLCD_MOUSE 1-acyl-sn-glycerol-3-phosphate acyltransferase delta OS=Mus musculus OX=10090 GN=Agpat4 PE=1 SV=1	83.7	4661300	4950700	5213300	4104000	4103700	3590300	22.1523	22.2392	22.3138	21.9686	21.9685	21.7757	0.0826287	0.169529	0.244093	-0.101073	-0.101178	-0.293999	0.135308	0.649344	0.595703	0.0138901
F8WGD9;Q3TDP3;Q9D1E8	1-acyl-sn-glycerol-3-phosphate acyltransferase epsilon	Agpat5	>tr|F8WGD9|F8WGD9_MOUSE 1-acyl-sn-glycerol-3-phosphate acyltransferase epsilon OS=Mus musculus OX=10090 GN=Agpat5 PE=1 SV=1;>tr|Q3TDP3|Q3TDP3_MOUSE Uncharacterized protein OS=Mus musculus OX=10090 GN=Agpat5 PE=2 SV=1;>sp|Q9D1E8|PLCE_MOUSE 1-acyl-sn-glycero	12.5	1039300	1080200	1153600	1035500	1042300	1045800	19.9872	20.0429	20.1377	19.9819	19.9913	19.9962	-0.035681	0.0200053	0.11485	-0.0409656	-0.0315226	-0.0266862	-0.292682	0.128149	0.011018	0.970896
Q80SW1	Putative adenosylhomocysteinase 2	Ahcyl1	>sp|Q80SW1|SAHH2_MOUSE S-adenosylhomocysteine hydrolase-like protein 1 OS=Mus musculus OX=10090 GN=Ahcyl1 PE=1 SV=1	33.3	5699400	6020600	5937000	5366400	5106300	5162300	22.4424	22.5215	22.5013	22.3555	22.2838	22.2996	0.0416937	0.120791	0.100618	-0.0451618	-0.116838	-0.101102	-0.0682158	0.567684	0.123168	0.297437
Q9Z0X1;B1AU25	Apoptosis-inducing factor 1, mitochondrial	Aifm1	>sp|Q9Z0X1|AIFM1_MOUSE Apoptosis-inducing factor 1, mitochondrial OS=Mus musculus OX=10090 GN=Aifm1 PE=1 SV=1;>tr|B1AU25|B1AU25_MOUSE Apoptosis-inducing factor 1, mitochondrial OS=Mus musculus OX=10090 GN=Aifm1 PE=1 SV=1	14.1	1396700	1451000	1532400	1516100	1426600	1408200	20.4136	20.4686	20.5474	20.5319	20.4441	20.4254	-0.0582546	-0.00322926	0.0755162	0.0600881	-0.0276959	-0.0464245	0.753856	2.50409e-05	0.98594	5.39387e-06
Q8BUE4;Q8BUE4-2	Apoptosis-inducing factor 2	Aifm2	>sp|Q8BUE4|AIFM2_MOUSE Apoptosis-inducing factor 2 OS=Mus musculus OX=10090 GN=Aifm2 PE=1 SV=1;>sp|Q8BUE4-2|AIFM2_MOUSE Isoform 2 of Apoptosis-inducing factor 2 OS=Mus musculus OX=10090 GN=Aifm2	84.5	47335000	48294000	50681000	44403000	44224000	36960000	25.4964	25.5253	25.5949	25.4042	25.3983	25.1395	0.069966	0.0989027	0.168504	-0.0222841	-0.0281118	-0.286977	0.6544	0.0754802	0.703665	0.00590531
Q9WTP6-2;Q9WTP6	Adenylate kinase 2, mitochondrial;Adenylate kinase 2, mitochondrial, N-terminally processed	Ak2	>sp|Q9WTP6-2|KAD2_MOUSE Isoform 2 of Adenylate kinase 2, mitochondrial OS=Mus musculus OX=10090 GN=Ak2;>sp|Q9WTP6|KAD2_MOUSE Adenylate kinase 2, mitochondrial OS=Mus musculus OX=10090 GN=Ak2 PE=1 SV=5	46.3	780840	778970	777240	714570	775650	839590	19.5747	19.5712	19.568	19.4467	19.565	19.6793	0.00717346	0.00371427	0.000506648	-0.120778	-0.0024477	0.111831	-0.0452568	0.808627	-0.52921	0.000520707
Q9WTP7;Q9D8W6	GTP:AMP phosphotransferase AK3, mitochondrial	Ak3	>sp|Q9WTP7|KAD3_MOUSE GTP:AMP phosphotransferase AK3, mitochondrial OS=Mus musculus OX=10090 GN=Ak3 PE=1 SV=3;>tr|Q9D8W6|Q9D8W6_MOUSE GTP:AMP phosphotransferase AK3, mitochondrial OS=Mus musculus OX=10090 GN=Ak3 PE=2 SV=1	25.5	4537100	4490000	4713300	4243900	4496000	4846100	22.1133	22.0983	22.1683	22.017	22.1002	22.2084	-0.00424292	-0.0192979	0.0507241	-0.100623	-0.0173713	0.0908108	-0.0583173	0.690157	-0.023714	0.759333
O08715;O08715-4;O08715-6;O08715-2;O08715-5;O08715-3	A-kinase anchor protein 1, mitochondrial	Akap1	>sp|O08715|AKAP1_MOUSE A-kinase anchor protein 1, mitochondrial OS=Mus musculus OX=10090 GN=Akap1 PE=1 SV=4;>sp|O08715-4|AKAP1_MOUSE Isoform 4 of A-kinase anchor protein 1, mitochondrial OS=Mus musculus OX=10090 GN=Akap1;>sp|O08715-6|AKAP1_MOUSE Isoform 6	14.5	662750	675540	647500	661780	680360	653460	19.3381	19.3657	19.3045	19.336	19.3759	19.3177	-0.00155775	0.0260187	-0.0351423	-0.00367082	0.0362758	-0.0219236	-0.671622	0.000264053	-0.739589	0.000109742
O88845;O88845-3;O88845-2;Q3TR91	A-kinase anchor protein 10, mitochondrial	Akap10	>sp|O88845|AKA10_MOUSE A-kinase anchor protein 10, mitochondrial OS=Mus musculus OX=10090 GN=Akap10 PE=1 SV=3;>sp|O88845-3|AKA10_MOUSE Isoform 3 of A-kinase anchor protein 10, mitochondrial OS=Mus musculus OX=10090 GN=Akap10;>sp|O88845-2|AKA10_MOUSE Isofor	10.6	2025100	2119600	2179200	2088300	2172900	2042500	20.9496	21.0154	21.0554	20.9939	21.0512	20.9619	-0.0549853	0.0108136	0.0508202	-0.0106495	0.0466433	-0.0426424	0.147785	0.53019	0.0153668	0.949749
D3Z494;G5E895;Q8BIV6		Akr1b10	>tr|D3Z494|D3Z494_MOUSE Aldo-keto reductase family 1, member B10 (aldose reductase) OS=Mus musculus OX=10090 GN=Akr1b10 PE=1 SV=1;>tr|G5E895|G5E895_MOUSE Aldo-keto reductase family 1, member B10 (aldose reductase) OS=Mus musculus OX=10090 GN=Akr1b10 PE=1 S	31.3	2250800	2437700	2536200	2219700	2336300	2405800	21.102	21.2171	21.2742	21.0819	21.1558	21.1981	-0.0695178	0.0455649	0.102713	-0.089591	-0.0157301	0.0265611	0.53495	0.262557	0.811722	0.132674
Q5M9J9;Q3UGS8;P21300	Aldose reductase-related protein 1	Akr1b7	>tr|Q5M9J9|Q5M9J9_MOUSE Aldo-keto reductase family 1, member B7 OS=Mus musculus OX=10090 GN=Akr1b7 PE=1 SV=1;>tr|Q3UGS8|Q3UGS8_MOUSE Uncharacterized protein OS=Mus musculus OX=10090 GN=Akr1b7 PE=2 SV=1;>sp|P21300|ALD1_MOUSE Aldose reductase-related protein	7	115110	115850	135600	89463	90332	143200	16.8127	16.8219	17.049	16.449	16.4629	17.1277	0.0254578	0.0347027	0.261802	-0.338192	-0.324246	0.340476	0.39126	0.120271	1.11923	5.39815e-05
Q3UGW8		Aldh18a1	>tr|Q3UGW8|Q3UGW8_MOUSE Uncharacterized protein (Fragment) OS=Mus musculus OX=10090 GN=Aldh18a1 PE=2 SV=1	29.9	918870	1294000	1423900	1118700	1359700	685520	19.8095	20.3034	20.4414	20.0934	20.3749	19.3868	-0.258734	0.235171	0.373181	0.0251565	0.306622	-0.681396	#NUM!	#NUM!	#NUM!	#NUM!
Q3TWN8;Q9Z110;Q9Z110-2;Q3UZ27	Delta-1-pyrroline-5-carboxylate synthase;Glutamate 5-kinase;Gamma-glutamyl phosphate reductase	Aldh18a1	>tr|Q3TWN8|Q3TWN8_MOUSE Delta-1-pyrroline-5-carboxylate synthase OS=Mus musculus OX=10090 GN=Aldh18a1 PE=2 SV=1;>sp|Q9Z110|P5CS_MOUSE Delta-1-pyrroline-5-carboxylate synthase OS=Mus musculus OX=10090 GN=Aldh18a1 PE=1 SV=2;>sp|Q9Z110-2|P5CS_MOUSE Isoform Sh	7.8	1206900	1195700	1271900	1170900	1233000	1218100	20.2029	20.1894	20.2786	20.1592	20.2337	20.2162	-0.0104555	-0.0239062	0.0652236	-0.0541438	0.0204111	0.00287089	0.375329	5.97025e-05	-0.353512	0.00157079
Q9CZS1	Aldehyde dehydrogenase X, mitochondrial	Aldh1b1	>sp|Q9CZS1|AL1B1_MOUSE Aldehyde dehydrogenase X, mitochondrial OS=Mus musculus OX=10090 GN=Aldh1b1 PE=1 SV=1	4.9	55853	54881	52880	43775	45604	50835	15.7693	15.744	15.6904	15.4178	15.4769	15.6335	0.147343	0.122015	0.0684299	-0.204185	-0.145132	0.0115299	#NUM!	#NUM!	#NUM!	#NUM!
Q8K009;D3Z6B9	Mitochondrial 10-formyltetrahydrofolate dehydrogenase	Aldh1l2	>sp|Q8K009|AL1L2_MOUSE Mitochondrial 10-formyltetrahydrofolate dehydrogenase OS=Mus musculus OX=10090 GN=Aldh1l2 PE=1 SV=2;>tr|D3Z6B9|D3Z6B9_MOUSE Mitochondrial 10-formyltetrahydrofolate dehydrogenase OS=Mus musculus OX=10090 GN=Aldh1l2 PE=1 SV=1	67.1	146040000	142590000	141620000	131780000	129610000	124430000	27.1218	27.0873	27.0774	26.9736	26.9496	26.8908	0.105046	0.0705554	0.0607077	-0.0431859	-0.0671403	-0.125983	1.49575	9.9062e-07	0.0581963	0.337344
Q544B1;Q3U9J7;P47738;Q3U6I3;Q3UJW1;Q3TVM2;A0A0G2JEU1	Aldehyde dehydrogenase, mitochondrial	Aldh2	>tr|Q544B1|Q544B1_MOUSE Aldehyde dehydrogenase 2, mitochondrial, isoform CRA_b OS=Mus musculus OX=10090 GN=Aldh2 PE=1 SV=1;>tr|Q3U9J7|Q3U9J7_MOUSE Uncharacterized protein OS=Mus musculus OX=10090 GN=Aldh2 PE=2 SV=1;>sp|P47738|ALDH2_MOUSE Aldehyde dehydroge	11	524750	582640	538360	605420	573040	525010	19.0013	19.1522	19.0382	19.2076	19.1283	19.002	-0.0869903	0.0639842	-0.0500493	0.119316	0.0400153	-0.0862757	0.790269	0.000186397	0.647904	0.000279555
Q8C3C9;B1AV77;B1ATI0;P47740;Q3U7B5;Q99PH3;Q8BQ93;Q99PH4;Q8C5J1	Aldehyde dehydrogenase;Fatty aldehyde dehydrogenase	Aldh3a2	>tr|Q8C3C9|Q8C3C9_MOUSE Aldehyde dehydrogenase OS=Mus musculus OX=10090 GN=Aldh3a2 PE=2 SV=1;>tr|B1AV77|B1AV77_MOUSE Aldehyde dehydrogenase OS=Mus musculus OX=10090 GN=Aldh3a2 PE=1 SV=1;>tr|B1ATI0|B1ATI0_MOUSE Aldehyde dehydrogenase OS=Mus musculus OX=1009	6.4	122580	112930	125090	122500	103490	114690	16.9034	16.7851	16.9326	16.9024	16.6591	16.8074	0.0717017	-0.0465931	0.100945	0.0707598	-0.172531	-0.0242823	0.696804	0.000191234	0.660126	3.36733e-05
Q8CHT0	Delta-1-pyrroline-5-carboxylate dehydrogenase, mitochondrial	Aldh4a1	>sp|Q8CHT0|AL4A1_MOUSE Delta-1-pyrroline-5-carboxylate dehydrogenase, mitochondrial OS=Mus musculus OX=10090 GN=Aldh4a1 PE=1 SV=3	11.3	529710	545050	437420	475160	483160	589310	19.0148	19.056	18.7387	18.8581	18.8821	19.1687	0.0617775	0.102963	-0.214406	-0.0950119	-0.0709243	0.215601	0.992449	0.000437343	1.55681	8.49347e-05
B2RS41;Q8BWF0	Succinate-semialdehyde dehydrogenase, mitochondrial	Aldh5a1	>tr|B2RS41|B2RS41_MOUSE Aldhehyde dehydrogenase family 5, subfamily A1 OS=Mus musculus OX=10090 GN=Aldh5a1 PE=1 SV=1;>sp|Q8BWF0|SSDH_MOUSE Succinate-semialdehyde dehydrogenase, mitochondrial OS=Mus musculus OX=10090 GN=Aldh5a1 PE=1 SV=1	3	87784	86392	90229	75005	76488	75844	16.4217	16.3986	16.4613	16.1947	16.2229	16.2107	0.103341	0.0802807	0.142974	-0.12363	-0.0953836	-0.107582	0.216421	0.166743	0.787163	0.00127195
Q9EQ20;Q8K0L1	Methylmalonate-semialdehyde dehydrogenase [acylating], mitochondrial	Aldh6a1	>sp|Q9EQ20|MMSA_MOUSE Methylmalonate-semialdehyde dehydrogenase [acylating], mitochondrial OS=Mus musculus OX=10090 GN=Aldh6a1 PE=1 SV=1;>tr|Q8K0L1|Q8K0L1_MOUSE Aldh6a1 protein OS=Mus musculus OX=10090 GN=Aldh6a1 PE=2 SV=1	22.4	161140	158230	152310	143730	143230	139030	17.298	17.2717	17.2167	17.133	17.128	17.085	0.109241	0.0829499	0.0279374	-0.0557121	-0.0607396	-0.103677	2.24622	0.000166265	2.14177	0.000219533
Q9DBF1-2;Q9DBF1;G3UYR8	Alpha-aminoadipic semialdehyde dehydrogenase	Aldh7a1	>sp|Q9DBF1-2|AL7A1_MOUSE Isoform 2 of Alpha-aminoadipic semialdehyde dehydrogenase OS=Mus musculus OX=10090 GN=Aldh7a1;>sp|Q9DBF1|AL7A1_MOUSE Alpha-aminoadipic semialdehyde dehydrogenase OS=Mus musculus OX=10090 GN=Aldh7a1 PE=1 SV=4;>tr|G3UYR8|G3UYR8_MOUSE	46.4	3798500	3920500	3770700	3780800	3747500	3672900	21.857	21.9026	21.8464	21.8503	21.8375	21.8085	0.00662324	0.0522311	-0.00397421	-0.000115046	-0.0128781	-0.041887	0.352866	0.000221245	0.592976	5.35786e-05
Q9JLJ2;Q3TMT4;Q3THE7;Q3UDG0;A7VL18;Q3V1N7;Q3U367;Q3TG52	4-trimethylaminobutyraldehyde dehydrogenase	Aldh9a1	>sp|Q9JLJ2|AL9A1_MOUSE 4-trimethylaminobutyraldehyde dehydrogenase OS=Mus musculus OX=10090 GN=Aldh9a1 PE=1 SV=1;>tr|Q3TMT4|Q3TMT4_MOUSE Uncharacterized protein OS=Mus musculus OX=10090 GN=Aldh9a1 PE=2 SV=1;>tr|Q3THE7|Q3THE7_MOUSE Uncharacterized protein O	6.2	51233	58609	56005	52261	62729	55923	15.6448	15.8388	15.7733	15.6734	15.9368	15.7712	-0.12827	0.0657788	0.000212254	-0.0996086	0.163789	-0.00190162	0.836815	2.61142e-05	0.47517	0.000131025
Q9D6Z0	Alpha-ketoglutarate-dependent dioxygenase alkB homolog 7, mitochondrial	Alkbh7	>sp|Q9D6Z0|ALKB7_MOUSE Alpha-ketoglutarate-dependent dioxygenase alkB homolog 7, mitochondrial OS=Mus musculus OX=10090 GN=Alkbh7 PE=1 SV=1	47.6	2720800	2501200	2636900	2514600	2331300	2587900	21.3756	21.2542	21.3304	21.2619	21.1527	21.3034	0.0959076	-0.0255029	0.0507196	-0.0177943	-0.126989	0.0236586	-0.31153	0.130912	0.365877	0.0861251
Q91YQ8;O09174;Q3TUS8	Alpha-methylacyl-CoA racemase	Amacr	>tr|Q91YQ8|Q91YQ8_MOUSE Amacr protein OS=Mus musculus OX=10090 GN=Amacr PE=2 SV=1;>sp|O09174|AMACR_MOUSE Alpha-methylacyl-CoA racemase OS=Mus musculus OX=10090 GN=Amacr PE=1 SV=4;>tr|Q3TUS8|Q3TUS8_MOUSE Uncharacterized protein OS=Mus musculus OX=10090 GN=A	18.9	2395000	2347100	2658200	2542300	2694300	2336600	21.1916	21.1624	21.342	21.2777	21.3615	21.156	-0.0569427	-0.0860891	0.0934813	0.0291659	0.112942	-0.0925576	0.810685	0.000653818	1.24334	6.88882e-05
Q8K1C0-2;Q8K1C0;Q8K1C0-3;Q8K1C0-5;Q8K1C0-4	Protein angel homolog 2	Angel2	>sp|Q8K1C0-2|ANGE2_MOUSE Isoform 2 of Protein angel homolog 2 OS=Mus musculus OX=10090 GN=Angel2;>sp|Q8K1C0|ANGE2_MOUSE Protein angel homolog 2 OS=Mus musculus OX=10090 GN=Angel2 PE=1 SV=1;>sp|Q8K1C0-3|ANGE2_MOUSE Isoform 3 of Protein angel homolog 2 OS=Mu	31.5	11219000	11564000	11662000	11785000	11625000	11569000	23.4194	23.4631	23.4753	23.4904	23.4707	23.4638	-0.0443637	-0.000667231	0.0115075	0.026644	0.00692297	-4.35788e-05	0.637365	0.000502375	0.341474	0.0190395
Q544Z7;P28352;F6QA74;D3Z6R9;D3Z124	DNA-(apurinic or apyrimidinic site) lyase;DNA-(apurinic or apyrimidinic site) lyase, mitochondrial	Apex1	>tr|Q544Z7|Q544Z7_MOUSE DNA-(apurinic or apyrimidinic site) lyase OS=Mus musculus OX=10090 GN=Apex1 PE=1 SV=1;>sp|P28352|APEX1_MOUSE DNA-(apurinic or apyrimidinic site) lyase OS=Mus musculus OX=10090 GN=Apex1 PE=1 SV=2;>tr|F6QA74|F6QA74_MOUSE DNA-(apurinic	10.9	894150	702590	1039200	846430	938090	841330	19.7702	19.4223	19.987	19.691	19.8394	19.6823	0.0381185	-0.309715	0.255003	-0.0410076	0.107328	-0.0497266	0.00603826	0.858049	-0.757591	6.98413e-06
Q9DCZ4-2;Q9DCZ4;Q9DCZ4-3;Q3KNM9	Apolipoprotein O	Apoo	>sp|Q9DCZ4-2|MIC26_MOUSE Isoform 2 of MICOS complex subunit Mic26 OS=Mus musculus OX=10090 GN=Apoo;>sp|Q9DCZ4|MIC26_MOUSE MICOS complex subunit Mic26 OS=Mus musculus OX=10090 GN=Apoo PE=1 SV=2;>sp|Q9DCZ4-3|MIC26_MOUSE Isoform 3 of MICOS complex subunit Mic	32.3	2853800	2997400	2825800	2322500	2403600	2717800	21.4445	21.5153	21.4302	21.1472	21.1968	21.374	0.0931226	0.16395	0.0788977	-0.204083	-0.154565	0.0226776	0.29803	0.0508571	0.00742801	0.954458
Q78IK4;Q9CZB4;B1AV14	MICOS complex subunit Mic27	Apool	>sp|Q78IK4|MIC27_MOUSE MICOS complex subunit Mic27 OS=Mus musculus OX=10090 GN=Apool PE=1 SV=1;>tr|Q9CZB4|Q9CZB4_MOUSE MICOS complex subunit OS=Mus musculus OX=10090 GN=Apool PE=2 SV=1;>tr|B1AV14|B1AV14_MOUSE MICOS complex subunit OS=Mus musculus OX=10090	18	1611400	1751500	1828300	1670900	1722900	2003900	20.6199	20.7402	20.8021	20.6722	20.7164	20.9344	-0.127633	-0.00735624	0.0545556	-0.0753218	-0.0311083	0.186863	0.976049	8.98176e-06	1.02069	4.78491e-06
P84084	ADP-ribosylation factor 5	Arf5	>sp|P84084|ARF5_MOUSE ADP-ribosylation factor 5 OS=Mus musculus OX=10090 GN=Arf5 PE=1 SV=2	25.1	4519600	4545000	4852900	4358700	4820700	4744800	22.1078	22.1158	22.2104	22.0555	22.2008	22.1779	-0.03694	-0.0288548	0.0657121	-0.0892372	0.0561076	0.0332122	0.147661	0.409895	-0.159966	0.304524
Q9D0J4	ADP-ribosylation factor-like protein 2	Arl2	>sp|Q9D0J4|ARL2_MOUSE ADP-ribosylation factor-like protein 2 OS=Mus musculus OX=10090 GN=Arl2 PE=1 SV=1	6.5	650050	548130	650650	553370	571580	570050	19.3102	19.0642	19.3115	19.0779	19.1246	19.1207	0.142011	-0.104022	0.143342	-0.0902954	-0.0435844	-0.0474513	-0.478808	0.00364706	-0.338359	0.0630895
Q9D0L7-2;Q9D0L7;D3Z5T2	Armadillo repeat-containing protein 10	Armc10	>sp|Q9D0L7-2|ARM10_MOUSE Isoform 2 of Armadillo repeat-containing protein 10 OS=Mus musculus OX=10090 GN=Armc10;>sp|Q9D0L7|ARM10_MOUSE Armadillo repeat-containing protein 10 OS=Mus musculus OX=10090 GN=Armc10 PE=1 SV=1;>tr|D3Z5T2|D3Z5T2_MOUSE Armadillo rep	16.4	633290	674690	708810	691360	650600	676700	19.2725	19.3639	19.435	19.3991	19.3114	19.3682	-0.0858361	0.00552238	0.0766966	0.0407347	-0.0469316	0.00981399	0.257928	0.0531437	-0.0444629	0.475134
Q9CX83	Armadillo repeat-containing X-linked protein 1	Armcx1	>sp|Q9CX83|ARMX1_MOUSE Armadillo repeat-containing X-linked protein 1 OS=Mus musculus OX=10090 GN=Armcx1 PE=1 SV=1	43.2	8782200	9159000	9505100	8093000	8760500	9088100	23.0662	23.1268	23.1803	22.9482	23.0626	23.1155	-0.0171077	0.0435	0.0970117	-0.135016	-0.0206769	0.0322886	0.378754	0.0887825	0.131922	0.407652
Q8BTE8;Q8BJ82;Q6A058;Q8BTE9;Q8BJ81;Q91VZ8	Armadillo repeat-containing X-linked protein 2	Armcx2	>tr|Q8BTE8|Q8BTE8_MOUSE Uncharacterized protein OS=Mus musculus OX=10090 GN=Armcx2 PE=2 SV=1;>tr|Q8BJ82|Q8BJ82_MOUSE Uncharacterized protein OS=Mus musculus OX=10090 GN=Armcx2 PE=2 SV=1;>sp|Q6A058|ARMX2_MOUSE Armadillo repeat-containing X-linked protein 2	26.1	2721000	2667700	2585100	2738900	2691700	2456900	21.3757	21.3472	21.3018	21.3852	21.3601	21.2284	0.0426525	0.014112	-0.0312644	0.0521121	0.0270332	-0.104645	-0.0782979	0.623917	-0.0335421	0.834656
Q8BHS6	Armadillo repeat-containing X-linked protein 3	Armcx3	>sp|Q8BHS6|ARMX3_MOUSE Armadillo repeat-containing X-linked protein 3 OS=Mus musculus OX=10090 GN=Armcx3 PE=1 SV=1	35.2	6841100	6640900	8177300	5213200	11054000	4075000	22.7058	22.6629	22.9632	22.3137	23.3981	21.9584	0.0387787	-0.00407082	0.296175	-0.35328	0.731047	-0.70865	0.381774	0.0784388	0.660755	0.00657035
Q9D5T0;Q9D9C1	ATPase family AAA domain-containing protein 1	Atad1	>sp|Q9D5T0|ATAD1_MOUSE ATPase family AAA domain-containing protein 1 OS=Mus musculus OX=10090 GN=Atad1 PE=1 SV=1;>tr|Q9D9C1|Q9D9C1_MOUSE Uncharacterized protein (Fragment) OS=Mus musculus OX=10090 GN=Atad1 PE=2 SV=2	36.4	11833000	11865000	10796000	11952000	11183000	11473000	23.4963	23.5002	23.364	23.5107	23.4148	23.4517	0.0400114	0.0439076	-0.0923076	0.0544476	-0.0414972	-0.0045618	-0.131108	0.177286	-0.131741	0.216894
Q03265;D3Z6F5	ATP synthase subunit alpha, mitochondrial;ATP synthase subunit alpha	Atp5a1	>sp|Q03265|ATPA_MOUSE ATP synthase subunit alpha, mitochondrial OS=Mus musculus OX=10090 GN=Atp5f1a PE=1 SV=1;>tr|D3Z6F5|D3Z6F5_MOUSE ATP synthase subunit alpha OS=Mus musculus OX=10090 GN=Atp5a1 PE=1 SV=1	5.5	148110	154090	161100	158520	149590	145730	17.1763	17.2334	17.2976	17.2743	17.1907	17.1529	-0.0445602	0.012544	0.0767273	0.0534357	-0.0302155	-0.0679313	0.185414	0.00068406	0.323149	3.00849e-05
P56480	ATP synthase subunit beta, mitochondrial	Atp5b	>sp|P56480|ATPB_MOUSE ATP synthase subunit beta, mitochondrial OS=Mus musculus OX=10090 GN=Atp5f1b PE=1 SV=2	54.1	28041000	29322000	29828000	28051000	30535000	24724000	24.741	24.8055	24.8302	24.7415	24.864	24.5594	-0.0158983	0.0485474	0.0732311	-0.0153839	0.107028	-0.197524	0.197025	1.66508e-05	0.319601	8.31764e-07
Q8C2Q8;Q9D9D7;Q3UD06;Q91VR2;A2AKU9;Q9ERA8;A2AKV3;A2AKV2;A2AKV1	ATP synthase subunit gamma;ATP synthase subunit gamma, mitochondrial	Atp5c1	>tr|Q8C2Q8|Q8C2Q8_MOUSE ATP synthase subunit gamma OS=Mus musculus OX=10090 GN=Atp5c1 PE=1 SV=1;>tr|Q9D9D7|Q9D9D7_MOUSE ATP synthase subunit gamma OS=Mus musculus OX=10090 GN=Atp5c1 PE=2 SV=1;>tr|Q3UD06|Q3UD06_MOUSE ATP synthase subunit gamma OS=Mus muscul	47.2	17809000	18295000	18675000	15476000	16494000	16064000	24.0861	24.1249	24.1546	23.8835	23.9754	23.9373	0.0591116	0.0979545	0.127613	-0.143462	-0.0515536	-0.0896637	0.00119954	0.988379	0.210562	0.0180041
Q9DCZ0;Q4FK74;Q9D3D9;Q9D0J2	ATP synthase subunit delta, mitochondrial	Atp5d	>tr|Q9DCZ0|Q9DCZ0_MOUSE Uncharacterized protein OS=Mus musculus OX=10090 GN=Atp5d PE=2 SV=1;>tr|Q4FK74|Q4FK74_MOUSE ATP synthase, H+ transporting, mitochondrial F1 complex, delta subunit, isoform CRA_c OS=Mus musculus OX=10090 GN=Atp5d PE=1 SV=1;>sp|Q9D3D9	10	141600	131920	142120	130670	136050	128060	17.1115	17.0093	17.1168	16.9956	17.0538	16.9665	0.0692414	-0.0329165	0.0745298	-0.0466519	0.0115571	-0.0757599	0.153947	0.482231	0.204545	0.145314
Q9DCX2;B1ASE2	ATP synthase subunit d, mitochondrial	Atp5h	>sp|Q9DCX2|ATP5H_MOUSE ATP synthase subunit d, mitochondrial OS=Mus musculus OX=10090 GN=Atp5h PE=1 SV=3;>tr|B1ASE2|B1ASE2_MOUSE ATP synthase subunit d, mitochondrial (Fragment) OS=Mus musculus OX=10090 GN=Atp5h PE=1 SV=1	44.9	7996100	7796300	6366800	8262300	8486000	6875900	22.9309	22.8944	22.6021	22.9781	23.0167	22.7131	0.0749913	0.0384844	-0.253737	0.122238	0.160779	-0.142757	-0.0568861	0.822216	-0.52584	0.016468
E9QAD6;P97450	ATP synthase-coupling factor 6, mitochondrial	Atp5j	>tr|E9QAD6|E9QAD6_MOUSE ATP synthase-coupling factor 6, mitochondrial (Fragment) OS=Mus musculus OX=10090 GN=Atp5j PE=1 SV=8;>sp|P97450|ATP5J_MOUSE ATP synthase-coupling factor 6, mitochondrial OS=Mus musculus OX=10090 GN=Atp5j PE=1 SV=1	76.2	48280000	48797000	48090000	51537000	49009000	44518000	25.5249	25.5403	25.5192	25.6191	25.5465	25.4079	-0.00140751	0.0139593	-0.00709626	0.0927754	0.0202135	-0.118444	0.731526	0.00563813	0.241594	0.284421
P56135;F8WHP8	ATP synthase subunit f, mitochondrial	Atp5j2	>sp|P56135|ATPK_MOUSE ATP synthase subunit f, mitochondrial OS=Mus musculus OX=10090 GN=Atp5j2 PE=1 SV=3;>tr|F8WHP8|F8WHP8_MOUSE ATP synthase subunit f, mitochondrial OS=Mus musculus OX=10090 GN=Atp5j2 PE=1 SV=1	43.9	9931200	9568500	10167000	9157800	8698200	9082800	23.2435	23.1899	23.2774	23.1266	23.0523	23.1147	0.076145	0.0224698	0.109999	-0.0408219	-0.115106	-0.0526859	0.0748048	0.437495	-0.212499	0.0711057
Q9D037;Q9CQY3;Q9CPQ8	ATP synthase subunit g, mitochondrial	Atp5l	>tr|Q9D037|Q9D037_MOUSE Uncharacterized protein OS=Mus musculus OX=10090 GN=Atp5l PE=2 SV=1;>tr|Q9CQY3|Q9CQY3_MOUSE Uncharacterized protein OS=Mus musculus OX=10090 GN=Atp5l PE=2 SV=1;>sp|Q9CPQ8|ATP5L_MOUSE ATP synthase subunit g, mitochondrial OS=Mus musc	7.2	389250	388730	437360	344740	386350	309610	18.5703	18.5684	18.7385	18.3951	18.5595	18.2401	0.0583377	0.0564091	0.226462	-0.116851	0.0475491	-0.271907	0.355346	0.16716	-0.0622092	0.738678
Q9DB20;Q3THG0;Q3TF25	ATP synthase subunit O, mitochondrial	Atp5o	>sp|Q9DB20|ATPO_MOUSE ATP synthase subunit O, mitochondrial OS=Mus musculus OX=10090 GN=Atp5o PE=1 SV=1;>tr|Q3THG0|Q3THG0_MOUSE Uncharacterized protein OS=Mus musculus OX=10090 GN=Atp5o PE=2 SV=1;>tr|Q3TF25|Q3TF25_MOUSE Uncharacterized protein OS=Mus muscu	28.6	6094100	6268600	6189200	7014500	6713000	5760300	22.539	22.5797	22.5613	22.7419	22.6785	22.4577	-0.0540454	-0.0133153	-0.0317056	0.148882	0.0854991	-0.135315	-0.0421171	0.846648	-0.255714	0.102401
H3BLL2;Q811I0;H3BJP9;V9GX21;H3BK16	ATP synthase mitochondrial F1 complex assembly factor 1	Atpaf1	>tr|H3BLL2|H3BLL2_MOUSE ATP synthase mitochondrial F1 complex assembly factor 1 OS=Mus musculus OX=10090 GN=Atpaf1 PE=1 SV=1;>sp|Q811I0|ATPF1_MOUSE ATP synthase mitochondrial F1 complex assembly factor 1 OS=Mus musculus OX=10090 GN=Atpaf1 PE=1 SV=1;>tr|H3B	52	57796000	56711000	47123000	54895000	53620000	60179000	25.7845	25.7571	25.4899	25.7102	25.6763	25.8428	0.074347	0.047006	-0.220191	5.21275e-05	-0.0338514	0.132638	-0.269143	0.235648	0.299158	0.087511
A0A0R4J1C5;Q91YY4	ATP synthase mitochondrial F1 complex assembly factor 2	Atpaf2	>tr|A0A0R4J1C5|A0A0R4J1C5_MOUSE ATP synthase mitochondrial F1 complex assembly factor 2 OS=Mus musculus OX=10090 GN=Atpaf2 PE=1 SV=1;>sp|Q91YY4|ATPF2_MOUSE ATP synthase mitochondrial F1 complex assembly factor 2 OS=Mus musculus OX=10090 GN=Atpaf2 PE=1 SV=1	7.8	426870	429870	436430	405100	400600	403820	18.7034	18.7135	18.7354	18.6279	18.6118	18.6234	0.0341967	0.0443004	0.0661502	-0.041322	-0.0574376	-0.0458877	-0.555848	0.000853624	-0.0506454	0.793078
E9PV44;O35143	ATPase inhibitor, mitochondrial	Atpif1	>tr|E9PV44|E9PV44_MOUSE ATPase inhibitor, mitochondrial OS=Mus musculus OX=10090 GN=Atpif1 PE=1 SV=1;>sp|O35143|ATIF1_MOUSE ATPase inhibitor, mitochondrial OS=Mus musculus OX=10090 GN=Atpif1 PE=1 SV=2	4.6	113840	127940	118980	113380	118220	119030	16.7966	16.9651	16.8604	16.7908	16.8511	16.861	-0.057519	0.110941	0.00619249	-0.0633604	-0.00305247	0.00679864	1.21365	0.00487906	0.731066	0.0371445
F6R307;F6RT60;A0A0R4J023;Q9JLZ3	Methylglutaconyl-CoA hydratase, mitochondrial	Auh	>tr|F6R307|F6R307_MOUSE Methylglutaconyl-CoA hydratase, mitochondrial (Fragment) OS=Mus musculus OX=10090 GN=Auh PE=1 SV=1;>tr|F6RT60|F6RT60_MOUSE Methylglutaconyl-CoA hydratase, mitochondrial (Fragment) OS=Mus musculus OX=10090 GN=Auh PE=1 SV=1;>tr|A0A0R4	47.1	30825000	31272000	33677000	28842000	28226000	26294000	24.8776	24.8984	25.0053	24.7817	24.7505	24.6482	0.0506566	0.0714272	0.178319	-0.045273	-0.0764196	-0.178711	0.694832	0.123166	1.07251	0.0133558
Q8CCC0;Q3TZ21;Q9DCJ7	Aurora kinase A-interacting protein	Aurkaip1	>tr|Q8CCC0|Q8CCC0_MOUSE Uncharacterized protein OS=Mus musculus OX=10090 GN=Aurkaip1 PE=2 SV=1;>tr|Q3TZ21|Q3TZ21_MOUSE Aurora kinase A interacting protein 1 OS=Mus musculus OX=10090 GN=Aurkaip1 PE=2 SV=1;>sp|Q9DCJ7|AKIP_MOUSE Aurora kinase A-interacting pr	41.5	1595500	1679900	1548600	1537400	1557100	1819500	20.6056	20.6799	20.5625	20.5521	20.5704	20.7951	-0.0220322	0.0523346	-0.0650762	-0.0755482	-0.0571792	0.167501	#NUM!	#NUM!	0.327267	0.405281
Q3U9H3;Q3TFU7;Q61337;F7ABX5;D3YZR8	Bcl2-associated agonist of cell death	Bad	>tr|Q3U9H3|Q3U9H3_MOUSE Bcl-associated death promoter, isoform CRA_a OS=Mus musculus OX=10090 GN=Bad PE=1 SV=1;>tr|Q3TFU7|Q3TFU7_MOUSE Uncharacterized protein (Fragment) OS=Mus musculus OX=10090 GN=Bad PE=2 SV=1;>sp|Q61337|BAD_MOUSE Bcl2-associated agonist	29.1	9230400	9111800	9691800	8702200	8795900	8680000	23.138	23.1193	23.2083	23.0529	23.0684	23.0493	0.0319265	0.0132694	0.102298	-0.0530865	-0.0376355	-0.0567717	-0.16412	0.393644	0.795721	0.00441293
O08734;Q91WX5	Bcl-2 homologous antagonist/killer	Bak1	>sp|O08734|BAK_MOUSE Bcl-2 homologous antagonist/killer OS=Mus musculus OX=10090 GN=Bak1 PE=1 SV=3;>tr|Q91WX5|Q91WX5_MOUSE Bak1 protein OS=Mus musculus OX=10090 GN=Bak1 PE=1 SV=1	34.9	14260000	14972000	14874000	13359000	13040000	12654000	23.7655	23.8358	23.8263	23.6713	23.6364	23.5931	0.0440768	0.11437	0.104896	-0.0500851	-0.0849533	-0.128304	0.149537	0.579581	0.080256	0.71091
A0A1B0GT81;Q544Z6;Q3TXJ7;Q07813;A0A1B0GS13;A0A165ELP6;A0A1B0GTA4;Q8K3J2;A0A1B0GSH8	Apoptosis regulator BAX	Bax	>tr|A0A1B0GT81|A0A1B0GT81_MOUSE Apoptosis regulator BAX OS=Mus musculus OX=10090 GN=Bax PE=1 SV=1;>tr|Q544Z6|Q544Z6_MOUSE Bcl2-associated X protein, isoform CRA_b OS=Mus musculus OX=10090 GN=Bax PE=2 SV=1;>tr|Q3TXJ7|Q3TXJ7_MOUSE Uncharacterized protein OS=	4.8	300350	308420	271050	277180	253630	297240	18.1963	18.2345	18.0482	18.0805	17.9524	18.1813	0.0807652	0.119017	-0.0673205	-0.0350563	-0.163154	0.0657488	0.259337	0.00250042	-0.259357	0.0265405
A0A1B0GX27;Q3ULU3;O35855;O88374;Q8CAX1	Branched-chain-amino-acid aminotransferase;Branched-chain-amino-acid aminotransferase, mitochondrial	Bcat2	>tr|A0A1B0GX27|A0A1B0GX27_MOUSE Branched-chain-amino-acid aminotransferase OS=Mus musculus OX=10090 GN=Bcat2 PE=1 SV=1;>tr|Q3ULU3|Q3ULU3_MOUSE Branched-chain-amino-acid aminotransferase OS=Mus musculus OX=10090 GN=Bcat2 PE=1 SV=1;>sp|O35855|BCAT2_MOUSE Bra	50	3394100	3762000	3534200	3043500	3204900	3359300	21.6946	21.8431	21.753	21.5373	21.6118	21.6797	0.00801508	0.156486	0.0663697	-0.149283	-0.0747346	-0.00685335	0.143765	0.426791	0.0806509	0.679313
Q99L69;Q3U3J1		Bckdha	>tr|Q99L69|Q99L69_MOUSE 2-oxoisovalerate dehydrogenase subunit alpha OS=Mus musculus OX=10090 GN=Bckdha PE=2 SV=1;>tr|Q3U3J1|Q3U3J1_MOUSE 2-oxoisovalerate dehydrogenase subunit alpha OS=Mus musculus OX=10090 GN=Bckdha PE=1 SV=1	31.5	2196300	2374200	2385300	2070600	2129500	2368300	21.0666	21.179	21.1857	20.9816	21.0221	21.1754	-0.0351087	0.0772577	0.0839869	-0.120135	-0.0796691	0.073668	0.501408	0.000961378	0.726415	0.000361887
Q6P3A8;Q6P3A8-2	2-oxoisovalerate dehydrogenase subunit beta, mitochondrial	Bckdhb	>sp|Q6P3A8|ODBB_MOUSE 2-oxoisovalerate dehydrogenase subunit beta, mitochondrial OS=Mus musculus OX=10090 GN=Bckdhb PE=1 SV=2;>sp|Q6P3A8-2|ODBB_MOUSE Isoform 2 of 2-oxoisovalerate dehydrogenase subunit beta, mitochondrial OS=Mus musculus OX=10090 GN=Bckdhb	17.3	944470	1167800	959190	955280	968060	991190	19.8491	20.1554	19.8715	19.8656	19.8847	19.9188	-0.0750325	0.231184	-0.0527208	-0.0586138	-0.039441	-0.00537581	1.33076	0.0540724	1.17563	0.0749113
Q3UCB5;Q3UC13;O55028;Q8C6H9;Q99KP1	[3-methyl-2-oxobutanoate dehydrogenase [lipoamide]] kinase, mitochondrial	Bckdk	>tr|Q3UCB5|Q3UCB5_MOUSE Branched chain ketoacid dehydrogenase kinase, isoform CRA_a OS=Mus musculus OX=10090 GN=Bckdk PE=1 SV=1;>tr|Q3UC13|Q3UC13_MOUSE Uncharacterized protein OS=Mus musculus OX=10090 GN=Bckdk PE=2 SV=1;>sp|O55028|BCKD_MOUSE [3-methyl-2-ox	15.2	3879800	3858200	3980300	3620300	4050800	3975300	21.8876	21.8795	21.9244	21.7877	21.9498	21.9226	-0.00437892	-0.0124333	0.032516	-0.104252	0.0578457	0.0307025	0.651104	0.00341121	1.1391	0.000212306
Q3UGC5;P59017;Q3TNR7	Bcl-2-like protein 13	Bcl2l13	>tr|Q3UGC5|Q3UGC5_MOUSE Uncharacterized protein OS=Mus musculus OX=10090 GN=Bcl2l13 PE=2 SV=1;>sp|P59017|B2L13_MOUSE Bcl-2-like protein 13 OS=Mus musculus OX=10090 GN=Bcl2l13 PE=1 SV=2;>tr|Q3TNR7|Q3TNR7_MOUSE Uncharacterized protein OS=Mus musculus OX=1009	55.4	29614000	30769000	30546000	31000000	29581000	26905000	24.8198	24.875	24.8645	24.8858	24.8182	24.6814	-0.00431292	0.0508853	0.0403912	0.0616759	-0.00592147	-0.142718	0.552356	0.00137086	0.787904	1.16264e-05
Q9CZP5	Mitochondrial chaperone BCS1	Bcs1l	>sp|Q9CZP5|BCS1_MOUSE Mitochondrial chaperone BCS1 OS=Mus musculus OX=10090 GN=Bcs1l PE=1 SV=1	25.3	4514300	4144100	3944400	4219900	4632800	3733000	22.1061	21.9826	21.9114	22.0088	22.1435	21.8319	0.108703	-0.0147405	-0.0859934	0.0114095	0.146085	-0.165464	-0.300765	0.0533341	-0.145875	0.305521
Q80XN0;A1E283;D3Z2Y8	D-beta-hydroxybutyrate dehydrogenase, mitochondrial	Bdh1	>sp|Q80XN0|BDH_MOUSE D-beta-hydroxybutyrate dehydrogenase, mitochondrial OS=Mus musculus OX=10090 GN=Bdh1 PE=1 SV=2;>tr|A1E283|A1E283_MOUSE 3-hydroxybutyrate dehydrogenase (Fragment) OS=Mus musculus OX=10090 GN=Bdh1 PE=2 SV=1;>tr|D3Z2Y8|D3Z2Y8_MOUSE D-beta	33.2	2783600	2541400	4522200	2716900	2914000	2127700	21.4085	21.2772	22.1086	21.3735	21.4746	21.0209	-0.0353576	-0.166686	0.664715	-0.0703481	0.0306913	-0.423015	#NUM!	#NUM!	#NUM!	#NUM!
P70444	BH3-interacting domain death agonist;BH3-interacting domain death agonist p15;BH3-interacting domain death agonist p13;BH3-interacting domain death agonist p11	Bid	>sp|P70444|BID_MOUSE BH3-interacting domain death agonist OS=Mus musculus OX=10090 GN=Bid PE=1 SV=2	47.6	27712000	29545000	28794000	25388000	26282000	21982000	24.724	24.8164	24.7793	24.5976	24.6476	24.3898	0.0648879	0.157291	0.120145	-0.0614762	-0.0115479	-0.2693	-0.307366	0.187924	-0.447032	0.0891833
A0A1B0GT26;O55003	BCL2/adenovirus E1B 19 kDa protein-interacting protein 3	Bnip3	>tr|A0A1B0GT26|A0A1B0GT26_MOUSE BCL2/adenovirus E1B 19 kDa protein-interacting protein 3 OS=Mus musculus OX=10090 GN=Bnip3 PE=1 SV=1;>sp|O55003|BNIP3_MOUSE BCL2/adenovirus E1B 19 kDa protein-interacting protein 3 OS=Mus musculus OX=10090 GN=Bnip3 PE=1 SV=1	17.8	5253600	5614400	4661800	4827200	4414100	3986000	22.3249	22.4207	22.1525	22.2028	22.0737	21.9265	0.141378	0.237203	-0.0310417	0.0192578	-0.10981	-0.256987	#NUM!	#NUM!	#NUM!	#NUM!
Q3TEW0;Q9Z2F7;Q91Z78	BCL2/adenovirus E1B 19 kDa protein-interacting protein 3-like	Bnip3l	>tr|Q3TEW0|Q3TEW0_MOUSE Uncharacterized protein OS=Mus musculus OX=10090 GN=Bnip3l PE=2 SV=1;>sp|Q9Z2F7|BNI3L_MOUSE BCL2/adenovirus E1B 19 kDa protein-interacting protein 3-like OS=Mus musculus OX=10090 GN=Bnip3l PE=1 SV=1;>tr|Q91Z78|Q91Z78_MOUSE BCL2/aden	21.3	2162600	1791100	1899000	1890600	2062300	1764100	21.0443	20.7724	20.8568	20.8504	20.9758	20.7505	0.169286	-0.102635	-0.0182407	-0.0246364	0.100774	-0.124548	#NUM!	#NUM!	#NUM!	#NUM!
A0A087WR00;Q3TH93;O35425-2;O35425	Bcl-2-related ovarian killer protein	Bok	>tr|A0A087WR00|A0A087WR00_MOUSE Bcl-2-related ovarian killer protein (Fragment) OS=Mus musculus OX=10090 GN=Bok PE=1 SV=1;>tr|Q3TH93|Q3TH93_MOUSE Bcl-2-related ovarian killer protein, isoform CRA_a OS=Mus musculus OX=10090 GN=Bok PE=1 SV=1;>sp|O35425-2|BOK	53.8	13417000	13713000	13631000	11958000	12716000	10927000	23.6776	23.709	23.7004	23.5115	23.6001	23.3814	0.0808928	0.112375	0.103722	-0.0851932	0.00347556	-0.215272	#NUM!	#NUM!	#NUM!	#NUM!
Q9D8S9	BolA-like protein 1	Bola1	>sp|Q9D8S9|BOLA1_MOUSE BolA-like protein 1 OS=Mus musculus OX=10090 GN=Bola1 PE=1 SV=1	26.4	3077100	3203700	3214300	2805900	3124500	2990500	21.5531	21.6113	21.6161	21.42	21.5752	21.512	0.00518956	0.0633573	0.0681228	-0.127918	0.0272436	-0.0359951	0.100027	0.566066	-0.0202085	0.9047
Q3TSQ5;E9Q705;Q14A77;E9PX89;Q8CEI1	BolA-like protein 3	Bola3	>tr|Q3TSQ5|Q3TSQ5_MOUSE Uncharacterized protein (Fragment) OS=Mus musculus OX=10090 GN=Bola3 PE=2 SV=1;>tr|E9Q705|E9Q705_MOUSE BolA-like protein 3 OS=Mus musculus OX=10090 GN=Bola3 PE=1 SV=1;>tr|Q14A77|Q14A77_MOUSE BolA-like 3 (E. coli) OS=Mus musculus OX=	37.6	42496000	41664000	37147000	41407000	40468000	42416000	25.3408	25.3123	25.1467	25.3034	25.2703	25.3381	0.0555539	0.0270282	-0.138527	0.0181015	-0.0149916	0.0528354	#NUM!	#NUM!	#NUM!	#NUM!
Q3TDN8;Q8R164	Valacyclovir hydrolase	Bphl	>tr|Q3TDN8|Q3TDN8_MOUSE Uncharacterized protein OS=Mus musculus OX=10090 GN=Bphl PE=2 SV=1;>sp|Q8R164|BPHL_MOUSE Valacyclovir hydrolase OS=Mus musculus OX=10090 GN=Bphl PE=1 SV=1	3.5	244450	237330	226340	236380	251000	272990	17.8992	17.8565	17.7881	17.8507	17.9373	18.0585	0.000777923	-0.041867	-0.11027	-0.0476535	0.0389259	0.160087	0.864492	0.00405174	1.08715	0.00347553
Q8R5L1;O35658	Complement component 1 Q subcomponent-binding protein, mitochondrial	C1qbp	>tr|Q8R5L1|Q8R5L1_MOUSE Complement component 1 Q subcomponent-binding protein, mitochondrial OS=Mus musculus OX=10090 GN=C1qbp PE=1 SV=1;>sp|O35658|C1QBP_MOUSE Complement component 1 Q subcomponent-binding protein, mitochondrial OS=Mus musculus OX=10090 GN	24.8	5410800	5785100	5416100	5230000	5195800	4589400	22.3674	22.4639	22.3688	22.3184	22.3089	22.1299	0.0411918	0.137692	0.0426043	-0.00783915	-0.0173042	-0.196345	0.05663	0.516806	-0.252191	0.0313617
Q8BYM8;G3X975	Probable cysteine--tRNA ligase, mitochondrial	Cars2	>sp|Q8BYM8|SYCM_MOUSE Probable cysteine--tRNA ligase, mitochondrial OS=Mus musculus OX=10090 GN=Cars2 PE=1 SV=2;>tr|G3X975|G3X975_MOUSE MCG11180, isoform CRA_a OS=Mus musculus OX=10090 GN=Cars2 PE=1 SV=1	20.7	654480	664420	600150	592720	529760	790360	19.32	19.3417	19.195	19.177	19.015	19.5922	0.0465212	0.0682676	-0.0785048	-0.0964771	-0.258489	0.318682	#NUM!	#NUM!	#NUM!	#NUM!
P70677;Q8BNT4	Caspase-3;Caspase-3 subunit p17;Caspase-3 subunit p12	Casp3	>sp|P70677|CASP3_MOUSE Caspase-3 OS=Mus musculus OX=10090 GN=Casp3 PE=1 SV=1;>tr|Q8BNT4|Q8BNT4_MOUSE Uncharacterized protein (Fragment) OS=Mus musculus OX=10090 GN=Casp3 PE=2 SV=1	63.4	6764900	6843200	5909100	5757400	6284400	6853700	22.6896	22.7062	22.4945	22.457	22.5833	22.7085	0.0831097	0.0997122	-0.112021	-0.149541	-0.0231839	0.101924	0.32608	0.000632534	0.51557	6.09166e-05
Q4FK85;Q3U607;A0A087WQT6;O89110	Caspase-8;Caspase-8 subunit p18;Caspase-8 subunit p10	Casp8	>tr|Q4FK85|Q4FK85_MOUSE Casp8 protein OS=Mus musculus OX=10090 GN=Casp8 PE=2 SV=1;>tr|Q3U607|Q3U607_MOUSE Caspase 8, isoform CRA_a OS=Mus musculus OX=10090 GN=Casp8 PE=1 SV=1;>tr|A0A087WQT6|A0A087WQT6_MOUSE Caspase-8 OS=Mus musculus OX=10090 GN=Casp8 PE=1	67.9	198140000	198370000	180770000	175530000	200860000	217870000	27.5619	27.5636	27.4296	27.3871	27.5816	27.6989	0.0248127	0.0264864	-0.107552	-0.14999	0.0444828	0.16176	0.120895	0.348962	-0.0711853	0.552146
Q8C3Q0;Q4FJK5;Q8C3Q9;A2AS93;Q9R0T0;Q9R0S9;Q3TRE1	Caspase;Caspase-9;Caspase-9 subunit p35;Caspase-9 subunit p10	Casp9	>tr|Q8C3Q0|Q8C3Q0_MOUSE Uncharacterized protein (Fragment) OS=Mus musculus OX=10090 GN=Casp9 PE=2 SV=1;>tr|Q4FJK5|Q4FJK5_MOUSE Casp9 protein OS=Mus musculus OX=10090 GN=Casp9 PE=2 SV=1;>sp|Q8C3Q9|CASP9_MOUSE Caspase-9 OS=Mus musculus OX=10090 GN=Casp9 PE=1	34	1957200	1993200	2038800	1779600	1879700	1815100	20.9004	20.9267	20.9593	20.7631	20.8421	20.7916	0.0365075	0.0628027	0.0954365	-0.100731	-0.0217813	-0.0722347	0.744107	0.0239467	0.451788	0.0520005
P24270;Q542K4;Q8C6E3;Q3TVZ1;Q3UZE7;Q3UF58;Q91XI2	Catalase	Cat	>sp|P24270|CATA_MOUSE Catalase OS=Mus musculus OX=10090 GN=Cat PE=1 SV=4;>tr|Q542K4|Q542K4_MOUSE Catalase OS=Mus musculus OX=10090 GN=Cat PE=2 SV=1;>tr|Q8C6E3|Q8C6E3_MOUSE Catalase OS=Mus musculus OX=10090 GN=Cat PE=2 SV=1;>tr|Q3TVZ1|Q3TVZ1_MOUSE Catalase	1.9	129530	161970	154820	144160	145320	181170	16.9829	17.3054	17.2402	17.1373	17.1489	17.467	-0.230689	0.0917511	0.0266164	-0.0763046	-0.0647422	0.253369	0.578601	1.58208e-05	0.406675	0.000301267
Q542P5;P08074;F6YNX9	Carbonyl reductase [NADPH] 2	Cbr2	>tr|Q542P5|Q542P5_MOUSE Carbonyl reductase 2, isoform CRA_b OS=Mus musculus OX=10090 GN=Cbr2 PE=1 SV=1;>sp|P08074|CBR2_MOUSE Carbonyl reductase [NADPH] 2 OS=Mus musculus OX=10090 GN=Cbr2 PE=1 SV=1;>tr|F6YNX9|F6YNX9_MOUSE Carbonyl reductase [NADPH] 2 (Fragm	4.9	383560	364720	430280	1059700	906690	844610	18.5491	18.4764	18.7149	20.0152	19.7902	19.6879	-0.656547	-0.72921	-0.490724	0.809585	0.58461	0.482286	2.07717	8.67476e-06	2.56979	3.71361e-06
Q8K354	Carbonyl reductase [NADPH] 3	Cbr3	>sp|Q8K354|CBR3_MOUSE Carbonyl reductase [NADPH] 3 OS=Mus musculus OX=10090 GN=Cbr3 PE=1 SV=1	9.1	20729	18012	21946	20731	20824	19926	14.3394	14.1367	14.4217	14.3395	14.346	14.2824	0.0284412	-0.174251	0.110749	0.0285804	0.0350379	-0.0285572	1.7752	2.10198e-05	-0.759733	0.000251299
Q91VT4;D3Z6C4	Carbonyl reductase family member 4	Cbr4	>sp|Q91VT4|CBR4_MOUSE Carbonyl reductase family member 4 OS=Mus musculus OX=10090 GN=Cbr4 PE=1 SV=2;>tr|D3Z6C4|D3Z6C4_MOUSE Carbonyl reductase family member 4 (Fragment) OS=Mus musculus OX=10090 GN=Cbr4 PE=1 SV=1	7.8	39803	39179	37653	37724	33238	29339	15.2806	15.2578	15.2005	15.2032	15.0205	14.8405	0.146734	0.123937	0.0666217	0.0693396	-0.11331	-0.293323	1.50221	1.81573e-05	1.21537	3.68046e-05
Q3URS9-2;Q3URS9	Coiled-coil domain-containing protein 51	Ccdc51	>sp|Q3URS9-2|CCD51_MOUSE Isoform 2 of Coiled-coil domain-containing protein 51 OS=Mus musculus OX=10090 GN=Ccdc51;>sp|Q3URS9|CCD51_MOUSE Coiled-coil domain-containing protein 51 OS=Mus musculus OX=10090 GN=Ccdc51 PE=1 SV=1	24	688260	755520	686330	697810	673060	702360	19.3926	19.5271	19.3885	19.4125	19.3604	19.4219	-0.024564	0.109952	-0.0286153	-0.00468341	-0.0567826	0.004693	#NUM!	#NUM!	#NUM!	#NUM!
F8WJI3;Q8R3Q6;E9Q4B5	Coiled-coil domain-containing protein 58	Ccdc58	>tr|F8WJI3|F8WJI3_MOUSE Coiled-coil domain-containing protein 58 OS=Mus musculus OX=10090 GN=Ccdc58 PE=1 SV=1;>sp|Q8R3Q6|CCD58_MOUSE Coiled-coil domain-containing protein 58 OS=Mus musculus OX=10090 GN=Ccdc58 PE=1 SV=1;>tr|E9Q4B5|E9Q4B5_MOUSE Coiled-coil d	15.1	1859300	2070700	1746200	1590400	1564800	1793100	20.8263	20.9817	20.7358	20.601	20.5775	20.774	0.0769394	0.232298	-0.0136013	-0.14843	-0.171842	0.0246358	0.33916	0.0649807	-0.907622	0.000983351
Q9CRB9;Q91VG6;Q9D9P1;D3Z0L4;S4R238	MICOS complex subunit Mic19	Chchd3	>sp|Q9CRB9|MIC19_MOUSE MICOS complex subunit Mic19 OS=Mus musculus OX=10090 GN=Chchd3 PE=1 SV=1;>tr|Q91VG6|Q91VG6_MOUSE MICOS complex subunit (Fragment) OS=Mus musculus OX=10090 GN=Chchd3 PE=2 SV=1;>tr|Q9D9P1|Q9D9P1_MOUSE MICOS complex subunit OS=Mus muscu	13.6	7779000	8167200	8318300	7955700	8016500	8072000	22.8912	22.9614	22.9879	22.9236	22.9345	22.9445	-0.049349	0.0209078	0.047355	-0.0169449	-0.00596126	0.00399242	0.255524	0.00147629	0.650023	0.00109303
Q8VEA4	Mitochondrial intermembrane space import and assembly protein 40	Chchd4	>sp|Q8VEA4|MIA40_MOUSE Mitochondrial intermembrane space import and assembly protein 40 OS=Mus musculus OX=10090 GN=Chchd4 PE=1 SV=1	2.8	34884	36197	35853	34875	36723	35382	15.0903	15.1436	15.1298	15.0899	15.1644	15.1107	-0.0311716	0.0221331	0.00835681	-0.0315438	0.0429469	-0.0107214	0.0587436	0.768723	0.734262	0.0041729
E9Q4M4;Q9DA45;Q91VN4;Q3TJS8;Q8C2Z6	MICOS complex subunit Mic25	Chchd6	>tr|E9Q4M4|E9Q4M4_MOUSE MICOS complex subunit OS=Mus musculus OX=10090 GN=Chchd6 PE=1 SV=1;>tr|Q9DA45|Q9DA45_MOUSE MICOS complex subunit OS=Mus musculus OX=10090 GN=Chchd6 PE=2 SV=1;>sp|Q91VN4|MIC25_MOUSE MICOS complex subunit Mic25 OS=Mus musculus OX=1009	20.4	1661200	1572300	1669500	1585700	1741700	1563800	20.6638	20.5844	20.671	20.5967	20.7321	20.5766	0.0263607	-0.0529886	0.033551	-0.0407452	0.0946311	-0.0608091	#NUM!	#NUM!	#NUM!	#NUM!
Q8BJ64;Q8BIU1	Choline dehydrogenase, mitochondrial	Chdh	>sp|Q8BJ64|CHDH_MOUSE Choline dehydrogenase, mitochondrial OS=Mus musculus OX=10090 GN=Chdh PE=1 SV=1;>tr|Q8BIU1|Q8BIU1_MOUSE Uncharacterized protein OS=Mus musculus OX=10090 GN=Chdh PE=2 SV=1	3.1	143500	156570	146280	133000	148690	137840	17.1307	17.2564	17.1584	17.0211	17.1819	17.0726	-0.00616919	0.119588	0.0215126	-0.115794	0.0450877	-0.0642253	#NUM!	#NUM!	#NUM!	#NUM!
Q91WS0	CDGSH iron-sulfur domain-containing protein 1	Cisd1	>sp|Q91WS0|CISD1_MOUSE CDGSH iron-sulfur domain-containing protein 1 OS=Mus musculus OX=10090 GN=Cisd1 PE=1 SV=1	8.8	16063	12529	17818	17281	15761	15207	13.9715	13.613	14.121	14.0769	13.9441	13.8924	0.0349698	-0.3235	0.184564	0.140415	0.00758751	-0.044036	0.537899	0.0800434	0.791036	0.00452892
Z4YKM2;B2RWE3;B3DFI8;B1AR13	CDGSH iron-sulfur domain-containing protein 3, mitochondrial	Cisd3	>tr|Z4YKM2|Z4YKM2_MOUSE CDGSH iron-sulfur domain-containing protein 3, mitochondrial OS=Mus musculus OX=10090 GN=Cisd3 PE=1 SV=1;>tr|B2RWE3|B2RWE3_MOUSE CDGSH iron sulfur domain 3 OS=Mus musculus OX=10090 GN=Cisd3 PE=1 SV=1;>tr|B3DFI8|B3DFI8_MOUSE Cisd3 pr	19.4	2999500	2984800	2782700	2997400	2843200	2747100	21.5163	21.5092	21.4081	21.5153	21.4391	21.3895	0.0533923	0.0463045	-0.0548443	0.0523819	-0.0238141	-0.0734203	0.623817	0.00712534	0.301275	0.0582556
Q3UGS9;Q3URM1;Q3U3U6;Q3TXD4;Q8CCN6;Q60649;E9PY58	Caseinolytic peptidase B protein homolog	Clpb	>tr|Q3UGS9|Q3UGS9_MOUSE Uncharacterized protein (Fragment) OS=Mus musculus OX=10090 GN=Clpb PE=2 SV=1;>tr|Q3URM1|Q3URM1_MOUSE ClpB caseinolytic peptidase B homolog (E. coli), isoform CRA_c OS=Mus musculus OX=10090 GN=Clpb PE=1 SV=1;>tr|Q3U3U6|Q3U3U6_MOUSE	26.4	3081400	3219200	3478200	2557000	2886800	3018900	21.5552	21.6183	21.7299	21.286	21.461	21.5256	0.0258234	0.0889396	0.200578	-0.24331	-0.0682914	-0.00373959	-0.229853	0.152545	0.0693859	0.624519
Q3UGW4;O88696;Q8CF81	ATP-dependent Clp protease proteolytic subunit;ATP-dependent Clp protease proteolytic subunit, mitochondrial	Clpp	>tr|Q3UGW4|Q3UGW4_MOUSE ATP-dependent Clp protease proteolytic subunit (Fragment) OS=Mus musculus OX=10090 GN=Clpp PE=2 SV=1;>sp|O88696|CLPP_MOUSE ATP-dependent Clp protease proteolytic subunit, mitochondrial OS=Mus musculus OX=10090 GN=Clpp PE=1 SV=1;>tr|	37.6	11082000	11717000	11143000	8963400	9562200	10659000	23.4017	23.4821	23.4096	23.0956	23.1889	23.3456	0.0811243	0.161509	0.0890437	-0.224976	-0.131679	0.0249781	0.132376	0.613757	-0.176405	0.458925
Q6P8N8		Clpx	>tr|Q6P8N8|Q6P8N8_MOUSE ATP-dependent Clp protease ATP-binding subunit clpX-like, mitochondrial OS=Mus musculus OX=10090 GN=Clpx PE=1 SV=1	7.3	448490	442310	481240	418960	473190	458880	18.7747	18.7547	18.8764	18.6765	18.8521	18.8078	-0.0156307	-0.0356487	0.08605	-0.113894	0.061713	0.0174104	#NUM!	#NUM!	#NUM!	#NUM!
Q9JHS4	ATP-dependent Clp protease ATP-binding subunit clpX-like, mitochondrial	Clpx	>sp|Q9JHS4|CLPX_MOUSE ATP-dependent Clp protease ATP-binding subunit clpX-like, mitochondrial OS=Mus musculus OX=10090 GN=Clpx PE=1 SV=2	57.3	35904000	35947000	40373000	32419000	37384000	37966000	25.0976	25.0994	25.2669	24.9503	25.1559	25.1782	-0.0270846	-0.0253578	0.142162	-0.17439	0.0311917	0.0534788	0.037129	0.633954	-0.0225588	0.702261
Q8R4N0	Citrate lyase subunit beta-like protein, mitochondrial	Clybl	>sp|Q8R4N0|CLYBL_MOUSE Citramalyl-CoA lyase, mitochondrial OS=Mus musculus OX=10090 GN=Clybl PE=1 SV=2	44.7	5864500	5865600	5798800	6112400	5877500	5682500	22.4836	22.4838	22.4673	22.5433	22.4868	22.4381	-0.000243314	2.72654e-05	-0.016497	0.0594875	0.00295121	-0.0457256	0.00883761	0.988242	1.15289	0.0717825
Q3U5Q7	UMP-CMP kinase 2, mitochondrial	Cmpk2	>sp|Q3U5Q7|CMPK2_MOUSE UMP-CMP kinase 2, mitochondrial OS=Mus musculus OX=10090 GN=Cmpk2 PE=1 SV=2	18.1	889470	1000600	817000	791330	822370	947510	19.7626	19.9324	19.64	19.5939	19.6494	19.8538	0.0238987	0.193746	-0.0987112	-0.144768	-0.0892597	0.115094	0.764088	3.1931e-05	#NUM!	#NUM!
Q8BGD8	Cytochrome c oxidase assembly factor 6 homolog	Coa6	>sp|Q8BGD8|COA6_MOUSE Cytochrome c oxidase assembly factor 6 homolog OS=Mus musculus OX=10090 GN=Coa6 PE=1 SV=1	20.4	13180000	13504000	13186000	12797000	13367000	13926000	23.6518	23.6869	23.6525	23.6093	23.6722	23.7313	-0.015484	0.0195524	-0.0148274	-0.0580288	0.00484131	0.0639465	0.349036	0.20616	-0.0257863	0.919705
Q921H9	Cytochrome c oxidase assembly factor 7	Coa7	>sp|Q921H9|COA7_MOUSE Cytochrome c oxidase assembly factor 7 OS=Mus musculus OX=10090 GN=Coa7 PE=1 SV=1	58.2	15886000	16767000	19666000	16480000	16184000	16790000	23.9213	23.9991	24.2292	23.9742	23.9481	24.0011	-0.0909059	-0.0130372	0.217042	-0.0379455	-0.0640936	-0.0110596	-0.0340616	0.765804	0.209341	0.0137203
Q9DBL7	Bifunctional coenzyme A synthase;Phosphopantetheine adenylyltransferase;Dephospho-CoA kinase	Coasy	>sp|Q9DBL7|COASY_MOUSE Bifunctional coenzyme A synthase OS=Mus musculus OX=10090 GN=Coasy PE=1 SV=2	36.4	1992200	2127100	2140700	2024300	1977100	2077800	20.9259	21.0205	21.0297	20.949	20.915	20.9866	-0.0451706	0.0493547	0.0585495	-0.02211	-0.0561473	0.0155237	0.407477	0.00520388	0.889512	0.000438723
O88587-2;O88587	Catechol O-methyltransferase	Comt	>sp|O88587-2|COMT_MOUSE Isoform Soluble of Catechol O-methyltransferase OS=Mus musculus OX=10090 GN=Comt;>sp|O88587|COMT_MOUSE Catechol O-methyltransferase OS=Mus musculus OX=10090 GN=Comt PE=1 SV=2																				-0.131105	0.166797	0.629653	0.00104155
Q8BIG7;H3BJ37	Catechol O-methyltransferase domain-containing protein 1	Comtd1	>sp|Q8BIG7|CMTD1_MOUSE Catechol O-methyltransferase domain-containing protein 1 OS=Mus musculus OX=10090 GN=Comtd1 PE=1 SV=1;>tr|H3BJ37|H3BJ37_MOUSE Catechol O-methyltransferase domain-containing protein 1 OS=Mus musculus OX=10090 GN=Comtd1 PE=1 SV=1	14	103200	115810	92213	113640	94513	141430	16.6551	16.8214	16.4927	16.7941	16.5282	17.1097	-0.0784551	0.0878618	-0.240856	0.0605727	-0.205313	0.37619	-0.830598	0.129365	-1.72214	0.00281624
Q3TLJ6;Q3UQM8;Q8BMS4	Hexaprenyldihydroxybenzoate methyltransferase, mitochondrial	Coq3	>tr|Q3TLJ6|Q3TLJ6_MOUSE Ubiquinone biosynthesis O-methyltransferase, mitochondrial OS=Mus musculus OX=10090 GN=Coq3 PE=2 SV=1;>tr|Q3UQM8|Q3UQM8_MOUSE Ubiquinone biosynthesis O-methyltransferase, mitochondrial OS=Mus musculus OX=10090 GN=Coq3 PE=2 SV=1;>sp|	18.7	5241900	4274200	8533900	4818900	6198300	3979100	22.3217	22.0272	23.0248	22.2003	22.5634	21.924	-0.0219048	-0.31634	0.681211	-0.143291	0.219878	-0.419553	0.350969	0.197236	0.784322	0.00912755
D6RJJ8;B7ZCV4;B9EID1;Q8BGB8;Q8BLS2	Ubiquinone biosynthesis protein COQ4 homolog, mitochondrial	Coq4	>tr|D6RJJ8|D6RJJ8_MOUSE Ubiquinone biosynthesis protein COQ4 homolog, mitochondrial OS=Mus musculus OX=10090 GN=Coq4 PE=1 SV=1;>tr|B7ZCV4|B7ZCV4_MOUSE Ubiquinone biosynthesis protein COQ4 homolog, mitochondrial (Fragment) OS=Mus musculus OX=10090 GN=Coq4 P	18.3	1674900	1754200	1663600	1742900	1593500	1648200	20.6756	20.7424	20.6659	20.7331	20.6038	20.6525	-0.00322119	0.0635171	-0.0129876	0.0541936	-0.0750971	-0.0264048	#NUM!	#NUM!	#NUM!	#NUM!
Q9CXI0;F6X4L9	2-methoxy-6-polyprenyl-1,4-benzoquinol methylase, mitochondrial	Coq5	>sp|Q9CXI0|COQ5_MOUSE 2-methoxy-6-polyprenyl-1,4-benzoquinol methylase, mitochondrial OS=Mus musculus OX=10090 GN=Coq5 PE=1 SV=2;>tr|F6X4L9|F6X4L9_MOUSE 2-methoxy-6-polyprenyl-1,4-benzoquinol methylase, mitochondrial (Fragment) OS=Mus musculus OX=10090 GN=	8.4	299170	272350	271080	314150	328250	250730	18.1906	18.0551	18.0484	18.2611	18.3244	17.9358	0.0547106	-0.080793	-0.0875362	0.125199	0.18854	-0.20012	-0.662549	0.0207614	-1.08593	0.00042881
Q8R1S0;D3YW66	Ubiquinone biosynthesis monooxygenase COQ6	Coq6	>sp|Q8R1S0|COQ6_MOUSE Ubiquinone biosynthesis monooxygenase COQ6, mitochondrial OS=Mus musculus OX=10090 GN=Coq6 PE=1 SV=3;>tr|D3YW66|D3YW66_MOUSE Ubiquinone biosynthesis monooxygenase COQ6, mitochondrial OS=Mus musculus OX=10090 GN=Coq6 PE=1 SV=1	3.3	184380	178610	184550	180250	193890	180530	17.4923	17.4465	17.4937	17.4596	17.5649	17.4619	0.00585167	-0.0400176	0.00718123	-0.0268312	0.0784079	-0.0245919	0.34559	0.122522	0.367128	0.104613
A0A140LIF0;Q3TYT1;P97478;Q8K359	Ubiquinone biosynthesis protein COQ7 homolog	Coq7	>tr|A0A140LIF0|A0A140LIF0_MOUSE 5-demethoxyubiquinone hydroxylase, mitochondrial OS=Mus musculus OX=10090 GN=Coq7 PE=1 SV=1;>tr|Q3TYT1|Q3TYT1_MOUSE 5-demethoxyubiquinone hydroxylase, mitochondrial OS=Mus musculus OX=10090 GN=Coq7 PE=1 SV=1;>sp|P97478|COQ7_	2	558430	540050	414350	385160	592730	265440	19.091	19.0427	18.6605	18.5551	19.177	18.018	0.33362	0.285337	-0.0969064	-0.202298	0.419619	-0.739371	#NUM!	#NUM!	#NUM!	#NUM!
F6SFF5;Q8K1Z0	Ubiquinone biosynthesis protein COQ9, mitochondrial	Coq9	>tr|F6SFF5|F6SFF5_MOUSE Ubiquinone biosynthesis protein COQ9, mitochondrial (Fragment) OS=Mus musculus OX=10090 GN=Coq9 PE=1 SV=2;>sp|Q8K1Z0|COQ9_MOUSE Ubiquinone biosynthesis protein COQ9, mitochondrial OS=Mus musculus OX=10090 GN=Coq9 PE=1 SV=1	23.8	548850	578330	483380	535750	529700	632070	19.0661	19.1415	18.8828	19.0312	19.0148	19.2697	-0.00163516	0.0738459	-0.184889	-0.0364871	-0.0528716	0.202037	0.67181	0.00162794	0.838912	0.00106059
Q3T981;Q3UDN4;Q3U3N1;Q3TAS4;Q8CFY5	Protoheme IX farnesyltransferase, mitochondrial	Cox10	>tr|Q3T981|Q3T981_MOUSE Uncharacterized protein OS=Mus musculus OX=10090 GN=Cox10 PE=2 SV=1;>tr|Q3UDN4|Q3UDN4_MOUSE Uncharacterized protein (Fragment) OS=Mus musculus OX=10090 GN=Cox10 PE=2 SV=1;>tr|Q3U3N1|Q3U3N1_MOUSE Protoheme IX farnesyltransferase, mit	12.2	1118800	1058200	1317300	963340	988440	1054600	20.0935	20.0132	20.3292	19.8777	19.9148	20.0083	0.0540877	-0.0262521	0.28972	-0.161747	-0.124639	-0.0311685	#NUM!	#NUM!	#NUM!	#NUM!
Q6P8I6	Cytochrome c oxidase assembly protein COX11, mitochondrial	Cox11	>sp|Q6P8I6|COX11_MOUSE Cytochrome c oxidase assembly protein COX11, mitochondrial OS=Mus musculus OX=10090 GN=Cox11 PE=1 SV=1	42.5	14046000	15170000	15751000	10950000	13730000	14062000	23.7437	23.8547	23.9089	23.3844	23.7108	23.7453	0.0190113	0.130073	0.184295	-0.340217	-0.0138164	0.0206538	#NUM!	#NUM!	#NUM!	#NUM!
Q9D7J4	Cytochrome c oxidase protein 20 homolog	Cox20	>sp|Q9D7J4|COX20_MOUSE Cytochrome c oxidase assembly protein COX20, mitochondrial OS=Mus musculus OX=10090 GN=Cox20 PE=1 SV=1	44.8	680510	703950	697280	655970	680170	740130	19.3763	19.4251	19.4114	19.3233	19.3755	19.4974	-0.0252389	0.0236177	0.00988288	-0.0782254	-0.0259598	0.0959235	#NUM!	#NUM!	#NUM!	#NUM!
A2RSV8;P19783;M0QWX7	Cytochrome c oxidase subunit 4 isoform 1, mitochondrial	Cox4i1	>tr|A2RSV8|A2RSV8_MOUSE Cytochrome c oxidase subunit IV isoform 1 OS=Mus musculus OX=10090 GN=Cox4i1 PE=1 SV=1;>sp|P19783|COX41_MOUSE Cytochrome c oxidase subunit 4 isoform 1, mitochondrial OS=Mus musculus OX=10090 GN=Cox4i1 PE=1 SV=2;>tr|M0QWX7|M0QWX7_MOU	7.1	1179600	1257700	1244100	1258100	1213700	1256500	20.1699	20.2624	20.2467	20.2628	20.211	20.261	-0.0657451	0.026745	0.0110596	0.0272037	-0.024631	0.0253678	0.273618	0.199081	0.100581	0.472789
P12787	Cytochrome c oxidase subunit 5A, mitochondrial	Cox5a	>sp|P12787|COX5A_MOUSE Cytochrome c oxidase subunit 5A, mitochondrial OS=Mus musculus OX=10090 GN=Cox5a PE=1 SV=2	36.6	9732500	9848800	11657000	9760000	10320000	9723900	23.2144	23.2315	23.4747	23.2184	23.2989	23.2131	-0.0608013	-0.0436638	0.199513	-0.0567306	0.0237593	-0.0620767	0.628844	0.0597805	-0.0713299	0.662095
Q9D881;P19536	Cytochrome c oxidase subunit 5B, mitochondrial	Cox5b	>tr|Q9D881|Q9D881_MOUSE Cytochrome c oxidase subunit 5B, mitochondrial OS=Mus musculus OX=10090 GN=Gm11273 PE=1 SV=1;>sp|P19536|COX5B_MOUSE Cytochrome c oxidase subunit 5B, mitochondrial OS=Mus musculus OX=10090 GN=Cox5b PE=1 SV=1	61.3	56371000	54163000	58371000	59353000	58884000	52638000	25.7484	25.6908	25.7987	25.8228	25.8114	25.6496	-0.00518249	-0.062828	0.0451161	0.0691853	0.05774	-0.104031	0.817112	0.00814081	-0.198619	0.400541
Q9DCW5;P43024	Cytochrome c oxidase subunit 6A, mitochondrial;Cytochrome c oxidase subunit 6A1, mitochondrial	Cox6a1	>tr|Q9DCW5|Q9DCW5_MOUSE Cytochrome c oxidase subunit 6A, mitochondrial OS=Mus musculus OX=10090 GN=Cox6a1 PE=1 SV=1;>sp|P43024|CX6A1_MOUSE Cytochrome c oxidase subunit 6A1, mitochondrial OS=Mus musculus OX=10090 GN=Cox6a1 PE=1 SV=2	76	215250000	216220000	219210000	193580000	220840000	228120000	27.6814	27.6879	27.7077	27.5284	27.7184	27.7652	-7.86252e-05	0.00640811	0.0262218	-0.153162	0.0369096	0.0837011	0.373757	0.599079	-0.242437	0.681373
P56391;A0A140LIU3	Cytochrome c oxidase subunit 6B1	Cox6b1	>sp|P56391|CX6B1_MOUSE Cytochrome c oxidase subunit 6B1 OS=Mus musculus OX=10090 GN=Cox6b1 PE=1 SV=2;>tr|A0A140LIU3|A0A140LIU3_MOUSE Cytochrome c oxidase subunit 6B1 OS=Mus musculus OX=10090 GN=Cox6b1 PE=1 SV=1	16.7	73451	80521	68299	63837	63291	73046	16.1645	16.2971	16.0596	15.9621	15.9497	16.1565	0.0662471	0.19883	-0.0386706	-0.136142	-0.148535	0.0582702	0.664056	0.0645018	0.269563	0.364892
Q9CPQ1	Cytochrome c oxidase subunit 6C	Cox6c	>sp|Q9CPQ1|COX6C_MOUSE Cytochrome c oxidase subunit 6C OS=Mus musculus OX=10090 GN=Cox6c PE=1 SV=3	28.3	907370	934840	830850	835360	903380	921350	19.7913	19.8344	19.6642	19.672	19.785	19.8134	0.0312778	0.0743063	-0.0958251	-0.0880151	0.0249198	0.0533362	1.08401	0.0120615	0.172566	0.584106
P48771	Cytochrome c oxidase subunit 7A2, mitochondrial	Cox7a2	>sp|P48771|CX7A2_MOUSE Cytochrome c oxidase subunit 7A2, mitochondrial OS=Mus musculus OX=10090 GN=Cox7a2 PE=1 SV=2	7.3	167130	161790	117160	139820	138430	87431	17.3506	17.3038	16.8381	17.0932	17.0788	16.4159	0.337218	0.29037	-0.175273	0.0798178	0.0654037	-0.597536	0.64486	0.053813	0.681576	0.0474619
P36552;Q3U029	Oxygen-dependent coproporphyrinogen-III oxidase, mitochondrial	Cpox	>sp|P36552|HEM6_MOUSE Oxygen-dependent coproporphyrinogen-III oxidase, mitochondrial OS=Mus musculus OX=10090 GN=Cpox PE=1 SV=2;>tr|Q3U029|Q3U029_MOUSE Uncharacterized protein OS=Mus musculus OX=10090 GN=Cpox PE=2 SV=1	16.4	159730	164150	149790	131810	139220	163010	17.2853	17.3247	17.1926	17.0081	17.087	17.3146	0.0832389	0.122618	-0.00945504	-0.193937	-0.11503	0.112564	0.642136	0.000369279	0.144955	0.0818021
Q7TQD5;Q3UGT1;P97742;A8ASF5	Carnitine O-palmitoyltransferase 1, liver isoform	Cpt1a	>tr|Q7TQD5|Q7TQD5_MOUSE Carnitine palmitoyltransferase 1a, liver OS=Mus musculus OX=10090 GN=Cpt1a PE=1 SV=1;>tr|Q3UGT1|Q3UGT1_MOUSE Uncharacterized protein OS=Mus musculus OX=10090 GN=Cpt1a PE=2 SV=1;>sp|P97742|CPT1A_MOUSE Carnitine O-palmitoyltransferase	45.1	34761000	34049000	36058000	34868000	34340000	37020000	25.051	25.0211	25.1038	25.0554	25.0334	25.1418	-0.0167804	-0.0466376	0.0360694	-0.0123464	-0.03436	0.0740549	0.514566	0.00713545	1.07764	0.000178677
Q8BGD5	Carnitine O-palmitoyltransferase 1, brain isoform	Cpt1c	>sp|Q8BGD5|CPT1C_MOUSE Carnitine O-palmitoyltransferase 1, brain isoform OS=Mus musculus OX=10090 GN=Cpt1c PE=1 SV=1	29.5	1617100	1647900	1483100	1613800	1525100	1824200	20.625	20.6522	20.5002	20.622	20.5405	20.7988	0.00186173	0.0290815	-0.122931	-0.00108537	-0.0826433	0.175717	#NUM!	#NUM!	#NUM!	#NUM!
Q3UN55;P52825;Q3UDA8	Carnitine O-palmitoyltransferase 2, mitochondrial	Cpt2	>tr|Q3UN55|Q3UN55_MOUSE Uncharacterized protein OS=Mus musculus OX=10090 GN=Cpt2 PE=2 SV=1;>sp|P52825|CPT2_MOUSE Carnitine O-palmitoyltransferase 2, mitochondrial OS=Mus musculus OX=10090 GN=Cpt2 PE=1 SV=2;>tr|Q3UDA8|Q3UDA8_MOUSE Uncharacterized protein OS	15.6	1333600	1470000	1473000	1161800	1181400	1294500	20.3469	20.4874	20.4903	20.1479	20.1721	20.304	0.0221337	0.162624	0.165565	-0.176831	-0.152695	-0.0207973	0.531628	0.000837183	0.538998	0.00109118
H7BX88;P47934	Carnitine O-acetyltransferase	Crat	>tr|H7BX88|H7BX88_MOUSE Carnitine O-acetyltransferase OS=Mus musculus OX=10090 GN=Crat PE=1 SV=1;>sp|P47934|CACP_MOUSE Carnitine O-acetyltransferase OS=Mus musculus OX=10090 GN=Crat PE=1 SV=3	46.1	11859000	12454000	12233000	10787000	11687000	8480400	23.4995	23.5701	23.5443	23.3628	23.4784	23.0157	0.087687	0.158314	0.132483	-0.0490017	0.0666093	-0.396091	0.747291	0.0021673	1.43408	0.000111294
Q9DC50	Peroxisomal carnitine O-octanoyltransferase	Crot	>sp|Q9DC50|OCTC_MOUSE Peroxisomal carnitine O-octanoyltransferase OS=Mus musculus OX=10090 GN=Crot PE=1 SV=1	42.1	11897000	11980000	12826000	11805000	12125000	11789000	23.5041	23.5141	23.6126	23.4929	23.5315	23.4909	-0.0202557	-0.0102256	0.0882178	-0.0314555	0.00713122	-0.0334122	0.983058	1.98669e-05	0.936165	3.12577e-05
P97784	Cryptochrome-1	Cry1	>sp|P97784|CRY1_MOUSE Cryptochrome-1 OS=Mus musculus OX=10090 GN=Cry1 PE=1 SV=1	54.1	3982700	4026000	4256600	4011200	4224400	4201800	21.9253	21.9409	22.0213	21.9356	22.0103	22.0026	-0.0473504	-0.0317501	0.0486043	-0.0370633	0.0376492	0.0299103	0.260696	0.620423	#NUM!	#NUM!
Q80XR3;Q3UYY0;P47199;A0A0A6YXR4;A0A0A6YVS7;V9GXY8	Quinone oxidoreductase	Cryz	>tr|Q80XR3|Q80XR3_MOUSE Crystallin, zeta OS=Mus musculus OX=10090 GN=Cryz PE=2 SV=1;>tr|Q3UYY0|Q3UYY0_MOUSE Uncharacterized protein OS=Mus musculus OX=10090 GN=Cryz PE=2 SV=1;>sp|P47199|QOR_MOUSE Quinone oxidoreductase OS=Mus musculus OX=10090 GN=Cryz PE=1	40.9	932320	776760	751760	841450	816030	909560	19.8305	19.5671	19.5199	19.6825	19.6383	19.7948	0.158286	-0.10507	-0.152267	0.0103384	-0.0339169	0.12263	0.923626	0.000847857	0.761275	4.09385e-05
Q9CZU6	Citrate synthase, mitochondrial	Cs	>sp|Q9CZU6|CISY_MOUSE Citrate synthase, mitochondrial OS=Mus musculus OX=10090 GN=Cs PE=1 SV=1	11.1	393660	442930	343330	344080	364920	446400	18.5866	18.7567	18.3892	18.3924	18.4772	18.768	0.0249025	0.195031	-0.172452	-0.169304	-0.0844675	0.206289	0.30643	0.0080415	0.363382	0.000338361
Q9CQX2;Q3TH64;Q3TN44	Cytochrome b5 type B	Cyb5b	>sp|Q9CQX2|CYB5B_MOUSE Cytochrome b5 type B OS=Mus musculus OX=10090 GN=Cyb5b PE=1 SV=1;>tr|Q3TH64|Q3TH64_MOUSE Uncharacterized protein OS=Mus musculus OX=10090 GN=Cyb5b PE=2 SV=1;>tr|Q3TN44|Q3TN44_MOUSE Uncharacterized protein OS=Mus musculus OX=10090 GN=	18	69096	68695	75902	65780	62293	71709	16.0763	16.0679	16.2119	16.0054	15.9268	16.1299	0.00663245	-0.00176465	0.142168	-0.0643207	-0.1429	0.0601845	-0.0711328	0.688604	0.583603	0.0161178
Q9DCN2-2;Q9DCN2;Q9CY59;F2Z456;A0A0A0MQM3	NADH-cytochrome b5 reductase 3;NADH-cytochrome b5 reductase 3 membrane-bound form;NADH-cytochrome b5 reductase 3 soluble form	Cyb5r3	>sp|Q9DCN2-2|NB5R3_MOUSE Isoform 2 of NADH-cytochrome b5 reductase 3 OS=Mus musculus OX=10090 GN=Cyb5r3;>sp|Q9DCN2|NB5R3_MOUSE NADH-cytochrome b5 reductase 3 OS=Mus musculus OX=10090 GN=Cyb5r3 PE=1 SV=3;>tr|Q9CY59|Q9CY59_MOUSE NADH-cytochrome b5 reductase	47.1	2101200	1975100	1829700	1999000	1931100	2822100	21.0028	20.9135	20.8032	20.9308	20.881	21.4283	0.0095107	-0.0797771	-0.190096	-0.0624243	-0.11228	0.435066	0.326549	0.00292744	1.26728	8.53068e-06
Q9D0M3-2;Q9D0M3	Cytochrome c1, heme protein, mitochondrial	Cyc1	>sp|Q9D0M3-2|CY1_MOUSE Isoform 2 of Cytochrome c1, heme protein, mitochondrial OS=Mus musculus OX=10090 GN=Cyc1;>sp|Q9D0M3|CY1_MOUSE Cytochrome c1, heme protein, mitochondrial OS=Mus musculus OX=10090 GN=Cyc1 PE=1 SV=1	38.8	4705100	5038900	4838700	4712400	4461600	4969800	22.1658	22.2647	22.2062	22.168	22.0891	22.2448	-0.0239687	0.0749147	0.0164254	-0.0217321	-0.100633	0.0549937	0.326374	0.00215503	0.331957	0.00198426
Q56A15;P62897	Cytochrome c, somatic	Cycs	>tr|Q56A15|Q56A15_MOUSE Cytochrome c OS=Mus musculus OX=10090 GN=Cycs PE=1 SV=1;>sp|P62897|CYC_MOUSE Cytochrome c, somatic OS=Mus musculus OX=10090 GN=Cycs PE=1 SV=2	30.3	2217100	2365600	2175700	2208900	2212900	2422800	21.0802	21.1738	21.053	21.0749	21.0775	21.2082	-0.031043	0.0624893	-0.0582372	-0.0363888	-0.0337786	0.0969584	1.08656	5.476e-05	0.731948	0.00114487
G3X9M0;Q9ER88;A0A0R4J1B9;Q9ER88-2;G3UWZ6;G3UWJ4;G3UZC0;G3UWM7	28S ribosomal protein S29, mitochondrial	Dap3	>tr|G3X9M0|G3X9M0_MOUSE 28S ribosomal protein S29, mitochondrial OS=Mus musculus OX=10090 GN=Dap3 PE=1 SV=1;>sp|Q9ER88|RT29_MOUSE 28S ribosomal protein S29, mitochondrial OS=Mus musculus OX=10090 GN=Dap3 PE=1 SV=1;>tr|A0A0R4J1B9|A0A0R4J1B9_MOUSE 28S riboso	69.5	21749000	22369000	21861000	19352000	20094000	18261000	24.3744	24.415	24.3819	24.206	24.2603	24.1223	0.0811453	0.121697	0.0885557	-0.0873211	-0.033039	-0.171038	-0.297532	0.077006	-0.184609	0.142297
Q8BIP0	Aspartate--tRNA ligase, mitochondrial	Dars2	>sp|Q8BIP0|SYDM_MOUSE Aspartate--tRNA ligase, mitochondrial OS=Mus musculus OX=10090 GN=Dars2 PE=1 SV=1	11.8	2565600	2690400	2667900	2581300	2760400	2623000	21.2909	21.3594	21.3473	21.2997	21.3964	21.3228	-0.0452062	0.0233183	0.0112022	-0.0364046	0.0603749	-0.0132846	0.425616	0.0251562	#NUM!	#NUM!
Q548W7;Q3ULV8;Q4VWZ5;P31786;D3Z563	Acyl-CoA-binding protein	Dbi	>tr|Q548W7|Q548W7_MOUSE Diazepam binding inhibitor OS=Mus musculus OX=10090 GN=Dbi PE=1 SV=1;>tr|Q3ULV8|Q3ULV8_MOUSE Uncharacterized protein OS=Mus musculus OX=10090 GN=Dbi PE=2 SV=1;>tr|Q4VWZ5|Q4VWZ5_MOUSE Acyl-CoA-binding protein OS=Mus musculus OX=10090	17.1	7843300	7973100	8952400	7181500	8771000	4385300	22.903	22.9267	23.0938	22.7759	23.0643	22.0642	0.0983644	0.122044	0.289178	-0.0288111	0.259645	-0.740421	1.0827	0.0555422	1.26803	0.0293565
Q7TND9;P53395	Lipoamide acyltransferase component of branched-chain alpha-keto acid dehydrogenase complex, mitochondrial	Dbt	>tr|Q7TND9|Q7TND9_MOUSE Dihydrolipoamide acetyltransferase component of pyruvate dehydrogenase complex OS=Mus musculus OX=10090 GN=Dbt PE=2 SV=1;>sp|P53395|ODB2_MOUSE Lipoamide acyltransferase component of branched-chain alpha-keto acid dehydrogenase compl	17.9	3235000	3467900	3832900	2882800	3415900	2670700	21.6253	21.7256	21.87	21.459	21.7038	21.3488	0.00322925	0.103526	0.2479	-0.163066	0.0817293	-0.273319	-0.0918152	0.0195151	-0.165859	0.00196933
Q8BHC4;B0QZX9	Dephospho-CoA kinase domain-containing protein	Dcakd	>sp|Q8BHC4|DCAKD_MOUSE Dephospho-CoA kinase domain-containing protein OS=Mus musculus OX=10090 GN=Dcakd PE=1 SV=1;>tr|B0QZX9|B0QZX9_MOUSE Dephospho-CoA kinase domain-containing protein (Fragment) OS=Mus musculus OX=10090 GN=Dcakd PE=1 SV=1	4	13828	12673	10729	12765	8600.1	13838	13.7553	13.6295	13.3892	13.6399	13.0701	13.7563	0.215239	0.0894047	-0.150838	0.0998401	-0.469928	0.216282	-0.104768	0.630931	-0.251547	0.171425
Q91X52;A2AC16	L-xylulose reductase	Dcxr	>sp|Q91X52|DCXR_MOUSE L-xylulose reductase OS=Mus musculus OX=10090 GN=Dcxr PE=1 SV=2;>tr|A2AC16|A2AC16_MOUSE Dicarbonyl L-xylulose reductase, isoform CRA_a OS=Mus musculus OX=10090 GN=Dcxr PE=1 SV=1	35.7	3910700	3872600	4092900	3863900	4057800	3451800	21.899	21.8849	21.9647	21.8816	21.9523	21.7189	0.015434	0.00130963	0.0811306	-0.00193511	0.0687049	-0.164644	1.44937	0.0336433	0.824414	0.0275145
Q9CWT6	Probable ATP-dependent RNA helicase DDX28	Ddx28	>sp|Q9CWT6|DDX28_MOUSE Probable ATP-dependent RNA helicase DDX28 OS=Mus musculus OX=10090 GN=Ddx28 PE=2 SV=2	23	1451300	1458300	1487400	1408100	1422000	1331100	20.4689	20.4759	20.5044	20.4253	20.4395	20.3442	0.0258931	0.0328348	0.06134	-0.0177029	-0.00353124	-0.0988337	-1.06719	0.000111584	-0.60935	0.00169665
Q4FJK0;Q9CQ62	2,4-dienoyl-CoA reductase, mitochondrial	Decr1	>tr|Q4FJK0|Q4FJK0_MOUSE Decr1 protein OS=Mus musculus OX=10090 GN=Decr1 PE=1 SV=1;>sp|Q9CQ62|DECR_MOUSE 2,4-dienoyl-CoA reductase, mitochondrial OS=Mus musculus OX=10090 GN=Decr1 PE=1 SV=1	13.1	198350	184660	200780	185830	186790	174390	17.5977	17.4945	17.6153	17.5036	17.5111	17.412	0.0753395	-0.0278375	0.0929067	-0.0187255	-0.0112917	-0.110392	1.02185	2.12053e-05	1.22872	1.3515e-06
Q9QX60-2;Q9QX60;Q504N4;A0A0U1RPX3;Q91XI5	Deoxyguanosine kinase, mitochondrial	Dguok	>sp|Q9QX60-2|DGUOK_MOUSE Isoform 2 of Deoxyguanosine kinase, mitochondrial OS=Mus musculus OX=10090 GN=Dguok;>sp|Q9QX60|DGUOK_MOUSE Deoxyguanosine kinase, mitochondrial OS=Mus musculus OX=10090 GN=Dguok PE=1 SV=3;>tr|Q504N4|Q504N4_MOUSE Deoxyguanosine kina	24	896190	906550	837710	851070	805320	938980	19.7734	19.79	19.6761	19.6989	19.6192	19.8407	0.0403752	0.0569572	-0.0569785	-0.0341516	-0.113867	0.107665	1.14092	0.0592121	0.126579	0.592371
O35435;E9Q1V3;Q8BMJ0	Dihydroorotate dehydrogenase (quinone), mitochondrial	Dhodh	>sp|O35435|PYRD_MOUSE Dihydroorotate dehydrogenase (quinone), mitochondrial OS=Mus musculus OX=10090 GN=Dhodh PE=1 SV=2;>tr|E9Q1V3|E9Q1V3_MOUSE Dihydroorotate dehydrogenase (quinone), mitochondrial OS=Mus musculus OX=10090 GN=Dhodh PE=1 SV=1;>tr|Q8BMJ0|Q8B	4.4	807500	901160	1031700	851910	884200	1193700	19.6231	19.7814	19.9766	19.7003	19.754	20.187	-0.213978	-0.0556566	0.139512	-0.136739	-0.0830672	0.349929	-0.462848	0.00368817	0.053986	0.645857
Q99L04;Q3TVU9	Dehydrogenase/reductase SDR family member 1	Dhrs1	>sp|Q99L04|DHRS1_MOUSE Dehydrogenase/reductase SDR family member 1 OS=Mus musculus OX=10090 GN=Dhrs1 PE=1 SV=1;>tr|Q3TVU9|Q3TVU9_MOUSE Uncharacterized protein OS=Mus musculus OX=10090 GN=Dhrs1 PE=2 SV=1	7.8	33836	37317	36306	37858	39704	39689	15.0463	15.1875	15.1479	15.2083	15.277	15.2765	-0.144311	-0.00303729	-0.0426623	0.0177279	0.0864141	0.0858689	-0.283178	0.0253118	-0.0235136	0.806705
Q3UIB5;Q99LB2;A0A2I3BRG8;Q9D2U3	Dehydrogenase/reductase SDR family member 4	Dhrs4	>tr|Q3UIB5|Q3UIB5_MOUSE Uncharacterized protein OS=Mus musculus OX=10090 GN=Dhrs4 PE=2 SV=1;>sp|Q99LB2|DHRS4_MOUSE Dehydrogenase/reductase SDR family member 4 OS=Mus musculus OX=10090 GN=Dhrs4 PE=1 SV=3;>tr|A0A2I3BRG8|A0A2I3BRG8_MOUSE Dehydrogenase/reducta	59.1	51111000	47232000	44104000	54026000	54220000	53845000	25.6071	25.4933	25.3944	25.6872	25.6923	25.6823	0.0143673	-0.0995019	-0.198357	0.0943873	0.0995586	0.0895458	-0.724173	0.000351067	-0.192473	0.0457454
Z4YKT6;I7DM66;Q99J47-2;Q99J47	Dehydrogenase/reductase SDR family member 7B	Dhrs7b	>tr|Z4YKT6|Z4YKT6_MOUSE Dehydrogenase/reductase SDR family member 7B OS=Mus musculus OX=10090 GN=Dhrs7b PE=1 SV=1;>tr|I7DM66|I7DM66_MOUSE PexRAP OS=Mus musculus OX=10090 GN=Dhrs7b PE=2 SV=1;>sp|Q99J47-2|DRS7B_MOUSE Isoform 2 of Dehydrogenase/reductase SDR	30.6	3015000	2949700	3034300	2972700	3123800	3047000	21.5237	21.4921	21.5329	21.5033	21.5749	21.539	-0.00393457	-0.0355243	0.00527116	-0.0243187	0.0472095	0.0112969	0.0880764	0.377463	-0.494671	0.000165502
A2ATU0	Probable 2-oxoglutarate dehydrogenase E1 component DHKTD1, mitochondrial	Dhtkd1	>sp|A2ATU0|DHTK1_MOUSE Probable 2-oxoglutarate dehydrogenase E1 component DHKTD1, mitochondrial OS=Mus musculus OX=10090 GN=Dhtkd1 PE=1 SV=1	4.7	554810	546550	552120	537550	560150	545850	19.0816	19.06	19.0746	19.036	19.0955	19.0581	0.0139861	-0.00765416	0.00697422	-0.0316087	0.0278056	-0.00950309	#NUM!	#NUM!	#NUM!	#NUM!
Q8BMF4	Dihydrolipoyllysine-residue acetyltransferase component of pyruvate dehydrogenase complex, mitochondrial	Dlat	>sp|Q8BMF4|ODP2_MOUSE Dihydrolipoyllysine-residue acetyltransferase component of pyruvate dehydrogenase complex, mitochondrial OS=Mus musculus OX=10090 GN=Dlat PE=1 SV=2	23.4	2277500	2315700	2415600	2309500	2343500	2251000	21.119	21.143	21.204	21.1391	21.1602	21.1021	-0.0255643	-0.00156704	0.0593662	-0.00543485	0.0156494	-0.0424493	0.292762	0.000664343	0.900084	8.31989e-07
O08749;Q3TIE8	Dihydrolipoyl dehydrogenase, mitochondrial;Dihydrolipoyl dehydrogenase	Dld	>sp|O08749|DLDH_MOUSE Dihydrolipoyl dehydrogenase, mitochondrial OS=Mus musculus OX=10090 GN=Dld PE=1 SV=2;>tr|Q3TIE8|Q3TIE8_MOUSE Dihydrolipoyl dehydrogenase OS=Mus musculus OX=10090 GN=Dld PE=2 SV=1	7.4	270930	249990	259210	262560	244070	285240	18.0476	17.9315	17.9838	18.0023	17.8969	18.1218	0.0502484	-0.0658013	-0.0135503	0.00497542	-0.100377	0.124505	0.554674	4.45723e-05	0.551204	4.26173e-06
Q9D2G2;Q9D2G2-2	Dihydrolipoyllysine-residue succinyltransferase component of 2-oxoglutarate dehydrogenase complex, mitochondrial	Dlst	>sp|Q9D2G2|ODO2_MOUSE Dihydrolipoyllysine-residue succinyltransferase component of 2-oxoglutarate dehydrogenase complex, mitochondrial OS=Mus musculus OX=10090 GN=Dlst PE=1 SV=1;>sp|Q9D2G2-2|ODO2_MOUSE Isoform 2 of Dihydrolipoyllysine-residue succinyltrans	25.9	662200	665850	694450	533430	553920	718680	19.3369	19.3448	19.4055	19.0249	19.0793	19.455	0.0624901	0.0704203	0.131094	-0.249478	-0.195099	0.180573	0.30473	0.00117669	0.515248	0.000166602
Q99M87;Q99M87-3	DnaJ homolog subfamily A member 3, mitochondrial	Dnaja3	>sp|Q99M87|DNJA3_MOUSE DnaJ homolog subfamily A member 3, mitochondrial OS=Mus musculus OX=10090 GN=Dnaja3 PE=1 SV=1;>sp|Q99M87-3|DNJA3_MOUSE Isoform 3 of DnaJ homolog subfamily A member 3, mitochondrial OS=Mus musculus OX=10090 GN=Dnaja3	31.8	13674000	18780000	22770000	16215000	13854000	9990600	23.7049	24.1627	24.4406	23.9508	23.7238	23.2521	-0.167572	0.29019	0.568127	0.0783221	-0.148704	-0.620364	0.130252	0.188602	0.122972	0.0706583
Q3TJA9;Q99M87-2	DnaJ homolog subfamily A member 3, mitochondrial	Dnaja3	>tr|Q3TJA9|Q3TJA9_MOUSE DnaJ (Hsp40) homolog, subfamily A, member 3, isoform CRA_b OS=Mus musculus OX=10090 GN=Dnaja3 PE=2 SV=1;>sp|Q99M87-2|DNJA3_MOUSE Isoform 2 of DnaJ homolog subfamily A member 3, mitochondrial OS=Mus musculus OX=10090 GN=Dnaja3	34	1516700	1517100	1613100	1739500	1718600	1643900	20.5325	20.5329	20.6214	20.7302	20.7128	20.6487	-0.0972504	-0.09687	-0.00835026	0.100487	0.0830477	0.0189364	0.172061	0.414882	0.358407	0.0703383
Q5U458	DnaJ homolog subfamily C member 11	Dnajc11	>sp|Q5U458|DJC11_MOUSE DnaJ homolog subfamily C member 11 OS=Mus musculus OX=10090 GN=Dnajc11 PE=1 SV=2	15.1	3834500	2162900	3583400	1934200	2657500	1555200	21.8706	21.0445	21.7729	20.8833	21.3416	20.5687	0.623665	-0.202407	0.525956	-0.363637	0.0946961	-0.678273	-0.220491	0.0761619	0.208029	0.144395
Q8K1M6;Q8K1M6-2;Q8K1M6-4	Dynamin-1-like protein	Dnm1l	>sp|Q8K1M6|DNM1L_MOUSE Dynamin-1-like protein OS=Mus musculus OX=10090 GN=Dnm1l PE=1 SV=2;>sp|Q8K1M6-2|DNM1L_MOUSE Isoform 2 of Dynamin-1-like protein OS=Mus musculus OX=10090 GN=Dnm1l;>sp|Q8K1M6-4|DNM1L_MOUSE Isoform 4 of Dynamin-1-like protein OS=Mus mus	31.6	2675000	2806300	2749300	2866600	2484300	2694000	21.3511	21.4202	21.3906	21.4509	21.2444	21.3613	-0.0186615	0.0504689	0.020864	0.0811402	-0.125361	-0.00845054	-0.477658	0.0454337	0.189483	0.377515
Q8K1M6-3;E9PUD2	Dynamin-1-like protein	Dnm1l	>sp|Q8K1M6-3|DNM1L_MOUSE Isoform 3 of Dynamin-1-like protein OS=Mus musculus OX=10090 GN=Dnm1l;>tr|E9PUD2|E9PUD2_MOUSE Dynamin-1-like protein OS=Mus musculus OX=10090 GN=Dnm1l PE=1 SV=1	3.8	17861	18114	18270	17686	19456	18669	14.1245	14.1448	14.1572	14.1103	14.2479	14.1884	-0.0376642	-0.0173719	-0.0050004	-0.0518692	0.0857381	0.0261676	-0.298782	0.0032803	0.1145	0.109628
Q8VCG1		Dut	>tr|Q8VCG1|Q8VCG1_MOUSE Deoxyuridine triphosphatase OS=Mus musculus OX=10090 GN=Dut PE=1 SV=1	38.8	13531000	13821000	12656000	12433000	11359000	12271000	23.6898	23.7204	23.5933	23.5677	23.4373	23.5487	0.0968993	0.127493	0.000452325	-0.0251947	-0.155533	-0.0441164	#NUM!	#NUM!	#NUM!	#NUM!
Q9CQ43;Q9JJ44		Dut	>tr|Q9CQ43|Q9CQ43_MOUSE Deoxyuridine triphosphatase OS=Mus musculus OX=10090 GN=Dut PE=1 SV=1;>tr|Q9JJ44|Q9JJ44_MOUSE dUTPase OS=Mus musculus OX=10090 GN=Dut PE=2 SV=1	15.3	3096000	3424000	4137400	3130100	3497800	5213700	21.562	21.7073	21.9803	21.5778	21.738	22.3139	-0.251224	-0.105947	0.167095	-0.235421	-0.0751817	0.500678	0.123426	0.0520948	-0.36571	0.00776589
Q9CXJ1	Probable glutamate--tRNA ligase, mitochondrial	Ears2	>sp|Q9CXJ1|SYEM_MOUSE Probable glutamate--tRNA ligase, mitochondrial OS=Mus musculus OX=10090 GN=Ears2 PE=1 SV=1	42.9	7368700	7869000	7296100	6802000	6832800	7072500	22.813	22.9077	22.7987	22.6975	22.704	22.7538	0.0338481	0.128618	0.0195635	-0.081603	-0.0750851	-0.0253417	#NUM!	#NUM!	#NUM!	#NUM!
O35459	Delta(3,5)-Delta(2,4)-dienoyl-CoA isomerase, mitochondrial	Ech1	>sp|O35459|ECH1_MOUSE Delta(3,5)-Delta(2,4)-dienoyl-CoA isomerase, mitochondrial OS=Mus musculus OX=10090 GN=Ech1 PE=1 SV=1	59.1	8499200	9094900	9386300	8559500	9319700	9581400	23.0189	23.1166	23.1621	23.0291	23.1519	23.1918	-0.0928376	0.00489312	0.0503919	-0.0826381	0.0401189	0.0800718	0.472972	0.00942613	0.351952	0.0244088
Q9D9V3-2;Q9D9V3;E0CXS3	Ethylmalonyl-CoA decarboxylase	Echdc1	>sp|Q9D9V3-2|ECHD1_MOUSE Isoform 2 of Ethylmalonyl-CoA decarboxylase OS=Mus musculus OX=10090 GN=Echdc1;>sp|Q9D9V3|ECHD1_MOUSE Ethylmalonyl-CoA decarboxylase OS=Mus musculus OX=10090 GN=Echdc1 PE=1 SV=2;>tr|E0CXS3|E0CXS3_MOUSE Ethylmalonyl-CoA decarboxylas	42.7	19979000	20235000	20061000	19129000	19533000	17445000	24.252	24.2703	24.2579	24.1893	24.2194	24.0563	0.0444478	0.0628163	0.050357	-0.0182751	0.011877	-0.151223	0.11273	0.6536	0.790789	0.00333079
Q3TLP5-2;Q3TLP5;E0CXC8;F6Z5N5;Q8R3H3;F6YTG0;Q3TLP5-3	Enoyl-CoA hydratase domain-containing protein 2, mitochondrial	Echdc2	>sp|Q3TLP5-2|ECHD2_MOUSE Isoform 2 of Enoyl-CoA hydratase domain-containing protein 2, mitochondrial OS=Mus musculus OX=10090 GN=Echdc2;>sp|Q3TLP5|ECHD2_MOUSE Enoyl-CoA hydratase domain-containing protein 2, mitochondrial OS=Mus musculus OX=10090 GN=Echdc2	21.2	565670	519140	492060	534410	567070	634130	19.1096	18.9858	18.9085	19.0276	19.1132	19.2744	0.0397655	-0.0840715	-0.161361	-0.0422482	0.0433317	0.204583	0.566021	0.259477	-0.0511609	0.86306
Q8BH95	Enoyl-CoA hydratase, mitochondrial	Echs1	>sp|Q8BH95|ECHM_MOUSE Enoyl-CoA hydratase, mitochondrial OS=Mus musculus OX=10090 GN=Echs1 PE=1 SV=1	3.7	133180	137750	138090	131950	149670	138460	17.023	17.0717	17.0752	17.0096	17.1914	17.0791	-0.0520033	-0.0033284	0.000228133	-0.0653894	0.116404	0.00408854	0.803213	0.00106068	-0.318014	0.05482
P42125;Q9DBN7	Enoyl-CoA delta isomerase 1, mitochondrial	Eci1	>sp|P42125|ECI1_MOUSE Enoyl-CoA delta isomerase 1, mitochondrial OS=Mus musculus OX=10090 GN=Eci1 PE=1 SV=2;>tr|Q9DBN7|Q9DBN7_MOUSE Uncharacterized protein OS=Mus musculus OX=10090 GN=Eci1 PE=2 SV=1	26.5	3055300	3045700	2840200	3032400	3016500	2972900	21.5429	21.5383	21.4376	21.532	21.5244	21.5034	0.0297662	0.025226	-0.0755553	0.0189122	0.0113277	-0.0096769	0.821144	0.00162121	0.274199	0.0567237
Q9WUR2-2;Q3TCD4;Q9WUR2;E9PYC6;E9Q858;E9PUY9;E9PYA9;E9PVM6;E9Q7A8	Enoyl-CoA delta isomerase 2, mitochondrial	Eci2	>sp|Q9WUR2-2|ECI2_MOUSE Isoform 2 of Enoyl-CoA delta isomerase 2, mitochondrial OS=Mus musculus OX=10090 GN=Eci2;>tr|Q3TCD4|Q3TCD4_MOUSE Enoyl-CoA delta isomerase 2, mitochondrial OS=Mus musculus OX=10090 GN=Eci2 PE=1 SV=1;>sp|Q9WUR2|ECI2_MOUSE Enoyl-CoA d	38.2	813760	919110	712100	754550	762340	807990	19.6342	19.8099	19.4417	19.5253	19.5401	19.624	0.0383852	0.214019	-0.154138	-0.0706017	-0.0557836	0.0281192	0.769659	8.71649e-05	0.850984	6.60388e-05
A0A0R4J174;Q9QZH6;J3KMM6	Evolutionarily conserved signaling intermediate in Toll pathway, mitochondrial	Ecsit	>tr|A0A0R4J174|A0A0R4J174_MOUSE Evolutionarily conserved-signaling intermediate in Toll pathway, mitochondrial OS=Mus musculus OX=10090 GN=Ecsit PE=1 SV=1;>sp|Q9QZH6|ECSIT_MOUSE Evolutionarily conserved signaling intermediate in Toll pathway, mitochondrial	8.2	187600	163430	166800	195030	177290	183190	17.5173	17.3183	17.3478	17.5733	17.4358	17.483	0.0713932	-0.127594	-0.0981474	0.127429	-0.0101555	0.0370741	0.177061	0.04194	0.386171	0.000826183
Q9DBM2	Peroxisomal bifunctional enzyme;Enoyl-CoA hydratase/3,2-trans-enoyl-CoA isomerase;3-hydroxyacyl-CoA dehydrogenase	Ehhadh	>sp|Q9DBM2|ECHP_MOUSE Peroxisomal bifunctional enzyme OS=Mus musculus OX=10090 GN=Ehhadh PE=1 SV=4	41.1	5002500	5195000	5006100	4937200	5006900	5511000	22.2542	22.3087	22.2553	22.2353	22.2555	22.3939	-0.0295816	0.0248929	-0.0285437	-0.0485377	-0.0283132	0.110083	#NUM!	#NUM!	-0.383036	0.0771778
Q3U0M8;Q80Y81-2;Q80Y81;B1ATP7	Zinc phosphodiesterase ELAC protein 2	Elac2	>tr|Q3U0M8|Q3U0M8_MOUSE Uncharacterized protein OS=Mus musculus OX=10090 GN=Elac2 PE=2 SV=1;>sp|Q80Y81-2|RNZ2_MOUSE Isoform 2 of Zinc phosphodiesterase ELAC protein 2 OS=Mus musculus OX=10090 GN=Elac2;>sp|Q80Y81|RNZ2_MOUSE Zinc phosphodiesterase ELAC prote	5.8	14486	12186	11454	12637	13524	16259	13.8224	13.5729	13.4836	13.6254	13.7232	13.989	0.119634	-0.1298	-0.219173	-0.077371	0.0204969	0.286214	-0.615832	0.000943833	-0.649058	0.000462677
Q3UN47;O08600	Endonuclease G, mitochondrial	Endog	>tr|Q3UN47|Q3UN47_MOUSE Endonuclease G OS=Mus musculus OX=10090 GN=Endog PE=1 SV=1;>sp|O08600|NUCG_MOUSE Endonuclease G, mitochondrial OS=Mus musculus OX=10090 GN=Endog PE=1 SV=1	45.3	20337000	21260000	19579000	18961000	20392000	22112000	24.2776	24.3416	24.2228	24.1765	24.2815	24.3983	-0.00546369	0.058571	-0.0602635	-0.106536	-0.00156729	0.115259	0.693334	0.0494361	-0.514481	0.121157
Q9CZU4;Q9ESC5;Q9ESC4	GTPase Era, mitochondrial	Eral1	>sp|Q9CZU4|ERAL1_MOUSE GTPase Era, mitochondrial OS=Mus musculus OX=10090 GN=Eral1 PE=2 SV=1;>tr|Q9ESC5|Q9ESC5_MOUSE GTPase ERA-W OS=Mus musculus OX=10090 GN=Eral1 PE=2 SV=1;>tr|Q9ESC4|Q9ESC4_MOUSE Era (G-protein)-like 1 (E. coli), isoform CRA_c OS=Mus mus	12.8	384400	374600	382290	365050	378740	312300	18.5522	18.515	18.5443	18.4777	18.5308	18.2526	0.0734648	0.0362074	0.0655239	-0.00104944	0.0520643	-0.226211	-0.715027	0.000626055	-0.437957	0.0484633
Q8VC93;Q8C460-2;Q8C460;A0A0R4J1R9;Q8C460-3	ERI1 exoribonuclease 3	Eri3	>tr|Q8VC93|Q8VC93_MOUSE Eri3 protein (Fragment) OS=Mus musculus OX=10090 GN=Eri3 PE=2 SV=2;>sp|Q8C460-2|ERI3_MOUSE Isoform 2 of ERI1 exoribonuclease 3 OS=Mus musculus OX=10090 GN=Eri3;>sp|Q8C460|ERI3_MOUSE ERI1 exoribonuclease 3 OS=Mus musculus OX=10090 GN	73.6	17631000	18815000	19093000	17368000	17419000	17124000	24.0716	24.1654	24.1865	24.0499	24.0542	24.0295	-0.0212448	0.0725242	0.0936847	-0.0429275	-0.0386973	-0.0633394	0.029412	0.91079	-0.106726	0.655118
Q99LC5	Electron transfer flavoprotein subunit alpha, mitochondrial	Etfa	>sp|Q99LC5|ETFA_MOUSE Electron transfer flavoprotein subunit alpha, mitochondrial OS=Mus musculus OX=10090 GN=Etfa PE=1 SV=2	52.5	7187500	7333600	7335400	6786300	6694100	6233000	22.7771	22.8061	22.8064	22.6942	22.6745	22.5715	0.0554352	0.0844667	0.0848208	-0.0274297	-0.0471648	-0.150128	1.00304	1.83165e-06	0.688401	8.86013e-06
Q9DCW4;A0A0U1RNP5;A0A0N4SVE0;A0A0U1RNR3	Electron transfer flavoprotein subunit beta	Etfb	>sp|Q9DCW4|ETFB_MOUSE Electron transfer flavoprotein subunit beta OS=Mus musculus OX=10090 GN=Etfb PE=1 SV=3;>tr|A0A0U1RNP5|A0A0U1RNP5_MOUSE Electron transfer flavoprotein subunit beta (Fragment) OS=Mus musculus OX=10090 GN=Etfb PE=4 SV=1;>tr|A0A0N4SVE0|A0	30	6056300	4978800	5831800	5937400	5931700	5706000	22.53	22.2474	22.4755	22.5014	22.5	22.444	0.0802812	-0.202357	0.0257858	0.0516759	0.0502902	-0.0056757	0.583407	0.00635736	0.180093	0.210316
Q921G7;Q6PF96	Electron transfer flavoprotein-ubiquinone oxidoreductase, mitochondrial	Etfdh	>sp|Q921G7|ETFD_MOUSE Electron transfer flavoprotein-ubiquinone oxidoreductase, mitochondrial OS=Mus musculus OX=10090 GN=Etfdh PE=1 SV=1;>tr|Q6PF96|Q6PF96_MOUSE Electron transfer flavoprotein-ubiquinone oxidoreductase, mitochondrial OS=Mus musculus OX=100	30.3	5721800	5790000	5331000	6404200	6020400	5963300	22.448	22.4651	22.346	22.6106	22.5214	22.5077	-0.0351021	-0.0180079	-0.137165	0.127447	0.0382881	0.0245397	1.09896	1.24041e-05	1.14968	2.26941e-06
Q9DCM0	Persulfide dioxygenase ETHE1, mitochondrial	Ethe1	>sp|Q9DCM0|ETHE1_MOUSE Persulfide dioxygenase ETHE1, mitochondrial OS=Mus musculus OX=10090 GN=Ethe1 PE=1 SV=2	61.4	45339000	46846000	47659000	38871000	44273000	48378000	25.4342	25.4814	25.5062	25.2122	25.3999	25.5278	0.0072693	0.0544426	0.0792654	-0.214789	-0.0270561	0.100868	-0.114204	0.134165	-0.0330961	0.465697
Q3UIJ1;Q8VEG4;A0A1W2P7Q1;Q8VEG4-2	Exonuclease 3-5 domain-containing protein 2	Exd2	>tr|Q3UIJ1|Q3UIJ1_MOUSE Uncharacterized protein OS=Mus musculus OX=10090 GN=Exd2 PE=2 SV=1;>sp|Q8VEG4|EXD2_MOUSE Exonuclease 3-5 domain-containing protein 2 OS=Mus musculus OX=10090 GN=Exd2 PE=1 SV=2;>tr|A0A1W2P7Q1|A0A1W2P7Q1_MOUSE Exonuclease 3-5 doma	22.4	2639800	2867600	2934300	2764400	2941200	2604700	21.332	21.4514	21.4846	21.3985	21.488	21.3127	-0.0792009	0.0402142	0.0733868	-0.0126632	0.0767753	-0.0985123	0.418692	0.0674297	0.0472172	0.681568
Q8C163;E9PZS5	Nuclease EXOG, mitochondrial	Exog	>sp|Q8C163|EXOG_MOUSE Nuclease EXOG, mitochondrial OS=Mus musculus OX=10090 GN=Exog PE=1 SV=1;>tr|E9PZS5|E9PZS5_MOUSE Nuclease EXOG, mitochondrial OS=Mus musculus OX=10090 GN=Exog PE=1 SV=1	30.2	2131800	2223600	1728300	1908500	1814600	2248100	21.0236	21.0845	20.7209	20.864	20.7912	21.1003	0.0928854	0.153711	-0.209833	-0.0667475	-0.139535	0.16952	0.519908	0.00824621	0.510023	0.0183062
Q8R0F8	Acylpyruvase FAHD1, mitochondrial	Fahd1	>sp|Q8R0F8|FAHD1_MOUSE Acylpyruvase FAHD1, mitochondrial OS=Mus musculus OX=10090 GN=Fahd1 PE=1 SV=2	10.4	2008800	1952400	2036800	2020200	1985100	1913400	20.9379	20.8968	20.9579	20.9461	20.9208	20.8677	0.0167114	-0.0243739	0.0366818	0.0248756	-0.000410853	-0.053484	1.10728	0.000847099	1.26691	0.000677074
Q9D6U8	Protein FAM162A	Fam162a	>sp|Q9D6U8|F162A_MOUSE Protein FAM162A OS=Mus musculus OX=10090 GN=Fam162a PE=1 SV=1	8.5	1133400	1173300	1189200	1124200	1145100	1171400	20.1122	20.1621	20.1816	20.1005	20.127	20.1598	-0.028314	0.0216009	0.0410203	-0.0400724	-0.0134975	0.0192627	0.337539	0.241915	0.304053	0.172071
Q7TPD2-2;Q7TPD2	Protein FAM185A	Fam185a	>sp|Q7TPD2-2|F185A_MOUSE Isoform 2 of Protein FAM185A OS=Mus musculus OX=10090 GN=Fam185a;>sp|Q7TPD2|F185A_MOUSE Protein FAM185A OS=Mus musculus OX=10090 GN=Fam185a PE=2 SV=1	14.6	711230	626800	611930	648450	581090	544460	19.44	19.2576	19.223	19.3066	19.1484	19.0545	0.201604	0.0192933	-0.0153452	0.0682835	-0.0899502	-0.183886	#NUM!	#NUM!	#NUM!	#NUM!
Q8BGY7	Protein FAM210A	Fam210a	>sp|Q8BGY7|F210A_MOUSE Protein FAM210A OS=Mus musculus OX=10090 GN=Fam210a PE=1 SV=1	53.8	445290	434600	443390	476960	449800	465130	18.7644	18.7293	18.7582	18.8635	18.7789	18.8273	-0.022554	-0.0576111	-0.028723	0.076569	-0.0080156	0.0403347	-0.196516	0.127414	0.225427	0.0594388
P19096;A0A0U1RNJ1;Q3UHT6;Q3TB22	Fatty acid synthase;[Acyl-carrier-protein] S-acetyltransferase;[Acyl-carrier-protein] S-malonyltransferase;3-oxoacyl-[acyl-carrier-protein] synthase;3-oxoacyl-[acyl-carrier-protein] reductase;3-hydroxyacyl-[acyl-carrier-protein] dehydratase;Enoyl-[acyl-carrier-protein] reductase;Oleoyl-[acyl-carrier-protein] hydrolase	Fasn	>sp|P19096|FAS_MOUSE Fatty acid synthase OS=Mus musculus OX=10090 GN=Fasn PE=1 SV=2;>tr|A0A0U1RNJ1|A0A0U1RNJ1_MOUSE Fatty acid synthase OS=Mus musculus OX=10090 GN=Fasn PE=1 SV=1;>tr|Q3UHT6|Q3UHT6_MOUSE Uncharacterized protein OS=Mus musculus OX=10090 GN=F	10.5	4094900	4197000	4325800	4056300	4257300	4009900	21.9654	22.0009	22.0445	21.9517	22.0215	21.9351	-0.0211423	0.014388	0.0579965	-0.0348061	0.0349683	-0.0514042	-0.386702	3.08973e-06	-0.360478	7.55222e-05
A0A0R4J291;Q7TMV3	FAST kinase domain-containing protein 5	Fastkd5	>tr|A0A0R4J291|A0A0R4J291_MOUSE FAST kinase domain-containing protein 5, mitochondrial OS=Mus musculus OX=10090 GN=Fastkd5 PE=1 SV=1;>sp|Q7TMV3|FAKD5_MOUSE FAST kinase domain-containing protein 5, mitochondrial OS=Mus musculus OX=10090 GN=Fastkd5 PE=2 SV=1	1.6	25788	28250	29233	23841	21549	22056	14.6544	14.786	14.8353	14.5412	14.3953	14.4289	0.047569	0.17912	0.228467	-0.0656862	-0.21151	-0.17796	0.0654317	0.538794	-0.109875	0.404416
Q4FJN9;Q920E5;Q3US29;Q5M8R9;Q3TMB3;A0A0G2JEB3	Farnesyl pyrophosphate synthase	Fdps	>tr|Q4FJN9|Q4FJN9_MOUSE Fdps protein OS=Mus musculus OX=10090 GN=Fdps PE=1 SV=1;>sp|Q920E5|FPPS_MOUSE Farnesyl pyrophosphate synthase OS=Mus musculus OX=10090 GN=Fdps PE=1 SV=1;>tr|Q3US29|Q3US29_MOUSE Uncharacterized protein OS=Mus musculus OX=10090 GN=Fdp	8.2	116220	121270	122060	106140	114070	127790	16.8265	16.8879	16.8972	16.6956	16.7996	16.9634	-0.0185307	0.0428336	0.0522014	-0.149421	-0.0454696	0.118386	-0.289053	0.0649478	0.154162	0.410932
Q4FZG2;Q545P3;P46656	Adrenodoxin, mitochondrial	Fdx1	>tr|Q4FZG2|Q4FZG2_MOUSE Fdx1 protein (Fragment) OS=Mus musculus OX=10090 GN=Fdx1 PE=2 SV=1;>tr|Q545P3|Q545P3_MOUSE Ferredoxin 1 OS=Mus musculus OX=10090 GN=Fdx1 PE=1 SV=1;>sp|P46656|ADX_MOUSE Adrenodoxin, mitochondrial OS=Mus musculus OX=10090 GN=Fdx1 PE=1	5.7	164770	152150	150620	144170	129520	144560	17.3301	17.2151	17.2006	17.1374	16.9828	17.1413	0.162208	0.0472484	0.0326674	-0.0304749	-0.185071	-0.0265775	0.253812	0.265936	0.296094	0.198581
Q3UZ58;Q61578;Q6IQY0;Q6PG98	NADPH:adrenodoxin oxidoreductase, mitochondrial	Fdxr	>tr|Q3UZ58|Q3UZ58_MOUSE NADPH:adrenodoxin oxidoreductase, mitochondrial OS=Mus musculus OX=10090 GN=Fdxr PE=2 SV=1;>sp|Q61578|ADRO_MOUSE NADPH:adrenodoxin oxidoreductase, mitochondrial OS=Mus musculus OX=10090 GN=Fdxr PE=1 SV=1;>tr|Q6IQY0|Q6IQY0_MOUSE NADP	50.1	34290000	33466000	33165000	31832000	31452000	31067000	25.0313	24.9962	24.9832	24.924	24.9066	24.8889	0.0762616	0.0411698	0.0281352	-0.0310485	-0.0483746	-0.0661434	1.08625	0.0001317	0.803344	0.000840255
Q8C3V7;Q544X6;P22315;Q4QRK2;Q3UC49;Q91W09	Ferrochelatase;Ferrochelatase, mitochondrial	Fech	>tr|Q8C3V7|Q8C3V7_MOUSE Ferrochelatase OS=Mus musculus OX=10090 GN=Fech PE=2 SV=1;>tr|Q544X6|Q544X6_MOUSE Ferrochelatase OS=Mus musculus OX=10090 GN=Fech PE=1 SV=1;>sp|P22315|HEMH_MOUSE Ferrochelatase, mitochondrial OS=Mus musculus OX=10090 GN=Fech PE=1 SV	31.2	2664000	2933100	2908700	2946500	2910700	3168300	21.3452	21.484	21.4719	21.4906	21.4729	21.5953	-0.131485	0.00734756	-0.0047042	0.0139236	-0.00371255	0.11863	1.11713	0.00153022	1.40117	0.000291257
Q9CQ92;G3X9U9	Mitochondrial fission 1 protein	Fis1	>sp|Q9CQ92|FIS1_MOUSE Mitochondrial fission 1 protein OS=Mus musculus OX=10090 GN=Fis1 PE=1 SV=1;>tr|G3X9U9|G3X9U9_MOUSE Mitochondrial fission 1 protein OS=Mus musculus OX=10090 GN=Fis1 PE=1 SV=1	34.8	4721300	4798500	4988600	4748400	4735400	4451700	22.1708	22.1942	22.2502	22.179	22.1751	22.0859	-0.00509697	0.0183024	0.0743539	0.00316034	-0.000794835	-0.0899248	0.682446	0.0766711	0.487199	0.113264
Q61576;Q3UNJ3;A2A4H9	Peptidyl-prolyl cis-trans isomerase FKBP10	Fkbp10	>sp|Q61576|FKB10_MOUSE Peptidyl-prolyl cis-trans isomerase FKBP10 OS=Mus musculus OX=10090 GN=Fkbp10 PE=1 SV=2;>tr|Q3UNJ3|Q3UNJ3_MOUSE Peptidylprolyl isomerase OS=Mus musculus OX=10090 GN=Fkbp10 PE=2 SV=1;>tr|A2A4H9|A2A4H9_MOUSE Peptidylprolyl isomerase OS	27.1	1938200	1924200	2178400	1899600	1882400	1693200	20.8863	20.8758	21.0548	20.8573	20.8441	20.6913	0.0180064	0.0075477	0.186558	-0.0110154	-0.0241378	-0.176959	0.572242	0.000370744	-0.140302	0.0188785
O35465-2;O35465;C9K0Z7	Peptidyl-prolyl cis-trans isomerase FKBP8	Fkbp8	>sp|O35465-2|FKBP8_MOUSE Isoform 2 of Peptidyl-prolyl cis-trans isomerase FKBP8 OS=Mus musculus OX=10090 GN=Fkbp8;>sp|O35465|FKBP8_MOUSE Peptidyl-prolyl cis-trans isomerase FKBP8 OS=Mus musculus OX=10090 GN=Fkbp8 PE=1 SV=2;>tr|C9K0Z7|C9K0Z7_MOUSE Peptidylp	11	177190	165790	213000	335090	269590	339470	17.4349	17.339	17.7005	18.3542	18.0404	18.3729	-0.438721	-0.534661	-0.173164	0.480531	0.166749	0.499266	-0.315627	0.00286739	0.274898	0.00624102
Q8R123;Q8R123-2	FAD synthase;Molybdenum cofactor biosynthesis protein-like region;FAD synthase region	Flad1	>sp|Q8R123|FAD1_MOUSE FAD synthase OS=Mus musculus OX=10090 GN=Flad1 PE=1 SV=1;>sp|Q8R123-2|FAD1_MOUSE Isoform 2 of FAD synthase OS=Mus musculus OX=10090 GN=Flad1	17.6	492350	490550	565310	527970	529900	552600	18.9093	18.904	19.1087	19.0101	19.0154	19.0759	-0.0945721	-0.0998562	0.104786	0.00619957	0.0114637	0.0719792	0.056058	0.773743	0.618961	0.0200301
Q3TQB2;Q3TQB2-2;D6RG85;D3Z5V7;Q8C6M7	FAD-dependent oxidoreductase domain-containing protein 1	Foxred1	>sp|Q3TQB2|FXRD1_MOUSE FAD-dependent oxidoreductase domain-containing protein 1 OS=Mus musculus OX=10090 GN=Foxred1 PE=1 SV=1;>sp|Q3TQB2-2|FXRD1_MOUSE Isoform 2 of FAD-dependent oxidoreductase domain-containing protein 1 OS=Mus musculus OX=10090 GN=Foxred1	36.5	9058000	9914800	7066300	6936500	7088900	8203100	23.1108	23.2412	22.7525	22.7258	22.7571	22.9677	0.184914	0.315305	-0.173323	-0.20007	-0.168717	0.0418909	0.309679	0.371948	0.221539	0.352897
P48760-2;P48760-5;P48760-4;P48760;P48760-3;A2AK70	Folylpolyglutamate synthase, mitochondrial	Fpgs	>sp|P48760-2|FOLC_MOUSE Isoform 2 of Folylpolyglutamate synthase, mitochondrial OS=Mus musculus OX=10090 GN=Fpgs;>sp|P48760-5|FOLC_MOUSE Isoform 5 of Folylpolyglutamate synthase, mitochondrial OS=Mus musculus OX=10090 GN=Fpgs;>sp|P48760-4|FOLC_MOUSE Isofor	62.7	62529000	63965000	63967000	54323000	56431000	49453000	25.898	25.9308	25.9308	25.6951	25.75	25.5596	0.103985	0.136742	0.136787	-0.0989777	-0.0440529	-0.234483	-0.463069	0.0169155	-0.637157	0.0532063
P09528	Ferritin heavy chain;Ferritin heavy chain, N-terminally processed	Fth1	>sp|P09528|FRIH_MOUSE Ferritin heavy chain OS=Mus musculus OX=10090 GN=Fth1 PE=1 SV=2	22.3	3219300	3396100	3390800	3208600	3387600	3395200	21.6183	21.6954	21.6932	21.6135	21.6918	21.6951	-0.0495789	0.027553	0.0252997	-0.054382	0.0239376	0.0271706	1.5712	7.41887e-05	0.755468	0.00219584
Q9DB70;H3BJ77;H3BJZ1	FUN14 domain-containing protein 1	Fundc1	>sp|Q9DB70|FUND1_MOUSE FUN14 domain-containing protein 1 OS=Mus musculus OX=10090 GN=Fundc1 PE=1 SV=1;>tr|H3BJ77|H3BJ77_MOUSE FUN14 domain containing 1, isoform CRA_b OS=Mus musculus OX=10090 GN=Fundc1 PE=1 SV=1;>tr|H3BJZ1|H3BJZ1_MOUSE FUN14 domain contain	4	303180	289920	308300	295560	315390	334240	18.2098	18.1453	18.234	18.1731	18.2668	18.3505	-0.0200982	-0.0846179	0.00406211	-0.0568217	0.0368641	0.120612	0.341389	0.0195065	0.660901	0.00163371
Q9D6K8	FUN14 domain-containing protein 2	Fundc2	>sp|Q9D6K8|FUND2_MOUSE FUN14 domain-containing protein 2 OS=Mus musculus OX=10090 GN=Fundc2 PE=1 SV=1	5.7	407560	445690	545880	366770	459540	478770	18.6367	18.7657	19.0582	18.4845	18.8098	18.869	-0.133993	-0.00496536	0.287578	-0.28613	0.0391845	0.0983268	0.668222	0.00064424	0.242994	0.00655026
Q6PDS4;Q3UG34;Q3TV21;O35943	Frataxin, mitochondrial;Frataxin intermediate form;Frataxin mature form	Fxn	>tr|Q6PDS4|Q6PDS4_MOUSE Fxn protein OS=Mus musculus OX=10090 GN=Fxn PE=2 SV=1;>tr|Q3UG34|Q3UG34_MOUSE Uncharacterized protein OS=Mus musculus OX=10090 GN=Fxn PE=2 SV=1;>tr|Q3TV21|Q3TV21_MOUSE Frataxin OS=Mus musculus OX=10090 GN=Fxn PE=1 SV=1;>sp|O35943|FR	21.2	2292600	2295900	2179500	2267600	2092100	2244500	21.1286	21.1306	21.0556	21.1127	20.9965	21.098	0.041559	0.0436342	-0.0314284	0.0257405	-0.0904738	0.0109685	-0.202212	0.200032	-0.205905	0.338146
Q9CR59	Growth arrest and DNA damage-inducible proteins-interacting protein 1	Gadd45gip1	>sp|Q9CR59|G45IP_MOUSE Growth arrest and DNA damage-inducible proteins-interacting protein 1 OS=Mus musculus OX=10090 GN=Gadd45gip1 PE=1 SV=1	1.1	427330	432790	392150	458360	432760	353110	18.705	18.7233	18.581	18.8061	18.7232	18.4298	0.0435857	0.0619023	-0.0803593	0.144716	0.0618023	-0.231647	0.108397	0.836254	0.353602	0.434905
Q9CZD3	Glycine--tRNA ligase	Gars	>sp|Q9CZD3|GARS_MOUSE Glycine--tRNA ligase OS=Mus musculus OX=10090 GN=Gars PE=1 SV=1	44.8	5588700	5904000	6095700	5544100	5490200	5056400	22.4141	22.4933	22.5394	22.4025	22.3884	22.2697	-0.00380726	0.0753727	0.121472	-0.0153667	-0.0294613	-0.148209	0.0602817	0.412153	-0.261543	0.00404045
Q8CBY0	Glutamyl-tRNA(Gln) amidotransferase subunit C, mitochondrial	Gatc	>sp|Q8CBY0|GATC_MOUSE Glutamyl-tRNA(Gln) amidotransferase subunit C, mitochondrial OS=Mus musculus OX=10090 GN=Gatc PE=1 SV=1	21.6	837780	844940	808010	841450	817620	862480	19.6762	19.6885	19.624	19.6825	19.6411	19.7181	0.00447269	0.0167501	-0.0477256	0.0107788	-0.0306683	0.0463922	#NUM!	#NUM!	#NUM!	#NUM!
Q9D964	Glycine amidinotransferase, mitochondrial	Gatm	>sp|Q9D964|GATM_MOUSE Glycine amidinotransferase, mitochondrial OS=Mus musculus OX=10090 GN=Gatm PE=1 SV=1	31.4	13017000	13595000	13902000	12919000	13109000	10611000	23.6339	23.6966	23.7288	23.623	23.6441	23.3391	0.0230006	0.0856798	0.117896	0.012098	0.0331613	-0.271836	#NUM!	#NUM!	#NUM!	#NUM!
O88986;Q9CZ08;E9PWY6	2-amino-3-ketobutyrate coenzyme A ligase, mitochondrial	Gcat	>sp|O88986|KBL_MOUSE 2-amino-3-ketobutyrate coenzyme A ligase, mitochondrial OS=Mus musculus OX=10090 GN=Gcat PE=1 SV=2;>tr|Q9CZ08|Q9CZ08_MOUSE Uncharacterized protein OS=Mus musculus OX=10090 GN=Gcat PE=2 SV=1;>tr|E9PWY6|E9PWY6_MOUSE 2-amino-3-ketobutyrat	54.6	42789000	44709000	45948000	41509000	38719000	42745000	25.3507	25.4141	25.4535	25.3069	25.2065	25.3493	0.00390182	0.0672271	0.106664	-0.039914	-0.140296	0.00241753	0.660705	2.38414e-05	1.01649	2.93647e-06
A0A0A0MQ68;A0A1S6GWJ2;Q60759;Q8BVD4	Glutaryl-CoA dehydrogenase, mitochondrial	Gcdh	>tr|A0A0A0MQ68|A0A0A0MQ68_MOUSE Glutaryl-CoA dehydrogenase, mitochondrial OS=Mus musculus OX=10090 GN=Gcdh PE=1 SV=1;>tr|A0A1S6GWJ2|A0A1S6GWJ2_MOUSE Uncharacterized protein OS=Mus musculus OX=10090 GN=Gcdh PE=2 SV=1;>sp|Q60759|GCDH_MOUSE Glutaryl-CoA dehyd	1.6	2529100	2703400	2514300	2512900	2501100	2705800	21.2702	21.3663	21.2617	21.2609	21.2541	21.3676	-0.0266304	0.0695205	-0.0350977	-0.0359013	-0.0426918	0.0708007	0.762327	7.48663e-05	0.783273	0.00162631
Q91WK5;Q9CV53	Glycine cleavage system H protein, mitochondrial	Gcsh	>sp|Q91WK5|GCSH_MOUSE Glycine cleavage system H protein, mitochondrial OS=Mus musculus OX=10090 GN=Gcsh PE=1 SV=2;>tr|Q9CV53|Q9CV53_MOUSE Glycine cleavage system H protein (Fragment) OS=Mus musculus OX=10090 GN=Gcsh PE=2 SV=1	59.3	4046200	4044200	4346400	3537500	3762100	3785800	21.9481	21.9474	22.0514	21.7543	21.8431	21.8522	0.0487161	0.0480028	0.151969	-0.145121	-0.0563134	-0.0472534	-0.094664	0.192899	0.2885	0.00424451
P56213	FAD-linked sulfhydryl oxidase ALR	Gfer	>sp|P56213|ALR_MOUSE FAD-linked sulfhydryl oxidase ALR OS=Mus musculus OX=10090 GN=Gfer PE=1 SV=2	67.2	68899000	70373000	70332000	63216000	70767000	65188000	26.038	26.0685	26.0677	25.9138	26.0766	25.9581	0.0175398	0.0480788	0.047238	-0.106653	0.0561336	-0.0623368	-0.0332011	0.701109	0.0725952	0.456802
Q8K0D5	Elongation factor G, mitochondrial	Gfm1	>sp|Q8K0D5|EFGM_MOUSE Elongation factor G, mitochondrial OS=Mus musculus OX=10090 GN=Gfm1 PE=1 SV=1	38.1	8431400	8788300	8831600	7937000	8071300	7453300	23.0073	23.0672	23.0742	22.9202	22.9444	22.8294	0.0335546	0.0933666	0.100457	-0.0536238	-0.0294165	-0.144338	0.0168057	0.789277	0.0590146	0.371266
E9Q7N5;Q8R2Q4-3;Q8R2Q4-2;Q8R2Q4;Q3TML3;Q3TSU6;Q8C1C2	Ribosome-releasing factor 2, mitochondrial	Gfm2	>tr|E9Q7N5|E9Q7N5_MOUSE Ribosome-releasing factor 2, mitochondrial OS=Mus musculus OX=10090 GN=Gfm2 PE=1 SV=1;>sp|Q8R2Q4-3|RRF2M_MOUSE Isoform 3 of Ribosome-releasing factor 2, mitochondrial OS=Mus musculus OX=10090 GN=Gfm2;>sp|Q8R2Q4-2|RRF2M_MOUSE Isoform	21.3	3825900	3745600	4080900	3941000	4020300	3575600	21.8674	21.8368	21.9605	21.9101	21.9389	21.7698	-0.0131898	-0.0437921	0.0798984	0.0295728	0.0583142	-0.110804	-0.217145	0.0390057	0.111031	0.452118
Q91VC9;A0A286YDK2	Growth hormone-inducible transmembrane protein	Ghitm	>sp|Q91VC9|GHITM_MOUSE Growth hormone-inducible transmembrane protein OS=Mus musculus OX=10090 GN=Ghitm PE=1 SV=1;>tr|A0A286YDK2|A0A286YDK2_MOUSE Growth hormone-inducible transmembrane protein (Fragment) OS=Mus musculus OX=10090 GN=Ghitm PE=1 SV=1	43.6	12799000	14529000	12382000	13427000	12983000	11963000	23.6095	23.7924	23.5617	23.6786	23.6301	23.5121	-0.0212274	0.161677	-0.0690141	0.0478785	-0.000634692	-0.118679	0.0572618	0.882196	-1.05677	0.010028
Q9CPV4;E9Q197;Q9CPV4-2;Q9CPV4-3;F6ZTG3	Glyoxalase domain-containing protein 4	Glod4	>sp|Q9CPV4|GLOD4_MOUSE Glyoxalase domain-containing protein 4 OS=Mus musculus OX=10090 GN=Glod4 PE=1 SV=1;>tr|E9Q197|E9Q197_MOUSE Glyoxalase domain-containing protein 4 OS=Mus musculus OX=10090 GN=Glod4 PE=1 SV=1;>sp|Q9CPV4-2|GLOD4_MOUSE Isoform 2 of Glyox	9.9	686310	682250	681260	656970	624690	650010	19.3885	19.3799	19.3778	19.3255	19.2528	19.3101	0.0493943	0.0408345	0.0387395	-0.0136385	-0.0863256	-0.0290041	0.0576031	0.0668469	-0.0463825	0.17762
Q3UQ95;A2A5W4;Q6P0X6;Q923X4-2;Q923X4;B7ZC40	Glutaredoxin-2, mitochondrial	Glrx2	>tr|Q3UQ95|Q3UQ95_MOUSE Uncharacterized protein OS=Mus musculus OX=10090 GN=Glrx2 PE=2 SV=1;>tr|A2A5W4|A2A5W4_MOUSE Glutaredoxin 2 (Thioltransferase) OS=Mus musculus OX=10090 GN=Glrx2 PE=2 SV=1;>tr|Q6P0X6|Q6P0X6_MOUSE Glrx2 protein (Fragment) OS=Mus muscul	9.1	1504800	1614200	1844800	1710100	1548900	1445300	20.5211	20.6224	20.815	20.7056	20.5628	20.4629	-0.0938531	0.00739448	0.20004	0.0906558	-0.0521809	-0.152056	-0.386492	0.0606265	-0.638638	0.0181517
Q80Y14;A0A1Y7VN70	Glutaredoxin-related protein 5, mitochondrial	Glrx5	>sp|Q80Y14|GLRX5_MOUSE Glutaredoxin-related protein 5, mitochondrial OS=Mus musculus OX=10090 GN=Glrx5 PE=1 SV=2;>tr|A0A1Y7VN70|A0A1Y7VN70_MOUSE Glutaredoxin-related protein 5, mitochondrial OS=Mus musculus OX=10090 GN=Glrx5 PE=1 SV=1	41.9	7456300	7848300	7138000	6118000	6297400	6803500	22.83	22.9039	22.7671	22.5446	22.5863	22.6978	0.108384	0.182305	0.0454443	-0.177015	-0.135319	-0.0237985	-0.217274	0.319808	-0.406827	0.0539158
D3Z7P3-2	Glutaminase kidney isoform, mitochondrial	Gls	>sp|D3Z7P3-2|GLSK_MOUSE Isoform 2 of Glutaminase kidney isoform, mitochondrial OS=Mus musculus OX=10090 GN=Gls	52.8	2153700	2268500	2081100	1798100	1827400	2074200	21.0384	21.1133	20.9889	20.778	20.8014	20.9841	0.0876968	0.162618	0.0382258	-0.172647	-0.149328	0.0334345	-0.0751013	0.563124	-0.246984	0.113539
D3Z7P3;D3Z7P4	Glutaminase kidney isoform, mitochondrial	Gls	>sp|D3Z7P3|GLSK_MOUSE Glutaminase kidney isoform, mitochondrial OS=Mus musculus OX=10090 GN=Gls PE=1 SV=1;>tr|D3Z7P4|D3Z7P4_MOUSE Glutaminase kidney isoform, mitochondrial OS=Mus musculus OX=10090 GN=Gls PE=1 SV=1	17.6	2904900	2758700	2993900	2600600	2607100	2510400	21.4701	21.3956	21.5136	21.3104	21.314	21.2595	0.09287	0.0183701	0.136408	-0.066774	-0.0631725	-0.117701	-0.12945	0.0721121	-0.346231	0.0030269
P26443	Glutamate dehydrogenase 1, mitochondrial	Glud1	>sp|P26443|DHE3_MOUSE Glutamate dehydrogenase 1, mitochondrial OS=Mus musculus OX=10090 GN=Glud1 PE=1 SV=1	51.8	1005100	991920	968050	887800	954100	967710	19.9389	19.9199	19.8847	19.7599	19.8638	19.8842	0.0636801	0.0446367	0.00949449	-0.115352	-0.0114466	0.0089877	-0.167255	0.0810915	-0.295801	0.00595525
Q9CRA5;Q3UWP6;Q3TIL4;Q05BZ0	Golgi phosphoprotein 3	Golph3	>sp|Q9CRA5|GOLP3_MOUSE Golgi phosphoprotein 3 OS=Mus musculus OX=10090 GN=Golph3 PE=1 SV=1;>tr|Q3UWP6|Q3UWP6_MOUSE Uncharacterized protein OS=Mus musculus OX=10090 GN=Golph3 PE=2 SV=1;>tr|Q3TIL4|Q3TIL4_MOUSE Uncharacterized protein OS=Mus musculus OX=10090	8.6	1863400	1843100	1983900	1814000	1807400	2004900	20.8295	20.8137	20.9199	20.7907	20.7855	20.9351	-0.0162345	-0.0320376	0.0741674	-0.0549975	-0.0602561	0.0893583	-0.0285385	0.921562	-0.320125	0.157478
P05202	Aspartate aminotransferase, mitochondrial	Got2	>sp|P05202|AATM_MOUSE Aspartate aminotransferase, mitochondrial OS=Mus musculus OX=10090 GN=Got2 PE=1 SV=1	12.7	305940	309410	278060	282610	278010	344620	18.2229	18.2392	18.085	18.1085	18.0848	18.3946	0.0337287	0.0499997	-0.104124	-0.0807076	-0.104383	0.205486	0.537371	0.00027942	0.758692	7.10147e-05
Q64521;A2AQR0	Glycerol-3-phosphate dehydrogenase, mitochondrial	Gpd2	>sp|Q64521|GPDM_MOUSE Glycerol-3-phosphate dehydrogenase, mitochondrial OS=Mus musculus OX=10090 GN=Gpd2 PE=1 SV=2;>tr|A2AQR0|A2AQR0_MOUSE Glycerol-3-phosphate dehydrogenase OS=Mus musculus OX=10090 GN=Gpd2 PE=1 SV=1	13.4	708150	710510	726350	663620	698330	778610	19.4337	19.4385	19.4703	19.34	19.4135	19.5705	-0.0107354	-0.00593538	0.0258746	-0.104433	-0.0308814	0.126111	0.418363	0.000502785	0.690686	1.28985e-05
Q8BGT5	Alanine aminotransferase 2	Gpt2	>sp|Q8BGT5|ALAT2_MOUSE Alanine aminotransferase 2 OS=Mus musculus OX=10090 GN=Gpt2 PE=1 SV=1	25	3739700	6720900	9862300	5017000	5359300	5022000	21.8345	22.6802	23.2335	22.2584	22.3536	22.2598	-0.602183	0.243549	0.796819	-0.178281	-0.0830609	-0.176843	0.852821	0.00349064	-0.124366	0.540194
P11352;A0A0A6YVV2;A0A0A6YY34	Glutathione peroxidase 1	Gpx1	>sp|P11352|GPX1_MOUSE Glutathione peroxidase 1 OS=Mus musculus OX=10090 GN=Gpx1 PE=1 SV=2;>tr|A0A0A6YVV2|A0A0A6YVV2_MOUSE Glutathione peroxidase OS=Mus musculus OX=10090 GN=Gpx1 PE=1 SV=1;>tr|A0A0A6YY34|A0A0A6YY34_MOUSE Glutathione peroxidase OS=Mus muscul	32.1	1671200	1724700	1699200	1489900	1410200	1413200	20.6725	20.7179	20.6964	20.5068	20.4275	20.4305	0.09719	0.142651	0.121161	-0.0684789	-0.147795	-0.144729	1.78674	0.00458169	1.91451	0.00425028
Q3T9Z2;Q91Z53;D6REG4	Glyoxylate reductase/hydroxypyruvate reductase	Grhpr	>tr|Q3T9Z2|Q3T9Z2_MOUSE Glyoxylate reductase/hydroxypyruvate reductase OS=Mus musculus OX=10090 GN=Grhpr PE=1 SV=1;>sp|Q91Z53|GRHPR_MOUSE Glyoxylate reductase/hydroxypyruvate reductase OS=Mus musculus OX=10090 GN=Grhpr PE=1 SV=1;>tr|D6REG4|D6REG4_MOUSE Gly	24.7	632740	630640	654790	672230	644780	649380	19.2713	19.2665	19.3207	19.3586	19.2984	19.3087	-0.0327683	-0.0375644	0.0166512	0.0545738	-0.00557411	0.00468184	0.327084	0.00212743	0.262541	0.0145749
Q99LP6;Q3UTB8	GrpE protein homolog 1, mitochondrial;GrpE protein homolog	Grpel1	>sp|Q99LP6|GRPE1_MOUSE GrpE protein homolog 1, mitochondrial OS=Mus musculus OX=10090 GN=Grpel1 PE=1 SV=1;>tr|Q3UTB8|Q3UTB8_MOUSE GrpE protein homolog OS=Mus musculus OX=10090 GN=Grpel1 PE=2 SV=1	2.3	58696	63975	63122	59557	60287	67009	15.841	15.9652	15.9459	15.862	15.8796	16.0321	-0.0799689	0.0442772	0.0249119	-0.05896	-0.0413841	0.111124	0.0873326	0.686842	-0.255657	0.197857
Q8C5Q4;E9Q179;Q8C298	G-rich sequence factor 1	Grsf1	>sp|Q8C5Q4|GRSF1_MOUSE G-rich sequence factor 1 OS=Mus musculus OX=10090 GN=Grsf1 PE=1 SV=2;>tr|E9Q179|E9Q179_MOUSE G-rich sequence factor 1 OS=Mus musculus OX=10090 GN=Grsf1 PE=1 SV=1;>tr|Q8C298|Q8C298_MOUSE Uncharacterized protein (Fragment) OS=Mus muscu	5.7	68784	72892	72912	67186	71880	68708	16.0698	16.1535	16.1539	16.0359	16.1333	16.0682	-0.0326301	0.0510573	0.0514531	-0.0665425	0.0308873	-0.0342251	-0.468583	0.00088602	-0.420291	0.000713491
Q3TXK9;P47791-2;P47791;Q3U9R7;Q3UB84;Q3TWI5;Q91Z57	Glutathione reductase, mitochondrial	Gsr	>tr|Q3TXK9|Q3TXK9_MOUSE Glutathione reductase (Fragment) OS=Mus musculus OX=10090 GN=Gsr PE=2 SV=1;>sp|P47791-2|GSHR_MOUSE Isoform Cytoplasmic of Glutathione reductase, mitochondrial OS=Mus musculus OX=10090 GN=Gsr;>sp|P47791|GSHR_MOUSE Glutathione reducta	21.6	1335300	1387200	1428300	1353600	1324600	1302700	20.3487	20.4037	20.4459	20.3684	20.3371	20.3131	-0.0207531	0.0342588	0.0763821	-0.0011155	-0.0323602	-0.0564121	-0.0495627	0.216709	0.361649	0.000201996
A0A1Y7VJZ2;Q9WVL0;A0A1Y7VNC1;Q9JJA0	Maleylacetoacetate isomerase	Gstz1	>tr|A0A1Y7VJZ2|A0A1Y7VJZ2_MOUSE Glutathione transferase zeta 1 (Maleylacetoacetate isomerase), isoform CRA_c OS=Mus musculus OX=10090 GN=Gstz1 PE=1 SV=1;>sp|Q9WVL0|MAAI_MOUSE Maleylacetoacetate isomerase OS=Mus musculus OX=10090 GN=Gstz1 PE=1 SV=1;>tr|A0A1	58.6	33259000	33102000	33265000	32241000	32299000	31018000	24.9872	24.9804	24.9875	24.9424	24.945	24.8866	0.0323848	0.0255584	0.0326451	-0.0124635	-0.00987048	-0.0682543	0.71588	0.0348609	0.911375	0.0210961
Q8K013;F8WHJ2	GTP-binding protein 10	Gtpbp10	>sp|Q8K013|GTPBA_MOUSE GTP-binding protein 10 OS=Mus musculus OX=10090 GN=Gtpbp10 PE=2 SV=1;>tr|F8WHJ2|F8WHJ2_MOUSE GTP-binding protein 10 OS=Mus musculus OX=10090 GN=Gtpbp10 PE=1 SV=1	19.8	666600	581310	517170	357830	387690	446080	19.3465	19.1489	18.9803	18.4489	18.5645	18.7669	0.470447	0.272933	0.104264	-0.4271	-0.311471	-0.109072	-0.177576	0.271477	0.244522	0.102065
Q564F2;Q64520;E9Q7K1;Q564G0	Guanylate kinase	Guk1	>tr|Q564F2|Q564F2_MOUSE Guanylate kinase 1, isoform CRA_a OS=Mus musculus OX=10090 GN=Guk1 PE=2 SV=1;>sp|Q64520|KGUA_MOUSE Guanylate kinase OS=Mus musculus OX=10090 GN=Guk1 PE=1 SV=2;>tr|E9Q7K1|E9Q7K1_MOUSE Guanylate kinase OS=Mus musculus OX=10090 GN=Guk1	65.9	24283000	25307000	25380000	22790000	22366000	23192000	24.5334	24.593	24.5972	24.4419	24.4148	24.4671	0.0255282	0.0851181	0.0892736	-0.0660175	-0.0931112	-0.0407912	-0.238876	0.203506	-0.531855	0.0899811
Q61425	Hydroxyacyl-coenzyme A dehydrogenase, mitochondrial	Hadh	>sp|Q61425|HCDH_MOUSE Hydroxyacyl-coenzyme A dehydrogenase, mitochondrial OS=Mus musculus OX=10090 GN=Hadh PE=1 SV=2	2.3	796180	836910	864900	856740	830740	848780	19.6027	19.6747	19.7222	19.7085	19.664	19.695	-0.0751296	-0.00315178	0.0443091	0.0306332	-0.0138272	0.0171664	0.394597	0.0679707	0.0683063	0.323664
Q8BMS1;Q3TB39	Trifunctional enzyme subunit alpha, mitochondrial;Long-chain enoyl-CoA hydratase;Long chain 3-hydroxyacyl-CoA dehydrogenase	Hadha	>sp|Q8BMS1|ECHA_MOUSE Trifunctional enzyme subunit alpha, mitochondrial OS=Mus musculus OX=10090 GN=Hadha PE=1 SV=1;>tr|Q3TB39|Q3TB39_MOUSE Uncharacterized protein (Fragment) OS=Mus musculus OX=10090 GN=Hadha PE=2 SV=1	25.3	2426300	2615600	2544400	2570500	2462600	2423800	21.2103	21.3187	21.2789	21.2936	21.2318	21.2088	-0.0466966	0.0616874	0.0218709	0.0365945	-0.0252722	-0.0481839	0.739763	7.1957e-06	0.646092	5.39302e-05
Q99JY0	Trifunctional enzyme subunit beta, mitochondrial;3-ketoacyl-CoA thiolase	Hadhb	>sp|Q99JY0|ECHB_MOUSE Trifunctional enzyme subunit beta, mitochondrial OS=Mus musculus OX=10090 GN=Hadhb PE=1 SV=1	24.7	463090	506130	542220	437140	417250	530790	18.8209	18.9491	19.0485	18.7377	18.6706	19.0178	-0.0531787	0.0750367	0.174407	-0.136376	-0.203559	0.14367	0.893604	3.77691e-07	0.7293	1.40604e-06
A0A0R4J052;Q99KB8-2;G5E8T9;Q99KB8;E9Q2H8;E9PYA3;D3YWI0	Hydroxyacylglutathione hydrolase, mitochondrial	Hagh	>tr|A0A0R4J052|A0A0R4J052_MOUSE Hydroxyacylglutathione hydrolase, mitochondrial OS=Mus musculus OX=10090 GN=Hagh PE=1 SV=1;>sp|Q99KB8-2|GLO2_MOUSE Isoform 2 of Hydroxyacylglutathione hydrolase, mitochondrial OS=Mus musculus OX=10090 GN=Hagh;>tr|G5E8T9|G5E8	41.8	2779800	2932900	2707000	2431800	2263400	2901500	21.4065	21.4839	21.3683	21.2136	21.1101	21.4684	0.0647613	0.142108	0.0264751	-0.128195	-0.231728	0.126579	0.732259	0.000470234	1.45225	1.47853e-05
Q99KK9;G5E823	Probable histidine--tRNA ligase, mitochondrial	Hars2	>sp|Q99KK9|SYHM_MOUSE Probable histidine--tRNA ligase, mitochondrial OS=Mus musculus OX=10090 GN=Hars2 PE=1 SV=1;>tr|G5E823|G5E823_MOUSE Histidyl-tRNA synthetase-like, isoform CRA_a OS=Mus musculus OX=10090 GN=Hars2 PE=1 SV=1	20	1220500	1129300	1230700	1237600	1160700	1071800	20.219	20.107	20.231	20.2391	20.1466	20.0316	0.0566463	-0.0553972	0.0686531	0.0767191	-0.0158309	-0.13079	0.427119	0.00550933	0.465807	0.00148765
P53702;Q8BP79	Cytochrome c-type heme lyase	Hccs	>sp|P53702|CCHL_MOUSE Cytochrome c-type heme lyase OS=Mus musculus OX=10090 GN=Hccs PE=1 SV=2;>tr|Q8BP79|Q8BP79_MOUSE Cytochrome c heme lyase OS=Mus musculus OX=10090 GN=Hccs PE=2 SV=1	9.3	109430	115990	112250	102360	110940	116260	16.7396	16.8236	16.7764	16.6433	16.7594	16.827	-0.0219101	0.062082	0.014797	-0.118266	-0.00213882	0.0654364	0.463015	0.00107194	0.564267	5.34381e-05
Q9R257;A0A140T8J4	Heme-binding protein 1	Hebp1	>sp|Q9R257|HEBP1_MOUSE Heme-binding protein 1 OS=Mus musculus OX=10090 GN=Hebp1 PE=1 SV=2;>tr|A0A140T8J4|A0A140T8J4_MOUSE Heme-binding protein 1 OS=Mus musculus OX=10090 GN=Hebp1 PE=1 SV=1	68.6	23505000	23580000	22810000	23338000	23482000	22814000	24.4865	24.4911	24.4432	24.4762	24.4851	24.4434	0.0155754	0.0201715	-0.0277258	0.00528868	0.014163	-0.0274728	-0.890972	0.0347992	0.678633	0.000689701
Q99L13;A0ZNJ2	3-hydroxyisobutyrate dehydrogenase, mitochondrial;3-hydroxyisobutyrate dehydrogenase	Hibadh	>sp|Q99L13|3HIDH_MOUSE 3-hydroxyisobutyrate dehydrogenase, mitochondrial OS=Mus musculus OX=10090 GN=Hibadh PE=1 SV=1;>tr|A0ZNJ2|A0ZNJ2_MOUSE 3-hydroxyisobutyrate dehydrogenase OS=Mus musculus OX=10090 GN=Hibadh PE=2 SV=1	7.5	377530	390700	411940	384640	341640	394880	18.5262	18.5757	18.6521	18.5531	18.3821	18.5911	-0.0204898	0.0289801	0.105353	0.00642767	-0.164604	0.0443332	0.588736	0.000615156	0.684935	0.000301295
Q8QZS1;E0CX19	3-hydroxyisobutyryl-CoA hydrolase, mitochondrial	Hibch	>sp|Q8QZS1|HIBCH_MOUSE 3-hydroxyisobutyryl-CoA hydrolase, mitochondrial OS=Mus musculus OX=10090 GN=Hibch PE=1 SV=1;>tr|E0CX19|E0CX19_MOUSE 3-hydroxyisobutyryl-CoA hydrolase, mitochondrial OS=Mus musculus OX=10090 GN=Hibch PE=1 SV=1	32	1628300	1793500	1738200	1641500	1648600	1617000	20.6349	20.7743	20.7292	20.6466	20.6528	20.6249	-0.0421858	0.0972254	0.0520417	-0.0305376	-0.024311	-0.0522327	0.846556	0.00213757	0.793729	0.00296714
A0A1L1ST61;A0A1L1SV00;Q1XG81;Q8R472;Q9JLR9	HIG1 domain family member 1A, mitochondrial	Higd1a	>tr|A0A1L1ST61|A0A1L1ST61_MOUSE HIG1 domain family member 1A, mitochondrial (Fragment) OS=Mus musculus OX=10090 GN=Higd1a PE=1 SV=1;>tr|A0A1L1SV00|A0A1L1SV00_MOUSE HIG1 domain family member 1A, mitochondrial (Fragment) OS=Mus musculus OX=10090 GN=Higd1a PE	9.6	105410	109530	107030	104650	106430	115330	16.6857	16.741	16.7077	16.6752	16.6995	16.8154	-0.0350879	0.0202264	-0.0130844	-0.0455274	-0.0211948	0.0946682	#NUM!	#NUM!	#NUM!	#NUM!
P70349	Histidine triad nucleotide-binding protein 1	Hint1	>sp|P70349|HINT1_MOUSE Histidine triad nucleotide-binding protein 1 OS=Mus musculus OX=10090 GN=Hint1 PE=1 SV=3	4.5	159930	161310	176070	172070	158140	190040	17.2871	17.2995	17.4258	17.3926	17.2708	17.5359	-0.0815472	-0.0691519	0.0571613	0.0240078	-0.0977854	0.167315	-0.233552	0.124522	-0.639305	0.0046534
Q5M9J2;Q9D0S9	Histidine triad nucleotide-binding protein 2, mitochondrial	Hint2	>tr|Q5M9J2|Q5M9J2_MOUSE Histidine triad nucleotide binding protein 2 OS=Mus musculus OX=10090 GN=Hint2 PE=1 SV=1;>sp|Q9D0S9|HINT2_MOUSE Histidine triad nucleotide-binding protein 2, mitochondrial OS=Mus musculus OX=10090 GN=Hint2 PE=1 SV=1	46.1	18253000	19676000	20716000	18706000	18951000	18373000	24.1216	24.2299	24.3042	24.157	24.1758	24.1311	-0.0649795	0.0433239	0.117632	-0.029612	-0.0108391	-0.0555258	0.415289	0.105565	0.143522	0.501876
Q9CPS6;E9Q7F8;F8WH96	Histidine triad nucleotide-binding protein 3	Hint3	>sp|Q9CPS6|HINT3_MOUSE Histidine triad nucleotide-binding protein 3 OS=Mus musculus OX=10090 GN=Hint3 PE=1 SV=1;>tr|E9Q7F8|E9Q7F8_MOUSE Histidine triad nucleotide-binding protein 3 (Fragment) OS=Mus musculus OX=10090 GN=Hint3 PE=1 SV=2;>tr|F8WH96|F8WH96_MO	39.8	36062000	37138000	37292000	35860000	33515000	30087000	25.104	25.1464	25.1524	25.0959	24.9983	24.8426	0.0473853	0.0898021	0.0957721	0.0392814	-0.0582871	-0.213954	0.544313	0.0591401	0.29387	0.0385221
Q3UMP2;P38060	Hydroxymethylglutaryl-CoA lyase, mitochondrial	Hmgcl	>tr|Q3UMP2|Q3UMP2_MOUSE Uncharacterized protein OS=Mus musculus OX=10090 GN=Hmgcl PE=2 SV=1;>sp|P38060|HMGCL_MOUSE Hydroxymethylglutaryl-CoA lyase, mitochondrial OS=Mus musculus OX=10090 GN=Hmgcl PE=1 SV=2	36.8	197700	188140	191850	179430	179940	195710	17.593	17.5214	17.5496	17.4531	17.4572	17.5784	0.0675207	-0.00398552	0.0241866	-0.072371	-0.0682762	0.0529253	0.902679	4.79178e-05	0.625773	9.73857e-05
Q8K248	4-hydroxyphenylpyruvate dioxygenase-like protein	Hpdl	>sp|Q8K248|HPDL_MOUSE 4-hydroxyphenylpyruvate dioxygenase-like protein OS=Mus musculus OX=10090 GN=Hpdl PE=2 SV=1	15.7	1368700	1367800	1397100	1186700	1193400	1286900	20.3844	20.3834	20.414	20.1785	20.1866	20.2955	0.077301	0.076352	0.10693	-0.12855	-0.120428	-0.0116053	0.569129	0.0825397	#NUM!	#NUM!
Q99N15;A2AFQ2;Q9CYT3;O08756	3-hydroxyacyl-CoA dehydrogenase type-2	Hsd17b10	>tr|Q99N15|Q99N15_MOUSE 17beta-hydroxysteroid dehydrogenase type 10/short chain L-3-hydroxyacyl-CoA dehydrogenase OS=Mus musculus OX=10090 GN=Hsd17b10 PE=1 SV=1;>tr|A2AFQ2|A2AFQ2_MOUSE 3-hydroxyacyl-CoA dehydrogenase type-2 OS=Mus musculus OX=10090 GN=Hsd1	34.2	26419000	27305000	32822000	24447000	25428000	23792000	24.6551	24.7027	24.9682	24.5432	24.5999	24.504	-0.0070835	0.0405058	0.306004	-0.119002	-0.0622414	-0.158183	0.713159	2.28495e-05	0.547378	7.34184e-05
Q3TT11;P51660;Q3UHW2	Peroxisomal multifunctional enzyme type 2;(3R)-hydroxyacyl-CoA dehydrogenase;Enoyl-CoA hydratase 2	Hsd17b4	>tr|Q3TT11|Q3TT11_MOUSE Uncharacterized protein OS=Mus musculus OX=10090 GN=Hsd17b4 PE=2 SV=1;>sp|P51660|DHB4_MOUSE Peroxisomal multifunctional enzyme type 2 OS=Mus musculus OX=10090 GN=Hsd17b4 PE=1 SV=3;>tr|Q3UHW2|Q3UHW2_MOUSE Uncharacterized protein OS=M	4.3	145120	142020	148580	133020	142920	143030	17.1469	17.1157	17.1809	17.0213	17.1248	17.126	0.0276215	-0.00353075	0.0616151	-0.0979817	0.00558296	0.00669292	0.546047	4.40734e-05	0.662387	3.50581e-05
A0A1D5RLG0;Q8BTX9	Inactive hydroxysteroid dehydrogenase-like protein 1	Hsdl1	>tr|A0A1D5RLG0|A0A1D5RLG0_MOUSE Inactive hydroxysteroid dehydrogenase-like protein 1 OS=Mus musculus OX=10090 GN=Hsdl1 PE=1 SV=1;>sp|Q8BTX9|HSDL1_MOUSE Inactive hydroxysteroid dehydrogenase-like protein 1 OS=Mus musculus OX=10090 GN=Hsdl1 PE=1 SV=1	33.5	13038000	13293000	13666000	12406000	13269000	12505000	23.6362	23.6642	23.7041	23.5645	23.6616	23.576	0.00179207	0.0297362	0.0696605	-0.0698925	0.0271291	-0.0584255	0.496267	0.0929936	1.03775	0.00853192
Q2TPA8;B1AX78;Q99JH2	Hydroxysteroid dehydrogenase-like protein 2	Hsdl2	>sp|Q2TPA8|HSDL2_MOUSE Hydroxysteroid dehydrogenase-like protein 2 OS=Mus musculus OX=10090 GN=Hsdl2 PE=1 SV=1;>tr|B1AX78|B1AX78_MOUSE Hydroxysteroid dehydrogenase-like protein 2 OS=Mus musculus OX=10090 GN=Hsdl2 PE=1 SV=1;>tr|Q99JH2|Q99JH2_MOUSE Uncharact	8.3	351670	358610	342790	370300	371490	409120	18.4239	18.4521	18.387	18.4983	18.503	18.6422	-0.0605286	-0.0323351	-0.0974258	0.0139437	0.0185725	0.157773	0.914553	1.43614e-06	1.04889	2.59139e-05
P38647	Stress-70 protein, mitochondrial	Hspa9	>sp|P38647|GRP75_MOUSE Stress-70 protein, mitochondrial OS=Mus musculus OX=10090 GN=Hspa9 PE=1 SV=3	12.2	340870	349250	355540	356100	336780	335130	18.3789	18.4139	18.4397	18.4419	18.3614	18.3544	-0.0194956	0.0155429	0.0412947	0.0435652	-0.0369108	-0.0439964	0.327615	1.05609e-05	0.134793	0.00024247
P63038	60 kDa heat shock protein, mitochondrial	Hspd1	>sp|P63038|CH60_MOUSE 60 kDa heat shock protein, mitochondrial OS=Mus musculus OX=10090 GN=Hspd1 PE=1 SV=1	62.5	20661000	21789000	18657000	17663000	16393000	19624000	24.3004	24.3771	24.1532	24.0742	23.9666	24.2261	0.117467	0.194157	-0.0297257	-0.108712	-0.216363	0.0431764	0.0297503	0.522612	-0.348974	0.00016024
Q3U816;Q9Z2G9;Q3UJL4;Q9Z2G9-2	Oxidoreductase HTATIP2	Htatip2	>tr|Q3U816|Q3U816_MOUSE Oxidoreductase HTATIP2 OS=Mus musculus OX=10090 GN=Htatip2 PE=1 SV=1;>sp|Q9Z2G9|HTAI2_MOUSE Oxidoreductase HTATIP2 OS=Mus musculus OX=10090 GN=Htatip2 PE=1 SV=3;>tr|Q3UJL4|Q3UJL4_MOUSE Uncharacterized protein OS=Mus musculus OX=1009	45.1	1715900	1672100	1560100	1538900	1544900	1613800	20.7105	20.6732	20.5732	20.5535	20.5591	20.622	0.0952755	0.0579712	-0.0420515	-0.0617905	-0.0561765	0.00677182	-2.40026	2.48036e-05	1.30644	0.0272873
Q3TXN0;Q3UJR3;Q9JIY5;D3YX27;Q80V84;F6TCV0;D3YX28;F6XUR8;S4R1B3	Serine protease HTRA2, mitochondrial	Htra2	>tr|Q3TXN0|Q3TXN0_MOUSE Uncharacterized protein (Fragment) OS=Mus musculus OX=10090 GN=Htra2 PE=2 SV=1;>tr|Q3UJR3|Q3UJR3_MOUSE Uncharacterized protein OS=Mus musculus OX=10090 GN=Htra2 PE=2 SV=1;>sp|Q9JIY5|HTRA2_MOUSE Serine protease HTRA2, mitochondrial O	73.6	2575200	2730800	3069200	3201500	2985800	2226600	21.2963	21.3809	21.5494	21.6103	21.5097	21.0864	-0.109245	-0.0246061	0.143933	0.204818	0.104188	-0.319087	0.310742	0.000183625	0.668905	0.000172242
Q8BIJ6;E9PWN2;E9PWN3;Q8BIL6;Q8R2M5	Isoleucine--tRNA ligase, mitochondrial	Iars2	>sp|Q8BIJ6|SYIM_MOUSE Isoleucine--tRNA ligase, mitochondrial OS=Mus musculus OX=10090 GN=Iars2 PE=1 SV=1;>tr|E9PWN2|E9PWN2_MOUSE Isoleucine--tRNA ligase, mitochondrial OS=Mus musculus OX=10090 GN=Iars2 PE=1 SV=1;>tr|E9PWN3|E9PWN3_MOUSE Isoleucine--tRNA lig	24.4	5210400	5345300	5599300	4750300	5004600	4752600	22.313	22.3498	22.4168	22.1796	22.2548	22.1803	0.0305771	0.0674539	0.134429	-0.102798	-0.0275622	-0.1021	0.0139239	0.90428	-0.105407	0.3289
B2FDE8;Q8CAK1	Putative transferase CAF17 homolog, mitochondrial	Iba57	>tr|B2FDE8|B2FDE8_MOUSE Putative transferase CAF17 homolog, mitochondrial (Fragment) OS=Mus musculus OX=10090 GN=Iba57 PE=1 SV=1;>sp|Q8CAK1|CAF17_MOUSE Putative transferase CAF17 homolog, mitochondrial OS=Mus musculus OX=10090 GN=Iba57 PE=1 SV=1	57.3	10681000	12245000	9679600	9166600	8901100	11152000	23.3485	23.5457	23.2065	23.128	23.0856	23.4108	0.0610341	0.25818	-0.0809932	-0.159554	-0.201957	0.12329	#NUM!	#NUM!	#NUM!	#NUM!
F6RPJ9;Q8CGB9;Q9JHR7	Insulin-degrading enzyme	Ide	>tr|F6RPJ9|F6RPJ9_MOUSE Insulin-degrading enzyme (Fragment) OS=Mus musculus OX=10090 GN=Ide PE=1 SV=1;>tr|Q8CGB9|Q8CGB9_MOUSE Insulin degrading enzyme OS=Mus musculus OX=10090 GN=Ide PE=2 SV=1;>sp|Q9JHR7|IDE_MOUSE Insulin-degrading enzyme OS=Mus musculus O	10.7	284770	285770	292850	253640	270450	266030	18.1194	18.1245	18.1598	17.9524	18.045	18.0212	0.0490394	0.0540967	0.0894041	-0.117975	-0.0253959	-0.0491688	-0.00557664	0.915527	0.293827	0.0015128
P54071;D6RIL6	Isocitrate dehydrogenase [NADP], mitochondrial	Idh2	>sp|P54071|IDHP_MOUSE Isocitrate dehydrogenase [NADP], mitochondrial OS=Mus musculus OX=10090 GN=Idh2 PE=1 SV=3;>tr|D6RIL6|D6RIL6_MOUSE Isocitrate dehydrogenase [NADP], mitochondrial OS=Mus musculus OX=10090 GN=Idh2 PE=1 SV=1	59.1	51892000	52378000	49881000	50677000	49272000	43091000	25.629	25.6425	25.572	25.5948	25.5543	25.3609	0.0701039	0.0835528	0.0130822	0.0359229	-0.00464017	-0.198022	1.18078	5.81959e-06	0.67185	0.000103224
A0A1L1STE6;Q9D6R2;Q9D6R2-2	Isocitrate dehydrogenase [NAD] subunit alpha, mitochondrial	Idh3a	>tr|A0A1L1STE6|A0A1L1STE6_MOUSE Isocitrate dehydrogenase [NAD] subunit, mitochondrial OS=Mus musculus OX=10090 GN=Idh3a PE=1 SV=1;>sp|Q9D6R2|IDH3A_MOUSE Isocitrate dehydrogenase [NAD] subunit alpha, mitochondrial OS=Mus musculus OX=10090 GN=Idh3a PE=1 SV=1	1.4	32598	35310	35605	27361	38855	24333	14.9925	15.1078	15.1198	14.7398	15.2458	14.5706	0.0297709	0.145064	0.157067	-0.222892	0.283088	-0.392098	0.468594	0.00185404	0.663648	3.54096e-05
Q91VA7		Idh3b	>tr|Q91VA7|Q91VA7_MOUSE Isocitrate dehydrogenase [NAD] subunit, mitochondrial OS=Mus musculus OX=10090 GN=Idh3b PE=1 SV=1	50.9	26519000	26816000	27274000	25808000	26245000	23211000	24.6605	24.6766	24.701	24.6213	24.6455	24.4683	0.0316403	0.047708	0.0721402	-0.00756771	0.0166565	-0.160577	-0.0386425	0.711866	-0.0177384	0.86916
Q3TKM5;Q3TGZ3;P70404;Q684I8	Isocitrate dehydrogenase [NAD] subunit gamma 1, mitochondrial	Idh3g	>tr|Q3TKM5|Q3TKM5_MOUSE Isocitrate dehydrogenase [NAD] subunit, mitochondrial OS=Mus musculus OX=10090 GN=Idh3g PE=2 SV=1;>tr|Q3TGZ3|Q3TGZ3_MOUSE Isocitrate dehydrogenase [NAD] subunit, mitochondrial OS=Mus musculus OX=10090 GN=Idh3g PE=1 SV=1;>sp|P70404|I	15.3	2711300	2854300	2714700	2611100	2639300	2495600	21.3706	21.4447	21.3724	21.3162	21.3317	21.251	0.022799	0.0969513	0.0246071	-0.031528	-0.0160304	-0.096799	0.396544	5.18676e-05	0.675931	1.58828e-06
G3XA48;H3BLF8		Idi1	>tr|G3XA48|G3XA48_MOUSE Isopentenyl-diphosphate Delta-isomerase 1 OS=Mus musculus OX=10090 GN=Idi1 PE=1 SV=1;>tr|H3BLF8|H3BLF8_MOUSE Isopentenyl-diphosphate Delta-isomerase 1 (Fragment) OS=Mus musculus OX=10090 GN=Idi1 PE=1 SV=1	66.9	39099000	40578000	36499000	35410000	31793000	35017000	25.2206	25.2742	25.1214	25.0777	24.9222	25.0616	0.107697	0.161263	0.00842229	-0.0352778	-0.190725	-0.0513792	-0.608138	0.0314955	-0.277026	0.215012
P58044	Isopentenyl-diphosphate Delta-isomerase 1	Idi1	>sp|P58044|IDI1_MOUSE Isopentenyl-diphosphate Delta-isomerase 1 OS=Mus musculus OX=10090 GN=Idi1 PE=1 SV=1	23.2	2969700	2914200	3098600	2680800	2802900	2740800	21.5019	21.4747	21.5632	21.3542	21.4185	21.3862	0.0521148	0.0248975	0.113414	-0.0955388	-0.0312821	-0.0636054	-0.461397	0.048846	-0.125612	0.310095
E9PVS5		Immt	>tr|E9PVS5|E9PVS5_MOUSE MICOS complex subunit MIC60 (Fragment) OS=Mus musculus OX=10090 GN=Immt PE=1 SV=1	22.1	7610400	7780100	7980600	7652800	7411000	7398000	22.8595	22.8914	22.9281	22.8676	22.8212	22.8187	-0.00486929	0.0269471	0.0636556	0.00314613	-0.0431733	-0.0457063	#NUM!	#NUM!	#NUM!	#NUM!
Q8CAQ8-3	MICOS complex subunit Mic60	Immt	>sp|Q8CAQ8-3|MIC60_MOUSE Isoform 3 of MICOS complex subunit Mic60 OS=Mus musculus OX=10090 GN=Immt	3.2	255370	274460	252010	232390	276450	273720	17.9622	18.0662	17.9431	17.8262	18.0767	18.0623	-0.0272332	0.0767737	-0.0463412	-0.163274	0.0871963	0.0728786	#NUM!	#NUM!	#NUM!	#NUM!
Q8CAQ8-2;Q3TQL4;Q3TVZ5;Q3U7N2;E9Q800;Q3TEY5;E9QAY6;Q2YDW0	MICOS complex subunit Mic60	Immt	>sp|Q8CAQ8-2|MIC60_MOUSE Isoform 2 of MICOS complex subunit Mic60 OS=Mus musculus OX=10090 GN=Immt;>tr|Q3TQL4|Q3TQL4_MOUSE MICOS complex subunit MIC60 (Fragment) OS=Mus musculus OX=10090 GN=Immt PE=2 SV=1;>tr|Q3TVZ5|Q3TVZ5_MOUSE MICOS complex subunit MIC60	70.9	55836000	56046000	57302000	52716000	51684000	50085000	25.7347	25.7401	25.7721	25.6517	25.6232	25.5779	0.0514073	0.0568231	0.0887972	-0.0315474	-0.0600706	-0.10541	0.245597	0.00102491	0.468656	5.26448e-05
Q8CAQ8;Q8CAQ8-5	MICOS complex subunit Mic60	Immt	>sp|Q8CAQ8|MIC60_MOUSE MICOS complex subunit Mic60 OS=Mus musculus OX=10090 GN=Immt PE=1 SV=1;>sp|Q8CAQ8-5|MIC60_MOUSE Isoform 5 of MICOS complex subunit Mic60 OS=Mus musculus OX=10090 GN=Immt	10	1280400	1400100	1421100	1254100	1370300	1339000	20.2882	20.4171	20.4386	20.2582	20.3861	20.3527	-0.0686442	0.0602911	0.0817693	-0.0985864	0.029253	-0.00408282	-0.134555	0.68492	0.249192	0.473113
A0A1Y7VK19;Q9DCB8	Iron-sulfur cluster assembly 2 homolog, mitochondrial	Isca2	>tr|A0A1Y7VK19|A0A1Y7VK19_MOUSE Iron-sulfur cluster assembly 2 homolog, mitochondrial (Fragment) OS=Mus musculus OX=10090 GN=Isca2 PE=1 SV=1;>sp|Q9DCB8|ISCA2_MOUSE Iron-sulfur cluster assembly 2 homolog, mitochondrial OS=Mus musculus OX=10090 GN=Isca2 PE=1	2.5	39078	46710	43557	40425	37669	44486	15.2541	15.5114	15.4106	15.303	15.2011	15.4411	-0.0994716	0.157903	0.0570763	-0.0505805	-0.152451	0.0875231	0.405482	0.153977	0.68733	0.0518767
Q9D7P6;D3Z0K9;D3Z7W0	Iron-sulfur cluster assembly enzyme ISCU, mitochondrial	Iscu	>sp|Q9D7P6|ISCU_MOUSE Iron-sulfur cluster assembly enzyme ISCU, mitochondrial OS=Mus musculus OX=10090 GN=Iscu PE=1 SV=1;>tr|D3Z0K9|D3Z0K9_MOUSE Iron-sulfur cluster assembly enzyme ISCU, mitochondrial (Fragment) OS=Mus musculus OX=10090 GN=Iscu PE=1 SV=1;>	20	1800500	1830600	1879700	1675200	1688800	1785200	20.78	20.8039	20.8421	20.6759	20.6876	20.7677	0.0204586	0.0443776	0.0825634	-0.0836057	-0.0719405	0.00814669	0.465952	0.161928	0.20693	0.519204
B2RY90;P85094	Isochorismatase domain-containing protein 2A, mitochondrial	Isoc2a	>tr|B2RY90|B2RY90_MOUSE Isoc2a protein OS=Mus musculus OX=10090 GN=Isoc2a PE=2 SV=1;>sp|P85094|ISC2A_MOUSE Isochorismatase domain-containing protein 2A OS=Mus musculus OX=10090 GN=Isoc2a PE=1 SV=1	33.2	2943100	3076400	3006000	3001200	2994000	3044500	21.4889	21.5528	21.5194	21.5171	21.5136	21.5378	-0.032704	0.0312025	-0.0021956	-0.00450115	-0.00796639	0.0161647	2.0884	0.00318032	0.195887	0.650642
Q9JHI5	Isovaleryl-CoA dehydrogenase, mitochondrial	Ivd	>sp|Q9JHI5|IVD_MOUSE Isovaleryl-CoA dehydrogenase, mitochondrial OS=Mus musculus OX=10090 GN=Ivd PE=1 SV=1	47.8	2194800	2231900	2126500	2016900	2040400	2082700	21.0657	21.0898	21.02	20.9437	20.9604	20.99	0.0540413	0.0782242	0.00843263	-0.0679087	-0.0511962	-0.0215932	0.795659	1.7264e-05	0.437715	0.000772787
Q8R2P8	Lysine--tRNA ligase	Kars	>tr|Q8R2P8|Q8R2P8_MOUSE Lysine--tRNA ligase OS=Mus musculus OX=10090 GN=Kars PE=1 SV=1	1.8	54788	54961	64313	53854	57934	59822	15.7416	15.7461	15.9728	15.7168	15.8221	15.8684	-0.0697265	-0.0651782	0.161524	-0.0945329	0.0108239	0.0570897	#NUM!	#NUM!	#NUM!	#NUM!
Q8C292;Q3TIV6;Q99MN1;Q8C1V4;Q8CFK5	Lysine--tRNA ligase	Kars	>tr|Q8C292|Q8C292_MOUSE Lysine--tRNA ligase OS=Mus musculus OX=10090 GN=Kars PE=2 SV=1;>tr|Q3TIV6|Q3TIV6_MOUSE Lysine--tRNA ligase OS=Mus musculus OX=10090 GN=Kars PE=1 SV=1;>sp|Q99MN1|SYK_MOUSE Lysine--tRNA ligase OS=Mus musculus OX=10090 GN=Kars PE=1 SV=	61.8	58297000	51885000	72929000	58063000	60651000	29193000	25.7969	25.6288	26.12	25.7911	25.854	24.7991	0.131921	-0.0361833	0.454992	0.126118	0.189031	-0.865878	-0.299873	0.00225321	-0.0995956	0.182015
Q91YP0	L-2-hydroxyglutarate dehydrogenase, mitochondrial	L2hgdh	>sp|Q91YP0|L2HDH_MOUSE L-2-hydroxyglutarate dehydrogenase, mitochondrial OS=Mus musculus OX=10090 GN=L2hgdh PE=1 SV=1	4.5	183680	187500	182780	193790	186990	177350	17.4868	17.5165	17.4797	17.5641	17.5126	17.4362	-0.0125134	0.0171826	-0.0195998	0.0647861	0.0132531	-0.0631087	0.656578	0.000150626	0.716174	8.5675e-05
B2RWI2;Q9EP89;Q80UJ8	Serine beta-lactamase-like protein LACTB, mitochondrial	Lactb	>tr|B2RWI2|B2RWI2_MOUSE Lactamase, beta OS=Mus musculus OX=10090 GN=Lactb PE=1 SV=1;>sp|Q9EP89|LACTB_MOUSE Serine beta-lactamase-like protein LACTB, mitochondrial OS=Mus musculus OX=10090 GN=Lactb PE=1 SV=1;>tr|Q80UJ8|Q80UJ8_MOUSE Lactb protein OS=Mus musc	31.8	2851500	2944000	3006200	3013200	2960100	2649700	21.4433	21.4893	21.5195	21.5229	21.4972	21.3374	-0.0249808	0.0210758	0.0512391	0.0545946	0.0289441	-0.130873	0.0468733	0.750287	0.320913	0.0374094
Q99KR3	Beta-lactamase-like protein 2	Lactb2	>sp|Q99KR3|LACB2_MOUSE Endoribonuclease LACTB2 OS=Mus musculus OX=10090 GN=Lactb2 PE=1 SV=1	50	9617900	9375200	8839400	9350400	9421600	8735100	23.1973	23.1604	23.0755	23.1566	23.1675	23.0584	0.0613312	0.0244588	-0.0604423	0.0206374	0.0315814	-0.0775665	0.477418	0.0168583	0.416062	0.0167044
Q9CPY7;Q9CPY7-2	Cytosol aminopeptidase	Lap3	>sp|Q9CPY7|AMPL_MOUSE Cytosol aminopeptidase OS=Mus musculus OX=10090 GN=Lap3 PE=1 SV=3;>sp|Q9CPY7-2|AMPL_MOUSE Isoform 2 of Cytosol aminopeptidase OS=Mus musculus OX=10090 GN=Lap3	32	2087500	2160900	1985100	1939600	1935200	2267800	20.9933	21.0432	20.9208	20.8873	20.8841	21.1129	0.0197503	0.0696064	-0.0528142	-0.0862667	-0.0895432	0.139268	0.0886291	0.0414304	-0.286212	0.00431774
Q14DS6;Q14DP3;Q8VDC0;Q3V377;Q3V3U1;A0A1L1SSW1	Probable leucine--tRNA ligase, mitochondrial	Lars2	>tr|Q14DS6|Q14DS6_MOUSE Leucyl-tRNA synthetase, mitochondrial OS=Mus musculus OX=10090 GN=Lars2 PE=2 SV=1;>tr|Q14DP3|Q14DP3_MOUSE Leucyl-tRNA synthetase, mitochondrial OS=Mus musculus OX=10090 GN=Lars2 PE=2 SV=1;>sp|Q8VDC0|SYLM_MOUSE Probable leucine--tRNA	18.9	2068200	2174100	2102500	1762600	1967100	1963800	20.9799	21.052	21.0037	20.7493	20.9076	20.9052	0.0469885	0.119031	0.0707186	-0.183682	-0.0253169	-0.0277392	0.707366	0.000244261	1.1247	1.9564e-05
P16125;D3Z7F0	L-lactate dehydrogenase B chain;L-lactate dehydrogenase	Ldhb	>sp|P16125|LDHB_MOUSE L-lactate dehydrogenase B chain OS=Mus musculus OX=10090 GN=Ldhb PE=1 SV=2;>tr|D3Z7F0|D3Z7F0_MOUSE L-lactate dehydrogenase (Fragment) OS=Mus musculus OX=10090 GN=Ldhb PE=1 SV=1	60.8	22753000	24616000	24871000	21672000	22080000	20455000	24.4396	24.5531	24.568	24.3693	24.3962	24.286	0.0041995	0.117739	0.132607	-0.066025	-0.0391171	-0.149404	0.443887	0.0113735	-1.78089	8.14788e-06
Q9Z2I0	LETM1 and EF-hand domain-containing protein 1, mitochondrial	Letm1	>sp|Q9Z2I0|LETM1_MOUSE Mitochondrial proton/calcium exchanger protein OS=Mus musculus OX=10090 GN=Letm1 PE=1 SV=1	61.6	25587000	25907000	27405000	22859000	23306000	21274000	24.6089	24.6268	24.7079	24.4463	24.4742	24.3426	0.0744532	0.0923841	0.173481	-0.0881956	-0.0602564	-0.191867	0.65894	0.000234227	0.81127	7.6481e-05
Q8CCZ4;Q99M04;A0A0M3HEP3	Lipoyl synthase, mitochondrial	Lias	>tr|Q8CCZ4|Q8CCZ4_MOUSE Lipoyl synthase, mitochondrial OS=Mus musculus OX=10090 GN=Lias PE=2 SV=1;>sp|Q99M04|LIAS_MOUSE Lipoyl synthase, mitochondrial OS=Mus musculus OX=10090 GN=Lias PE=1 SV=1;>tr|A0A0M3HEP3|A0A0M3HEP3_MOUSE Lipoyl synthase, mitochondrial	40.1	9803000	9488500	9676600	9523200	9756700	11022000	23.2248	23.1777	23.2061	23.183	23.218	23.3939	-0.00911958	-0.0561629	-0.0278427	-0.0508965	-0.0159496	0.159971	-0.255067	0.205079	-0.063356	0.712661
Q3UC82;Q80ZH7;K4DI59;P97386;B1AT03;Q3U1F0;P97386-2;Q3TJN5	DNA ligase;DNA ligase 3	Lig3	>tr|Q3UC82|Q3UC82_MOUSE DNA ligase OS=Mus musculus OX=10090 GN=Lig3 PE=1 SV=1;>tr|Q80ZH7|Q80ZH7_MOUSE DNA ligase OS=Mus musculus OX=10090 GN=Lig3 PE=1 SV=1;>tr|K4DI59|K4DI59_MOUSE DNA ligase OS=Mus musculus OX=10090 GN=Lig3 PE=1 SV=1;>sp|P97386|DNLI3_MOUSE	27.9	1866100	2045400	1956800	1895500	1958100	2050700	20.8316	20.964	20.9001	20.8541	20.901	20.9677	-0.0714829	0.0608738	-0.00301285	-0.0489307	-0.00205472	0.0646073	0.378038	0.00150121	-0.239145	0.00690515
Q8CGK3;Q3V2D0	Lon protease homolog, mitochondrial	Lonp1	>sp|Q8CGK3|LONM_MOUSE Lon protease homolog, mitochondrial OS=Mus musculus OX=10090 GN=Lonp1 PE=1 SV=2;>tr|Q3V2D0|Q3V2D0_MOUSE Lon protease homolog, mitochondrial OS=Mus musculus OX=10090 GN=Lonp1 PE=2 SV=1	2.3	108170	111630	116130	109410	107700	112750	16.7229	16.7684	16.8254	16.7394	16.7167	16.7828	-0.0363089	0.00911542	0.0661313	-0.0198648	-0.0425911	0.0235181	0.812121	0.000288142	0.631183	0.000476344
Q6PB66	Leucine-rich PPR motif-containing protein, mitochondrial	Lrpprc	>sp|Q6PB66|LPPRC_MOUSE Leucine-rich PPR motif-containing protein, mitochondrial OS=Mus musculus OX=10090 GN=Lrpprc PE=1 SV=2	23.2	1115300	1012200	958470	895690	956900	1074600	20.089	19.9491	19.8704	19.7726	19.868	20.0354	0.158258	0.0183206	-0.0603686	-0.158102	-0.0627337	0.104626	-0.00391431	0.950146	0.101879	0.173814
P97823;J3QP56;Q4FK51;P97823-2;D3YUG4;D3Z111	Acyl-protein thioesterase 1	Lypla1	>sp|P97823|LYPA1_MOUSE Acyl-protein thioesterase 1 OS=Mus musculus OX=10090 GN=Lypla1 PE=1 SV=1;>tr|J3QP56|J3QP56_MOUSE Acyl-protein thioesterase 1 OS=Mus musculus OX=10090 GN=Lypla1 PE=1 SV=1;>tr|Q4FK51|Q4FK51_MOUSE Lypla1 protein OS=Mus musculus OX=10090	35.6	4564000	4959300	5499700	4510100	5511700	6022100	22.1219	22.2417	22.3909	22.1047	22.3941	22.5218	-0.173986	-0.0541488	0.0950676	-0.191126	0.0982121	0.225981	0.0778353	0.759343	-0.173151	0.135977
E9QLB2;Q3UFF7	Lysophospholipase-like protein 1	Lyplal1	>tr|E9QLB2|E9QLB2_MOUSE Lysophospholipase-like protein 1 OS=Mus musculus OX=10090 GN=Lyplal1 PE=1 SV=1;>sp|Q3UFF7|LYPL1_MOUSE Lysophospholipase-like protein 1 OS=Mus musculus OX=10090 GN=Lyplal1 PE=1 SV=3	27	936490	847080	684500	839810	784410	904530	19.8369	19.6921	19.3847	19.6797	19.5812	19.7868	0.176655	0.0318896	-0.275558	0.0194544	-0.0790007	0.12656	-0.286872	0.366585	#NUM!	#NUM!
Q922B1	O-acetyl-ADP-ribose deacetylase MACROD1	Macrod1	>sp|Q922B1|MACD1_MOUSE O-acetyl-ADP-ribose deacetylase MACROD1 OS=Mus musculus OX=10090 GN=Macrod1 PE=1 SV=2	42.7	9333400	9335800	9984200	9824300	9328100	9478600	23.154	23.1543	23.2512	23.2279	23.1532	23.1762	-0.0321698	-0.0317989	0.0650743	0.0417821	-0.0329893	-0.00989853	1.47726	0.00463106	1.72128	0.000623463
Q64133;Q3TPD9;Q3UJ53	Amine oxidase [flavin-containing] A	Maoa	>sp|Q64133|AOFA_MOUSE Amine oxidase [flavin-containing] A OS=Mus musculus OX=10090 GN=Maoa PE=1 SV=3;>tr|Q3TPD9|Q3TPD9_MOUSE Amine oxidase (Fragment) OS=Mus musculus OX=10090 GN=Maoa PE=2 SV=1;>tr|Q3UJ53|Q3UJ53_MOUSE Amine oxidase OS=Mus musculus OX=10090	2	47191	37558	37992	45964	42049	51195	15.5262	15.1968	15.2134	15.4882	15.3598	15.6437	0.121527	-0.207864	-0.191289	0.08352	-0.0449129	0.239019	2.44901	5.06452e-08	2.06123	3.29491e-07
Q8BW75	Amine oxidase [flavin-containing] B	Maob	>sp|Q8BW75|AOFB_MOUSE Amine oxidase [flavin-containing] B OS=Mus musculus OX=10090 GN=Maob PE=1 SV=4	67.3	8129500	8101700	7050100	6404600	7383300	8379000	22.9547	22.9498	22.7492	22.6107	22.8158	22.9983	0.108302	0.10336	-0.0972208	-0.235756	-0.0305988	0.151914	2.27469	1.22043e-05	1.87649	3.9047e-05
A2RT28;Q499X9	Methionine--tRNA ligase, mitochondrial	Mars2	>tr|A2RT28|A2RT28_MOUSE Methionine-tRNA synthetase 2 (Mitochondrial) OS=Mus musculus OX=10090 GN=Mars2 PE=1 SV=1;>sp|Q499X9|SYMM_MOUSE Methionine--tRNA ligase, mitochondrial OS=Mus musculus OX=10090 GN=Mars2 PE=1 SV=2	20.1	5513700	5512900	5555900	5692300	5056300	5540400	22.3946	22.3944	22.4056	22.4406	22.2697	22.4016	0.010198	0.00998864	0.0211978	0.0561889	-0.114741	0.0171673	-0.781127	0.00551504	-0.388881	0.149552
Q8VCF0;Q3U5B1	Mitochondrial antiviral-signaling protein	Mavs	>sp|Q8VCF0|MAVS_MOUSE Mitochondrial antiviral-signaling protein OS=Mus musculus OX=10090 GN=Mavs PE=1 SV=1;>tr|Q3U5B1|Q3U5B1_MOUSE Uncharacterized protein OS=Mus musculus OX=10090 GN=Mavs PE=2 SV=1	37.2	4601000	4914200	4398600	3965800	3839600	4882500	22.1335	22.2285	22.0686	21.9192	21.8725	22.2192	0.0599247	0.154934	-0.00497833	-0.154411	-0.201067	0.145597	0.193775	0.000491512	0.691291	3.41373e-05
Q8R3F5	Malonyl-CoA-acyl carrier protein transacylase, mitochondrial	Mcat	>sp|Q8R3F5|FABD_MOUSE Malonyl-CoA-acyl carrier protein transacylase, mitochondrial OS=Mus musculus OX=10090 GN=Mcat PE=1 SV=3	12.6	177620	171620	165590	158440	153270	173040	17.4384	17.3889	17.3373	17.2736	17.2257	17.4007	0.0943366	0.0447602	-0.00684192	-0.0705209	-0.118382	0.0566481	-0.256612	0.222225	0.141125	0.514518
Q99MR8;Q3TVD9	Methylcrotonoyl-CoA carboxylase subunit alpha, mitochondrial	Mccc1	>sp|Q99MR8|MCCA_MOUSE Methylcrotonoyl-CoA carboxylase subunit alpha, mitochondrial OS=Mus musculus OX=10090 GN=Mccc1 PE=1 SV=2;>tr|Q3TVD9|Q3TVD9_MOUSE Uncharacterized protein OS=Mus musculus OX=10090 GN=Mccc1 PE=2 SV=1	21	3079600	3043800	3137800	2771300	2730300	2814200	21.5543	21.5374	21.5813	21.4021	21.3806	21.4243	0.0742901	0.0574207	0.101301	-0.07789	-0.0993934	-0.055728	0.72724	0.00101813	0.362872	0.0151198
B2RUK5;Q3ULD5;Q6PD20	Methylcrotonoyl-CoA carboxylase beta chain, mitochondrial	Mccc2	>tr|B2RUK5|B2RUK5_MOUSE Methylcrotonoyl-Coenzyme A carboxylase 2 (Beta) OS=Mus musculus OX=10090 GN=Mccc2 PE=1 SV=1;>sp|Q3ULD5|MCCB_MOUSE Methylcrotonoyl-CoA carboxylase beta chain, mitochondrial OS=Mus musculus OX=10090 GN=Mccc2 PE=1 SV=1;>tr|Q6PD20|Q6PD2	18	798180	884600	865310	817380	875000	843290	19.6064	19.7547	19.7229	19.6406	19.7389	19.6857	-0.0851651	0.063146	0.0313379	-0.0508723	0.0474038	-0.00585036	0.805043	3.80772e-05	0.348899	0.00115861
P97287;P97287-2	Induced myeloid leukemia cell differentiation protein Mcl-1 homolog	Mcl1	>sp|P97287|MCL1_MOUSE Induced myeloid leukemia cell differentiation protein Mcl-1 homolog OS=Mus musculus OX=10090 GN=Mcl1 PE=1 SV=3;>sp|P97287-2|MCL1_MOUSE Isoform 2 of Induced myeloid leukemia cell differentiation protein Mcl-1 homolog OS=Mus musculus OX	26.5	2124000	2261100	2316600	2256400	2310200	2075100	21.0184	21.1086	21.1436	21.1056	21.1396	20.9847	-0.0650561	0.025185	0.0601691	0.022183	0.0561779	-0.098659	-0.144241	0.304816	-0.220853	0.113205
Q3UMR5;Q3UMR5-2	Calcium uniporter protein, mitochondrial	Mcu	>sp|Q3UMR5|MCU_MOUSE Calcium uniporter protein, mitochondrial OS=Mus musculus OX=10090 GN=Mcu PE=1 SV=2;>sp|Q3UMR5-2|MCU_MOUSE Isoform 2 of Calcium uniporter protein, mitochondrial OS=Mus musculus OX=10090 GN=Mcu	20.6	544940	512640	514370	502810	487920	486040	19.0557	18.9676	18.9724	18.9397	18.8963	18.8907	0.102	0.0138489	0.0187093	-0.0140838	-0.0574525	-0.0630221	0.452944	0.0139955	0.93535	0.000102689
P08249	Malate dehydrogenase, mitochondrial	Mdh2	>sp|P08249|MDHM_MOUSE Malate dehydrogenase, mitochondrial OS=Mus musculus OX=10090 GN=Mdh2 PE=1 SV=3	9.8	156230	149430	159520	156810	176320	149280	17.2533	17.1891	17.2834	17.2587	17.4278	17.1877	-0.0133474	-0.0775491	0.0167184	-0.00800131	0.161177	-0.078998	0.636904	1.83258e-06	0.485334	3.03677e-06
Q99KE1;Q3TSD4	NAD-dependent malic enzyme, mitochondrial;Malic enzyme	Me2	>sp|Q99KE1|MAOM_MOUSE NAD-dependent malic enzyme, mitochondrial OS=Mus musculus OX=10090 GN=Me2 PE=1 SV=1;>tr|Q3TSD4|Q3TSD4_MOUSE Malic enzyme OS=Mus musculus OX=10090 GN=Me2 PE=2 SV=1	61.3	5409600	5886200	5756900	5455800	5112800	5513100	22.3671	22.4889	22.4569	22.3794	22.2857	22.3944	-0.0282979	0.0935168	0.0614724	-0.016029	-0.109706	-0.000956023	0.323761	0.000521442	0.842947	1.03303e-06
Q9DCS3	Trans-2-enoyl-CoA reductase, mitochondrial	Mecr	>sp|Q9DCS3|MECR_MOUSE Enoyl-[acyl-carrier-protein] reductase, mitochondrial OS=Mus musculus OX=10090 GN=Mecr PE=1 SV=2	13.7	9473700	9880700	9506500	8879400	8919600	8775600	23.1755	23.2362	23.1805	23.082	23.0885	23.0651	0.0375289	0.0982142	0.0425152	-0.0559369	-0.0494201	-0.0729013	0.410707	0.000860458	0.668202	5.49186e-05
Q9CPW9;Q9CRV0	Methionine aminopeptidase 1D, mitochondrial	Metap1d	>sp|Q9CPW9|MAP12_MOUSE Methionine aminopeptidase 1D, mitochondrial OS=Mus musculus OX=10090 GN=Metap1d PE=2 SV=1;>tr|Q9CRV0|Q9CRV0_MOUSE Uncharacterized protein (Fragment) OS=Mus musculus OX=10090 GN=Metap1d PE=2 SV=1	56.9	14527000	15157000	15676000	14185000	14584000	12861000	23.7922	23.8535	23.9021	23.7579	23.7979	23.6165	0.00556447	0.0668119	0.115385	-0.0288062	0.0112141	-0.17017	0.945767	0.0462775	1.20099	0.0243881
Q9DCL4;A2AGM2	Probable methyltransferase-like protein 15	Mettl15	>sp|Q9DCL4|MET15_MOUSE Probable methyltransferase-like protein 15 OS=Mus musculus OX=10090 GN=Mettl15 PE=1 SV=2;>tr|A2AGM2|A2AGM2_MOUSE Probable methyltransferase-like protein 15 (Fragment) OS=Mus musculus OX=10090 GN=Mettl15 PE=1 SV=1	47.1	11383000	11706000	12575000	11877000	11871000	12418000	23.4404	23.4807	23.5841	23.5017	23.5009	23.5659	-0.0719079	-0.0315405	0.0717697	-0.0106182	-0.0113472	0.0536441	0.50178	0.0315205	0.650432	0.0147061
E9Q7K9;Q3U2U7	Methyltransferase-like protein 17, mitochondrial	Mettl17	>tr|E9Q7K9|E9Q7K9_MOUSE Methyltransferase-like protein 17, mitochondrial OS=Mus musculus OX=10090 GN=Mettl17 PE=1 SV=1;>sp|Q3U2U7|MET17_MOUSE Methyltransferase-like protein 17, mitochondrial OS=Mus musculus OX=10090 GN=Mettl17 PE=2 SV=2	41.2	22727000	22303000	22197000	20473000	20490000	22103000	24.4379	24.4107	24.4039	24.2872	24.2884	24.3977	0.0669249	0.0397554	0.0328823	-0.0837599	-0.0825624	0.0267598	#NUM!	#NUM!	#NUM!	#NUM!
Q6PCP5-2;F7B1A4;F6VAL0	Mitochondrial fission factor	Mff	>sp|Q6PCP5-2|MFF_MOUSE Isoform 2 of Mitochondrial fission factor OS=Mus musculus OX=10090 GN=Mff;>tr|F7B1A4|F7B1A4_MOUSE Mitochondrial fission factor (Fragment) OS=Mus musculus OX=10090 GN=Mff PE=1 SV=1;>tr|F6VAL0|F6VAL0_MOUSE Mitochondrial fission factor	39.4	1292000	1341400	1308000	1275400	1180500	1343700	20.3012	20.3553	20.3189	20.2825	20.171	20.3578	0.0033949	0.0575283	0.0211514	-0.0152614	-0.126813	0.0599999	#NUM!	#NUM!	#NUM!	#NUM!
F7CTF8;E0CYB9;A0A1S6GWF9;A0A1S6GWG0;Q6PCP5-3;Q6PCP5;E0CYI3;Q6PCP5-4;F7BC60	Mitochondrial fission factor	Mff	>tr|F7CTF8|F7CTF8_MOUSE Mitochondrial fission factor (Fragment) OS=Mus musculus OX=10090 GN=Mff PE=1 SV=1;>tr|E0CYB9|E0CYB9_MOUSE Mitochondrial fission factor OS=Mus musculus OX=10090 GN=Mff PE=1 SV=1;>tr|A0A1S6GWF9|A0A1S6GWF9_MOUSE Uncharacterized protein	49.1	40278000	39729000	41621000	38232000	40776000	36709000	25.2635	25.2437	25.3108	25.1883	25.2812	25.1296	0.0273036	0.007504	0.0746231	-0.0479078	0.0450318	-0.106555	0.0491062	0.714105	0.1444	0.437259
Q811U4;Q571M0	Mitofusin-1	Mfn1	>sp|Q811U4|MFN1_MOUSE Mitofusin-1 OS=Mus musculus OX=10090 GN=Mfn1 PE=1 SV=3;>tr|Q571M0|Q571M0_MOUSE MKIAA4032 protein (Fragment) OS=Mus musculus OX=10090 GN=Mfn1 PE=2 SV=1	46.8	12972000	14275000	15143000	11859000	12547000	15201000	23.6289	23.767	23.8521	23.4995	23.5808	23.8577	-0.0687714	0.0693184	0.154479	-0.19819	-0.11683	0.159994	-0.047933	0.493007	0.228881	0.0285978
Q3UGM1;Q3TEX7;Q80U63;Q80U63-2	Mitofusin-2	Mfn2	>tr|Q3UGM1|Q3UGM1_MOUSE Uncharacterized protein OS=Mus musculus OX=10090 GN=Mfn2 PE=2 SV=1;>tr|Q3TEX7|Q3TEX7_MOUSE Uncharacterized protein OS=Mus musculus OX=10090 GN=Mfn2 PE=2 SV=1;>sp|Q80U63|MFN2_MOUSE Mitofusin-2 OS=Mus musculus OX=10090 GN=Mfn2 PE=1 SV	35.2	21440000	20111000	21928000	15716000	20269000	16804000	24.3538	24.2615	24.3863	23.9057	24.2728	24.0023	0.156742	0.0644219	0.189211	-0.291329	0.075712	-0.194758	-0.477279	0.139803	0.268929	0.310292
D3YU60;Q53ZD4;E9QJW0;Q91VS7	Microsomal glutathione S-transferase 1	Mgst1	>tr|D3YU60|D3YU60_MOUSE Microsomal glutathione S-transferase 1 OS=Mus musculus OX=10090 GN=Mgst1 PE=1 SV=1;>tr|Q53ZD4|Q53ZD4_MOUSE Microsomal glutathione S-transferase 1 OS=Mus musculus OX=10090 GN=Mgst1 PE=1 SV=1;>tr|E9QJW0|E9QJW0_MOUSE Microsomal glutath	44.3	11425000	11468000	11834000	11579000	11463000	11626000	23.4457	23.4511	23.4964	23.465	23.4505	23.4709	-0.0175718	-0.0121522	0.0331718	0.00174468	-0.0127813	0.00758883	#NUM!	#NUM!	#NUM!	#NUM!
Q9CPU4	Microsomal glutathione S-transferase 3	Mgst3	>sp|Q9CPU4|MGST3_MOUSE Microsomal glutathione S-transferase 3 OS=Mus musculus OX=10090 GN=Mgst3 PE=1 SV=1	29.8	1471200	1564600	1560500	1440700	1435800	1456000	20.4886	20.5774	20.5736	20.4583	20.4534	20.4736	-0.0155784	0.0732221	0.0694366	-0.0458018	-0.050717	-0.0305614	1.26491	0.0013433	1.81883	8.10907e-05
Q8VCX5;Q8VCX5-3;Q8VCX5-2	Calcium uptake protein 1, mitochondrial	Micu1	>sp|Q8VCX5|MICU1_MOUSE Calcium uptake protein 1, mitochondrial OS=Mus musculus OX=10090 GN=Micu1 PE=1 SV=1;>sp|Q8VCX5-3|MICU1_MOUSE Isoform 3 of Calcium uptake protein 1, mitochondrial OS=Mus musculus OX=10090 GN=Micu1;>sp|Q8VCX5-2|MICU1_MOUSE Isoform 2 of	2.4	1248100	1221600	1279500	1216600	1354200	1173000	20.2513	20.2203	20.2871	20.2144	20.369	20.1618	0.000636131	-0.0303254	0.0364827	-0.0362425	0.118343	-0.0888944	0.266662	0.109134	0.845071	0.000460375
Q8CD10	Calcium uptake protein 2, mitochondrial	Micu2	>sp|Q8CD10|MICU2_MOUSE Calcium uptake protein 2, mitochondrial OS=Mus musculus OX=10090 GN=Micu2 PE=1 SV=2	26.6	665150	696870	728820	659330	690410	735090	19.3433	19.4105	19.4752	19.3306	19.3971	19.4876	-0.0640714	0.00313841	0.0678114	-0.0767504	-0.0102978	0.0801698	0.619278	0.0151324	0.905253	0.00163262
B2RPW2;Q8BGV8	Mitochondrial dynamics protein MID51	Mief1	>tr|B2RPW2|B2RPW2_MOUSE Smith-Magenis syndrome chromosome region, candidate 7-like (Human) OS=Mus musculus OX=10090 GN=Mief1 PE=1 SV=1;>sp|Q8BGV8|MID51_MOUSE Mitochondrial dynamics protein MID51 OS=Mus musculus OX=10090 GN=Mief1 PE=1 SV=1	2.8	127110	128270	144820	98354	134350	132450	16.9557	16.9688	17.1439	16.5857	17.0356	17.0151	0.0049072	0.0180135	0.193091	-0.365115	0.084826	0.0642775	0.424696	0.0767574	0.304073	0.372715
A6H611;Q8BLL4;A0A286YDC5	Mitochondrial intermediate peptidase	Mipep	>sp|A6H611|MIPEP_MOUSE Mitochondrial intermediate peptidase OS=Mus musculus OX=10090 GN=Mipep PE=1 SV=1;>tr|Q8BLL4|Q8BLL4_MOUSE Uncharacterized protein OS=Mus musculus OX=10090 GN=Mipep PE=2 SV=1;>tr|A0A286YDC5|A0A286YDC5_MOUSE Mitochondrial intermediate p	8.2	2007300	2000300	2249400	2130400	2095600	1867500	20.9368	20.9318	21.1011	21.0227	20.9989	20.8327	-0.0338452	-0.0388851	0.130439	0.0520229	0.0282619	-0.137993	-0.185604	0.309959	-0.758682	0.0266516
Q8C7H1	Methylmalonic aciduria type A homolog, mitochondrial	Mmaa	>sp|Q8C7H1|MMAA_MOUSE Methylmalonic aciduria type A homolog, mitochondrial OS=Mus musculus OX=10090 GN=Mmaa PE=1 SV=1	63.1	187700000	178750000	187310000	176120000	162870000	171680000	27.4839	27.4134	27.4809	27.392	27.2791	27.3551	0.0831284	0.012643	0.0801277	-0.00874149	-0.121579	-0.0455783	0.868487	0.0237037	1.28274	0.0242379
Q9D273;Q9D273-2;D3Z1G7;Q3UQM9	Cob(I)yrinic acid a,c-diamide adenosyltransferase, mitochondrial	Mmab	>sp|Q9D273|MMAB_MOUSE Cob(I)yrinic acid a,c-diamide adenosyltransferase, mitochondrial OS=Mus musculus OX=10090 GN=Mmab PE=1 SV=1;>sp|Q9D273-2|MMAB_MOUSE Isoform 2 of Cob(I)yrinic acid a,c-diamide adenosyltransferase, mitochondrial OS=Mus musculus OX=10090	71.8	16395000	16707000	12283000	14907000	12074000	9887000	23.9668	23.9939	23.5502	23.8295	23.5254	23.2371	0.282944	0.310141	-0.133649	0.145678	-0.158408	-0.446707	1.1378	0.0473273	1.58546	0.010031
Q9D023	Mitochondrial pyruvate carrier 2	Mpc2	>sp|Q9D023|MPC2_MOUSE Mitochondrial pyruvate carrier 2 OS=Mus musculus OX=10090 GN=Mpc2 PE=1 SV=1	39.3	25080000	24204000	24951000	24182000	24411000	23653000	24.58	24.5287	24.5726	24.5274	24.541	24.4955	0.0391426	-0.0121493	0.0317029	-0.0134612	0.000136627	-0.0453716	0.494735	0.0171403	0.821757	0.00175974
Q99J99	3-mercaptopyruvate sulfurtransferase	Mpst	>sp|Q99J99|THTM_MOUSE 3-mercaptopyruvate sulfurtransferase OS=Mus musculus OX=10090 GN=Mpst PE=1 SV=4	58.6	30792000	31638000	32659000	28511000	28036000	27099000	24.8761	24.9152	24.961	24.765	24.7408	24.6917	0.0511	0.0902028	0.136025	-0.0599369	-0.084175	-0.133216	0.752994	0.000104408	0.978413	8.933e-08
D3YWI4;E9Q1I6;F8WHT5;G3UVW1;P19258	Protein Mpv17	Mpv17	>tr|D3YWI4|D3YWI4_MOUSE Protein Mpv17 OS=Mus musculus OX=10090 GN=Mpv17 PE=1 SV=1;>tr|E9Q1I6|E9Q1I6_MOUSE Protein Mpv17 OS=Mus musculus OX=10090 GN=Mpv17 PE=1 SV=1;>tr|F8WHT5|F8WHT5_MOUSE Protein Mpv17 OS=Mus musculus OX=10090 GN=Mpv17 PE=1 SV=1;>tr|G3UVW1	27.1	2703000	2835900	2902800	2730400	2774400	2697200	21.3661	21.4354	21.469	21.3807	21.4037	21.363	-0.0368658	0.0323793	0.0660178	-0.022315	0.000748475	-0.0399648	1.09423	0.0285915	1.17602	0.0152077
Q99N96;Q9D3F3;Q9CUL8	39S ribosomal protein L1, mitochondrial	Mrpl1	>sp|Q99N96|RM01_MOUSE 39S ribosomal protein L1, mitochondrial OS=Mus musculus OX=10090 GN=Mrpl1 PE=1 SV=2;>tr|Q9D3F3|Q9D3F3_MOUSE 39S ribosomal protein L1, mitochondrial OS=Mus musculus OX=10090 GN=Mrpl1 PE=1 SV=1;>tr|Q9CUL8|Q9CUL8_MOUSE Uncharacterized pr	48.3	4932300	5190200	5099500	4439300	4490900	4672200	22.2338	22.3074	22.2819	22.0819	22.0986	22.1557	0.0406197	0.114149	0.0887149	-0.111309	-0.0946363	-0.0375389	0.00901546	0.910983	-0.013081	0.867294
Q3TBW2	39S ribosomal protein L10, mitochondrial	Mrpl10	>sp|Q3TBW2|RM10_MOUSE 39S ribosomal protein L10, mitochondrial OS=Mus musculus OX=10090 GN=Mrpl10 PE=1 SV=2	14.6	382920	379610	391150	369210	384950	370180	18.5467	18.5342	18.5774	18.4941	18.5543	18.4979	0.0126059	8.08929e-05	0.0432849	-0.0399955	0.020234	-0.0362102	0.569837	0.142992	-0.49384	0.15888
Q9CQF0	39S ribosomal protein L11, mitochondrial	Mrpl11	>sp|Q9CQF0|RM11_MOUSE 39S ribosomal protein L11, mitochondrial OS=Mus musculus OX=10090 GN=Mrpl11 PE=1 SV=1	17.3	1575800	1573100	1652900	1521000	1498600	1562800	20.5877	20.5852	20.6566	20.5366	20.5152	20.5757	0.0115073	0.00903323	0.0804223	-0.039557	-0.0609618	-0.000443996	-0.236623	0.214027	-0.657228	0.00186164
Q9DB15	39S ribosomal protein L12, mitochondrial	Mrpl12	>sp|Q9DB15|RM12_MOUSE 39S ribosomal protein L12, mitochondrial OS=Mus musculus OX=10090 GN=Mrpl12 PE=1 SV=2	16.8	1990600	2004900	1812900	1731800	1642600	2024400	20.9248	20.9351	20.7899	20.7238	20.6475	20.9491	0.0964065	0.106733	-0.0384975	-0.104524	-0.180816	0.120698	0.789233	0.0190385	0.304627	0.347438
Q7TMH5;Q9D1P0;F7CXG9	39S ribosomal protein L13, mitochondrial	Mrpl13	>tr|Q7TMH5|Q7TMH5_MOUSE Mrpl13 protein (Fragment) OS=Mus musculus OX=10090 GN=Mrpl13 PE=2 SV=1;>sp|Q9D1P0|RM13_MOUSE 39S ribosomal protein L13, mitochondrial OS=Mus musculus OX=10090 GN=Mrpl13 PE=1 SV=1;>tr|F7CXG9|F7CXG9_MOUSE 39S ribosomal protein L13, mi	66.4	36088000	38915000	40485000	35731000	34584000	28518000	25.105	25.2138	25.2709	25.0907	25.0436	24.7654	0.0234547	0.132262	0.189323	0.00911181	-0.0379597	-0.316192	0.242969	0.0252559	0.179763	0.0588138
Q9D1I6	39S ribosomal protein L14, mitochondrial	Mrpl14	>sp|Q9D1I6|RM14_MOUSE 39S ribosomal protein L14, mitochondrial OS=Mus musculus OX=10090 GN=Mrpl14 PE=1 SV=1	41.9	11648000	12260000	13226000	12074000	11960000	11049000	23.4736	23.5475	23.6569	23.5254	23.5117	23.3974	-0.0451602	0.0287165	0.138134	0.00666122	-0.0070251	-0.121327	-0.0410189	0.807621	0.0292097	0.853906
Q9CPR5;Q9CPR5-2;A0A0A6YVP4	39S ribosomal protein L15, mitochondrial	Mrpl15	>sp|Q9CPR5|RM15_MOUSE 39S ribosomal protein L15, mitochondrial OS=Mus musculus OX=10090 GN=Mrpl15 PE=1 SV=1;>sp|Q9CPR5-2|RM15_MOUSE Isoform 2 of 39S ribosomal protein L15, mitochondrial OS=Mus musculus OX=10090 GN=Mrpl15;>tr|A0A0A6YVP4|A0A0A6YVP4_MOUSE 39S	10.6	291710	304220	298500	286970	304580	310690	18.1542	18.2148	18.1874	18.1305	18.2165	18.2451	-0.0372281	0.023352	-0.00403202	-0.060863	0.0250583	0.0537129	0.138298	0.0556981	-0.0284545	0.651561
Q99N93;Q9CSU4	39S ribosomal protein L16, mitochondrial	Mrpl16	>sp|Q99N93|RM16_MOUSE 39S ribosomal protein L16, mitochondrial OS=Mus musculus OX=10090 GN=Mrpl16 PE=1 SV=1;>tr|Q9CSU4|Q9CSU4_MOUSE Uncharacterized protein (Fragment) OS=Mus musculus OX=10090 GN=Mrpl16 PE=2 SV=1	2.1	84385	87044	89282	86803	90058	95798	16.3647	16.4095	16.4461	16.4055	16.4586	16.5477	-0.0739627	-0.0292044	0.00742007	-0.0332044	0.0199052	0.109046	-0.0461675	0.743636	-0.421561	0.0230854
Q9CQL5	39S ribosomal protein L18, mitochondrial	Mrpl18	>sp|Q9CQL5|RM18_MOUSE 39S ribosomal protein L18, mitochondrial OS=Mus musculus OX=10090 GN=Mrpl18 PE=1 SV=1	6.6	120430	120340	120820	119180	126390	124300	16.8778	16.8768	16.8825	16.8628	16.9475	16.9235	-0.0173087	-0.0183873	-0.0126442	-0.0323614	0.0523788	0.0283228	#NUM!	#NUM!	#NUM!	#NUM!
Q6P8U3;Q3URF5;Q9D338	39S ribosomal protein L19, mitochondrial	Mrpl19	>tr|Q6P8U3|Q6P8U3_MOUSE Mitochondrial ribosomal protein L19 OS=Mus musculus OX=10090 GN=Mrpl19 PE=2 SV=1;>tr|Q3URF5|Q3URF5_MOUSE Uncharacterized protein OS=Mus musculus OX=10090 GN=Mrpl19 PE=2 SV=1;>sp|Q9D338|RM19_MOUSE 39S ribosomal protein L19, mitochond	16.2	2568400	2416000	2424300	2564500	2402800	2429200	21.2924	21.2042	21.2091	21.2902	21.1963	21.212	0.0583809	-0.0298685	-0.0249208	0.0561886	-0.0377724	-0.0220077	-0.0940436	0.222285	-0.0682882	0.292898
B1B1D8;Q9D773;B1B1D7	39S ribosomal protein L2, mitochondrial	Mrpl2	>tr|B1B1D8|B1B1D8_MOUSE 39S ribosomal protein L2, mitochondrial OS=Mus musculus OX=10090 GN=Mrpl2 PE=1 SV=1;>sp|Q9D773|RM02_MOUSE 39S ribosomal protein L2, mitochondrial OS=Mus musculus OX=10090 GN=Mrpl2 PE=1 SV=1;>tr|B1B1D7|B1B1D7_MOUSE 39S ribosomal prot	6	102490	92758	99020	104720	108210	108150	16.6451	16.5012	16.5954	16.6762	16.7235	16.7227	0.00111263	-0.142827	-0.0485787	0.0321665	0.0794633	0.0786631	0.306975	0.0254347	0.207652	0.0363106
V9GXI7;Q9CQL4;V9GX65;Q91YJ4	39S ribosomal protein L20, mitochondrial	Mrpl20	>tr|V9GXI7|V9GXI7_MOUSE 39S ribosomal protein L20, mitochondrial OS=Mus musculus OX=10090 GN=Mrpl20 PE=1 SV=1;>sp|Q9CQL4|RM20_MOUSE 39S ribosomal protein L20, mitochondrial OS=Mus musculus OX=10090 GN=Mrpl20 PE=1 SV=1;>tr|V9GX65|V9GX65_MOUSE 39S ribosomal	27.6	2263200	2253400	2275800	2119800	2242000	2159900	21.1099	21.1037	21.1179	21.0155	21.0964	21.0425	0.028944	0.0226834	0.0369537	-0.0654919	0.0153662	-0.0384555	-0.403084	0.179631	-0.173041	0.139807
Q9D1N9;Q9D1N9-2	39S ribosomal protein L21, mitochondrial	Mrpl21	>sp|Q9D1N9|RM21_MOUSE 39S ribosomal protein L21, mitochondrial OS=Mus musculus OX=10090 GN=Mrpl21 PE=1 SV=1;>sp|Q9D1N9-2|RM21_MOUSE Isoform 2 of 39S ribosomal protein L21, mitochondrial OS=Mus musculus OX=10090 GN=Mrpl21	31.1	1106400	1154800	961110	982910	1033500	1211800	20.0774	20.1392	19.8743	19.9067	19.9791	20.2087	0.0465213	0.108291	-0.156578	-0.124221	-0.0518134	0.1778	-0.0916593	0.812814	-0.689937	0.075358
Q8BU88	39S ribosomal protein L22, mitochondrial	Mrpl22	>sp|Q8BU88|RM22_MOUSE 39S ribosomal protein L22, mitochondrial OS=Mus musculus OX=10090 GN=Mrpl22 PE=1 SV=1	13.9	495410	536970	572130	449250	522320	419290	18.9183	19.0345	19.126	18.7772	18.9946	18.6776	-0.0030784	0.11314	0.204642	-0.144183	0.0732326	-0.243753	-0.233247	0.203588	-0.540474	0.0291386
O35972;A0A1B0GSZ9;A0A1B0GQZ1	39S ribosomal protein L23, mitochondrial	Mrpl23	>sp|O35972|RM23_MOUSE 39S ribosomal protein L23, mitochondrial OS=Mus musculus OX=10090 GN=Mrpl23 PE=1 SV=1;>tr|A0A1B0GSZ9|A0A1B0GSZ9_MOUSE 39S ribosomal protein L23, mitochondrial OS=Mus musculus OX=10090 GN=Mrpl23 PE=1 SV=1;>tr|A0A1B0GQZ1|A0A1B0GQZ1_MOUS	1.3	680130	761700	691050	712770	727660	788180	19.3755	19.5389	19.3984	19.4431	19.4729	19.5882	-0.0940311	0.0693813	-0.0710515	-0.026405	0.00342288	0.118684	-0.255347	0.0478211	-0.593234	0.00350012
Q9CQ06	39S ribosomal protein L24, mitochondrial	Mrpl24	>sp|Q9CQ06|RM24_MOUSE 39S ribosomal protein L24, mitochondrial OS=Mus musculus OX=10090 GN=Mrpl24 PE=1 SV=1	51.1	42045000	41859000	41899000	42500000	40318000	39202000	25.3254	25.319	25.3204	25.341	25.2649	25.2244	0.0262339	0.0198375	0.0212155	0.0417625	-0.0342763	-0.0747731	0.246738	0.0087113	0.223836	0.185585
Q99N92	39S ribosomal protein L27, mitochondrial	Mrpl27	>sp|Q99N92|RM27_MOUSE 39S ribosomal protein L27, mitochondrial OS=Mus musculus OX=10090 GN=Mrpl27 PE=1 SV=1	33.5	5389300	5556100	5392500	5660800	5478500	5387100	22.3617	22.4056	22.3625	22.4326	22.3853	22.3611	-0.0231388	0.0208358	-0.0222825	0.0477692	0.000544195	-0.0237279	0.270434	0.381329	-0.00159711	0.995395
Q9D1B9	39S ribosomal protein L28, mitochondrial	Mrpl28	>sp|Q9D1B9|RM28_MOUSE 39S ribosomal protein L28, mitochondrial OS=Mus musculus OX=10090 GN=Mrpl28 PE=1 SV=3	47.5	38196000	38262000	40307000	35235000	35579000	28174000	25.1869	25.1894	25.2645	25.0705	25.0845	24.7479	0.0962943	0.098785	0.173903	-0.0201181	-0.00610134	-0.342763	0.186285	0.596386	0.122896	0.751503
Q91XB2;D3Z456;Q99N95;Q05DC5;F6W7C7	39S ribosomal protein L3, mitochondrial	Mrpl3	>tr|Q91XB2|Q91XB2_MOUSE Mitochondrial ribosomal protein L3 OS=Mus musculus OX=10090 GN=Mrpl3 PE=2 SV=1;>tr|D3Z456|D3Z456_MOUSE 39S ribosomal protein L3, mitochondrial OS=Mus musculus OX=10090 GN=Mrpl3 PE=1 SV=1;>sp|Q99N95|RM03_MOUSE 39S ribosomal protein L	24.1	11016000	11243000	11102000	10548000	11062000	11177000	23.3931	23.4225	23.4043	23.3305	23.3991	23.414	-0.000826509	0.0286001	0.0103926	-0.0634575	0.00518527	0.020106	-0.0457694	0.168856	-0.0553373	0.287866
Q9D7N6	39S ribosomal protein L30, mitochondrial	Mrpl30	>sp|Q9D7N6|RM30_MOUSE 39S ribosomal protein L30, mitochondrial OS=Mus musculus OX=10090 GN=Mrpl30 PE=1 SV=1	17.1	1077000	1364000	1108500	867390	943630	952670	20.0386	20.3794	20.0802	19.7263	19.8479	19.8616	0.0495907	0.390416	0.0911813	-0.262675	-0.141134	-0.127379	-0.280554	0.321346	-0.559459	0.0977393
Q9DCI9	39S ribosomal protein L32, mitochondrial	Mrpl32	>sp|Q9DCI9|RM32_MOUSE 39S ribosomal protein L32, mitochondrial OS=Mus musculus OX=10090 GN=Mrpl32 PE=1 SV=1	40.4	3116000	3079800	2988300	3017700	2903600	3142500	21.5713	21.5544	21.5109	21.525	21.4694	21.5835	0.0355183	0.0186597	-0.024852	-0.0107276	-0.0663342	0.0477358	-0.228422	0.265332	-0.27494	0.223944
Q8C9M6;Q9CQP0;Q8R0E2	39S ribosomal protein L33, mitochondrial	Mrpl33	>tr|Q8C9M6|Q8C9M6_MOUSE Uncharacterized protein OS=Mus musculus OX=10090 PE=2 SV=1;>sp|Q9CQP0|RM33_MOUSE 39S ribosomal protein L33, mitochondrial OS=Mus musculus OX=10090 GN=Mrpl33 PE=1 SV=1;>tr|Q8R0E2|Q8R0E2_MOUSE 39S ribosomal protein L33, mitochondrial	4.8	815420	816100	860350	693470	829110	545750	19.6372	19.6384	19.7146	19.4035	19.6612	19.0579	0.118402	0.119604	0.195782	-0.115308	0.142422	-0.460901	#NUM!	#NUM!	#NUM!	#NUM!
Q921S7	39S ribosomal protein L37, mitochondrial	Mrpl37	>sp|Q921S7|RM37_MOUSE 39S ribosomal protein L37, mitochondrial OS=Mus musculus OX=10090 GN=Mrpl37 PE=1 SV=1	18.9	1054000	1092900	1201300	1109300	1079900	1039700	20.0074	20.0597	20.1962	20.0812	20.0425	19.9877	-0.0550164	-0.00272983	0.133705	0.0187584	-0.0199935	-0.0747239	0.210612	0.00372895	0.156733	0.01632
Q8K2M0;Q8K2M0-2	39S ribosomal protein L38, mitochondrial	Mrpl38	>sp|Q8K2M0|RM38_MOUSE 39S ribosomal protein L38, mitochondrial OS=Mus musculus OX=10090 GN=Mrpl38 PE=1 SV=2;>sp|Q8K2M0-2|RM38_MOUSE Isoform 2 of 39S ribosomal protein L38, mitochondrial OS=Mus musculus OX=10090 GN=Mrpl38	24.1	1151800	1276300	1113000	975520	971610	1028400	20.1355	20.2835	20.086	19.8958	19.89	19.972	0.091656	0.239733	0.0422194	-0.147991	-0.153785	-0.0718327	-0.215618	0.10075	-0.0962138	0.238897
Q8CCX9;Q9JKF7	39S ribosomal protein L39, mitochondrial	Mrpl39	>tr|Q8CCX9|Q8CCX9_MOUSE Uncharacterized protein OS=Mus musculus OX=10090 GN=Mrpl39 PE=2 SV=1;>sp|Q9JKF7|RM39_MOUSE 39S ribosomal protein L39, mitochondrial OS=Mus musculus OX=10090 GN=Mrpl39 PE=1 SV=4	38.2	4795900	4921700	4969700	5083300	4855600	4740400	22.1934	22.2307	22.2447	22.2773	22.2112	22.1766	-0.0289552	0.00839992	0.022402	0.0550086	-0.0111072	-0.045748	0.0497068	0.28968	-0.0118145	0.822804
Q9DCU6;A0A1L1SSY9;A0A1L1SRY8;A0A1L1SU24;A0A1L1STN5	39S ribosomal protein L4, mitochondrial	Mrpl4	>sp|Q9DCU6|RM04_MOUSE 39S ribosomal protein L4, mitochondrial OS=Mus musculus OX=10090 GN=Mrpl4 PE=1 SV=1;>tr|A0A1L1SSY9|A0A1L1SSY9_MOUSE 39S ribosomal protein L4, mitochondrial (Fragment) OS=Mus musculus OX=10090 GN=Mrpl4 PE=1 SV=1;>tr|A0A1L1SRY8|A0A1L1SR	10.4	2163100	2250500	2303800	1994000	2085500	1815900	21.0447	21.1018	21.1356	20.9272	20.992	20.7923	0.0457495	0.102895	0.136665	-0.0716854	-0.0069575	-0.206666	-0.482186	0.0280967	-0.593537	0.0186603
Q3UKS6;Q9Z2Q5;D3Z7C0	39S ribosomal protein L40, mitochondrial	Mrpl40	>tr|Q3UKS6|Q3UKS6_MOUSE Mitochondrial ribosomal protein L40 OS=Mus musculus OX=10090 GN=Mrpl40 PE=1 SV=1;>sp|Q9Z2Q5|RM40_MOUSE 39S ribosomal protein L40, mitochondrial OS=Mus musculus OX=10090 GN=Mrpl40 PE=1 SV=2;>tr|D3Z7C0|D3Z7C0_MOUSE 39S ribosomal prote	17.3	853550	863390	904500	795560	833670	888800	19.7031	19.7197	19.7868	19.6016	19.6691	19.7615	-0.00384342	0.0126933	0.0798014	-0.105348	-0.0378427	0.0545397	0.0841122	0.643233	-0.367301	0.0695638
Q9CQN7	39S ribosomal protein L41, mitochondrial	Mrpl41	>sp|Q9CQN7|RM41_MOUSE 39S ribosomal protein L41, mitochondrial OS=Mus musculus OX=10090 GN=Mrpl41 PE=1 SV=1	10.4	21769	22946	20221	21371	22052	17526	14.41	14.486	14.3036	14.3834	14.4286	14.0972	0.0585363	0.134504	-0.0478845	0.0319156	0.0771707	-0.254242	-0.180869	0.0801212	0.0797969	0.34052
Q9CPV3	39S ribosomal protein L42, mitochondrial	Mrpl42	>sp|Q9CPV3|RM42_MOUSE 39S ribosomal protein L42, mitochondrial OS=Mus musculus OX=10090 GN=Mrpl42 PE=1 SV=1	34.3	782560	810290	812260	707160	773540	741190	19.5778	19.6281	19.6316	19.4317	19.5611	19.4995	0.0228785	0.0731155	0.0766187	-0.123286	0.00615301	-0.0554795	-0.270167	0.316895	-0.269379	0.467574
Q810B1;Q6P060;Q5RL20;Q99N89	39S ribosomal protein L43, mitochondrial	Mrpl43	>tr|Q810B1|Q810B1_MOUSE Mitochondrial ribosomal protein L43 (Fragment) OS=Mus musculus OX=10090 GN=Mrpl43 PE=2 SV=1;>tr|Q6P060|Q6P060_MOUSE Mrpl43 protein (Fragment) OS=Mus musculus OX=10090 GN=Mrpl43 PE=2 SV=1;>tr|Q5RL20|Q5RL20_MOUSE 39S ribosomal protein	15.4	1669600	1423300	1252400	1660600	1606800	1292800	20.6711	20.4408	20.2563	20.6633	20.6158	20.3021	0.179531	-0.0507322	-0.235277	0.171733	0.124218	-0.189473	-0.0240632	0.933772	-0.453523	0.0875991
Q3U9C4;Q3UKG1;Q9CY73;Q9CY73-2	39S ribosomal protein L44, mitochondrial	Mrpl44	>tr|Q3U9C4|Q3U9C4_MOUSE Uncharacterized protein (Fragment) OS=Mus musculus OX=10090 GN=Mrpl44 PE=2 SV=1;>tr|Q3UKG1|Q3UKG1_MOUSE Uncharacterized protein (Fragment) OS=Mus musculus OX=10090 GN=Mrpl44 PE=2 SV=1;>sp|Q9CY73|RM44_MOUSE 39S ribosomal protein L44,	0.5	1328800	1216300	1090500	1206300	1251700	997020	20.3417	20.2141	20.0566	20.2022	20.2555	19.9273	0.175493	0.0478683	-0.109641	0.0359579	0.089258	-0.238936	0.217335	0.24098	0.327179	0.142914
Q9D0Q7;Q9CSZ8	39S ribosomal protein L45, mitochondrial	Mrpl45	>sp|Q9D0Q7|RM45_MOUSE 39S ribosomal protein L45, mitochondrial OS=Mus musculus OX=10090 GN=Mrpl45 PE=1 SV=1;>tr|Q9CSZ8|Q9CSZ8_MOUSE Uncharacterized protein (Fragment) OS=Mus musculus OX=10090 GN=Mrpl45 PE=2 SV=1	35.6	4925500	5237800	5142900	5562600	4966500	4905000	22.2318	22.3205	22.2942	22.4073	22.2438	22.2258	-0.0554057	0.0332851	0.00690622	0.120083	-0.0434464	-0.0614227	0.0603665	0.10665	-0.0487866	0.498124
Q9EQI8;Q9D9V9	39S ribosomal protein L46, mitochondrial	Mrpl46	>sp|Q9EQI8|RM46_MOUSE 39S ribosomal protein L46, mitochondrial OS=Mus musculus OX=10090 GN=Mrpl46 PE=1 SV=1;>tr|Q9D9V9|Q9D9V9_MOUSE Uncharacterized protein OS=Mus musculus OX=10090 GN=Mrpl46 PE=2 SV=1	63.1	63328000	61790000	59051000	60089000	62542000	66594000	25.9163	25.8809	25.8155	25.8406	25.8983	25.9889	0.0262607	-0.00920943	-0.0746213	-0.0494819	0.00824255	0.0988094	0.146845	0.470567	-0.263792	0.125772
Q8K2Y7	39S ribosomal protein L47, mitochondrial	Mrpl47	>sp|Q8K2Y7|RM47_MOUSE 39S ribosomal protein L47, mitochondrial OS=Mus musculus OX=10090 GN=Mrpl47 PE=1 SV=2	9.6	596120	569460	643820	486110	644800	413580	19.1852	19.1192	19.2963	18.8909	19.2985	18.6578	0.110577	0.0445686	0.221631	-0.183743	0.223826	-0.41686	-0.210026	0.450535	-0.0382972	0.840746
A0A140LHT6;E9QPQ8;A0A140LI38;A0A140LHD4;A2VCS1;Q8JZS9	39S ribosomal protein L48, mitochondrial	Mrpl48	>tr|A0A140LHT6|A0A140LHT6_MOUSE 39S ribosomal protein L48, mitochondrial OS=Mus musculus OX=10090 GN=Mrpl48 PE=1 SV=1;>tr|E9QPQ8|E9QPQ8_MOUSE 39S ribosomal protein L48, mitochondrial OS=Mus musculus OX=10090 GN=Mrpl48 PE=1 SV=1;>tr|A0A140LI38|A0A140LI38_MO	67	9100700	9138800	9759600	8256500	8262200	7939900	23.1175	23.1236	23.2184	22.9771	22.9781	22.9207	0.0616473	0.0676745	0.162492	-0.0787999	-0.0778043	-0.135209	-0.475299	0.131717	-1.12912	0.000103269
Q8BTB8;Q9CQ40	39S ribosomal protein L49, mitochondrial	Mrpl49	>tr|Q8BTB8|Q8BTB8_MOUSE Uncharacterized protein (Fragment) OS=Mus musculus OX=10090 GN=Mrpl49 PE=2 SV=1;>sp|Q9CQ40|RM49_MOUSE 39S ribosomal protein L49, mitochondrial OS=Mus musculus OX=10090 GN=Mrpl49 PE=1 SV=1	16	1320900	1359500	1446200	1284000	1463200	1316400	20.3331	20.3746	20.4638	20.2922	20.4807	20.3282	-0.0456845	-0.00412961	0.0850613	-0.0865606	0.101921	-0.0506078	#NUM!	#NUM!	-1.00501	0.0238664
Q8VDT9	39S ribosomal protein L50, mitochondrial	Mrpl50	>sp|Q8VDT9|RM50_MOUSE 39S ribosomal protein L50, mitochondrial OS=Mus musculus OX=10090 GN=Mrpl50 PE=1 SV=2	49.1	4790200	4760600	5041800	4634000	5015000	4582700	22.1917	22.1827	22.2655	22.1438	22.2578	22.1278	-0.00322641	-0.0121689	0.0706266	-0.0510543	0.0629374	-0.0671145	-0.159638	0.74473	#NUM!	#NUM!
Q9CPW3	39S ribosomal protein L54, mitochondrial	Mrpl54	>sp|Q9CPW3|RM54_MOUSE 39S ribosomal protein L54, mitochondrial OS=Mus musculus OX=10090 GN=Mrpl54 PE=1 SV=1	16.4	206380	211910	189180	168000	167760	203990	17.6549	17.6931	17.5294	17.3581	17.356	17.6381	0.116658	0.154806	-0.0088859	-0.180184	-0.182247	0.099853	#NUM!	#NUM!	#NUM!	#NUM!
Q9CZ83;Q9CZ83-2	39S ribosomal protein L55, mitochondrial	Mrpl55	>sp|Q9CZ83|RM55_MOUSE 39S ribosomal protein L55, mitochondrial OS=Mus musculus OX=10090 GN=Mrpl55 PE=1 SV=1;>sp|Q9CZ83-2|RM55_MOUSE Isoform 2 of 39S ribosomal protein L55, mitochondrial OS=Mus musculus OX=10090 GN=Mrpl55	31	877880	906020	950360	807420	875940	823940	19.7437	19.7892	19.8581	19.623	19.7405	19.6522	0.00923518	0.0547543	0.123686	-0.111469	0.00604348	-0.0822493	-0.219265	0.325674	-0.583332	0.00690294
Q14B21;Q99N94;Q8CA04;Q3UK02	39S ribosomal protein L9, mitochondrial	Mrpl9	>tr|Q14B21|Q14B21_MOUSE Mitochondrial ribosomal protein L9 OS=Mus musculus OX=10090 GN=Mrpl9 PE=1 SV=1;>sp|Q99N94|RM09_MOUSE 39S ribosomal protein L9, mitochondrial OS=Mus musculus OX=10090 GN=Mrpl9 PE=1 SV=2;>tr|Q8CA04|Q8CA04_MOUSE Uncharacterized protein	54.5	74709000	74061000	73534000	72058000	68165000	72351000	26.1548	26.1422	26.1319	26.1027	26.0225	26.1085	0.044347	0.031779	0.0214764	-0.00777644	-0.0879039	-0.00192209	-0.268252	0.181622	-0.33212	0.075162
E9QJS0;Q501J4;G5E8U8;G5E8U5;Q80ZK0;Q3UVS8	28S ribosomal protein S10, mitochondrial	Mrps10	>tr|E9QJS0|E9QJS0_MOUSE 28S ribosomal protein S10, mitochondrial OS=Mus musculus OX=10090 GN=Mrps10 PE=1 SV=1;>tr|Q501J4|Q501J4_MOUSE Mrps10 protein (Fragment) OS=Mus musculus OX=10090 GN=Mrps10 PE=2 SV=1;>tr|G5E8U8|G5E8U8_MOUSE 28S ribosomal protein S10,	2.4	2656000	2623000	2958100	2323100	2277700	2091300	21.3408	21.3228	21.4962	21.1476	21.1191	20.996	0.103726	0.085689	0.259142	-0.0894775	-0.117951	-0.241129	0.0176603	0.978212	#NUM!	#NUM!
Q3U8Y1;Q9DCA2;Q3TLY7	28S ribosomal protein S11, mitochondrial	Mrps11	>tr|Q3U8Y1|Q3U8Y1_MOUSE 28S ribosomal protein S11, mitochondrial OS=Mus musculus OX=10090 GN=Mrps11 PE=1 SV=1;>sp|Q9DCA2|RT11_MOUSE 28S ribosomal protein S11, mitochondrial OS=Mus musculus OX=10090 GN=Mrps11 PE=1 SV=2;>tr|Q3TLY7|Q3TLY7_MOUSE Uncharacterize	38.4	2764400	2871100	2379000	2520500	2459900	2774100	21.3985	21.4532	21.1819	21.2653	21.2302	21.4036	0.0764239	0.131061	-0.140187	-0.0568325	-0.0919428	0.0814774	-0.232433	0.0508491	0.0186317	0.861131
E9PUY1;O35680	28S ribosomal protein S12, mitochondrial	Mrps12	>tr|E9PUY1|E9PUY1_MOUSE 28S ribosomal protein S12, mitochondrial (Fragment) OS=Mus musculus OX=10090 GN=Mrps12 PE=1 SV=1;>sp|O35680|RT12_MOUSE 28S ribosomal protein S12, mitochondrial OS=Mus musculus OX=10090 GN=Mrps12 PE=2 SV=1	10.3	159670	198080	156420	148010	138760	177470	17.2847	17.5957	17.2551	17.1753	17.0822	17.4372	-0.0203172	0.290673	-0.0499855	-0.129716	-0.222819	0.132165	-0.131947	0.573047	0.12198	0.439717
Q9CR88;D3Z2K2	28S ribosomal protein S14, mitochondrial	Mrps14	>sp|Q9CR88|RT14_MOUSE 28S ribosomal protein S14, mitochondrial OS=Mus musculus OX=10090 GN=Mrps14 PE=1 SV=1;>tr|D3Z2K2|D3Z2K2_MOUSE 28S ribosomal protein S14, mitochondrial OS=Mus musculus OX=10090 GN=Mrps14 PE=1 SV=1	70.6	60983000	60700000	53262000	54690000	50495000	64889000	25.8619	25.8552	25.6666	25.7048	25.5896	25.9515	0.0903068	0.0835962	-0.104994	-0.0668232	-0.18196	0.179874	-0.431623	0.0950571	-0.163457	0.430974
Q9DC71	28S ribosomal protein S15, mitochondrial	Mrps15	>sp|Q9DC71|RT15_MOUSE 28S ribosomal protein S15, mitochondrial OS=Mus musculus OX=10090 GN=Mrps15 PE=1 SV=2	64.6	8760400	9321200	9001800	7839900	9196100	8988800	23.0626	23.1521	23.1018	22.9024	23.1326	23.0997	-0.0126219	0.076897	0.0265949	-0.172783	0.0574035	0.0245099	-0.641556	0.0956465	-0.989298	0.012563
Q9CPX7	28S ribosomal protein S16, mitochondrial	Mrps16	>sp|Q9CPX7|RT16_MOUSE 28S ribosomal protein S16, mitochondrial OS=Mus musculus OX=10090 GN=Mrps16 PE=1 SV=1	18.9	1727200	1612400	1593300	1649200	1649800	1643200	20.72	20.6208	20.6036	20.6533	20.6539	20.6481	0.0700638	-0.0291617	-0.0463535	0.00339497	0.00391975	-0.00186331	-0.513842	0.326743	-0.707332	0.0627975
Q9CQE3;D3Z198;D3YWF8	28S ribosomal protein S17, mitochondrial	Mrps17	>sp|Q9CQE3|RT17_MOUSE 28S ribosomal protein S17, mitochondrial OS=Mus musculus OX=10090 GN=Mrps17 PE=1 SV=1;>tr|D3Z198|D3Z198_MOUSE 28S ribosomal protein S17, mitochondrial (Fragment) OS=Mus musculus OX=10090 GN=Mrps17 PE=1 SV=1;>tr|D3YWF8|D3YWF8_MOUSE 28S	11.3	3238400	3256000	3369100	3127000	3138100	3108900	21.6268	21.6347	21.6839	21.5763	21.5815	21.568	0.0149779	0.0227974	0.0720599	-0.0355241	-0.030412	-0.0438991	-0.0138263	0.96438	-0.961762	0.0220485
Q5U5I3;Q99N85;D3Z603	28S ribosomal protein S18a, mitochondrial	Mrps18a	>tr|Q5U5I3|Q5U5I3_MOUSE 28S ribosomal protein S18a, mitochondrial OS=Mus musculus OX=10090 GN=Mrps18a PE=1 SV=1;>sp|Q99N85|RT18A_MOUSE 28S ribosomal protein S18a, mitochondrial OS=Mus musculus OX=10090 GN=Mrps18a PE=2 SV=1;>tr|D3Z603|D3Z603_MOUSE 28S ribos	36.7	33887000	43620000	40884000	34378000	30246000	36942000	25.0142	25.3785	25.285	25.035	24.8502	25.1388	-0.102726	0.261531	0.168078	-0.0819727	-0.266714	0.0218036	0.0958242	0.684364	0.277547	0.261138
Q3TKB7;Q99N84;Q3THT9;Q542W5;Q99N84-2	28S ribosomal protein S18b, mitochondrial	Mrps18b	>tr|Q3TKB7|Q3TKB7_MOUSE Uncharacterized protein OS=Mus musculus OX=10090 GN=Mrps18b PE=2 SV=1;>sp|Q99N84|RT18B_MOUSE 28S ribosomal protein S18b, mitochondrial OS=Mus musculus OX=10090 GN=Mrps18b PE=1 SV=1;>tr|Q3THT9|Q3THT9_MOUSE Uncharacterized protein OS=	25.7	1619500	1668200	1716800	1561600	1679700	1634600	20.6271	20.6699	20.7113	20.5746	20.6798	20.6405	-0.0234063	0.0193374	0.0607672	-0.0759299	0.0292488	-0.0100172	-0.27813	0.152612	-0.432043	0.0246172
Q8R2L5;Q8BTZ9	28S ribosomal protein S18c, mitochondrial	Mrps18c	>sp|Q8R2L5|RT18C_MOUSE 28S ribosomal protein S18c, mitochondrial OS=Mus musculus OX=10090 GN=Mrps18c PE=1 SV=1;>tr|Q8BTZ9|Q8BTZ9_MOUSE 28S ribosomal protein S18c, mitochondrial OS=Mus musculus OX=10090 GN=Mrps18c PE=1 SV=1	62.8	72117000	70698000	73140000	69591000	69094000	77658000	26.1038	26.0752	26.1242	26.0524	26.0421	26.2106	0.00246186	-0.0262081	0.0227831	-0.0489768	-0.0593171	0.109257	-0.148429	0.736786	-1.24342	0.00496942
Q924T2;Q8BQ99	28S ribosomal protein S2, mitochondrial	Mrps2	>sp|Q924T2|RT02_MOUSE 28S ribosomal protein S2, mitochondrial OS=Mus musculus OX=10090 GN=Mrps2 PE=1 SV=1;>tr|Q8BQ99|Q8BQ99_MOUSE Uncharacterized protein OS=Mus musculus OX=10090 GN=Mrps2 PE=2 SV=1	64	8218700	7553300	7756400	6711800	7753000	5903500	22.9705	22.8487	22.887	22.6783	22.8863	22.4931	0.176505	0.0547022	0.0929823	-0.115705	0.0923498	-0.300834	-0.131139	0.661283	-0.49059	0.0236456
D3YVZ9;Q059G7;P58059	28S ribosomal protein S21, mitochondrial	Mrps21	>tr|D3YVZ9|D3YVZ9_MOUSE 28S ribosomal protein S21, mitochondrial (Fragment) OS=Mus musculus OX=10090 GN=Mrps21 PE=1 SV=1;>tr|Q059G7|Q059G7_MOUSE MCG16762, isoform CRA_a OS=Mus musculus OX=10090 GN=Mrps21 PE=1 SV=1;>sp|P58059|RT21_MOUSE 28S ribosomal protei	17.8	1178800	1067300	1472600	1191200	868930	1000900	20.1689	20.0255	20.4899	20.184	19.7289	19.9329	0.0805397	-0.0628135	0.401586	0.0956364	-0.359467	-0.155481	0.0180853	0.965649	-1.29434	0.00645995
Q9CXW2	28S ribosomal protein S22, mitochondrial	Mrps22	>sp|Q9CXW2|RT22_MOUSE 28S ribosomal protein S22, mitochondrial OS=Mus musculus OX=10090 GN=Mrps22 PE=1 SV=1	2.5	158470	179260	159760	138110	140080	133620	17.2739	17.4517	17.2855	17.0755	17.0959	17.0278	0.0721474	0.249991	0.0838439	-0.126245	-0.105811	-0.173926	-0.187695	0.367866	-0.313688	0.0791621
Q8VE22;F7ARZ1;Q3THH3;Q3TI14;Q99LZ4;A7M7Q8	28S ribosomal protein S23, mitochondrial	Mrps23	>sp|Q8VE22|RT23_MOUSE 28S ribosomal protein S23, mitochondrial OS=Mus musculus OX=10090 GN=Mrps23 PE=1 SV=1;>tr|F7ARZ1|F7ARZ1_MOUSE 28S ribosomal protein S23, mitochondrial (Fragment) OS=Mus musculus OX=10090 GN=Mrps23 PE=1 SV=1;>tr|Q3THH3|Q3THH3_MOUSE Unc	3.3	206520	221240	195270	181460	212230	198630	17.6559	17.7553	17.5751	17.4693	17.6953	17.5997	0.0308269	0.130158	-0.0499843	-0.155803	0.070174	-0.0253711	-0.170779	0.402637	-0.327168	0.127737
Q9CQV5	28S ribosomal protein S24, mitochondrial	Mrps24	>sp|Q9CQV5|RT24_MOUSE 28S ribosomal protein S24, mitochondrial OS=Mus musculus OX=10090 GN=Mrps24 PE=1 SV=1	42	8674900	9120200	9179700	7916300	7325300	8694200	23.0484	23.1206	23.13	22.9164	22.8045	23.0516	0.0364926	0.108711	0.118093	-0.0955282	-0.207467	0.0396988	-0.188782	0.681193	-0.622886	0.187179
Q6KAU3;Q9D125	28S ribosomal protein S25, mitochondrial	Mrps25	>tr|Q6KAU3|Q6KAU3_MOUSE MFLJ00023 protein (Fragment) OS=Mus musculus OX=10090 GN=Mrps25 PE=2 SV=1;>sp|Q9D125|RT25_MOUSE 28S ribosomal protein S25, mitochondrial OS=Mus musculus OX=10090 GN=Mrps25 PE=1 SV=1	8.3	142020	157140	151420	125540	141070	114450	17.1157	17.2617	17.2082	16.9378	17.1061	16.8044	0.0434314	0.189388	0.135893	-0.134516	0.0337485	-0.267945	-0.503798	0.0168946	-0.744322	0.00201955
Q80ZS3	28S ribosomal protein S26, mitochondrial	Mrps26	>sp|Q80ZS3|RT26_MOUSE 28S ribosomal protein S26, mitochondrial OS=Mus musculus OX=10090 GN=Mrps26 PE=1 SV=1	23.5	3596200	4902500	8327900	4879000	4813600	3816700	21.778	22.2251	22.9895	22.2182	22.1987	21.8639	-0.434189	0.0128558	0.777291	0.00592362	-0.0135456	-0.348336	-0.322521	0.071357	-0.733284	0.00858085
Q8BK72;Q80ZI4	28S ribosomal protein S27, mitochondrial	Mrps27	>sp|Q8BK72|RT27_MOUSE 28S ribosomal protein S27, mitochondrial OS=Mus musculus OX=10090 GN=Mrps27 PE=1 SV=2;>tr|Q80ZI4|Q80ZI4_MOUSE Mrps27 protein OS=Mus musculus OX=10090 GN=Mrps27 PE=2 SV=1	54.3	24040000	23660000	23164000	22235000	23239000	20052000	24.5189	24.4959	24.4654	24.4063	24.47	24.2572	0.0832872	0.0603004	0.0297348	-0.0293172	0.0343983	-0.178404	-0.146098	0.221365	-0.0531207	0.538622
Q9CY16	28S ribosomal protein S28, mitochondrial	Mrps28	>sp|Q9CY16|RT28_MOUSE 28S ribosomal protein S28, mitochondrial OS=Mus musculus OX=10090 GN=Mrps28 PE=1 SV=1	55.4	7250900	7661300	7585200	6770100	6823900	7988800	22.7897	22.8692	22.8548	22.6907	22.7022	22.9295	-0.0162881	0.0631411	0.0487391	-0.115271	-0.103852	0.123531	0.00460694	0.958391	-0.00727863	0.93697
Q9D0G0	28S ribosomal protein S30, mitochondrial	Mrps30	>sp|Q9D0G0|RT30_MOUSE 28S ribosomal protein S30, mitochondrial OS=Mus musculus OX=10090 GN=Mrps30 PE=1 SV=1	44.3	27206000	26709000	26253000	28852000	27150000	26119000	24.6974	24.6708	24.646	24.7822	24.6944	24.6386	0.00918214	-0.0174168	-0.0422604	0.0939286	0.00620948	-0.0496431	-0.108963	0.270728	-0.100016	0.36078
Q61733	28S ribosomal protein S31, mitochondrial	Mrps31	>sp|Q61733|RT31_MOUSE 28S ribosomal protein S31, mitochondrial OS=Mus musculus OX=10090 GN=Mrps31 PE=1 SV=1	9.4	549430	675620	726330	604310	753740	584460	19.0676	19.3659	19.4703	19.2049	19.5237	19.1567	-0.230603	0.0676732	0.172086	-0.09325	0.225528	-0.141435	-0.116338	0.296928	0.044482	0.536042
Q58DZ5;Q9D2R8	28S ribosomal protein S33, mitochondrial	Mrps33	>tr|Q58DZ5|Q58DZ5_MOUSE MCG4664, isoform CRA_b OS=Mus musculus OX=10090 GN=Mrps33 PE=1 SV=1;>sp|Q9D2R8|RT33_MOUSE 28S ribosomal protein S33, mitochondrial OS=Mus musculus OX=10090 GN=Mrps33 PE=1 SV=1	8.3	428110	367700	443120	412540	451680	434520	18.7076	18.4882	18.7573	18.6542	18.7849	18.7291	0.0207372	-0.198715	0.0704531	-0.0327103	0.0980567	0.0421783	-0.486151	0.241302	-0.146594	0.629949
Q9JIK9	28S ribosomal protein S34, mitochondrial	Mrps34	>sp|Q9JIK9|RT34_MOUSE 28S ribosomal protein S34, mitochondrial OS=Mus musculus OX=10090 GN=Mrps34 PE=1 SV=1	8.6	482480	486070	488000	455210	510830	499230	18.8801	18.8908	18.8965	18.7962	18.9625	18.9293	-0.0124633	-0.00176833	0.00394873	-0.0964002	0.0699108	0.0367722	-0.236221	0.0889945	-0.0389099	0.715579
A0A0R4J0L6;Q8BJZ4	28S ribosomal protein S35, mitochondrial	Mrps35	>tr|A0A0R4J0L6|A0A0R4J0L6_MOUSE 28S ribosomal protein S35, mitochondrial OS=Mus musculus OX=10090 GN=Mrps35 PE=1 SV=1;>sp|Q8BJZ4|RT35_MOUSE 28S ribosomal protein S35, mitochondrial OS=Mus musculus OX=10090 GN=Mrps35 PE=1 SV=2	3.8	43907	44259	35150	48727	40377	48230	15.4222	15.4337	15.1012	15.5724	15.3012	15.5576	0.0240956	0.0356154	-0.296831	0.174366	-0.0968217	0.159575	-0.00897607	0.954871	-0.062783	0.680286
Q9CQX8	28S ribosomal protein S36, mitochondrial	Mrps36	>sp|Q9CQX8|RT36_MOUSE 28S ribosomal protein S36, mitochondrial OS=Mus musculus OX=10090 GN=Mrps36 PE=1 SV=1	4.7	4110000	3992500	4275500	3511300	3581800	3360500	21.9707	21.9289	22.0277	21.7436	21.7723	21.6802	0.116823	0.0749774	0.173778	-0.11031	-0.0816302	-0.173639	0.148772	0.560351	0.0956848	0.695921
Q9D6T9		Mrps36	>tr|Q9D6T9|Q9D6T9_MOUSE 28S ribosomal protein S36, mitochondrial OS=Mus musculus OX=10090 GN=Mrps36 PE=1 SV=1	23.7	14236000	14480000	14546000	12353000	12447000	13313000	23.763	23.7876	23.7941	23.5584	23.5693	23.6663	0.0732566	0.0977744	0.104335	-0.131426	-0.120489	-0.0234515	#NUM!	#NUM!	0.0763513	0.722489
Q99N87;Q3U2U4	28S ribosomal protein S5, mitochondrial	Mrps5	>sp|Q99N87|RT05_MOUSE 28S ribosomal protein S5, mitochondrial OS=Mus musculus OX=10090 GN=Mrps5 PE=1 SV=1;>tr|Q3U2U4|Q3U2U4_MOUSE Uncharacterized protein OS=Mus musculus OX=10090 GN=Mrps5 PE=2 SV=1	7.6	1314700	1049600	851840	910710	1174300	971400	20.3263	20.0014	19.7002	19.7966	20.1634	19.8897	0.346695	0.0218013	-0.279384	-0.182975	0.183763	-0.0899009	-0.09176	0.0302809	-0.0282864	0.74262
Q3TLQ4;P58064	28S ribosomal protein S6, mitochondrial	Mrps6	>tr|Q3TLQ4|Q3TLQ4_MOUSE Uncharacterized protein OS=Mus musculus OX=10090 GN=Mrps6 PE=1 SV=1;>sp|P58064|RT06_MOUSE 28S ribosomal protein S6, mitochondrial OS=Mus musculus OX=10090 GN=Mrps6 PE=1 SV=3	59.2	4756100	4583100	4978500	4620600	4872800	4550200	22.1813	22.1279	22.2473	22.1396	22.2163	22.1175	0.0096832	-0.0437721	0.0756153	-0.0320157	0.0446552	-0.0541659	-0.236597	0.242387	-0.119147	0.451001
Q80X85	28S ribosomal protein S7, mitochondrial	Mrps7	>sp|Q80X85|RT07_MOUSE 28S ribosomal protein S7, mitochondrial OS=Mus musculus OX=10090 GN=Mrps7 PE=1 SV=1	37.4	3020800	3144900	3066700	3016300	2947300	3384800	21.5265	21.5846	21.5483	21.5243	21.491	21.6906	-0.034382	0.0237014	-0.0126257	-0.0365328	-0.0699188	0.129758	-0.069979	0.853633	-0.678122	0.0605117
A0A1S6GWG5;Q9D7N3;Q3UMV5;Q5XJX8	28S ribosomal protein S9, mitochondrial	Mrps9	>tr|A0A1S6GWG5|A0A1S6GWG5_MOUSE Mitochondrial ribosomal protein S9, isoform CRA_b OS=Mus musculus OX=10090 GN=Mrps9 PE=2 SV=1;>sp|Q9D7N3|RT09_MOUSE 28S ribosomal protein S9, mitochondrial OS=Mus musculus OX=10090 GN=Mrps9 PE=1 SV=3;>tr|Q3UMV5|Q3UMV5_MOUSE	46.6	25074000	25384000	25875000	24268000	24468000	26822000	24.5797	24.5974	24.6251	24.5326	24.5444	24.6769	-0.0129809	0.00474632	0.0323858	-0.0601179	-0.0482769	0.0842437	-0.203395	0.144336	-0.0450483	0.660564
Q9D6S7	Ribosome-recycling factor, mitochondrial	Mrrf	>sp|Q9D6S7|RRFM_MOUSE Ribosome-recycling factor, mitochondrial OS=Mus musculus OX=10090 GN=Mrrf PE=1 SV=1	20.2	2650600	2577200	2595500	2420000	2680200	2216000	21.3379	21.2974	21.3076	21.2066	21.3539	21.0795	0.0740787	0.0335642	0.0437722	-0.0572332	0.0901004	-0.184282	0.21365	0.450382	-0.699853	0.0144756
Q9D6Y7-3;Q9D6Y7-2;Q9D6Y7;A0A1B0GT40;Q9D6Y7-4	Mitochondrial peptide methionine sulfoxide reductase	Msra	>sp|Q9D6Y7-3|MSRA_MOUSE Isoform 3 of Mitochondrial peptide methionine sulfoxide reductase OS=Mus musculus OX=10090 GN=Msra;>sp|Q9D6Y7-2|MSRA_MOUSE Isoform 2 of Mitochondrial peptide methionine sulfoxide reductase OS=Mus musculus OX=10090 GN=Msra;>sp|Q9D6Y7	5.9	173980	184930	169490	177750	205090	192890	17.4086	17.4966	17.3708	17.4395	17.6459	17.5574	-0.0779095	0.0101483	-0.115631	-0.0469814	0.159426	0.0709474	-0.0455803	0.685176	-0.0760128	0.599743
Q78J03	Methionine-R-sulfoxide reductase B2, mitochondrial	Msrb2	>sp|Q78J03|MSRB2_MOUSE Methionine-R-sulfoxide reductase B2, mitochondrial OS=Mus musculus OX=10090 GN=Msrb2 PE=1 SV=1	34.3	4870700	4796800	5506300	4100200	4663400	3512200	22.2157	22.1936	22.3927	21.9673	22.153	21.7439	0.104673	0.0826163	0.281627	-0.143762	0.0419262	-0.367081	#NUM!	#NUM!	#NUM!	#NUM!
A0A0R4J139;Q8BU85	Methionine-R-sulfoxide reductase B3, mitochondrial	Msrb3	>tr|A0A0R4J139|A0A0R4J139_MOUSE Methionine sulfoxide reductase B3 OS=Mus musculus OX=10090 GN=Msrb3 PE=1 SV=1;>sp|Q8BU85|MSRB3_MOUSE Methionine-R-sulfoxide reductase B3, mitochondrial OS=Mus musculus OX=10090 GN=Msrb3 PE=1 SV=2	46.6	5365700	5414400	5233300	4495500	4820500	4703300	22.3553	22.3684	22.3193	22.1001	22.2008	22.1652	0.103829	0.116864	0.0677832	-0.151456	-0.050755	-0.0862644	0.502016	0.00236134	0.798529	9.88931e-05
Q791T5-2;Q791T5	Mitochondrial carrier homolog 1	Mtch1	>sp|Q791T5-2|MTCH1_MOUSE Isoform 2 of Mitochondrial carrier homolog 1 OS=Mus musculus OX=10090 GN=Mtch1;>sp|Q791T5|MTCH1_MOUSE Mitochondrial carrier homolog 1 OS=Mus musculus OX=10090 GN=Mtch1 PE=1 SV=1	34.3	842320	780830	764170	761560	718520	906010	19.684	19.5746	19.5435	19.5386	19.4547	19.7892	0.0865712	-0.0227888	-0.0539036	-0.0588395	-0.142769	0.19173	-0.15869	0.399884	0.777249	0.00127086
Q3UA17;Q791V5;Q9D050	Mitochondrial carrier homolog 2	Mtch2	>tr|Q3UA17|Q3UA17_MOUSE Uncharacterized protein OS=Mus musculus OX=10090 GN=Mtch2 PE=2 SV=1;>sp|Q791V5|MTCH2_MOUSE Mitochondrial carrier homolog 2 OS=Mus musculus OX=10090 GN=Mtch2 PE=1 SV=1;>tr|Q9D050|Q9D050_MOUSE Mitochondrial carrier homolog 2 OS=Mus mu	25.7	5227300	5343200	5816800	5282100	5448200	5372100	22.3176	22.3493	22.4718	22.3327	22.3773	22.3571	-0.0499962	-0.0183582	0.104164	-0.0349506	0.00971748	-0.010576	0.806648	0.000269339	0.776291	0.00131246
A2AFW6		Mtch2	>tr|A2AFW6|A2AFW6_MOUSE Mitochondrial carrier homolog 2 OS=Mus musculus OX=10090 GN=Mtch2 PE=1 SV=1	25	99024	103350	101330	92668	93168	107250	16.5955	16.6572	16.6287	16.4998	16.5075	16.7106	-0.00439605	0.0572922	0.0288152	-0.100103	-0.0923398	0.110731	0.378563	0.0212546	0.57427	0.004396
Q8CGA8;Q3TTQ5;Q99MB2;D3YZ89	Mitochondrial fission regulator 1	Mtfr1	>tr|Q8CGA8|Q8CGA8_MOUSE Mitochondrial fission regulator 1 OS=Mus musculus OX=10090 GN=Mtfr1 PE=2 SV=1;>tr|Q3TTQ5|Q3TTQ5_MOUSE MCG19781, isoform CRA_a OS=Mus musculus OX=10090 GN=Mtfr1 PE=1 SV=1;>sp|Q99MB2|MTFR1_MOUSE Mitochondrial fission regulator 1 OS=Mu	57.2	48136000	49564000	51044000	46399000	46239000	48968000	25.5206	25.5628	25.6052	25.4676	25.4626	25.5453	-0.00674931	0.035427	0.0778758	-0.0597719	-0.0647554	0.0179737	#NUM!	#NUM!	#NUM!	#NUM!
Q9CWE0;D6RCX5;D3Z0X8;D3YW54;Q9CWE0-2	Mitochondrial fission regulator 1-like	Mtfr1l	>sp|Q9CWE0|MFR1L_MOUSE Mitochondrial fission regulator 1-like OS=Mus musculus OX=10090 GN=Mtfr1l PE=1 SV=1;>tr|D6RCX5|D6RCX5_MOUSE Mitochondrial fission regulator 1-like OS=Mus musculus OX=10090 GN=Mtfr1l PE=1 SV=1;>tr|D3Z0X8|D3Z0X8_MOUSE Mitochondrial fis	82.1	35108000	35826000	28696000	32692000	31614000	29854000	25.0653	25.0945	24.7743	24.9624	24.9141	24.8314	0.124953	0.15416	-0.165997	0.0220907	-0.0262834	-0.108923	0.652835	0.00535159	0.639102	0.00036445
Q8R2R6	Mitochondrial ribosome-associated GTPase 1	Mtg1	>sp|Q8R2R6|MTG1_MOUSE Mitochondrial ribosome-associated GTPase 1 OS=Mus musculus OX=10090 GN=Mtg1 PE=1 SV=2	20.8	487160	495850	507680	506060	473470	452470	18.894	18.9195	18.9536	18.9489	18.8529	18.7875	0.00129194	0.0268	0.0608157	0.0562047	-0.0398307	-0.105282	-0.031929	0.913236	#NUM!	#NUM!
Q3V3R1	Monofunctional C1-tetrahydrofolate synthase, mitochondrial	Mthfd1l	>sp|Q3V3R1|C1TM_MOUSE Monofunctional C1-tetrahydrofolate synthase, mitochondrial OS=Mus musculus OX=10090 GN=Mthfd1l PE=1 SV=2	47.9	47566000	48078000	48563000	48795000	46323000	42476000	25.5034	25.5189	25.5334	25.5402	25.4652	25.3401	0.0198849	0.035331	0.0498117	0.0566875	-0.0183172	-0.143398	0.821169	2.22698e-06	0.681467	7.72272e-06
Q3U8E7;P18155	Bifunctional methylenetetrahydrofolate dehydrogenase/cyclohydrolase, mitochondrial;NAD-dependent methylenetetrahydrofolate dehydrogenase;Methenyltetrahydrofolate cyclohydrolase	Mthfd2	>tr|Q3U8E7|Q3U8E7_MOUSE Uncharacterized protein OS=Mus musculus OX=10090 GN=Mthfd2 PE=2 SV=1;>sp|P18155|MTDC_MOUSE Bifunctional methylenetetrahydrofolate dehydrogenase/cyclohydrolase, mitochondrial OS=Mus musculus OX=10090 GN=Mthfd2 PE=1 SV=1	22.5	591390	612430	561400	562240	557760	610210	19.1738	19.2242	19.0987	19.1008	19.0893	19.2189	0.0228065	0.0732416	-0.0522743	-0.0501173	-0.0616589	0.0680024	-0.430824	0.0093124	-0.67303	0.000606048
D3YZG8	Probable bifunctional methylenetetrahydrofolate dehydrogenase/cyclohydrolase 2;NAD-dependent methylenetetrahydrofolate dehydrogenase;Methenyltetrahydrofolate cyclohydrolase	Mthfd2l	>sp|D3YZG8|MTD2L_MOUSE Probable bifunctional methylenetetrahydrofolate dehydrogenase/cyclohydrolase 2 OS=Mus musculus OX=10090 GN=Mthfd2l PE=3 SV=1	11.6	4415700	4529700	5936900	5155700	5059400	3356400	22.0742	22.111	22.5013	22.2977	22.2705	21.6785	-0.0813273	-0.044554	0.34574	0.142199	0.114997	-0.477055	0.0324753	0.903307	-0.0150859	0.940522
Q91YJ5;Q5M6W7	Translation initiation factor IF-2, mitochondrial	Mtif2	>sp|Q91YJ5|IF2M_MOUSE Translation initiation factor IF-2, mitochondrial OS=Mus musculus OX=10090 GN=Mtif2 PE=1 SV=2;>tr|Q5M6W7|Q5M6W7_MOUSE Translation initiation factor IF-2, mitochondrial (Fragment) OS=Mus musculus OX=10090 GN=Mtif2 PE=1 SV=1	20.2	3031700	3083100	2954100	2687100	2763200	3164300	21.5317	21.556	21.4943	21.3576	21.3979	21.5935	0.0432097	0.0674644	0.00580138	-0.130867	-0.0905773	0.104969	0.608403	0.0119948	0.176673	0.363872
A4QMQ0;Q9CZD5	Translation initiation factor IF-3, mitochondrial	Mtif3	>tr|A4QMQ0|A4QMQ0_MOUSE Mitochondrial translational initiation factor 3 OS=Mus musculus OX=10090 GN=Mtif3 PE=2 SV=1;>sp|Q9CZD5|IF3M_MOUSE Translation initiation factor IF-3, mitochondrial OS=Mus musculus OX=10090 GN=Mtif3 PE=1 SV=1	30	2752500	2750000	2663100	2647400	2791500	2713700	21.3923	21.391	21.3447	21.3361	21.4126	21.3718	0.0175494	0.0162385	-0.0300865	-0.0386169	0.0378474	-0.00293189	-0.103944	0.641867	0.0484001	0.870832
F6WQ99;G5E889;Q923Z3	Protein MTO1 homolog, mitochondrial	Mto1	>tr|F6WQ99|F6WQ99_MOUSE Protein MTO1 homolog, mitochondrial (Fragment) OS=Mus musculus OX=10090 GN=Mto1 PE=1 SV=1;>tr|G5E889|G5E889_MOUSE Mitochondrial translation optimization 1 homolog (S. cerevisiae), isoform CRA_b OS=Mus musculus OX=10090 GN=Mto1 PE=1	32	2515900	2558900	2647600	2394500	2673400	2442700	21.2626	21.2871	21.3363	21.1913	21.3502	21.22	-0.0119521	0.012497	0.0616584	-0.0833023	0.075649	-0.05455	#NUM!	#NUM!	-0.63109	0.0485138
Q9D0D3	Poly(A) RNA polymerase, mitochondrial	Mtpap	>sp|Q9D0D3|PAPD1_MOUSE Poly(A) RNA polymerase, mitochondrial OS=Mus musculus OX=10090 GN=Mtpap PE=1 SV=1	28.7	2882900	3026400	3053200	2749000	2758200	2847100	21.4591	21.5292	21.5419	21.3905	21.3953	21.4411	-0.000407992	0.0696739	0.0823933	-0.0690219	-0.0642017	-0.0184356	0.0573793	0.779391	0.146706	0.508658
Q8BJU9	Peptide chain release factor 1-like, mitochondrial	Mtrf1l	>sp|Q8BJU9|RF1ML_MOUSE Peptide chain release factor 1-like, mitochondrial OS=Mus musculus OX=10090 GN=Mtrf1l PE=2 SV=1	25.6	1877700	1160300	2096600	752180	1728500	756700	20.8405	20.1461	20.9996	19.5207	20.7211	19.5294	0.547637	-0.146832	0.706722	-0.77218	0.428191	-0.763537	0.248227	0.299989	0.249307	0.376574
Q8R5C0;F7C846;G3XA66;D3Z3F4;P47802;D3YVW0;G3XA75;G3UXX9;G3UYJ5	Metaxin-1	Mtx1	>tr|Q8R5C0|Q8R5C0_MOUSE Metaxin OS=Mus musculus OX=10090 GN=Mtx1 PE=2 SV=1;>tr|F7C846|F7C846_MOUSE Metaxin-1 OS=Mus musculus OX=10090 GN=Mtx1 PE=1 SV=1;>tr|G3XA66|G3XA66_MOUSE Metaxin-1 (Fragment) OS=Mus musculus OX=10090 GN=Mtx1 PE=1 SV=1;>tr|D3Z3F4|D3Z3F	58.2	26108000	26473000	24024000	23595000	24918000	25511000	24.638	24.658	24.518	24.492	24.5707	24.6046	0.0577788	0.0778085	-0.0622368	-0.088232	-0.00952488	0.0244063	-0.410309	0.0272166	-0.154037	0.154934
Q3TI40;Q3TI19;O88441;Q2M4G1;Q8C454	Metaxin-2	Mtx2	>tr|Q3TI40|Q3TI40_MOUSE Uncharacterized protein OS=Mus musculus OX=10090 GN=Mtx2 PE=2 SV=1;>tr|Q3TI19|Q3TI19_MOUSE Uncharacterized protein OS=Mus musculus OX=10090 GN=Mtx2 PE=2 SV=1;>sp|O88441|MTX2_MOUSE Metaxin-2 OS=Mus musculus OX=10090 GN=Mtx2 PE=1 SV=1	20.1	1133700	1157800	1094100	1019800	1104500	962320	20.1126	20.143	20.0613	19.9599	20.075	19.8762	0.0746326	0.10498	0.0233383	-0.0781201	0.0369871	-0.161818	0.125219	0.402622	-0.241498	0.0352215
Q9JK81;Q8R038;F8WGG3;F7A3N3	UPF0160 protein MYG1, mitochondrial	Myg1	>sp|Q9JK81|MYG1_MOUSE UPF0160 protein MYG1, mitochondrial OS=Mus musculus OX=10090 GN=Myg1 PE=1 SV=1;>tr|Q8R038|Q8R038_MOUSE Melanocyte proliferating gene 1 OS=Mus musculus OX=10090 GN=Myg1 PE=2 SV=1;>tr|F8WGG3|F8WGG3_MOUSE UPF0160 protein MYG1, mitochondr	34.1	1993500	2010300	1950800	1828700	1731000	2085500	20.9269	20.939	20.8956	20.8024	20.7232	20.992	0.0470373	0.0591445	0.0157996	-0.0774479	-0.156661	0.112127	0.245289	0.0133208	0.0809121	0.339247
Q5SV80	Unconventional myosin-XIX	Myo19	>sp|Q5SV80|MYO19_MOUSE Unconventional myosin-XIX OS=Mus musculus OX=10090 GN=Myo19 PE=1 SV=1	7	191560	211930	215490	185200	218380	204780	17.5474	17.6932	17.7173	17.4987	17.7365	17.6437	-0.0920378	0.0537537	0.0777868	-0.14075	0.0970066	0.0042407	0.264512	0.283682	0.820128	0.0192921
Q8C5H8-2;Q8C5H8-3;Q8C5H8;Q14BL1;Z4YK42;Q8C5H8-4;Q9CUB4	NAD kinase 2, mitochondrial	Nadk2	>sp|Q8C5H8-2|NAKD2_MOUSE Isoform 2 of NAD kinase 2, mitochondrial OS=Mus musculus OX=10090 GN=Nadk2;>sp|Q8C5H8-3|NAKD2_MOUSE Isoform 3 of NAD kinase 2, mitochondrial OS=Mus musculus OX=10090 GN=Nadk2;>sp|Q8C5H8|NAKD2_MOUSE NAD kinase 2, mitochondrial OS=Mu	55.4	20386000	19914000	18916000	17084000	15164000	16755000	24.2811	24.2473	24.1731	24.0261	23.8541	23.9981	0.184436	0.15064	0.0764643	-0.070497	-0.242492	-0.0985511	0.378438	0.0603787	0.390498	0.0379161
A2A4N8;K3W4P1;A1L329;P97432;A2A4N5;Q6ZQK3;A2A4N7;F6S397;Q05BC8;Q91ZQ8	Next to BRCA1 gene 1 protein	Nbr1	>tr|A2A4N8|A2A4N8_MOUSE Next to BRCA1 gene 1 protein OS=Mus musculus OX=10090 GN=Nbr1 PE=1 SV=1;>tr|K3W4P1|K3W4P1_MOUSE Next to BRCA1 gene 1 protein OS=Mus musculus OX=10090 GN=Nbr1 PE=1 SV=1;>tr|A1L329|A1L329_MOUSE Neighbor of Brca1 gene 1 OS=Mus musculus	38.5	3114600	3568500	3615800	3010600	3119100	2952500	21.5706	21.7669	21.7859	21.5216	21.5727	21.4935	-0.0479193	0.148352	0.167349	-0.0969152	-0.0458364	-0.125029	-0.976311	0.00448397	-2.41428	0.000164747
Q545K0;O35683	NADH dehydrogenase [ubiquinone] 1 alpha subcomplex subunit 1	Ndufa1	>tr|Q545K0|Q545K0_MOUSE NADH dehydrogenase (Ubiquinone) 1 alpha subcomplex, 1 OS=Mus musculus OX=10090 GN=Ndufa1 PE=1 SV=1;>sp|O35683|NDUA1_MOUSE NADH dehydrogenase [ubiquinone] 1 alpha subcomplex subunit 1 OS=Mus musculus OX=10090 GN=Ndufa1 PE=1 SV=1	14.8	1228100	1357900	1243200	1149600	1275000	1261300	20.228	20.3729	20.2456	20.1327	20.2821	20.2665	-0.0266394	0.11831	-0.00900898	-0.121935	0.0274299	0.0118441	0.742415	0.0142396	#NUM!	#NUM!
Q99LC3	NADH dehydrogenase [ubiquinone] 1 alpha subcomplex subunit 10, mitochondrial	Ndufa10	>sp|Q99LC3|NDUAA_MOUSE NADH dehydrogenase [ubiquinone] 1 alpha subcomplex subunit 10, mitochondrial OS=Mus musculus OX=10090 GN=Ndufa10 PE=1 SV=1	21.7	7408600	9110900	6463400	7865900	6875300	4646200	22.8208	23.1192	22.6239	22.9072	22.713	22.1476	0.0988387	0.397231	-0.098069	0.18525	-0.00893959	-0.574311	0.55976	0.00155488	0.156439	0.121003
G5E814;Q9D8B4	NADH dehydrogenase [ubiquinone] 1 alpha subcomplex subunit 11	Ndufa11	>tr|G5E814|G5E814_MOUSE MCG5603 OS=Mus musculus OX=10090 GN=Ndufa11 PE=1 SV=1;>sp|Q9D8B4|NDUAB_MOUSE NADH dehydrogenase [ubiquinone] 1 alpha subcomplex subunit 11 OS=Mus musculus OX=10090 GN=Ndufa11 PE=1 SV=2	66.7	5719700	6033100	5934200	6030300	5709000	5821100	22.4475	22.5245	22.5006	22.5238	22.4448	22.4729	-0.0381692	0.0387908	0.0149449	0.0381211	-0.0408706	-0.0128169	0.447689	0.069904	0.0772618	0.65718
Q8BME2;A0A0R4J275;Q7TMF3;Q5M9K5	NADH dehydrogenase [ubiquinone] 1 alpha subcomplex subunit 12	Ndufa12	>tr|Q8BME2|Q8BME2_MOUSE NADH dehydrogenase [ubiquinone] 1 alpha subcomplex subunit 12 OS=Mus musculus OX=10090 GN=Ndufa12 PE=2 SV=1;>tr|A0A0R4J275|A0A0R4J275_MOUSE NADH dehydrogenase [ubiquinone] 1 alpha subcomplex subunit 12 OS=Mus musculus OX=10090 GN=Nd	26.4	439180	426800	360370	380010	350420	501390	18.7445	18.7032	18.4591	18.5357	18.4187	18.9356	0.111661	0.070409	-0.173672	-0.0971138	-0.214066	0.302782	0.464183	0.00283119	0.0584339	0.523369
Q9ERS2	NADH dehydrogenase [ubiquinone] 1 alpha subcomplex subunit 13	Ndufa13	>sp|Q9ERS2|NDUAD_MOUSE NADH dehydrogenase [ubiquinone] 1 alpha subcomplex subunit 13 OS=Mus musculus OX=10090 GN=Ndufa13 PE=1 SV=3	43.4	3760100	3947500	3359700	3564000	3705300	3835400	21.8423	21.9125	21.6799	21.7651	21.8212	21.8709	0.0270198	0.097188	-0.135419	-0.0502539	0.00583911	0.0556258	-0.0345482	0.875115	-0.601485	0.0432113
Q9CQ75	NADH dehydrogenase [ubiquinone] 1 alpha subcomplex subunit 2	Ndufa2	>sp|Q9CQ75|NDUA2_MOUSE NADH dehydrogenase [ubiquinone] 1 alpha subcomplex subunit 2 OS=Mus musculus OX=10090 GN=Ndufa2 PE=1 SV=3	83	18764000	17771000	15134000	16072000	16014000	16356000	24.1615	24.083	23.8513	23.938	23.9328	23.9633	0.173136	0.0946934	-0.137038	-0.050282	-0.0554978	-0.0250115	0.984522	0.0188649	0.232181	0.467341
Q9CQ91;D3Z670	NADH dehydrogenase [ubiquinone] 1 alpha subcomplex subunit 3	Ndufa3	>sp|Q9CQ91|NDUA3_MOUSE NADH dehydrogenase [ubiquinone] 1 alpha subcomplex subunit 3 OS=Mus musculus OX=10090 GN=Ndufa3 PE=1 SV=1;>tr|D3Z670|D3Z670_MOUSE NADH dehydrogenase [ubiquinone] 1 alpha subcomplex subunit 3 OS=Mus musculus OX=10090 GN=Ndufa3 PE=1 SV	17.3	3799000	3626900	3724700	3862900	3789500	3737100	21.8572	21.7903	21.8287	21.8813	21.8536	21.8335	0.0164377	-0.050445	-0.0120578	0.0405023	0.0128255	-0.00726282	0.638147	0.12851	#NUM!	#NUM!
A0A0N4SVQ1;Q62425	Cytochrome c oxidase subunit NDUFA4	Ndufa4	>tr|A0A0N4SVQ1|A0A0N4SVQ1_MOUSE Cytochrome c oxidase subunit NDUFA4 OS=Mus musculus OX=10090 GN=Ndufa4 PE=1 SV=1;>sp|Q62425|NDUA4_MOUSE Cytochrome c oxidase subunit NDUFA4 OS=Mus musculus OX=10090 GN=Ndufa4 PE=1 SV=2	8.5	800040	785000	790290	819120	802710	761450	19.6097	19.5823	19.592	19.6437	19.6145	19.5384	0.0129305	-0.014449	-0.0047595	0.0469332	0.0177372	-0.0583923	0.943523	0.00514906	0.148515	0.501519
Q9CPP6;Q9CX78	NADH dehydrogenase [ubiquinone] 1 alpha subcomplex subunit 5	Ndufa5	>sp|Q9CPP6|NDUA5_MOUSE NADH dehydrogenase [ubiquinone] 1 alpha subcomplex subunit 5 OS=Mus musculus OX=10090 GN=Ndufa5 PE=1 SV=3;>tr|Q9CX78|Q9CX78_MOUSE Uncharacterized protein OS=Mus musculus OX=10090 GN=Ndufa5 PE=2 SV=1	37	2971700	2939900	3091400	2667800	2969200	2925900	21.5029	21.4873	21.5598	21.3472	21.5016	21.4804	0.0229683	0.00744689	0.0799401	-0.13267	0.0217541	0.000560271	0.883679	0.0532982	-0.587969	0.055814
Q9CQZ5	NADH dehydrogenase [ubiquinone] 1 alpha subcomplex subunit 6	Ndufa6	>sp|Q9CQZ5|NDUA6_MOUSE NADH dehydrogenase [ubiquinone] 1 alpha subcomplex subunit 6 OS=Mus musculus OX=10090 GN=Ndufa6 PE=1 SV=1	30.5	6752800	6955000	6475300	5773900	5798200	6427900	22.6871	22.7296	22.6265	22.4611	22.4672	22.6159	0.0891555	0.13172	0.0286167	-0.136784	-0.130725	0.0180171	0.625846	0.133247	0.0726141	0.857193
Q9Z1P6;A0A068BGR9	NADH dehydrogenase [ubiquinone] 1 alpha subcomplex subunit 7	Ndufa7	>sp|Q9Z1P6|NDUA7_MOUSE NADH dehydrogenase [ubiquinone] 1 alpha subcomplex subunit 7 OS=Mus musculus OX=10090 GN=Ndufa7 PE=1 SV=3;>tr|A0A068BGR9|A0A068BGR9_MOUSE NADH dehydrogenase OS=Mus musculus OX=10090 GN=Ndufa7 PE=2 SV=1	10.4	646000	652230	687780	633180	639570	621450	19.3012	19.315	19.3916	19.2723	19.2867	19.2453	-0.000835569	0.0130111	0.0895774	-0.029754	-0.0152675	-0.0567314	0.619966	0.0202386	-0.476628	0.0453018
Q9DCJ5;A0A1S6GWI0	NADH dehydrogenase [ubiquinone] 1 alpha subcomplex subunit 8	Ndufa8	>sp|Q9DCJ5|NDUA8_MOUSE NADH dehydrogenase [ubiquinone] 1 alpha subcomplex subunit 8 OS=Mus musculus OX=10090 GN=Ndufa8 PE=1 SV=3;>tr|A0A1S6GWI0|A0A1S6GWI0_MOUSE NADH dehydrogenase (Ubiquinone) 1 alpha subcomplex, 8 OS=Mus musculus OX=10090 GN=Ndufa8 PE=2 S	16.1	2300900	2481200	2517400	2308400	2251600	2556000	21.1338	21.2426	21.2635	21.1385	21.1025	21.2855	-0.0606188	0.048221	0.0691174	-0.0559238	-0.0918665	0.0910708	0.584732	0.0516458	-0.301097	0.163807
A0A0R3P9C8;Q9DC69	NADH dehydrogenase [ubiquinone] 1 alpha subcomplex subunit 9, mitochondrial	Ndufa9	>tr|A0A0R3P9C8|A0A0R3P9C8_MOUSE NADH dehydrogenase [ubiquinone] 1 alpha subcomplex subunit 9, mitochondrial OS=Mus musculus OX=10090 GN=Ndufa9 PE=1 SV=1;>sp|Q9DC69|NDUA9_MOUSE NADH dehydrogenase [ubiquinone] 1 alpha subcomplex subunit 9, mitochondrial OS=M	28.3	2553800	2724300	2784800	2561400	2432400	2417100	21.2842	21.3775	21.4091	21.2885	21.2139	21.2048	-0.012137	0.0811031	0.112791	-0.00784994	-0.082402	-0.0915054	0.228285	0.015061	-0.121305	0.0546172
F6ZFT1;F8WJ64;Q569N0;Q3TJG2;Q9CR21	Acyl carrier protein;Acyl carrier protein, mitochondrial	Ndufab1	>tr|F6ZFT1|F6ZFT1_MOUSE Acyl carrier protein (Fragment) OS=Mus musculus OX=10090 GN=Ndufab1 PE=1 SV=1;>tr|F8WJ64|F8WJ64_MOUSE Acyl carrier protein (Fragment) OS=Mus musculus OX=10090 GN=Ndufab1 PE=1 SV=1;>tr|Q569N0|Q569N0_MOUSE Acyl carrier protein OS=Mus	18.9	933810	914310	935720	948790	893540	803660	19.8328	19.8023	19.8357	19.8557	19.7692	19.6162	0.0474464	0.0170008	0.0503943	0.0704062	-0.0161503	-0.169097	0.764496	0.0012026	0.121257	0.44919
A2AQ17;A0A0R4J081;Q9CWX2	Complex I intermediate-associated protein 30, mitochondrial	Ndufaf1	>tr|A2AQ17|A2AQ17_MOUSE Complex I intermediate-associated protein 30, mitochondrial OS=Mus musculus OX=10090 GN=Ndufaf1 PE=1 SV=1;>tr|A0A0R4J081|A0A0R4J081_MOUSE Complex I intermediate-associated protein 30, mitochondrial OS=Mus musculus OX=10090 GN=Ndufaf	30.9	2200000	2183400	2348600	2123000	2223400	2077000	21.0691	21.0581	21.1634	21.0177	21.0843	20.9861	0.00596117	-0.00496589	0.100259	-0.045438	0.0212252	-0.0770411	0.547181	0.000181099	0.702703	0.000358861
Q59J78;Q3TLI6	Mimitin, mitochondrial	Ndufaf2	>sp|Q59J78|NDUF2_MOUSE NADH dehydrogenase [ubiquinone] 1 alpha subcomplex assembly factor 2 OS=Mus musculus OX=10090 GN=Ndufaf2 PE=1 SV=1;>tr|Q3TLI6|Q3TLI6_MOUSE Uncharacterized protein OS=Mus musculus OX=10090 GN=Ndufaf2 PE=2 SV=1	9	359990	395010	394180	385790	358960	436610	18.4576	18.5915	18.5885	18.5575	18.4535	18.736	-0.106491	0.0274417	0.0244071	-0.00663168	-0.110624	0.171898	0.403418	0.0112535	0.769746	0.000271474
Q9JKL4	NADH dehydrogenase [ubiquinone] 1 alpha subcomplex assembly factor 3	Ndufaf3	>sp|Q9JKL4|NDUF3_MOUSE NADH dehydrogenase [ubiquinone] 1 alpha subcomplex assembly factor 3 OS=Mus musculus OX=10090 GN=Ndufaf3 PE=1 SV=1	1.8	168870	174540	187650	156960	176160	150700	17.3656	17.4132	17.5177	17.26	17.4265	17.2013	0.00150009	0.0491447	0.153631	-0.104016	0.0624734	-0.162734	-0.192942	0.326897	-0.134603	0.41493
Q9D1H6	NADH dehydrogenase [ubiquinone] 1 alpha subcomplex assembly factor 4	Ndufaf4	>sp|Q9D1H6|NDUF4_MOUSE NADH dehydrogenase [ubiquinone] 1 alpha subcomplex assembly factor 4 OS=Mus musculus OX=10090 GN=Ndufaf4 PE=1 SV=1	28.7	3202900	3227100	3165800	3220300	3224500	3421100	21.6109	21.6218	21.5941	21.6188	21.6206	21.706	-0.0177742	-0.00691471	-0.0345829	-0.0099579	-0.00807753	0.0773073	#NUM!	#NUM!	-0.54004	0.264684
A2APY7	NADH dehydrogenase [ubiquinone] 1 alpha subcomplex assembly factor 5	Ndufaf5	>sp|A2APY7|NDUF5_MOUSE Arginine-hydroxylase NDUFAF5, mitochondrial OS=Mus musculus OX=10090 GN=Ndufaf5 PE=1 SV=1	29.8	4418300	4787900	5401800	4469800	4767200	5186000	22.0751	22.191	22.365	22.0918	22.1847	22.3062	-0.127225	-0.0113235	0.162724	-0.110506	-0.0175744	0.103906	0.061015	0.793582	0.514666	0.0454136
Q9CWG8;Q9CWG8-2	NADH dehydrogenase [ubiquinone] complex I, assembly factor 7	Ndufaf7	>sp|Q9CWG8|NDUF7_MOUSE Protein arginine methyltransferase NDUFAF7, mitochondrial OS=Mus musculus OX=10090 GN=Ndufaf7 PE=1 SV=4;>sp|Q9CWG8-2|NDUF7_MOUSE Isoform 2 of Protein arginine methyltransferase NDUFAF7, mitochondrial OS=Mus musculus OX=10090 GN=Ndufa	4.2	120190	113660	115330	119340	127350	117410	16.875	16.7944	16.8154	16.8647	16.9584	16.8412	0.0167767	-0.0638156	-0.0427724	0.00653747	0.100259	-0.0169849	0.708525	0.00809129	0.585967	0.0262331
Q9DCS9;D3YUK4	NADH dehydrogenase [ubiquinone] 1 beta subcomplex subunit 10	Ndufb10	>sp|Q9DCS9|NDUBA_MOUSE NADH dehydrogenase [ubiquinone] 1 beta subcomplex subunit 10 OS=Mus musculus OX=10090 GN=Ndufb10 PE=1 SV=3;>tr|D3YUK4|D3YUK4_MOUSE NADH dehydrogenase [ubiquinone] 1 beta subcomplex subunit 10 (Fragment) OS=Mus musculus OX=10090 GN=Nd	33.1	3276700	3285100	3342500	3220900	3305900	3313200	21.6438	21.6475	21.6725	21.619	21.6566	21.6598	-0.00606319	-0.00236949	0.0226208	-0.0308429	0.0067363	0.00991851	0.293584	0.242072	-0.387325	0.0905404
Q4VBC9;O09111	NADH dehydrogenase [ubiquinone] 1 beta subcomplex subunit 11, mitochondrial	Ndufb11	>tr|Q4VBC9|Q4VBC9_MOUSE Ndufb11 protein (Fragment) OS=Mus musculus OX=10090 GN=Ndufb11 PE=2 SV=1;>sp|O09111|NDUBB_MOUSE NADH dehydrogenase [ubiquinone] 1 beta subcomplex subunit 11, mitochondrial OS=Mus musculus OX=10090 GN=Ndufb11 PE=1 SV=2	45.6	4889600	5176100	5363800	5130000	5223500	4890700	22.2213	22.3034	22.3548	22.2905	22.3166	22.2216	-0.0634259	0.0187232	0.0701131	0.00581649	0.0318745	-0.0631014	0.52103	0.0468285	0.0593735	0.648696
Q9D6H6;Q9CQZ6	NADH dehydrogenase [ubiquinone] 1 beta subcomplex subunit 3	Ndufb3	>tr|Q9D6H6|Q9D6H6_MOUSE Uncharacterized protein OS=Mus musculus OX=10090 GN=Ndufb3 PE=2 SV=1;>sp|Q9CQZ6|NDUB3_MOUSE NADH dehydrogenase [ubiquinone] 1 beta subcomplex subunit 3 OS=Mus musculus OX=10090 GN=Ndufb3 PE=1 SV=1	3.4	29834	33285	39339	28505	27018	28169	14.8647	15.0226	15.2637	14.7989	14.7216	14.7818	-0.0442149	0.1137	0.354788	-0.109957	-0.187251	-0.127064	0.852849	0.0145101	-0.133318	0.549585
Q4VAE8;Q9CQC7;Q9DBH2	NADH dehydrogenase [ubiquinone] 1 beta subcomplex subunit 4	Ndufb4	>tr|Q4VAE8|Q4VAE8_MOUSE Ndufb4 protein (Fragment) OS=Mus musculus OX=10090 GN=Ndufb4 PE=2 SV=1;>sp|Q9CQC7|NDUB4_MOUSE NADH dehydrogenase [ubiquinone] 1 beta subcomplex subunit 4 OS=Mus musculus OX=10090 GN=Ndufb4 PE=1 SV=3;>tr|Q9DBH2|Q9DBH2_MOUSE Uncharact	31.3	7964100	8663400	7921700	7480800	7774500	7942600	22.9251	23.0465	22.9174	22.8348	22.8903	22.9212	0.00254325	0.123965	-0.00515802	-0.0877755	-0.0322182	-0.00135674	1.01092	0.000420075	-0.683151	0.0197425
D3Z568;Q8BU20;Q9CQH3;F6Y6V5;D3YX99;D3Z6W9	NADH dehydrogenase [ubiquinone] 1 beta subcomplex subunit 5, mitochondrial	Ndufb5	>tr|D3Z568|D3Z568_MOUSE NADH dehydrogenase (Ubiquinone) 1 beta subcomplex, 5, isoform CRA_e OS=Mus musculus OX=10090 GN=Ndufb5 PE=1 SV=1;>tr|Q8BU20|Q8BU20_MOUSE Uncharacterized protein OS=Mus musculus OX=10090 GN=Ndufb5 PE=2 SV=1;>sp|Q9CQH3|NDUB5_MOUSE NAD	10.8	662950	701940	740050	619600	689890	754280	19.3385	19.421	19.4973	19.241	19.396	19.5247	-0.0645456	0.017902	0.094177	-0.162109	-0.00707935	0.121654	0.336723	0.020771	0.0704757	0.759647
A2AP31;Q3UIU2;A2AP32	NADH dehydrogenase [ubiquinone] 1 beta subcomplex subunit 6	Ndufb6	>tr|A2AP31|A2AP31_MOUSE MCG9810 OS=Mus musculus OX=10090 GN=Ndufb6 PE=1 SV=1;>sp|Q3UIU2|NDUB6_MOUSE NADH dehydrogenase [ubiquinone] 1 beta subcomplex subunit 6 OS=Mus musculus OX=10090 GN=Ndufb6 PE=1 SV=3;>tr|A2AP32|A2AP32_MOUSE NADH dehydrogenase [ubiquin	31.4	275840	313220	215750	241820	229840	182590	18.0735	18.2568	17.719	17.8836	17.8103	17.4782	0.203242	0.386586	-0.151229	0.0133436	-0.0599601	-0.391982	#NUM!	#NUM!	#NUM!	#NUM!
Q9D6J5;Q3V406	NADH dehydrogenase [ubiquinone] 1 beta subcomplex subunit 8, mitochondrial	Ndufb8	>sp|Q9D6J5|NDUB8_MOUSE NADH dehydrogenase [ubiquinone] 1 beta subcomplex subunit 8, mitochondrial OS=Mus musculus OX=10090 GN=Ndufb8 PE=1 SV=1;>tr|Q3V406|Q3V406_MOUSE NADH dehydrogenase [ubiquinone] 1 beta subcomplex subunit 8, mitochondrial OS=Mus musculu	60.6	65451000	62764000	70422000	52286000	61196000	54389000	25.9639	25.9034	26.0695	25.6399	25.8669	25.6968	0.107156	0.046678	0.212767	-0.216835	0.0101781	-0.159944	0.327441	0.115626	-0.415774	0.097746
Q9CQJ8	NADH dehydrogenase [ubiquinone] 1 beta subcomplex subunit 9	Ndufb9	>sp|Q9CQJ8|NDUB9_MOUSE NADH dehydrogenase [ubiquinone] 1 beta subcomplex subunit 9 OS=Mus musculus OX=10090 GN=Ndufb9 PE=1 SV=3	7.7	416110	421650	374620	428260	401130	489100	18.6666	18.6857	18.5151	18.7081	18.6137	18.8998	-0.0148892	0.00419177	-0.166426	0.0266328	-0.0677843	0.218275	0.435032	0.0342262	-0.116486	0.474951
Q9CQ54;A0A0U1RPJ5;Q9D846	NADH dehydrogenase [ubiquinone] 1 subunit C2	Ndufc2	>sp|Q9CQ54|NDUC2_MOUSE NADH dehydrogenase [ubiquinone] 1 subunit C2 OS=Mus musculus OX=10090 GN=Ndufc2 PE=1 SV=1;>tr|A0A0U1RPJ5|A0A0U1RPJ5_MOUSE NADH dehydrogenase [ubiquinone] 1 subunit C2 OS=Mus musculus OX=10090 GN=Ndufc2 PE=1 SV=1;>tr|Q9D846|Q9D846_MOU	25.4	15854000	15503000	15213000	15158000	14763000	15816000	23.9183	23.886	23.8588	23.8536	23.8155	23.9149	0.043822	0.0115226	-0.0157202	-0.0209454	-0.0590389	0.0403599	0.778221	0.027645	0.0063262	0.979781
Q91VD9;Q3TIU7;Q3UIQ2	NADH-ubiquinone oxidoreductase 75 kDa subunit, mitochondrial	Ndufs1	>sp|Q91VD9|NDUS1_MOUSE NADH-ubiquinone oxidoreductase 75 kDa subunit, mitochondrial OS=Mus musculus OX=10090 GN=Ndufs1 PE=1 SV=2;>tr|Q3TIU7|Q3TIU7_MOUSE Uncharacterized protein OS=Mus musculus OX=10090 GN=Ndufs1 PE=2 SV=1;>tr|Q3UIQ2|Q3UIQ2_MOUSE Uncharacte	14.8	720220	728110	826650	724260	744200	756180	19.4581	19.4738	19.6569	19.4661	19.5053	19.5284	-0.0566954	-0.0409767	0.142144	-0.0486254	-0.00944269	0.0135966	0.628163	4.70993e-05	0.131645	0.0968559
Q91WD5;D3YXT0	NADH dehydrogenase [ubiquinone] iron-sulfur protein 2, mitochondrial	Ndufs2	>sp|Q91WD5|NDUS2_MOUSE NADH dehydrogenase [ubiquinone] iron-sulfur protein 2, mitochondrial OS=Mus musculus OX=10090 GN=Ndufs2 PE=1 SV=1;>tr|D3YXT0|D3YXT0_MOUSE NADH dehydrogenase [ubiquinone] iron-sulfur protein 2, mitochondrial OS=Mus musculus OX=10090 G	13.1	518240	547430	531430	531160	526320	516090	18.9833	19.0623	19.0195	19.0188	19.0056	18.9773	-0.0278603	0.0511938	0.00839901	0.00766585	-0.00554044	-0.033858	0.246136	0.0280028	-0.162932	0.0449427
Q9DCT2	NADH dehydrogenase [ubiquinone] iron-sulfur protein 3, mitochondrial	Ndufs3	>sp|Q9DCT2|NDUS3_MOUSE NADH dehydrogenase [ubiquinone] iron-sulfur protein 3, mitochondrial OS=Mus musculus OX=10090 GN=Ndufs3 PE=1 SV=2	12	562130	543730	572150	521560	527060	547040	19.1005	19.0525	19.126	18.9925	19.0076	19.0613	0.0437981	-0.00421531	0.0692877	-0.0642725	-0.0491385	0.00454059	-0.012134	0.893743	-0.507246	0.00296741
Q923F9;E9QPX3;Q9CXZ1;Q9CTT4	NADH dehydrogenase [ubiquinone] iron-sulfur protein 4, mitochondrial	Ndufs4	>tr|Q923F9|Q923F9_MOUSE NADH dehydrogenase (Ubiquinone) Fe-S protein 4 OS=Mus musculus OX=10090 GN=Ndufs4 PE=2 SV=1;>tr|E9QPX3|E9QPX3_MOUSE NADH dehydrogenase [ubiquinone] iron-sulfur protein 4, mitochondrial OS=Mus musculus OX=10090 GN=Ndufs4 PE=1 SV=1;>s	38.2	1084900	1137800	1148800	1018800	1017400	1098600	20.0491	20.1178	20.1317	19.9584	19.9565	20.0672	0.00233527	0.0710202	0.0849009	-0.0883559	-0.0903398	0.0204394	0.874979	0.000393579	0.43438	0.00551622
P52503;A0A1Y7VM38;A0A1Y7VKP8	NADH dehydrogenase [ubiquinone] iron-sulfur protein 6, mitochondrial	Ndufs6	>sp|P52503|NDUS6_MOUSE NADH dehydrogenase [ubiquinone] iron-sulfur protein 6, mitochondrial OS=Mus musculus OX=10090 GN=Ndufs6 PE=1 SV=2;>tr|A0A1Y7VM38|A0A1Y7VM38_MOUSE NADH dehydrogenase [ubiquinone] iron-sulfur protein 6, mitochondrial OS=Mus musculus OX	25.6	4336100	3920500	3802200	3256900	3488500	3255100	22.048	21.9026	21.8584	21.6351	21.7342	21.6343	0.245885	0.100525	0.0563214	-0.167014	-0.0679062	-0.167811	0.571319	0.0603487	-0.0691319	0.778525
Q9DC70	NADH dehydrogenase [ubiquinone] iron-sulfur protein 7, mitochondrial	Ndufs7	>sp|Q9DC70|NDUS7_MOUSE NADH dehydrogenase [ubiquinone] iron-sulfur protein 7, mitochondrial OS=Mus musculus OX=10090 GN=Ndufs7 PE=1 SV=1	40.2	3441600	3404800	3251300	3325600	3219500	3280300	21.7146	21.6991	21.6326	21.6652	21.6184	21.6454	0.0520886	0.0365792	-0.0299742	0.00262378	-0.0441542	-0.0171631	0.382242	0.0314314	0.407095	0.00884791
Q8VC72;Q5M9P5;Q3UY05;Q8K3J1	NADH dehydrogenase [ubiquinone] iron-sulfur protein 8, mitochondrial	Ndufs8	>tr|Q8VC72|Q8VC72_MOUSE NADH dehydrogenase (Ubiquinone) Fe-S protein 8 OS=Mus musculus OX=10090 GN=Ndufs8 PE=2 SV=2;>tr|Q5M9P5|Q5M9P5_MOUSE NADH dehydrogenase (Ubiquinone) Fe-S protein 8 OS=Mus musculus OX=10090 GN=Ndufs8 PE=1 SV=1;>tr|Q3UY05|Q3UY05_MOUSE	45.8	5351000	5582600	5112900	4677100	4711600	5534900	22.3514	22.4125	22.2857	22.1572	22.1678	22.4001	0.0555958	0.116725	-0.0100709	-0.138598	-0.127996	0.104345	0.313533	0.0376292	-0.246828	0.0398245
Q91YT0;D3YUM1;D3Z1U9	NADH dehydrogenase [ubiquinone] flavoprotein 1, mitochondrial	Ndufv1	>sp|Q91YT0|NDUV1_MOUSE NADH dehydrogenase [ubiquinone] flavoprotein 1, mitochondrial OS=Mus musculus OX=10090 GN=Ndufv1 PE=1 SV=1;>tr|D3YUM1|D3YUM1_MOUSE NADH dehydrogenase [ubiquinone] flavoprotein 1, mitochondrial OS=Mus musculus OX=10090 GN=Ndufv1 PE=1	27.9	1405700	1739500	1716100	1350600	1350100	1772600	20.4229	20.7302	20.7107	20.3652	20.3646	20.7574	-0.135649	0.171735	0.152195	-0.193338	-0.193872	0.198929	0.596481	9.95511e-05	-0.0133738	0.783212
Q9D6J6;Q9D6J6-2;M0QWP9	NADH dehydrogenase [ubiquinone] flavoprotein 2, mitochondrial	Ndufv2	>sp|Q9D6J6|NDUV2_MOUSE NADH dehydrogenase [ubiquinone] flavoprotein 2, mitochondrial OS=Mus musculus OX=10090 GN=Ndufv2 PE=1 SV=2;>sp|Q9D6J6-2|NDUV2_MOUSE Isoform 2 of NADH dehydrogenase [ubiquinone] flavoprotein 2, mitochondrial OS=Mus musculus OX=10090 G	13.6	2457200	2527200	2180000	2063500	2351900	2470300	21.2286	21.2691	21.0559	20.9767	21.1654	21.2363	0.073267	0.113792	-0.0994201	-0.178655	0.0100784	0.080938	0.316058	0.126625	-0.351464	0.0825312
Q3U4K3;Q3U422;Q91WP8		Ndufv3	>tr|Q3U4K3|Q3U4K3_MOUSE Uncharacterized protein (Fragment) OS=Mus musculus OX=10090 GN=Ndufv3 PE=2 SV=1;>tr|Q3U422|Q3U422_MOUSE NADH dehydrogenase [ubiquinone] flavoprotein 3, mitochondrial OS=Mus musculus OX=10090 GN=Ndufv3 PE=1 SV=1;>tr|Q91WP8|Q91WP8_MOU	46.7	13458000	13916000	10775000	10948000	11520000	15805000	23.682	23.7302	23.3612	23.3842	23.4576	23.9139	0.0937831	0.142064	-0.226993	-0.204014	-0.13054	0.3257	0.963466	6.21169e-09	0.778558	3.3169e-05
Q921V3;Q9Z1J3	Cysteine desulfurase, mitochondrial	Nfs1	>tr|Q921V3|Q921V3_MOUSE Nitrogen fixation gene 1 (S. cerevisiae) OS=Mus musculus OX=10090 GN=Nfs1 PE=2 SV=1;>sp|Q9Z1J3|NFS1_MOUSE Cysteine desulfurase, mitochondrial OS=Mus musculus OX=10090 GN=Nfs1 PE=1 SV=3	14.6	291540	293180	329050	297430	306770	278380	18.1533	18.1614	18.3279	18.1822	18.2268	18.0867	-0.0363979	-0.0283051	0.138215	-0.00754158	0.0370657	-0.103036	0.69385	0.000300623	0.667535	0.000364425
A0A0N4SUH8;Q9QZ23	NFU1 iron-sulfur cluster scaffold homolog, mitochondrial	Nfu1	>tr|A0A0N4SUH8|A0A0N4SUH8_MOUSE NFU1 iron-sulfur cluster scaffold homolog, mitochondrial OS=Mus musculus OX=10090 GN=Nfu1 PE=1 SV=1;>sp|Q9QZ23|NFU1_MOUSE NFU1 iron-sulfur cluster scaffold homolog, mitochondrial OS=Mus musculus OX=10090 GN=Nfu1 PE=1 SV=2	47.9	4848000	5255000	4297100	4522400	4400300	5457500	22.209	22.3253	22.0349	22.1087	22.0692	22.3798	0.0211606	0.137462	-0.152866	-0.0791405	-0.118627	0.192011	-0.0690438	0.650623	0.326276	0.0729794
Q99KS2	Neugrin	Ngrn	>sp|Q99KS2|NGRN_MOUSE Neugrin OS=Mus musculus OX=10090 GN=Ngrn PE=2 SV=3	21	11365000	11572000	10194000	9936200	10575000	11612000	23.4381	23.4641	23.2812	23.2443	23.3342	23.4691	0.0662649	0.0923055	-0.0906125	-0.127567	-0.0376751	0.0972837	#NUM!	#NUM!	#NUM!	#NUM!
Q9EQ80;Q3V2R8;D3Z0G0;Q8C608;Q5FWC8	Putative GTP cyclohydrolase 1 type 2 Nif3l1;Putative GTP cyclohydrolase 1 type 2	Nif3l1	>sp|Q9EQ80|NIF3L_MOUSE NIF3-like protein 1 OS=Mus musculus OX=10090 GN=Nif3l1 PE=1 SV=4;>tr|Q3V2R8|Q3V2R8_MOUSE NIF3-like protein 1 OS=Mus musculus OX=10090 GN=Nif3l1 PE=2 SV=1;>tr|D3Z0G0|D3Z0G0_MOUSE NIF3-like protein 1 OS=Mus musculus OX=10090 GN=Nif3l1	62.7	715930	795790	567490	615590	570870	592050	19.4495	19.602	19.1142	19.2316	19.1228	19.1754	0.166876	0.319446	-0.168347	-0.0509723	-0.15978	-0.107223	-0.141808	0.0627328	-0.313998	0.00425034
Q5SVF7;O55125;Q5SVG6	Protein NipSnap homolog 1	Nipsnap1	>tr|Q5SVF7|Q5SVF7_MOUSE 4-nitrophenylphosphatase domain and non-neuronal SNAP25-like protein homolog 1 (C. elegans), isoform CRA_f OS=Mus musculus OX=10090 GN=Nipsnap1 PE=1 SV=1;>sp|O55125|NIPS1_MOUSE Protein NipSnap homolog 1 OS=Mus musculus OX=10090 GN=N	76.8	3007700	3023600	2634300	2718000	2827500	3034500	21.5202	21.5278	21.329	21.3741	21.4311	21.533	0.0676809	0.0752875	-0.12356	-0.0784344	-0.0214528	0.080479	-0.726189	0.0308354	-1.01052	0.00909237
Q9CQE1;B1AWZ5	Protein NipSnap homolog 3B	Nipsnap3b	>sp|Q9CQE1|NPS3B_MOUSE Protein NipSnap homolog 3B OS=Mus musculus OX=10090 GN=Nipsnap3b PE=1 SV=1;>tr|B1AWZ5|B1AWZ5_MOUSE Protein NipSnap homolog 3B OS=Mus musculus OX=10090 GN=Nipsnap3b PE=1 SV=1	13.4	1153900	1109600	1279400	1061700	1227500	1069200	20.1381	20.0816	20.287	20.0179	20.2273	20.0281	0.0080755	-0.048403	0.157025	-0.112067	0.0972803	-0.101911	0.705929	0.00135363	1.01629	7.6589e-05
Q8VDK1-2;Q8VDK1;D3YY53	Nitrilase homolog 1	Nit1	>sp|Q8VDK1-2|NIT1_MOUSE Isoform 2 of Deaminated glutathione amidase OS=Mus musculus OX=10090 GN=Nit1;>sp|Q8VDK1|NIT1_MOUSE Deaminated glutathione amidase OS=Mus musculus OX=10090 GN=Nit1 PE=1 SV=2;>tr|D3YY53|D3YY53_MOUSE Deaminated glutathione amidase OS=M	27.8	1152200	1101300	1168800	1034300	1015600	1042600	20.136	20.0708	20.1566	19.9802	19.9539	19.9918	0.0877579	0.0225743	0.108395	-0.0679786	-0.094301	-0.0564475	0.18043	0.00728231	-0.49164	7.63586e-05
Q9JHW2	Omega-amidase NIT2	Nit2	>sp|Q9JHW2|NIT2_MOUSE Omega-amidase NIT2 OS=Mus musculus OX=10090 GN=Nit2 PE=1 SV=1	61.2	70249000	71345000	70861000	65372000	61131000	63929000	26.066	26.0883	26.0785	25.9622	25.8654	25.93	0.0675895	0.0899241	0.0801036	-0.0362154	-0.132984	-0.0684177	0.500748	0.000660682	0.637121	2.03584e-05
Q91YP2;A0A286YD12;Q3UUI1;Q3TB65	Neurolysin, mitochondrial	Nln	>sp|Q91YP2|NEUL_MOUSE Neurolysin, mitochondrial OS=Mus musculus OX=10090 GN=Nln PE=1 SV=1;>tr|A0A286YD12|A0A286YD12_MOUSE Neurolysin, mitochondrial OS=Mus musculus OX=10090 GN=Nln PE=1 SV=1;>tr|Q3UUI1|Q3UUI1_MOUSE Uncharacterized protein OS=Mus musculus OX	44.7	5186000	5728200	6511400	5016900	5563200	2963900	22.3062	22.4497	22.6345	22.2584	22.4075	21.4991	0.0469756	0.190435	0.375321	-0.000850446	0.148268	-0.76015	1.15948	7.47403e-05	1.26739	2.39282e-05
Q9WV84;Q9CS68	Nucleoside diphosphate kinase, mitochondrial;Nucleoside diphosphate kinase	Nme4	>sp|Q9WV84|NDKM_MOUSE Nucleoside diphosphate kinase, mitochondrial OS=Mus musculus OX=10090 GN=Nme4 PE=1 SV=1;>tr|Q9CS68|Q9CS68_MOUSE Nucleoside diphosphate kinase (Fragment) OS=Mus musculus OX=10090 GN=Nme4 PE=2 SV=1	8.8	137590	130320	142510	115040	128500	126600	17.07	16.9917	17.1207	16.8118	16.9714	16.9499	0.0840958	0.00577874	0.134783	-0.174144	-0.0145114	-0.0360024	0.729186	0.00148037	-0.425616	0.0387208
Q8BMY1;Q9JJG9	Nitric oxide-associated protein 1	Noa1	>tr|Q8BMY1|Q8BMY1_MOUSE Uncharacterized protein OS=Mus musculus OX=10090 GN=Noa1 PE=2 SV=1;>sp|Q9JJG9|NOA1_MOUSE Nitric oxide-associated protein 1 OS=Mus musculus OX=10090 GN=Noa1 PE=1 SV=1	38.8	3791200	4019100	3886300	3691200	3594000	3721400	21.8542	21.9384	21.89	21.8157	21.7772	21.8274	0.00374622	0.0879641	0.0394889	-0.0348184	-0.0733179	-0.0230629	-0.220586	0.344116	-0.283936	0.175836
A2A9Q2;Q8BHG1;Q8R320;A6PWC3	Nardilysin	Nrd1	>tr|A2A9Q2|A2A9Q2_MOUSE Nardilysin, N-arginine dibasic convertase, NRD convertase 1 OS=Mus musculus OX=10090 GN=Nrd1 PE=1 SV=1;>sp|Q8BHG1|NRDC_MOUSE Nardilysin OS=Mus musculus OX=10090 GN=Nrdc PE=1 SV=1;>tr|Q8R320|Q8R320_MOUSE Nardilysin, N-arginine dibasi	24.2	2838500	3083000	3859800	2455200	3132200	2358300	21.4367	21.5559	21.8801	21.2274	21.5787	21.1693	-0.0379969	0.0812092	0.4054	-0.247285	0.104051	-0.305378	-0.0101073	0.750192	0.00559182	0.903209
A0A1S6GWH4;Q1HFZ0;H3BKN0;Q1HFZ0-2	tRNA (cytosine(34)-C(5))-methyltransferase	Nsun2	>tr|A0A1S6GWH4|A0A1S6GWH4_MOUSE Uncharacterized protein OS=Mus musculus OX=10090 GN=Nsun2 PE=2 SV=1;>sp|Q1HFZ0|NSUN2_MOUSE tRNA (cytosine(34)-C(5))-methyltransferase OS=Mus musculus OX=10090 GN=Nsun2 PE=1 SV=2;>tr|H3BKN0|H3BKN0_MOUSE tRNA (cytosine(34)-C(5	37.2	2856500	2814500	2566700	2593900	2732300	2830300	21.4458	21.4244	21.2915	21.3067	21.3817	21.4325	0.0653759	0.044006	-0.0889579	-0.0737497	0.0012433	0.0520824	-1.03404	7.45899e-06	-0.754867	5.30471e-06
Q9CZ57	5-methylcytosine rRNA methyltransferase NSUN4	Nsun4	>sp|Q9CZ57|NSUN4_MOUSE 5-methylcytosine rRNA methyltransferase NSUN4 OS=Mus musculus OX=10090 GN=Nsun4 PE=1 SV=1	34.2	4415500	4645600	4947700	4627400	4290800	4095700	22.0741	22.1474	22.2383	22.1418	22.0328	21.9657	-0.0258829	0.0474052	0.138298	0.0417421	-0.0672131	-0.13435	-0.165869	0.265203	0.369731	0.0749141
A0A2I3BR81;A0A2I3BRL0;A0A2I3BQR1;Q91X76		Nt5dc2	>tr|A0A2I3BR81|A0A2I3BR81_MOUSE 5-nucleotidase domain containing 2 OS=Mus musculus OX=10090 GN=Nt5dc2 PE=1 SV=1;>tr|A0A2I3BRL0|A0A2I3BRL0_MOUSE 5-nucleotidase domain containing 2 OS=Mus musculus OX=10090 GN=Nt5dc2 PE=1 SV=1;>tr|A0A2I3BQR1|A0A2I3BQR1_MOUS	10.5	95184	93173	95772	95755	97910	95118	16.5384	16.5076	16.5473	16.5471	16.5792	16.5374	-0.00440715	-0.0352143	0.0044777	0.00422159	0.03633	-0.00540785	-0.377634	0.00215023	-1.06351	2.91292e-05
Q3UHB1;A0A1W2P799;Q692V2	5-nucleotidase domain-containing protein 3	Nt5dc3	>sp|Q3UHB1|NT5D3_MOUSE 5-nucleotidase domain-containing protein 3 OS=Mus musculus OX=10090 GN=Nt5dc3 PE=1 SV=1;>tr|A0A1W2P799|A0A1W2P799_MOUSE Uncharacterized protein (Fragment) OS=Mus musculus OX=10090 PE=4 SV=1;>tr|Q692V2|Q692V2_MOUSE Grp94 neighboring	35.4	750210	780690	783190	717040	673180	802620	19.5169	19.5744	19.579	19.4517	19.3606	19.6144	0.000766218	0.0582215	0.0628341	-0.0644747	-0.155536	0.0981888	0.599368	0.00224313	0.563516	0.000628976
Q9CWD8;Q3URR8	Iron-sulfur protein NUBPL	Nubpl	>sp|Q9CWD8|NUBPL_MOUSE Iron-sulfur protein NUBPL OS=Mus musculus OX=10090 GN=Nubpl PE=1 SV=2;>tr|Q3URR8|Q3URR8_MOUSE Uncharacterized protein OS=Mus musculus OX=10090 GN=Nubpl PE=2 SV=1	13	251220	257570	242640	235460	234370	272820	17.9386	17.9746	17.8885	17.8451	17.8384	18.0576	0.0147926	0.0508058	-0.0353414	-0.0786768	-0.0853709	0.133791	1.1797	0.00174782	0.693049	0.0892621
P11930	Nucleoside diphosphate-linked moiety X motif 19, mitochondrial	Nudt19	>sp|P11930|NUD19_MOUSE Nucleoside diphosphate-linked moiety X motif 19 OS=Mus musculus OX=10090 GN=Nudt19 PE=1 SV=2	63.1	9926400	10787000	8861800	8096500	9222100	12123000	23.2428	23.3628	23.0792	22.9489	23.1367	23.5312	0.0259105	0.145862	-0.13776	-0.268062	-0.0802648	0.314315	-0.163055	0.483315	0.144272	0.441607
Q3V1C8;P56380	Bis(5-nucleosyl)-tetraphosphatase [asymmetrical]	Nudt2	>tr|Q3V1C8|Q3V1C8_MOUSE Uncharacterized protein OS=Mus musculus OX=10090 GN=Nudt2 PE=2 SV=1;>sp|P56380|AP4A_MOUSE Bis(5-nucleosyl)-tetraphosphatase [asymmetrical] OS=Mus musculus OX=10090 GN=Nudt2 PE=1 SV=3	42.5	3229600	3122400	2979800	3243900	3209000	3317600	21.6229	21.5742	21.5068	21.6293	21.6137	21.6617	0.0214856	-0.0272145	-0.0946544	0.0278594	0.0122539	0.06027	0.157459	0.618398	0.152548	0.270726
Q9JKX6	ADP-sugar pyrophosphatase	Nudt5	>sp|Q9JKX6|NUDT5_MOUSE ADP-sugar pyrophosphatase OS=Mus musculus OX=10090 GN=Nudt5 PE=1 SV=1	56	9627700	9987100	8492700	8034200	8292500	9718000	23.1988	23.2516	23.0178	22.9377	22.9834	23.2122	0.0985077	0.151382	-0.0824602	-0.162529	-0.116876	0.111976	0.525363	0.0081969	0.392487	0.0233206
Q8BVU5;A2AH27	ADP-ribose pyrophosphatase, mitochondrial	Nudt9	>sp|Q8BVU5|NUDT9_MOUSE ADP-ribose pyrophosphatase, mitochondrial OS=Mus musculus OX=10090 GN=Nudt9 PE=1 SV=1;>tr|A2AH27|A2AH27_MOUSE ADP-ribose pyrophosphatase, mitochondrial (Fragment) OS=Mus musculus OX=10090 GN=Nudt9 PE=1 SV=1	32.5	2418800	2267000	2320000	2288500	2287900	2512100	21.2059	21.1124	21.1457	21.126	21.1256	21.2605	0.0432047	-0.0503024	-0.016962	-0.0366845	-0.0370628	0.0978071	1.14009	5.73453e-05	0.328012	0.00923974
Q3TG75;P29758;Q3UKT3;Q3UJK5	Ornithine aminotransferase, mitochondrial	Oat	>tr|Q3TG75|Q3TG75_MOUSE Ornithine aminotransferase, isoform CRA_b OS=Mus musculus OX=10090 GN=Oat PE=1 SV=1;>sp|P29758|OAT_MOUSE Ornithine aminotransferase, mitochondrial OS=Mus musculus OX=10090 GN=Oat PE=1 SV=1;>tr|Q3UKT3|Q3UKT3_MOUSE Uncharacterized pro	33.5	14028000	14030000	13426000	12291000	12679000	12346000	23.7418	23.742	23.6785	23.5511	23.5959	23.5575	0.0973192	0.0975249	0.0340394	-0.0933878	-0.0485492	-0.0869464	0.370186	0.000205678	0.117532	0.0376743
Q9CRD0;A0A0J9YUB6;Q9CRD0-3;Q9CRD0-2;A0A0J9YUK7	OCIA domain-containing protein 1	Ociad1	>sp|Q9CRD0|OCAD1_MOUSE OCIA domain-containing protein 1 OS=Mus musculus OX=10090 GN=Ociad1 PE=1 SV=1;>tr|A0A0J9YUB6|A0A0J9YUB6_MOUSE OCIA domain-containing protein 1 (Fragment) OS=Mus musculus OX=10090 GN=Ociad1 PE=1 SV=1;>sp|Q9CRD0-3|OCAD1_MOUSE Isoform 3	21.3	1161700	1219700	1241600	1191600	1223000	1190700	20.1478	20.2181	20.2438	20.1845	20.222	20.1834	-0.0521122	0.0181766	0.0438507	-0.0154498	0.0220746	-0.0165398	0.408995	0.0120287	0.288843	0.0349588
Q9D8W7;A0A0J9YUI7;A0A0J9YU93;A0A0J9YU56	OCIA domain-containing protein 2	Ociad2	>sp|Q9D8W7|OCAD2_MOUSE OCIA domain-containing protein 2 OS=Mus musculus OX=10090 GN=Ociad2 PE=1 SV=1;>tr|A0A0J9YUI7|A0A0J9YUI7_MOUSE OCIA domain-containing protein 2 (Fragment) OS=Mus musculus OX=10090 GN=Ociad2 PE=1 SV=3;>tr|A0A0J9YU93|A0A0J9YU93_MOUSE OC	31.1	13035000	13164000	12407000	11771000	10972000	10858000	23.6359	23.6501	23.5647	23.4887	23.3873	23.3723	0.119396	0.133604	0.0481602	-0.0277572	-0.129168	-0.144236	#NUM!	#NUM!	#NUM!	#NUM!
Q60597;Q60597-3;Z4YJV4;Q60597-2;Q60597-4	2-oxoglutarate dehydrogenase, mitochondrial	Ogdh	>sp|Q60597|ODO1_MOUSE 2-oxoglutarate dehydrogenase, mitochondrial OS=Mus musculus OX=10090 GN=Ogdh PE=1 SV=3;>sp|Q60597-3|ODO1_MOUSE Isoform 3 of 2-oxoglutarate dehydrogenase, mitochondrial OS=Mus musculus OX=10090 GN=Ogdh;>tr|Z4YJV4|Z4YJV4_MOUSE 2-oxoglut	26.3	1983400	1995500	2009000	1970700	1948200	2019200	20.9195	20.9283	20.938	20.9103	20.8937	20.9454	-0.00299722	0.0057774	0.0155047	-0.0122647	-0.0288311	0.0228109	0.2785	0.00652066	0.225265	0.00432361
B2RXT3;E9Q7L0		Ogdhl	>tr|B2RXT3|B2RXT3_MOUSE Ogdhl protein OS=Mus musculus OX=10090 GN=Ogdhl PE=1 SV=1;>tr|E9Q7L0|E9Q7L0_MOUSE Oxoglutarate dehydrogenase-like OS=Mus musculus OX=10090 GN=Ogdhl PE=1 SV=1	29.8	1570000	1754500	1878300	1626800	1911700	1355800	20.5823	20.7426	20.841	20.6336	20.8664	20.3707	-0.0904503	0.069845	0.168213	-0.039178	0.193641	-0.302071	1.62958	0.000173636	-4.6112	0.000461907
Q505D7	Optic atrophy 3 protein homolog	Opa3	>sp|Q505D7|OPA3_MOUSE Optic atrophy 3 protein homolog OS=Mus musculus OX=10090 GN=Opa3 PE=1 SV=1	47.3	16182000	17620000	16689000	15347000	15050000	17534000	23.9479	24.0707	23.9924	23.8715	23.8433	24.0637	-0.0170062	0.105818	0.0275014	-0.0934394	-0.121633	0.098759	0.0779971	0.698098	-0.249867	0.284813
Q91XL9;Q3V156;Q91XL9-2;Q91XL9-3;Q6PG70;Q3UZK3	Oxysterol-binding protein-related protein 1;Oxysterol-binding protein	Osbpl1a	>sp|Q91XL9|OSBL1_MOUSE Oxysterol-binding protein-related protein 1 OS=Mus musculus OX=10090 GN=Osbpl1a PE=1 SV=2;>tr|Q3V156|Q3V156_MOUSE Oxysterol-binding protein OS=Mus musculus OX=10090 GN=Osbpl1a PE=1 SV=1;>sp|Q91XL9-2|OSBL1_MOUSE Isoform 2 of Oxysterol	6.3	5712100	5985500	7269100	6154300	6678000	6528200	22.4456	22.513	22.7933	22.5532	22.671	22.6383	-0.156806	-0.0893559	0.190949	-0.0492329	0.0685884	0.0358576	0.57988	0.000232359	1.02926	2.64503e-05
Q3U3X8;Q3TC56;Q8BGA9;Q3UTE7;A0A2I3BQ74	Mitochondrial inner membrane protein OXA1L	Oxa1l	>tr|Q3U3X8|Q3U3X8_MOUSE Uncharacterized protein OS=Mus musculus OX=10090 GN=Oxa1l PE=2 SV=1;>tr|Q3TC56|Q3TC56_MOUSE Uncharacterized protein OS=Mus musculus OX=10090 GN=Oxa1l PE=2 SV=1;>sp|Q8BGA9|OXA1L_MOUSE Mitochondrial inner membrane protein OXA1L OS=Mus	2.9	1802800	1888000	1880100	1613900	1595300	1575300	20.7818	20.8484	20.8424	20.6221	20.6054	20.5872	0.0672538	0.133873	0.127824	-0.0924343	-0.109158	-0.127359	-0.513356	0.014114	-0.875488	0.00202253
Q9D0K2;Q3UK61;Q3U9P7;Q3UJQ9;Q9CRF4	Succinyl-CoA:3-ketoacid coenzyme A transferase 1, mitochondrial;Succinyl-CoA:3-ketoacid-coenzyme A transferase	Oxct1	>sp|Q9D0K2|SCOT1_MOUSE Succinyl-CoA:3-ketoacid coenzyme A transferase 1, mitochondrial OS=Mus musculus OX=10090 GN=Oxct1 PE=1 SV=1;>tr|Q3UK61|Q3UK61_MOUSE Succinyl-CoA:3-ketoacid-coenzyme A transferase OS=Mus musculus OX=10090 GN=Oxct1 PE=2 SV=1;>tr|Q3U9P7	30.6	367100	411980	381500	394020	372560	415490	18.4858	18.6522	18.5413	18.5879	18.5071	18.6645	-0.0873245	0.0790767	-0.0318146	0.0147712	-0.0660249	0.0913161	1.03932	4.19883e-05	1.15391	2.70859e-05
E9Q0A7;Q4KMM3-3;Q4KMM3-2;Q4KMM3-4;Q4KMM3;Q8C715	Oxidation resistance protein 1	Oxr1	>tr|E9Q0A7|E9Q0A7_MOUSE Oxidation resistance protein 1 OS=Mus musculus OX=10090 GN=Oxr1 PE=1 SV=1;>sp|Q4KMM3-3|OXR1_MOUSE Isoform 3 of Oxidation resistance protein 1 OS=Mus musculus OX=10090 GN=Oxr1;>sp|Q4KMM3-2|OXR1_MOUSE Isoform 2 of Oxidation resistance	5.5	356890	395770	556930	319120	474360	329760	18.4451	18.5943	19.0871	18.2837	18.8556	18.3311	-0.154376	-0.00519367	0.48764	-0.315757	0.256126	-0.26844	1.46575	3.55514e-06	0.738332	8.09854e-05
Q148P2;Q9D404	3-oxoacyl-[acyl-carrier-protein] synthase, mitochondrial	Oxsm	>tr|Q148P2|Q148P2_MOUSE 3-oxoacyl-[acyl-carrier-protein] synthase, mitochondrial OS=Mus musculus OX=10090 GN=Oxsm PE=2 SV=1;>sp|Q9D404|OXSM_MOUSE 3-oxoacyl-[acyl-carrier-protein] synthase, mitochondrial OS=Mus musculus OX=10090 GN=Oxsm PE=1 SV=1	2.8	181040	187790	176190	174120	146200	135560	17.4659	17.5188	17.4268	17.4097	17.1576	17.0486	0.128056	0.180867	0.0888791	0.071829	-0.18031	-0.289321	0.765099	0.147218	-1.34	0.03489
Q9DCL9	Multifunctional protein ADE2;Phosphoribosylaminoimidazole-succinocarboxamide synthase;Phosphoribosylaminoimidazole carboxylase	Paics	>sp|Q9DCL9|PUR6_MOUSE Multifunctional protein ADE2 OS=Mus musculus OX=10090 GN=Paics PE=1 SV=4	67.7	32168000	33271000	33593000	29086000	30204000	27613000	24.9391	24.9878	25.0017	24.7938	24.8482	24.7188	0.0575489	0.106188	0.120083	-0.0877525	-0.0333378	-0.16273	0.0605947	0.130757	0.693194	1.06069e-05
A0A1L1SQA2;Q9CQV1	Mitochondrial import inner membrane translocase subunit TIM16	Pam16	>tr|A0A1L1SQA2|A0A1L1SQA2_MOUSE Predicted gene 9803 OS=Mus musculus OX=10090 GN=Gm9803 PE=1 SV=1;>sp|Q9CQV1|TIM16_MOUSE Mitochondrial import inner membrane translocase subunit TIM16 OS=Mus musculus OX=10090 GN=Pam16 PE=1 SV=1	60.6	40560000	42013000	41277000	39138000	39280000	37631000	25.2736	25.3243	25.2988	25.2221	25.2273	25.1654	0.021638	0.0724161	0.0469184	-0.0298497	-0.0246248	-0.0864981	#NUM!	#NUM!	#NUM!	#NUM!
Q99LX0;A2A813;A2A815	Protein DJ-1	Park7	>sp|Q99LX0|PARK7_MOUSE Protein/nucleic acid deglycase DJ-1 OS=Mus musculus OX=10090 GN=Park7 PE=1 SV=1;>tr|A2A813|A2A813_MOUSE Protein/nucleic acid deglycase DJ-1 OS=Mus musculus OX=10090 GN=Park7 PE=1 SV=1;>tr|A2A815|A2A815_MOUSE Protein/nucleic acid degl	56.2	4139500	4190800	3989200	3170400	4307100	2593100	21.981	21.9988	21.9277	21.5962	22.0383	21.3062	0.172983	0.190752	0.119626	-0.211809	0.230243	-0.501796	0.479472	0.000797537	0.633155	0.000536029
D6RJ50;Q5XJY4;D6RCZ6	Presenilins-associated rhomboid-like protein, mitochondrial;P-beta	Parl	>tr|D6RJ50|D6RJ50_MOUSE Presenilins-associated rhomboid-like protein, mitochondrial OS=Mus musculus OX=10090 GN=Parl PE=1 SV=1;>sp|Q5XJY4|PARL_MOUSE Presenilins-associated rhomboid-like protein, mitochondrial OS=Mus musculus OX=10090 GN=Parl PE=1 SV=1;>tr|	18	923150	936060	794920	816730	859720	862470	19.8162	19.8362	19.6005	19.6395	19.7135	19.7181	0.0955357	0.115572	-0.12022	-0.0811701	-0.00716249	-0.00255508	#NUM!	#NUM!	#NUM!	#NUM!
Q3U4M2;A8Y5T6;Q8CFI5	Probable proline--tRNA ligase, mitochondrial	Pars2	>tr|Q3U4M2|Q3U4M2_MOUSE Uncharacterized protein OS=Mus musculus OX=10090 GN=Pars2 PE=2 SV=1;>tr|A8Y5T6|A8Y5T6_MOUSE Probable proline--tRNA ligase, mitochondrial OS=Mus musculus OX=10090 GN=Pars2 PE=1 SV=1;>sp|Q8CFI5|SYPM_MOUSE Probable proline--tRNA ligase	67.6	42993000	38888000	43463000	37818000	40159000	33274000	25.3576	25.2128	25.3733	25.1726	25.2592	24.9879	0.130367	-0.0144093	0.146053	-0.0546613	0.031989	-0.239339	1.22743	0.0233623	0.296601	0.448116
A0A0R4J1R7;Q9CZL5	Pterin-4-alpha-carbinolamine dehydratase 2	Pcbd2	>tr|A0A0R4J1R7|A0A0R4J1R7_MOUSE Pterin-4-alpha-carbinolamine dehydratase 2 OS=Mus musculus OX=10090 GN=Pcbd2 PE=1 SV=1;>sp|Q9CZL5|PHS2_MOUSE Pterin-4-alpha-carbinolamine dehydratase 2 OS=Mus musculus OX=10090 GN=Pcbd2 PE=1 SV=2	20.1	68342	67753	72047	65470	73865	71676	16.0605	16.048	16.1367	15.9985	16.1726	16.1292	-0.0304293	-0.042917	0.0457366	-0.0923678	0.0816891	0.0382883	1.21499	0.000261896	1.42583	5.78183e-05
Q3UGC8;Q91ZA3	Propionyl-CoA carboxylase alpha chain, mitochondrial	Pcca	>tr|Q3UGC8|Q3UGC8_MOUSE Propionyl-Coenzyme A carboxylase, alpha polypeptide, isoform CRA_b OS=Mus musculus OX=10090 GN=Pcca PE=1 SV=1;>sp|Q91ZA3|PCCA_MOUSE Propionyl-CoA carboxylase alpha chain, mitochondrial OS=Mus musculus OX=10090 GN=Pcca PE=1 SV=2	10.1	491340	601130	603590	494320	510310	594900	18.9064	19.1973	19.2032	18.9151	18.961	19.1823	-0.154517	0.136438	0.14233	-0.145794	-0.0998651	0.121408	0.0662406	0.520307	0.543536	0.000635327
Q99MN9;E9Q1J7;A0PJE6;Q7TMF4;Q8CFZ3	Propionyl-CoA carboxylase beta chain, mitochondrial	Pccb	>sp|Q99MN9|PCCB_MOUSE Propionyl-CoA carboxylase beta chain, mitochondrial OS=Mus musculus OX=10090 GN=Pccb PE=1 SV=2;>tr|E9Q1J7|E9Q1J7_MOUSE Propionyl-CoA carboxylase beta chain, mitochondrial OS=Mus musculus OX=10090 GN=Pccb PE=1 SV=1;>tr|A0PJE6|A0PJE6_MO	30.9	7799800	8102100	8629000	7077500	7491200	7557000	22.895	22.9499	23.0408	22.7548	22.8368	22.8494	0.00724101	0.0620998	0.152997	-0.132956	-0.0509993	-0.0383825	0.148867	0.161889	0.608126	0.000997077
A0A0R4J0G0;Q8BH04;A0A2I3BQL9;Q8R3X7;A0A2I3BS39;Q3UGF0;Q3TDE6;A0A2I3BRX1	Phosphoenolpyruvate carboxykinase [GTP], mitochondrial	Pck2	>tr|A0A0R4J0G0|A0A0R4J0G0_MOUSE Phosphoenolpyruvate carboxykinase [GTP], mitochondrial OS=Mus musculus OX=10090 GN=Pck2 PE=1 SV=1;>sp|Q8BH04|PCKGM_MOUSE Phosphoenolpyruvate carboxykinase [GTP], mitochondrial OS=Mus musculus OX=10090 GN=Pck2 PE=1 SV=1;>tr|A	83.1	184740	199210	227580	177920	179300	205670	17.4951	17.6039	17.796	17.4409	17.452	17.65	-0.077853	0.0309408	0.223024	-0.132121	-0.120974	0.0769821	1.08234	3.54472e-06	-0.38679	0.000549227
Q3TIU4	2,5-phosphodiesterase 12	Pde12	>sp|Q3TIU4|PDE12_MOUSE 2,5-phosphodiesterase 12 OS=Mus musculus OX=10090 GN=Pde12 PE=1 SV=2	5.6	644250	656290	665840	626600	638840	632950	19.2973	19.324	19.3448	19.2572	19.2851	19.2717	0.000583869	0.0272967	0.0481388	-0.039492	-0.0115821	-0.0249452	-0.887681	3.41989e-05	-1.33944	5.78743e-05
S4R2K0		Pdf	>tr|S4R2K0|S4R2K0_MOUSE Peptide deformylase OS=Mus musculus OX=10090 GN=Pdf PE=1 SV=1	59.1	67912000	71112000	73188000	69683000	70632000	62038000	26.0172	26.0836	26.1251	26.0543	26.0738	25.8866	-0.0229414	0.0434851	0.0849992	0.0141988	0.033714	-0.153456	-0.103469	0.749275	-0.449969	0.307964
Q3UFJ3;P35486	Pyruvate dehydrogenase E1 component subunit alpha;Pyruvate dehydrogenase E1 component subunit alpha, somatic form, mitochondrial	Pdha1	>tr|Q3UFJ3|Q3UFJ3_MOUSE Pyruvate dehydrogenase E1 component subunit alpha OS=Mus musculus OX=10090 GN=Pdha1 PE=1 SV=1;>sp|P35486|ODPA_MOUSE Pyruvate dehydrogenase E1 component subunit alpha, somatic form, mitochondrial OS=Mus musculus OX=10090 GN=Pdha1 PE=	70	30062000	26193000	25580000	29566000	26893000	30082000	24.8414	24.6427	24.6085	24.8174	24.6807	24.8424	0.102573	-0.0961868	-0.130352	0.0785709	-0.0581374	0.103532	0.268249	0.000101076	-0.116602	0.0123423
Q9D051	Pyruvate dehydrogenase E1 component subunit beta, mitochondrial	Pdhb	>sp|Q9D051|ODPB_MOUSE Pyruvate dehydrogenase E1 component subunit beta, mitochondrial OS=Mus musculus OX=10090 GN=Pdhb PE=1 SV=1	44.6	2728900	2854600	2621300	2735200	2646500	2679200	21.3799	21.4449	21.3219	21.3832	21.3357	21.3534	0.0100821	0.0750511	-0.047955	0.0134088	-0.0341518	-0.0164352	0.101048	0.200944	-0.345668	0.00355725
Q8BKZ9	Pyruvate dehydrogenase protein X component, mitochondrial	Pdhx	>sp|Q8BKZ9|ODPX_MOUSE Pyruvate dehydrogenase protein X component, mitochondrial OS=Mus musculus OX=10090 GN=Pdhx PE=1 SV=1	32.9	2385900	2365100	2166500	2034500	2036600	2444100	21.1861	21.1735	21.0469	20.9562	20.9577	21.2209	0.0958767	0.0832443	-0.0432906	-0.133983	-0.132494	0.130646	0.431536	0.000581836	0.512653	0.000317501
Q8R2U8;Q8BFP9	[Pyruvate dehydrogenase (acetyl-transferring)] kinase isozyme 1, mitochondrial	Pdk1	>tr|Q8R2U8|Q8R2U8_MOUSE Pdk1 protein OS=Mus musculus OX=10090 GN=Pdk1 PE=2 SV=1;>sp|Q8BFP9|PDK1_MOUSE [Pyruvate dehydrogenase (acetyl-transferring)] kinase isozyme 1, mitochondrial OS=Mus musculus OX=10090 GN=Pdk1 PE=1 SV=2	16.4	343230	353750	285780	326280	309230	347900	18.3888	18.4324	18.1245	18.3158	18.2383	18.4083	0.0707966	0.114351	-0.193474	-0.00226849	-0.0796988	0.0902936	-0.0365501	0.798828	-0.140303	0.442722
Q9JK42	[Pyruvate dehydrogenase (acetyl-transferring)] kinase isozyme 2, mitochondrial	Pdk2	>sp|Q9JK42|PDK2_MOUSE [Pyruvate dehydrogenase (acetyl-transferring)] kinase isozyme 2, mitochondrial OS=Mus musculus OX=10090 GN=Pdk2 PE=1 SV=2	31.4	8882800	7822100	10254000	8475700	7456700	7098800	23.0826	22.8991	23.2897	23.0149	22.8301	22.7591	0.103326	-0.0801324	0.310427	0.0356441	-0.149151	-0.220113	-0.0711035	0.899604	0.115103	0.601492
Q4FJR4;Q922H2;Q3V250	[Pyruvate dehydrogenase (acetyl-transferring)] kinase isozyme 3, mitochondrial	Pdk3	>tr|Q4FJR4|Q4FJR4_MOUSE Pdk3 protein OS=Mus musculus OX=10090 GN=Pdk3 PE=1 SV=1;>sp|Q922H2|PDK3_MOUSE [Pyruvate dehydrogenase (acetyl-transferring)] kinase isozyme 3, mitochondrial OS=Mus musculus OX=10090 GN=Pdk3 PE=1 SV=1;>tr|Q3V250|Q3V250_MOUSE Uncharac	12.3	2787300	2878100	2911300	2671100	2931000	2985800	21.4104	21.4567	21.4732	21.349	21.483	21.5097	-0.0365639	0.00968455	0.0262313	-0.0979982	0.0359608	0.0626854	0.106343	0.353293	0.0871774	0.399924
Q05BF9;A8Y5Q1;A2AJP9;A8Y5Q0;A2AJQ0;Q3UV70	[Pyruvate dehydrogenase [acetyl-transferring]]-phosphatase 1, mitochondrial	Pdp1	>tr|Q05BF9|Q05BF9_MOUSE Ppm2c protein OS=Mus musculus OX=10090 GN=Pdp1 PE=2 SV=1;>tr|A8Y5Q1|A8Y5Q1_MOUSE MCG54027, isoform CRA_b OS=Mus musculus OX=10090 GN=Pdp1 PE=1 SV=1;>tr|A2AJP9|A2AJP9_MOUSE MCG54027, isoform CRA_a OS=Mus musculus OX=10090 GN=Pdp1 PE=	35.5	26165000	26029000	27602000	22149000	22923000	23573000	24.6411	24.6336	24.7183	24.4007	24.4503	24.4906	0.0853543	0.0778359	0.162489	-0.155042	-0.105488	-0.0651486	0.853122	0.0326058	1.32399	0.00618804
Q504M2;Q5DTY5		Pdp2	>tr|Q504M2|Q504M2_MOUSE MCG53395 OS=Mus musculus OX=10090 GN=Pdp2 PE=1 SV=1;>tr|Q5DTY5|Q5DTY5_MOUSE MKIAA1348 protein (Fragment) OS=Mus musculus OX=10090 GN=Pdp2 PE=2 SV=1	10.5	1118900	1109600	1196400	1167800	1190000	1147800	20.0936	20.0816	20.1903	20.1554	20.1825	20.1304	-0.0453267	-0.0573681	0.051292	0.0163854	0.0435538	-0.0085365	-0.0247544	0.955219	-0.329176	0.396425
Q7TSQ8;D6RD07	Pyruvate dehydrogenase phosphatase regulatory subunit, mitochondrial	Pdpr	>sp|Q7TSQ8|PDPR_MOUSE Pyruvate dehydrogenase phosphatase regulatory subunit, mitochondrial OS=Mus musculus OX=10090 GN=Pdpr PE=1 SV=1;>tr|D6RD07|D6RD07_MOUSE Pyruvate dehydrogenase phosphatase regulatory subunit, mitochondrial OS=Mus musculus OX=10090 GN=P	47.2	2635400	2895400	2114800	2194400	2191000	2603900	21.3296	21.4653	21.0121	21.0654	21.0632	21.3122	0.121623	0.257363	-0.195878	-0.142573	-0.14481	0.104275	1.45793	0.00200269	1.5463	0.00165246
E9PXK7;D6RFQ2;Q9Z210	Peroxisomal membrane protein 11B	Pex11b	>tr|E9PXK7|E9PXK7_MOUSE Peroxisomal membrane protein 11B OS=Mus musculus OX=10090 GN=Pex11b PE=1 SV=1;>tr|D6RFQ2|D6RFQ2_MOUSE Predicted gene 42957 OS=Mus musculus OX=10090 GN=Gm42957 PE=1 SV=1;>sp|Q9Z210|PX11B_MOUSE Peroxisomal membrane protein 11B OS=Mus	31.5	5649300	5950700	6138600	5593900	5759900	5401000	22.4296	22.5046	22.5495	22.4154	22.4576	22.3648	-0.0239555	0.0510317	0.095882	-0.0381732	0.00401611	-0.0888011	-0.637035	0.0472639	0.0539743	0.786897
Q8BX10;B7ZNW0;A1A4A7;A0A0G2JG95	Serine/threonine-protein phosphatase PGAM5, mitochondrial	Pgam5	>sp|Q8BX10|PGAM5_MOUSE Serine/threonine-protein phosphatase PGAM5, mitochondrial OS=Mus musculus OX=10090 GN=Pgam5 PE=1 SV=1;>tr|B7ZNW0|B7ZNW0_MOUSE Pgam5 protein OS=Mus musculus OX=10090 GN=Pgam5 PE=2 SV=1;>tr|A1A4A7|A1A4A7_MOUSE Pgam5 protein (Fragment)	27.1	1360000	1375500	1272900	1486800	1553800	1220100	20.3752	20.3915	20.2797	20.5038	20.5674	20.2186	-0.0141755	0.00217403	-0.109663	0.114428	0.178019	-0.170783	-0.267119	0.326309	0.203708	0.182312
Q8BX10-2	Serine/threonine-protein phosphatase PGAM5, mitochondrial	Pgam5	>sp|Q8BX10-2|PGAM5_MOUSE Isoform 2 of Serine/threonine-protein phosphatase PGAM5, mitochondrial OS=Mus musculus OX=10090 GN=Pgam5	39.4	4284300	4318900	4261400	3922500	3881200	4105300	22.0306	22.0422	22.0229	21.9033	21.8881	21.9691	0.0545904	0.0661948	0.0468583	-0.0726957	-0.0879664	-0.00698148	-0.171054	0.0191052	-0.0717633	0.219312
B9EKS7;Q8BHF7;F8WI04;Q3U6T3;F2Z427	CDP-diacylglycerol--glycerol-3-phosphate 3-phosphatidyltransferase, mitochondrial	Pgs1	>tr|B9EKS7|B9EKS7_MOUSE MCG19305, isoform CRA_b OS=Mus musculus OX=10090 GN=Pgs1 PE=1 SV=1;>sp|Q8BHF7|PGPS1_MOUSE CDP-diacylglycerol--glycerol-3-phosphate 3-phosphatidyltransferase, mitochondrial OS=Mus musculus OX=10090 GN=Pgs1 PE=1 SV=1;>tr|F8WI04|F8WI04	40.4	6396700	6479700	5781400	6130700	5934300	5642200	22.6089	22.6275	22.463	22.5476	22.5006	22.4278	0.079651	0.0982502	-0.066258	0.0183749	-0.028599	-0.101419	-0.0171475	0.884859	-0.10294	0.197543
P67778;Q5SQG5;Q3TV00	Prohibitin	Phb	>sp|P67778|PHB_MOUSE Prohibitin OS=Mus musculus OX=10090 GN=Phb PE=1 SV=1;>tr|Q5SQG5|Q5SQG5_MOUSE Prohibitin (Fragment) OS=Mus musculus OX=10090 GN=Phb PE=1 SV=1;>tr|Q3TV00|Q3TV00_MOUSE Uncharacterized protein (Fragment) OS=Mus musculus OX=10090 GN=Phb PE=	12.1	625260	576770	536610	501930	551810	409070	19.2541	19.1376	19.0335	18.9371	19.0738	18.642	0.241068	0.124607	0.0204853	-0.0759025	0.060783	-0.371041	-0.0262156	0.916121	-0.545674	0.00875627
F6Q8V7		Phb2	>tr|F6Q8V7|F6Q8V7_MOUSE Prohibitin-2 (Fragment) OS=Mus musculus OX=10090 GN=Phb2 PE=1 SV=1	9	2837800	2648500	2791400	2707500	2692300	2826400	21.4363	21.3367	21.4126	21.3685	21.3604	21.4305	0.045489	-0.0541084	0.021705	-0.0223226	-0.0304447	0.0396817	#NUM!	#NUM!	#NUM!	#NUM!
Q3V235;O35129;F6QPR1;Q3V2V2	Prohibitin-2	Phb2	>tr|Q3V235|Q3V235_MOUSE Prohibitin 2 OS=Mus musculus OX=10090 GN=Phb2 PE=1 SV=1;>sp|O35129|PHB2_MOUSE Prohibitin-2 OS=Mus musculus OX=10090 GN=Phb2 PE=1 SV=1;>tr|F6QPR1|F6QPR1_MOUSE Prohibitin-2 (Fragment) OS=Mus musculus OX=10090 GN=Phb2 PE=1 SV=1;>tr|Q3V	3.4	61368	67626	75810	69732	69969	75129	15.9052	16.0453	16.2101	16.0895	16.0944	16.1971	-0.185073	-0.0449819	0.119828	-0.000739037	0.00415597	0.10681	-0.150908	0.267768	-0.517687	0.00480678
Q8K411-2;Q8K411;Q8K411-3	Presequence protease, mitochondrial	Pitrm1	>sp|Q8K411-2|PREP_MOUSE Isoform 2 of Presequence protease, mitochondrial OS=Mus musculus OX=10090 GN=Pitrm1;>sp|Q8K411|PREP_MOUSE Presequence protease, mitochondrial OS=Mus musculus OX=10090 GN=Pitrm1 PE=1 SV=1;>sp|Q8K411-3|PREP_MOUSE Isoform 3 of Preseque	58.4	262960000	264340000	276040000	250630000	255850000	259750000	27.9703	27.9778	28.0403	27.901	27.9307	27.9525	0.0081606	0.015712	0.0781946	-0.0611236	-0.0313845	-0.00955901	0.255199	0.00120922	0.0755242	0.126755
Q9D3P8;D3YXU2;D3YY76	Plasminogen receptor (KT)	Plgrkt	>sp|Q9D3P8|PLRKT_MOUSE Plasminogen receptor (KT) OS=Mus musculus OX=10090 GN=Plgrkt PE=1 SV=1;>tr|D3YXU2|D3YXU2_MOUSE Plasminogen receptor (KT) (Fragment) OS=Mus musculus OX=10090 GN=Plgrkt PE=1 SV=1;>tr|D3YY76|D3YY76_MOUSE Plasminogen receptor (KT) (Fragm	4.9	94139	84447	91584	82003	93351	83271	16.5225	16.3658	16.4828	16.3234	16.5104	16.3455	0.0974441	-0.0593023	0.0577471	-0.101672	0.085317	-0.0795343	1.04952	0.000388083	0.855671	4.40773e-05
Q5F283;Q9JIZ9;Q5F284;Q3T9B7	Phospholipid scramblase 3	Plscr3	>tr|Q5F283|Q5F283_MOUSE Phospholipid scramblase OS=Mus musculus OX=10090 GN=Plscr3 PE=1 SV=1;>sp|Q9JIZ9|PLS3_MOUSE Phospholipid scramblase 3 OS=Mus musculus OX=10090 GN=Plscr3 PE=1 SV=1;>tr|Q5F284|Q5F284_MOUSE Phospholipid scramblase (Fragment) OS=Mus musc	1.3	28504	33496	30721	29556	30162	33521	14.7989	15.0317	14.9069	14.8512	14.8804	15.0328	-0.118107	0.114718	-0.0100459	-0.0658201	-0.036539	0.115794	1.42288	2.53356e-05	0.262268	0.0181798
Q9DC61;Q3TTM6;Q3TY06;Q3UDE0;A2AIW9;Q8BK51	Mitochondrial-processing peptidase subunit alpha	Pmpca	>sp|Q9DC61|MPPA_MOUSE Mitochondrial-processing peptidase subunit alpha OS=Mus musculus OX=10090 GN=Pmpca PE=1 SV=1;>tr|Q3TTM6|Q3TTM6_MOUSE Uncharacterized protein OS=Mus musculus OX=10090 GN=Pmpca PE=2 SV=1;>tr|Q3TY06|Q3TY06_MOUSE Uncharacterized protein (	1.4	71290	72159	69745	67086	66611	71034	16.1214	16.1389	16.0898	16.0337	16.0235	16.1162	0.0341579	0.0516376	0.002548	-0.0535301	-0.0637814	0.0289679	-0.111516	0.149182	0.150002	0.0695335
Q9CXT8;Q3TET5	Mitochondrial-processing peptidase subunit beta	Pmpcb	>sp|Q9CXT8|MPPB_MOUSE Mitochondrial-processing peptidase subunit beta OS=Mus musculus OX=10090 GN=Pmpcb PE=1 SV=1;>tr|Q3TET5|Q3TET5_MOUSE Uncharacterized protein (Fragment) OS=Mus musculus OX=10090 GN=Pmpcb PE=2 SV=1	49.9	5206200	5326900	5248500	5184500	5109500	5079600	22.3118	22.3449	22.3235	22.3058	22.2848	22.2763	0.00397507	0.0370405	0.0156495	-0.0020508	-0.0230735	-0.0315408	-0.00608743	0.904871	0.113963	0.0356107
Q69ZP3;Q69ZP3-3;A0A0R4J1J1;Q69ZP3-2;Q69ZP3-4	Probable hydrolase PNKD	Pnkd	>sp|Q69ZP3|PNKD_MOUSE Probable hydrolase PNKD OS=Mus musculus OX=10090 GN=Pnkd PE=1 SV=2;>sp|Q69ZP3-3|PNKD_MOUSE Isoform 3 of Probable hydrolase PNKD OS=Mus musculus OX=10090 GN=Pnkd;>tr|A0A0R4J1J1|A0A0R4J1J1_MOUSE MCG114807, isoform CRA_c OS=Mus musculus	40	7492900	7806000	8247100	6613500	7034900	6494500	22.8371	22.8962	22.9755	22.657	22.7461	22.6308	0.0466647	0.105724	0.185027	-0.133446	-0.0443296	-0.159641	#NUM!	#NUM!	#NUM!	#NUM!
E9PXB0;Q8K1N1;E9QAC9	Calcium-independent phospholipase A2-gamma	Pnpla8	>tr|E9PXB0|E9PXB0_MOUSE Calcium-independent phospholipase A2-gamma OS=Mus musculus OX=10090 GN=Pnpla8 PE=1 SV=1;>sp|Q8K1N1|PLPL8_MOUSE Calcium-independent phospholipase A2-gamma OS=Mus musculus OX=10090 GN=Pnpla8 PE=1 SV=1;>tr|E9QAC9|E9QAC9_MOUSE Calcium-i	8	414780	396620	536960	489070	414140	539580	18.662	18.5974	19.0345	18.8997	18.6598	19.0415	-0.153806	-0.218395	0.218662	0.0838885	-0.156034	0.225684	#NUM!	#NUM!	#NUM!	#NUM!
Q91XF0	Pyridoxine-5-phosphate oxidase	Pnpo	>sp|Q91XF0|PNPO_MOUSE Pyridoxine-5-phosphate oxidase OS=Mus musculus OX=10090 GN=Pnpo PE=1 SV=1	46.4	12121000	12636000	12763000	11152000	11466000	10835000	23.531	23.591	23.6055	23.4108	23.4509	23.3692	0.0379454	0.0979765	0.112404	-0.0822608	-0.0422011	-0.123864	#NUM!	#NUM!	#NUM!	#NUM!
Q8K1R3;Q3TST0;Q8K1R3-2	Polyribonucleotide nucleotidyltransferase 1, mitochondrial	Pnpt1	>sp|Q8K1R3|PNPT1_MOUSE Polyribonucleotide nucleotidyltransferase 1, mitochondrial OS=Mus musculus OX=10090 GN=Pnpt1 PE=1 SV=1;>tr|Q3TST0|Q3TST0_MOUSE Uncharacterized protein OS=Mus musculus OX=10090 GN=Pnpt1 PE=2 SV=1;>sp|Q8K1R3-2|PNPT1_MOUSE Isoform 2 of	26.9	4665400	4306700	4161100	2774500	4456100	2109600	22.1536	22.0382	21.9885	21.4038	22.0874	21.0085	0.37358	0.258162	0.208544	-0.376193	0.30736	-0.771452	-0.00967661	0.913696	-0.635571	0.000714042
Q8K409	DNA polymerase beta	Polb	>sp|Q8K409|DPOLB_MOUSE DNA polymerase beta OS=Mus musculus OX=10090 GN=Polb PE=1 SV=3	5.3	156050	172340	162380	160720	155690	163910	17.2516	17.3949	17.309	17.2942	17.2483	17.3225	-0.0517866	0.0914627	0.00557903	-0.00924545	-0.0551186	0.019109	-0.0972678	0.507262	-0.232561	0.137373
Q91VA6;F6SQH7	Polymerase delta-interacting protein 2	Poldip2	>sp|Q91VA6|PDIP2_MOUSE Polymerase delta-interacting protein 2 OS=Mus musculus OX=10090 GN=Poldip2 PE=1 SV=1;>tr|F6SQH7|F6SQH7_MOUSE Polymerase delta-interacting protein 2 (Fragment) OS=Mus musculus OX=10090 GN=Poldip2 PE=1 SV=1	69.4	19150000	19065000	19181000	18290000	18845000	16195000	24.1908	24.1844	24.1932	24.1246	24.1677	23.949	0.0558887	0.0494708	0.0582222	-0.0104006	0.0327261	-0.185907	0.0281748	0.839429	-0.149724	0.227716
E9PWD9;Q3U3J3;Q8BKF1;E0CY15;Q3V3C0	DNA-directed RNA polymerase;DNA-directed RNA polymerase, mitochondrial	Polrmt	>tr|E9PWD9|E9PWD9_MOUSE DNA-directed RNA polymerase OS=Mus musculus OX=10090 GN=Polrmt PE=1 SV=1;>tr|Q3U3J3|Q3U3J3_MOUSE DNA-directed RNA polymerase OS=Mus musculus OX=10090 GN=Polrmt PE=1 SV=1;>sp|Q8BKF1|RPOM_MOUSE DNA-directed RNA polymerase, mitochondri	3.9	258620	273780	266320	247840	257480	272160	17.9805	18.0627	18.0228	17.919	17.9741	18.0541	-0.0217222	0.060461	0.0206048	-0.083147	-0.0280957	0.051899	-0.724782	0.0124537	-0.361818	0.119506
Q91VM9;D3Z636;Q91VM9-2;G8JL76	Inorganic pyrophosphatase 2, mitochondrial	Ppa2	>sp|Q91VM9|IPYR2_MOUSE Inorganic pyrophosphatase 2, mitochondrial OS=Mus musculus OX=10090 GN=Ppa2 PE=1 SV=1;>tr|D3Z636|D3Z636_MOUSE Inorganic pyrophosphatase 2, mitochondrial OS=Mus musculus OX=10090 GN=Ppa2 PE=1 SV=1;>sp|Q91VM9-2|IPYR2_MOUSE Isoform 2 of	34.9	11025000	11962000	12141000	11118000	10739000	11237000	23.3943	23.512	23.5334	23.4064	23.3564	23.4218	-0.0430777	0.0746022	0.0960309	-0.0309591	-0.0809967	-0.0155995	0.682494	0.000553487	0.412462	0.00415148
Q99KR7	Peptidyl-prolyl cis-trans isomerase F, mitochondrial	Ppif	>sp|Q99KR7|PPIF_MOUSE Peptidyl-prolyl cis-trans isomerase F, mitochondrial OS=Mus musculus OX=10090 GN=Ppif PE=1 SV=1	6.1	780430	728550	833160	735180	782890	720660	19.5739	19.4747	19.6682	19.4877	19.5785	19.459	0.0335831	-0.0656581	0.127907	-0.0525886	0.0381235	-0.0813673	-0.133803	0.244884	-0.980235	0.00090348
P51175;Q3UQA3;A0A0A6YX50	Protoporphyrinogen oxidase	Ppox	>sp|P51175|PPOX_MOUSE Protoporphyrinogen oxidase OS=Mus musculus OX=10090 GN=Ppox PE=1 SV=1;>tr|Q3UQA3|Q3UQA3_MOUSE Protoporphyrinogen oxidase OS=Mus musculus OX=10090 GN=Ppox PE=2 SV=1;>tr|A0A0A6YX50|A0A0A6YX50_MOUSE Protoporphyrinogen oxidase (Fragment)	13.1	74626	74791	82431	47369	54931	67930	16.1874	16.1906	16.3309	15.5317	15.7453	16.0518	0.181121	0.184308	0.32463	-0.474614	-0.260937	0.0454917	0.680301	0.000484355	0.363717	0.0058626
Q61171;Q5M9N9;D3Z4A4	Peroxiredoxin-2	Prdx2	>sp|Q61171|PRDX2_MOUSE Peroxiredoxin-2 OS=Mus musculus OX=10090 GN=Prdx2 PE=1 SV=3;>tr|Q5M9N9|Q5M9N9_MOUSE Prdx2 protein OS=Mus musculus OX=10090 GN=Prdx2 PE=2 SV=1;>tr|D3Z4A4|D3Z4A4_MOUSE Peroxiredoxin-2 (Fragment) OS=Mus musculus OX=10090 GN=Prdx2 PE=1 S	34	15962000	16548000	16814000	13242000	13256000	16336000	23.9281	23.9802	24.0032	23.6586	23.6601	23.9616	0.0628443	0.11486	0.137866	-0.206676	-0.205152	0.0962577	0.498553	0.00302453	0.464788	0.000770805
P20108;Q8K4K8	Thioredoxin-dependent peroxide reductase, mitochondrial	Prdx3	>sp|P20108|PRDX3_MOUSE Thioredoxin-dependent peroxide reductase, mitochondrial OS=Mus musculus OX=10090 GN=Prdx3 PE=1 SV=1;>tr|Q8K4K8|Q8K4K8_MOUSE Antioxidant protein OS=Mus musculus OX=10090 PE=4 SV=1	1.9	53074	54778	56723	52967	57010	57952	15.6957	15.7413	15.7916	15.6928	15.7989	15.8226	-0.0614452	-0.0158539	0.0344833	-0.0643567	0.0417645	0.065408	0.211961	0.145941	-0.0158995	0.832692
O08807;B1AZS9	Peroxiredoxin-4	Prdx4	>sp|O08807|PRDX4_MOUSE Peroxiredoxin-4 OS=Mus musculus OX=10090 GN=Prdx4 PE=1 SV=1;>tr|B1AZS9|B1AZS9_MOUSE Peroxiredoxin-4 (Fragment) OS=Mus musculus OX=10090 GN=Prdx4 PE=1 SV=1	45.5	3906000	4483000	4373800	3386800	4124900	4955400	21.8973	22.096	22.0605	21.6915	21.9759	22.2406	-0.0963626	0.10241	0.0668327	-0.302132	-0.0176954	0.246947	1.1224	9.38514e-07	0.573543	1.61722e-05
Q3UWS9;Q3U7H9;P99029-2;P99029;G3UZJ4;H3BJQ7;Q9D6X2	Peroxiredoxin-5, mitochondrial	Prdx5	>tr|Q3UWS9|Q3UWS9_MOUSE Uncharacterized protein (Fragment) OS=Mus musculus OX=10090 GN=Prdx5 PE=2 SV=1;>tr|Q3U7H9|Q3U7H9_MOUSE Uncharacterized protein (Fragment) OS=Mus musculus OX=10090 GN=Prdx5 PE=2 SV=1;>sp|P99029-2|PRDX5_MOUSE Isoform Cytoplasmic+perox	23.4	3408100	3445100	3307800	3101300	3282100	3278900	21.7005	21.7161	21.6574	21.5644	21.6462	21.6448	0.0456194	0.0611976	0.00252372	-0.0904752	-0.00872909	-0.0101364	0.715743	0.0121273	0.155074	0.415913
Q6GT24;Q53ZU7;Q6A0D0;O08709;D3Z0Y2;Q8BPD3	Peroxiredoxin-6	Prdx6	>tr|Q6GT24|Q6GT24_MOUSE Peroxiredoxin-6 OS=Mus musculus OX=10090 GN=Prdx6 PE=1 SV=1;>tr|Q53ZU7|Q53ZU7_MOUSE Peroxiredoxin 6 OS=Mus musculus OX=10090 GN=Prdx6 PE=2 SV=1;>tr|Q6A0D0|Q6A0D0_MOUSE MKIAA0106 protein (Fragment) OS=Mus musculus OX=10090 GN=Prdx6 P	40.5	1071700	1033300	973060	1081300	1017600	1059700	20.0315	19.9788	19.8922	20.0443	19.9567	20.0152	0.0450087	-0.0076332	-0.0942917	0.0578745	-0.0297218	0.0287635	-0.00308155	0.986568	-0.222349	0.338777
Q8C167;Q8BKS6;Q8C167-3;Q8C167-2	Prolyl endopeptidase-like	Prepl	>sp|Q8C167|PPCEL_MOUSE Prolyl endopeptidase-like OS=Mus musculus OX=10090 GN=Prepl PE=1 SV=1;>tr|Q8BKS6|Q8BKS6_MOUSE Uncharacterized protein (Fragment) OS=Mus musculus OX=10090 GN=Prepl PE=2 SV=1;>sp|Q8C167-3|PPCEL_MOUSE Isoform 3 of Prolyl endopeptidase-l	27.1	2170300	2317300	2198500	2216200	2104300	2124800	21.0495	21.144	21.0681	21.0797	21.0049	21.0189	-0.0113746	0.0831758	0.00725047	0.018819	-0.0559287	-0.041942	0.488657	0.206143	1.06836	0.0671098
P05132-2;P05132;J9JDU9	cAMP-dependent protein kinase catalytic subunit alpha	Prkaca	>sp|P05132-2|KAPCA_MOUSE Isoform 2 of cAMP-dependent protein kinase catalytic subunit alpha OS=Mus musculus OX=10090 GN=Prkaca;>sp|P05132|KAPCA_MOUSE cAMP-dependent protein kinase catalytic subunit alpha OS=Mus musculus OX=10090 GN=Prkaca PE=1 SV=3;>tr|J9J	8.7	28382	27815	28498	30196	31049	36025	14.7927	14.7636	14.7986	14.8821	14.9223	15.1367	-0.0899575	-0.119071	-0.0840731	-0.000576335	0.039613	0.254065	0.0748011	0.444535	0.341317	0.00633713
Q3UCI6;Q8C2E4	Pentatricopeptide repeat-containing protein 1, mitochondrial	Ptcd1	>tr|Q3UCI6|Q3UCI6_MOUSE Uncharacterized protein OS=Mus musculus OX=10090 GN=Ptcd1 PE=2 SV=1;>sp|Q8C2E4|PTCD1_MOUSE Pentatricopeptide repeat-containing protein 1, mitochondrial OS=Mus musculus OX=10090 GN=Ptcd1 PE=2 SV=2	25.3	3709500	3724700	4051100	3725600	3743800	3546300	21.8228	21.8287	21.9499	21.829	21.8361	21.7579	-0.0146008	-0.00870134	0.112488	-0.00835278	-0.0013222	-0.079511	-0.642665	0.0600909	-0.754978	0.00842468
Q8R3K3	Pentatricopeptide repeat-containing protein 2, mitochondrial	Ptcd2	>sp|Q8R3K3|PTCD2_MOUSE Pentatricopeptide repeat-containing protein 2, mitochondrial OS=Mus musculus OX=10090 GN=Ptcd2 PE=1 SV=1	58.7	9644300	9957600	9821800	8967400	9172600	8741500	23.2012	23.2474	23.2276	23.0963	23.1289	23.0594	0.041116	0.0872375	0.0674269	-0.0638708	-0.0312298	-0.10068	-0.716778	0.0319333	-0.233391	0.302995
Q14C51;Q3UK51;Q8BSI7	Pentatricopeptide repeat domain-containing protein 3, mitochondrial	Ptcd3	>sp|Q14C51|PTCD3_MOUSE Pentatricopeptide repeat domain-containing protein 3, mitochondrial OS=Mus musculus OX=10090 GN=Ptcd3 PE=1 SV=2;>tr|Q3UK51|Q3UK51_MOUSE Uncharacterized protein OS=Mus musculus OX=10090 GN=Ptcd3 PE=2 SV=1;>tr|Q8BSI7|Q8BSI7_MOUSE Uncha	29.8	4279100	4239600	4800300	3974600	4544100	4410800	22.0289	22.0155	22.1947	21.9224	22.1156	22.0726	-0.0293934	-0.0427726	0.136424	-0.135891	0.0572938	0.0143396	-0.180045	0.0565753	-0.0252568	0.75562
Q8BWM0	Prostaglandin E synthase 2;Prostaglandin E synthase 2 truncated form	Ptges2	>sp|Q8BWM0|PGES2_MOUSE Prostaglandin E synthase 2 OS=Mus musculus OX=10090 GN=Ptges2 PE=1 SV=3	0.3	95657	94700	120490	82025	87472	84128	16.5456	16.5311	16.8786	16.3238	16.4165	16.3603	0.0362793	0.0217732	0.36925	-0.185528	-0.09277	-0.149005	0.113711	0.373641	0.0658472	0.611214
Q3U926;Q66GT5	Phosphatidylglycerophosphatase and protein-tyrosine phosphatase 1	Ptpmt1	>tr|Q3U926|Q3U926_MOUSE Uncharacterized protein OS=Mus musculus OX=10090 GN=Ptpmt1 PE=2 SV=1;>sp|Q66GT5|PTPM1_MOUSE Phosphatidylglycerophosphatase and protein-tyrosine phosphatase 1 OS=Mus musculus OX=10090 GN=Ptpmt1 PE=1 SV=1	18.7	516200	512150	529820	498860	491300	483020	18.9776	18.9662	19.0151	18.9283	18.9062	18.8817	0.03171	0.0203462	0.0692821	-0.0175852	-0.0396159	-0.0641372	-0.455865	0.0904494	-0.902456	0.00654307
Q8BW00;Q3V206	Probable peptidyl-tRNA hydrolase	Ptrh1	>sp|Q8BW00|PTH_MOUSE Probable peptidyl-tRNA hydrolase OS=Mus musculus OX=10090 GN=Ptrh1 PE=2 SV=1;>tr|Q3V206|Q3V206_MOUSE Uncharacterized protein OS=Mus musculus OX=10090 GN=Ptrh1 PE=2 SV=1	45.9	4507500	4634500	4535600	4279400	4929500	4436700	22.1039	22.144	22.1129	22.029	22.233	22.0811	-0.0134011	0.0266851	-0.00443516	-0.08832	0.115713	-0.0362416	-0.361036	0.0548241	-0.130811	0.396779
Q8R2Y8	Peptidyl-tRNA hydrolase 2, mitochondrial	Ptrh2	>sp|Q8R2Y8|PTH2_MOUSE Peptidyl-tRNA hydrolase 2, mitochondrial OS=Mus musculus OX=10090 GN=Ptrh2 PE=1 SV=1	39.4	5670500	5964500	5845200	5828900	5550100	5527300	22.435	22.508	22.4788	22.4748	22.4041	22.3981	-0.0147644	0.0581609	0.0290121	0.0249833	-0.0457265	-0.0516654	0.5501	0.000605892	0.171036	0.064852
Q9WU56-2;Q9WU56;Q3TT85;H7BX59;Q9WU56-3;Q9WU56-4	tRNA pseudouridine synthase A, mitochondrial;tRNA pseudouridine synthase	Pus1	>sp|Q9WU56-2|TRUA_MOUSE Isoform 2 of tRNA pseudouridine synthase A OS=Mus musculus OX=10090 GN=Pus1;>sp|Q9WU56|TRUA_MOUSE tRNA pseudouridine synthase A OS=Mus musculus OX=10090 GN=Pus1 PE=1 SV=2;>tr|Q3TT85|Q3TT85_MOUSE tRNA pseudouridine synthase OS=Mus mu	36.4	1820600	1730000	1799600	1732500	1838000	1762800	20.796	20.7223	20.7792	20.7244	20.8097	20.7494	0.0324601	-0.0411818	0.0157224	-0.0390985	0.0461829	-0.0140851	-0.217357	0.0429482	-0.237366	0.0010359
A2ADA5	tRNA pseudouridine synthase-like 1	Pusl1	>sp|A2ADA5|PUSL1_MOUSE tRNA pseudouridine synthase-like 1 OS=Mus musculus OX=10090 GN=Pusl1 PE=1 SV=1	18.3	1610200	1629100	1639500	1579800	1651600	1495600	20.6188	20.6356	20.6448	20.5913	20.6554	20.5123	0.00908963	0.0259249	0.0351056	-0.0184083	0.0457141	-0.0974259	-0.123548	0.557841	-1.04523	0.0603781
A2AKD6;Q9JJW0	Peroxisomal membrane protein 4	Pxmp4	>tr|A2AKD6|A2AKD6_MOUSE Peroxisomal membrane protein 4 OS=Mus musculus OX=10090 GN=Pxmp4 PE=1 SV=1;>sp|Q9JJW0|PXMP4_MOUSE Peroxisomal membrane protein 4 OS=Mus musculus OX=10090 GN=Pxmp4 PE=1 SV=3	14.6	3104500	3307400	3221500	3257500	3308200	3326200	21.5659	21.6573	21.6193	21.6353	21.6576	21.6654	-0.067552	0.0237846	-0.0141803	0.00185224	0.0241335	0.031962	#NUM!	#NUM!	#NUM!	#NUM!
Q3UTR5;Q922W5;A2ABZ2;A2ABZ3	Pyrroline-5-carboxylate reductase;Pyrroline-5-carboxylate reductase 1, mitochondrial	Pycr1	>tr|Q3UTR5|Q3UTR5_MOUSE Pyrroline-5-carboxylate reductase OS=Mus musculus OX=10090 GN=Pycr1 PE=1 SV=1;>sp|Q922W5|P5CR1_MOUSE Pyrroline-5-carboxylate reductase 1, mitochondrial OS=Mus musculus OX=10090 GN=Pycr1 PE=1 SV=1;>tr|A2ABZ2|A2ABZ2_MOUSE Pyrroline-5-	9.3	334000	352670	349010	323710	352260	383880	18.3495	18.428	18.4129	18.3043	18.4263	18.5503	-0.0623908	0.01608	0.00102949	-0.107537	0.0144018	0.138417	0.819477	0.00714556	-0.38957	0.120451
Q3TMZ1;Q922Q4;Q3TJ21	Pyrroline-5-carboxylate reductase;Pyrroline-5-carboxylate reductase 2	Pycr2	>tr|Q3TMZ1|Q3TMZ1_MOUSE Pyrroline-5-carboxylate reductase OS=Mus musculus OX=10090 GN=Pycr2 PE=1 SV=1;>sp|Q922Q4|P5CR2_MOUSE Pyrroline-5-carboxylate reductase 2 OS=Mus musculus OX=10090 GN=Pycr2 PE=1 SV=1;>tr|Q3TJ21|Q3TJ21_MOUSE Pyrroline-5-carboxylate red	40.7	871040	978160	1081500	914600	929050	1210000	19.7324	19.8997	20.0446	19.8028	19.8254	20.2066	-0.186195	-0.0188634	0.126028	-0.115793	-0.0931777	0.288001	-0.0495577	0.505273	-0.541619	9.71309e-05
Q8BVI4;A0A0G2JGJ1;D3YWR7;A0A0G2JGY0;D3Z1A1	Dihydropteridine reductase	Qdpr	>sp|Q8BVI4|DHPR_MOUSE Dihydropteridine reductase OS=Mus musculus OX=10090 GN=Qdpr PE=1 SV=2;>tr|A0A0G2JGJ1|A0A0G2JGJ1_MOUSE Dihydropteridine reductase OS=Mus musculus OX=10090 GN=Qdpr PE=1 SV=1;>tr|D3YWR7|D3YWR7_MOUSE Dihydropteridine reductase OS=Mus musc	24.6	9195600	9379200	10211000	8962100	8234800	8145600	23.1325	23.161	23.2836	23.0954	22.9733	22.9576	0.031935	0.0604562	0.183044	-0.00517188	-0.127275	-0.142988	0.0656899	0.343466	0.10315	0.186935
Q9CZN8	Glutamyl-tRNA(Gln) amidotransferase subunit A, mitochondrial	Qrsl1	>sp|Q9CZN8|GATA_MOUSE Glutamyl-tRNA(Gln) amidotransferase subunit A, mitochondrial OS=Mus musculus OX=10090 GN=Qrsl1 PE=1 SV=1	32.7	2619600	2606200	2839300	2561000	2672100	2554600	21.3209	21.3135	21.4371	21.2883	21.3495	21.2847	-0.0114215	-0.0188202	0.104767	-0.0440608	0.017206	-0.0476706	0.75792	0.0138268	0.737843	0.0172843
Q9JMA2	Queuine tRNA-ribosyltransferase	Qtrt1	>sp|Q9JMA2|TGT_MOUSE Queuine tRNA-ribosyltransferase catalytic subunit 1 OS=Mus musculus OX=10090 GN=Qtrt1 PE=1 SV=2	3.9	10100	9294.9	9460.4	9768.4	9948.4	8466.5	13.3021	13.1822	13.2077	13.2539	13.2802	13.0475	0.0897873	-0.0300567	-0.00459488	0.0416262	0.0679684	-0.16473	-0.282711	0.0146197	-1.01165	1.48527e-05
Q8K133;Q0PD31;P35290	Ras-related protein Rab-24	Rab24	>tr|Q8K133|Q8K133_MOUSE Rab24 protein OS=Mus musculus OX=10090 GN=Rab24 PE=2 SV=1;>tr|Q0PD31|Q0PD31_MOUSE RAB24, member RAS oncogene family OS=Mus musculus OX=10090 GN=Rab24 PE=1 SV=1;>sp|P35290|RAB24_MOUSE Ras-related protein Rab-24 OS=Mus musculus OX=100	6.9	63689	63272	64485	63074	62894	62416	15.9588	15.9493	15.9767	15.9448	15.9406	15.9296	0.00880109	-0.000675926	0.0267205	-0.0051977	-0.00932073	-0.0203272	0.332559	0.0803945	0.581956	0.0192043
Q3U186	Probable arginine--tRNA ligase, mitochondrial	Rars2	>sp|Q3U186|SYRM_MOUSE Probable arginine--tRNA ligase, mitochondrial OS=Mus musculus OX=10090 GN=Rars2 PE=1 SV=1	24.7	9903600	9073100	8943300	9795400	9411500	7756300	23.2395	23.1132	23.0924	23.2237	23.166	22.8869	0.119244	-0.00711337	-0.0279017	0.103395	0.0457157	-0.23334	0.152406	0.317902	0.37725	0.0687223
A0A0R4J1N8;Q8CEE7	Retinol dehydrogenase 13	Rdh13	>tr|A0A0R4J1N8|A0A0R4J1N8_MOUSE Retinol dehydrogenase 13 OS=Mus musculus OX=10090 GN=Rdh13 PE=1 SV=1;>sp|Q8CEE7|RDH13_MOUSE Retinol dehydrogenase 13 OS=Mus musculus OX=10090 GN=Rdh13 PE=1 SV=1	14.2	3274600	3420600	3147500	3290000	3565200	3287100	21.6429	21.7058	21.5858	21.6497	21.7656	21.6484	-0.023458	0.0394727	-0.0805704	-0.0166892	0.0992063	-0.0179614	-0.0273113	0.82314	-0.103159	0.426169
Q9ERI6;Q569U9;Q3UQM5	Retinol dehydrogenase 14	Rdh14	>sp|Q9ERI6|RDH14_MOUSE Retinol dehydrogenase 14 OS=Mus musculus OX=10090 GN=Rdh14 PE=1 SV=1;>tr|Q569U9|Q569U9_MOUSE Retinol dehydrogenase 14 (All-trans and 9-cis) OS=Mus musculus OX=10090 GN=Rdh14 PE=2 SV=1;>tr|Q3UQM5|Q3UQM5_MOUSE Uncharacterized protein (	28.5	7942100	8240700	8105300	7515100	7593100	7279300	22.9211	22.9743	22.9504	22.8414	22.8563	22.7954	0.0312815	0.0845279	0.0606266	-0.0484467	-0.03355	-0.0944393	0.616621	0.0822272	0.735554	0.03123
A3KMF3;A0A0R4J0J3;Q75NR7;Q75NR7-2	ATP-dependent DNA helicase Q4	Recql4	>tr|A3KMF3|A3KMF3_MOUSE Recql4 protein (Fragment) OS=Mus musculus OX=10090 GN=Recql4 PE=2 SV=1;>tr|A0A0R4J0J3|A0A0R4J0J3_MOUSE ATP-dependent DNA helicase Q4 OS=Mus musculus OX=10090 GN=Recql4 PE=1 SV=1;>sp|Q75NR7|RECQ4_MOUSE ATP-dependent DNA helicase Q4 O	4.5	202100	198030	225230	198590	216330	268270	17.6247	17.5954	17.781	17.5994	17.7229	18.0333	-0.101414	-0.130764	0.0549157	-0.12669	-0.00324955	0.307202	#NUM!	#NUM!	#NUM!	#NUM!
Q78KL9;Q3TAV0;Q3UD20;Q3T9B4;Q9D8S4	Oligoribonuclease, mitochondrial	Rexo2	>tr|Q78KL9|Q78KL9_MOUSE Rexo2 protein OS=Mus musculus OX=10090 GN=Rexo2 PE=2 SV=1;>tr|Q3TAV0|Q3TAV0_MOUSE Uncharacterized protein (Fragment) OS=Mus musculus OX=10090 GN=Rexo2 PE=2 SV=1;>tr|Q3UD20|Q3UD20_MOUSE Uncharacterized protein (Fragment) OS=Mus muscu	37.5	3594200	3442300	3786100	3508400	3917000	3752300	21.7772	21.7149	21.8523	21.7424	21.9013	21.8393	-0.0273449	-0.0896428	0.0476969	-0.0622024	0.0967335	0.0347596	-1.14223	0.00619338	-0.395574	0.119906
Q8CFV9	Riboflavin kinase	Rfk	>sp|Q8CFV9|RIFK_MOUSE Riboflavin kinase OS=Mus musculus OX=10090 GN=Rfk PE=1 SV=2	5.9	38747	38369	40843	37281	40487	36500	15.2418	15.2277	15.3178	15.1862	15.3052	15.1556	0.00276622	-0.0113772	0.0787704	-0.0528778	0.0661403	-0.0834219	0.10722	0.388135	0.294462	0.0345323
Q8BG51-3;Q8BG51-4;Q8BG51;Q8BG51-2	Mitochondrial Rho GTPase 1	Rhot1	>sp|Q8BG51-3|MIRO1_MOUSE Isoform 3 of Mitochondrial Rho GTPase 1 OS=Mus musculus OX=10090 GN=Rhot1;>sp|Q8BG51-4|MIRO1_MOUSE Isoform 4 of Mitochondrial Rho GTPase 1 OS=Mus musculus OX=10090 GN=Rhot1;>sp|Q8BG51|MIRO1_MOUSE Mitochondrial Rho GTPase 1 OS=Mus m	4.5	496310	499910	509310	455380	509410	488650	18.9209	18.9313	18.9582	18.7967	18.9585	18.8984	0.0102159	0.0206428	0.0475184	-0.113955	0.0478017	-0.0122241	0.109342	0.381812	0.325015	0.039014
Q8JZN7	Mitochondrial Rho GTPase 2	Rhot2	>sp|Q8JZN7|MIRO2_MOUSE Mitochondrial Rho GTPase 2 OS=Mus musculus OX=10090 GN=Rhot2 PE=1 SV=1	32.2	10663000	10981000	11038000	10877000	10981000	10905000	23.3461	23.3885	23.396	23.3748	23.3885	23.3785	-0.0326169	0.00977919	0.0172485	-0.00394956	0.00977919	-0.000240486	0.585319	0.00808303	0.973971	0.000205839
Q9DCV4	Regulator of microtubule dynamics protein 1	Rmdn1	>sp|Q9DCV4|RMD1_MOUSE Regulator of microtubule dynamics protein 1 OS=Mus musculus OX=10090 GN=Rmdn1 PE=1 SV=2	53.5	110160	117150	121560	116310	127670	119700	16.7492	16.838	16.8913	16.8276	16.9621	16.8691	-0.106974	-0.018217	0.0350946	-0.0285988	0.105846	0.0128492	0.187142	0.602465	0.0122567	0.967868
Q3UJU9	Regulator of microtubule dynamics protein 3	Rmdn3	>sp|Q3UJU9|RMD3_MOUSE Regulator of microtubule dynamics protein 3 OS=Mus musculus OX=10090 GN=Rmdn3 PE=1 SV=2	10.5	164160	143640	171570	146590	158820	170490	17.3247	17.1321	17.3884	17.1614	17.277	17.3793	0.0475653	-0.14508	0.11126	-0.115751	-0.000144719	0.10215	-0.320171	0.00514101	0.272904	0.0118394
A0A1Y7VM77;E9QLN8;O70338	Ribonuclease H1	Rnaseh1	>tr|A0A1Y7VM77|A0A1Y7VM77_MOUSE Ribonuclease H1 OS=Mus musculus OX=10090 GN=Rnaseh1 PE=1 SV=1;>tr|E9QLN8|E9QLN8_MOUSE Ribonuclease H1 OS=Mus musculus OX=10090 GN=Rnaseh1 PE=1 SV=1;>sp|O70338|RNH1_MOUSE Ribonuclease H1 OS=Mus musculus OX=10090 GN=Rnaseh1 PE	7.8	2098600	2219400	2177900	2098100	2150200	2220700	21.001	21.0817	21.0545	21.0007	21.036	21.0826	-0.0417567	0.0389858	0.0117538	-0.0421005	-0.00671305	0.0398306	0.337489	0.419057	0.272063	0.570185
P60603	Reactive oxygen species modulator 1	Romo1	>sp|P60603|ROMO1_MOUSE Reactive oxygen species modulator 1 OS=Mus musculus OX=10090 GN=Romo1 PE=2 SV=1	38.6	4062600	4193400	4076800	4164100	3941900	4160100	21.954	21.9997	21.959	21.9896	21.9105	21.9882	-0.0128425	0.0328746	-0.00780866	0.0227589	-0.0563547	0.0213724	0.459026	0.24248	0.513761	0.151151
P47968	Ribose-5-phosphate isomerase	Rpia	>sp|P47968|RPIA_MOUSE Ribose-5-phosphate isomerase OS=Mus musculus OX=10090 GN=Rpia PE=1 SV=2	7.8	1210500	1259500	1170800	1122600	1068100	1304100	20.2072	20.2644	20.1591	20.0984	20.0266	20.3146	0.0287874	0.0860354	-0.019321	-0.0799717	-0.151769	0.136239	0.0535519	0.552599	-0.040431	0.609134
Q14AI6;D3YVC8;F6UDW0;F6WLR1;B7ZMQ0;Q14AI6-2	RNA pseudouridylate synthase domain-containing protein 3	Rpusd3	>sp|Q14AI6|RUSD3_MOUSE Mitochondrial mRNA pseudouridine synthase Rpusd3 OS=Mus musculus OX=10090 GN=Rpusd3 PE=2 SV=1;>tr|D3YVC8|D3YVC8_MOUSE Mitochondrial mRNA pseudouridine synthase Rpusd3 (Fragment) OS=Mus musculus OX=10090 GN=Rpusd3 PE=1 SV=1;>tr|F6UDW0	13	2775700	3160200	3655900	2236500	2649900	3336000	21.4044	21.5916	21.8018	21.0928	21.3375	21.6697	-0.0785474	0.108617	0.318828	-0.390156	-0.145461	0.18672	#NUM!	#NUM!	#NUM!	#NUM!
Q9CWX4	RNA pseudouridylate synthase domain-containing protein 4	Rpusd4	>sp|Q9CWX4|RUSD4_MOUSE Mitochondrial RNA pseudouridine synthase Rpusd4 OS=Mus musculus OX=10090 GN=Rpusd4 PE=2 SV=1	24.2	3639800	3649700	3924600	3338900	3529400	3624000	21.7954	21.7993	21.9041	21.6709	21.751	21.7892	0.0104323	0.014351	0.119119	-0.114054	-0.034004	0.00415604	-1.0639	0.000578783	-0.653683	0.013949
A0A0R4J0S3;Q924D0;D3Z792	Reticulon-4-interacting protein 1, mitochondrial	Rtn4ip1	>tr|A0A0R4J0S3|A0A0R4J0S3_MOUSE Reticulon 4 interacting protein 1 OS=Mus musculus OX=10090 GN=Rtn4ip1 PE=1 SV=1;>sp|Q924D0|RT4I1_MOUSE Reticulon-4-interacting protein 1, mitochondrial OS=Mus musculus OX=10090 GN=Rtn4ip1 PE=1 SV=2;>tr|D3Z792|D3Z792_MOUSE Re	30	1449000	1411800	1448900	1440000	1335900	1298500	20.4666	20.4291	20.4665	20.4576	20.3494	20.3084	0.0536779	0.016156	0.0535783	0.0446891	-0.0635677	-0.104534	0.638525	0.0334995	0.475714	0.10557
Q8BGH2	Sorting and assembly machinery component 50 homolog	Samm50	>sp|Q8BGH2|SAM50_MOUSE Sorting and assembly machinery component 50 homolog OS=Mus musculus OX=10090 GN=Samm50 PE=1 SV=1	6.4	204180	208260	202240	204830	194190	212520	17.6395	17.668	17.6257	17.6441	17.5671	17.6972	-0.000790152	0.0277541	-0.0145633	0.00379532	-0.0731628	0.0569669	0.376199	0.00923156	0.398538	0.0240791
Q3TQD9;Q3TWI2;Q99LB7;Q8BU72	Sarcosine dehydrogenase, mitochondrial	Sardh	>tr|Q3TQD9|Q3TQD9_MOUSE Uncharacterized protein (Fragment) OS=Mus musculus OX=10090 GN=Sardh PE=2 SV=1;>tr|Q3TWI2|Q3TWI2_MOUSE Sarcosine dehydrogenase OS=Mus musculus OX=10090 GN=Sardh PE=1 SV=1;>sp|Q99LB7|SARDH_MOUSE Sarcosine dehydrogenase, mitochondrial	82.6	109550000	96319000	81513000	92961000	84430000	79066000	26.707	26.5213	26.2805	26.4701	26.3313	26.2366	0.28255	0.0968526	-0.143938	0.0456578	-0.0932121	-0.18791	1.98051	9.53792e-07	1.78956	0.000124068
Q9JJL8	Serine--tRNA ligase, mitochondrial	Sars2	>sp|Q9JJL8|SYSM_MOUSE Serine--tRNA ligase, mitochondrial OS=Mus musculus OX=10090 GN=Sars2 PE=1 SV=2	28.7	1677900	1733100	2041300	1803900	1845600	1794700	20.6782	20.7249	20.9611	20.7827	20.8157	20.7753	-0.111419	-0.0647204	0.171413	-0.00695594	0.0260146	-0.0143326	0.0452941	0.713645	0.128809	0.385718
Q3TJT6;Q5SUD5;Q5SUC9	Protein SCO1 homolog, mitochondrial	Sco1	>tr|Q3TJT6|Q3TJT6_MOUSE Uncharacterized protein (Fragment) OS=Mus musculus OX=10090 GN=Sco1 PE=2 SV=1;>tr|Q5SUD5|Q5SUD5_MOUSE Protein SCO1 homolog, mitochondrial OS=Mus musculus OX=10090 GN=Sco1 PE=1 SV=1;>sp|Q5SUC9|SCO1_MOUSE Protein SCO1 homolog, mitocho	4.6	20203	19769	20801	17568	18375	17670	14.3023	14.271	14.3444	14.1007	14.1655	14.109	0.0868264	0.0554968	0.12891	-0.114793	-0.0499988	-0.106441	0.165634	0.707828	-0.500171	0.391424
Q8VCL2;Q9D6E8	Protein SCO2 homolog, mitochondrial	Sco2	>sp|Q8VCL2|SCO2_MOUSE Protein SCO2 homolog, mitochondrial OS=Mus musculus OX=10090 GN=Sco2 PE=1 SV=1;>tr|Q9D6E8|Q9D6E8_MOUSE Uncharacterized protein OS=Mus musculus OX=10090 GN=Sco2 PE=2 SV=1	44.2	34646000	34647000	32183000	30112000	28806000	28427000	25.0462	25.0462	24.9398	24.8438	24.7799	24.7608	0.143408	0.143449	0.0370175	-0.0589428	-0.122912	-0.142019	0.472504	0.0121164	0.120449	0.54674
P32020;P32020-2	Non-specific lipid-transfer protein	Scp2	>sp|P32020|NLTP_MOUSE Non-specific lipid-transfer protein OS=Mus musculus OX=10090 GN=Scp2 PE=1 SV=3;>sp|P32020-2|NLTP_MOUSE Isoform SCP2 of Non-specific lipid-transfer protein OS=Mus musculus OX=10090 GN=Scp2	1.7	25723	24284	27414	18950	25005	16667	14.6508	14.5677	14.7426	14.2099	14.6099	14.0247	0.183161	0.100108	0.275015	-0.2577	0.142319	-0.442903	0.697821	0.00399334	0.936919	0.00099663
Q8K2B3	Succinate dehydrogenase [ubiquinone] flavoprotein subunit, mitochondrial	Sdha	>sp|Q8K2B3|SDHA_MOUSE Succinate dehydrogenase [ubiquinone] flavoprotein subunit, mitochondrial OS=Mus musculus OX=10090 GN=Sdha PE=1 SV=1	7.6	79031	81034	81557	76923	89659	88069	16.2701	16.3062	16.3155	16.2311	16.4522	16.4263	-0.0634567	-0.0273481	-0.0180667	-0.10246	0.118573	0.0927589	0.321785	8.76562e-06	0.580633	1.85403e-07
Q0QEZ4;Q3TE45;Q9CQA3;Q9Z1Z5	Succinate dehydrogenase [ubiquinone] iron-sulfur subunit, mitochondrial	Sdhb	>tr|Q0QEZ4|Q0QEZ4_MOUSE Succinate dehydrogenase [ubiquinone] iron-sulfur subunit, mitochondrial (Fragment) OS=Mus musculus OX=10090 GN=Sdhb PE=2 SV=1;>tr|Q3TE45|Q3TE45_MOUSE Succinate dehydrogenase [ubiquinone] iron-sulfur subunit, mitochondrial OS=Mus mus	37.5	5360900	5436900	5676300	5292500	5613800	5043200	22.354	22.3744	22.4365	22.3355	22.4205	22.2659	-0.0104376	0.00987149	0.072038	-0.0289634	0.0560649	-0.0985734	0.496515	0.0214313	0.657608	0.007086
Q5XK33;Q9CZB0;D3Z1A8;F8WGB3	Succinate dehydrogenase cytochrome b560 subunit, mitochondrial	Sdhc	>tr|Q5XK33|Q5XK33_MOUSE Succinate dehydrogenase complex, subunit C, integral membrane protein OS=Mus musculus OX=10090 GN=Sdhc PE=2 SV=1;>sp|Q9CZB0|C560_MOUSE Succinate dehydrogenase cytochrome b560 subunit, mitochondrial OS=Mus musculus OX=10090 GN=Sdhc P	73.5	13545000	14063000	13390000	14603000	13128000	18874000	23.6913	23.7454	23.6747	23.7998	23.6461	24.1699	-0.0965951	-0.0424511	-0.1132	0.0119093	-0.141708	0.382045	-0.0600368	0.706431	0.284662	0.162293
Q99JR1	Sideroflexin-1	Sfxn1	>sp|Q99JR1|SFXN1_MOUSE Sideroflexin-1 OS=Mus musculus OX=10090 GN=Sfxn1 PE=1 SV=3	13.7	649460	653710	696430	643650	657710	618420	19.3089	19.3183	19.4096	19.2959	19.3271	19.2382	-0.00745679	0.0019533	0.0932809	-0.0204211	0.0107541	-0.0781105	0.20457	0.0301035	0.302825	0.00481039
Q91V61;Q3U4F0;Q91V61-2	Sideroflexin-3	Sfxn3	>sp|Q91V61|SFXN3_MOUSE Sideroflexin-3 OS=Mus musculus OX=10090 GN=Sfxn3 PE=1 SV=1;>tr|Q3U4F0|Q3U4F0_MOUSE Sideroflexin-3 OS=Mus musculus OX=10090 GN=Sfxn3 PE=1 SV=1;>sp|Q91V61-2|SFXN3_MOUSE Isoform 2 of Sideroflexin-3 OS=Mus musculus OX=10090 GN=Sfxn3	1.6	475170	449610	475680	447540	463460	430930	18.8581	18.7783	18.8596	18.7717	18.8221	18.7171	0.0569397	-0.0228299	0.0584873	-0.0294874	0.0209408	-0.0840505	1.51155	1.03094e-06	1.75983	4.12783e-07
Q9CZN7-2;Q9CZN7	Serine hydroxymethyltransferase	Shmt2	>sp|Q9CZN7-2|GLYM_MOUSE Isoform 2 of Serine hydroxymethyltransferase, mitochondrial OS=Mus musculus OX=10090 GN=Shmt2;>sp|Q9CZN7|GLYM_MOUSE Serine hydroxymethyltransferase, mitochondrial OS=Mus musculus OX=10090 GN=Shmt2 PE=1 SV=1	54.9	5700300	5897700	5300900	4859900	5453700	5495800	22.4426	22.4917	22.3378	22.2125	22.3788	22.3899	0.0670513	0.116166	-0.0377492	-0.16306	0.00324883	0.014343	0.39765	1.41243e-05	-0.00241716	0.928459
Q8R216	NAD-dependent protein deacetylase sirtuin-4	Sirt4	>sp|Q8R216|SIR4_MOUSE NAD-dependent protein lipoamidase sirtuin-4, mitochondrial OS=Mus musculus OX=10090 GN=Sirt4 PE=1 SV=3	24.8	21855000	22223000	22802000	21989000	22750000	22704000	24.3815	24.4056	24.4427	24.3903	24.4394	24.4364	-0.0344987	-0.0104085	0.0266983	-0.0256801	0.0234045	0.0204844	0.0921252	0.521925	#NUM!	#NUM!
A0A1Y7VJY8;A0A1Y7VM56;Q8K2C6;Q5M8R0	NAD-dependent protein deacylase sirtuin-5, mitochondrial	Sirt5	>tr|A0A1Y7VJY8|A0A1Y7VJY8_MOUSE NAD-dependent protein deacylase sirtuin-5, mitochondrial OS=Mus musculus OX=10090 GN=Sirt5 PE=1 SV=1;>tr|A0A1Y7VM56|A0A1Y7VM56_MOUSE NAD-dependent protein deacylase sirtuin-5, mitochondrial OS=Mus musculus OX=10090 GN=Sirt5	72.9	50327000	50651000	44745000	48057000	46789000	46891000	25.5848	25.5941	25.4152	25.5182	25.4797	25.4828	0.0723531	0.0816113	-0.097253	0.00576711	-0.0328101	-0.0296684	0.161117	0.502602	0.734496	0.0132658
Q8JZU2;F6VVY4		Slc25a1	>sp|Q8JZU2|TXTP_MOUSE Tricarboxylate transport protein, mitochondrial OS=Mus musculus OX=10090 GN=Slc25a1 PE=1 SV=1;>tr|F6VVY4|F6VVY4_MOUSE Tricarboxylate transport protein, mitochondrial (Fragment) OS=Mus musculus OX=10090 GN=Slc25a1 PE=1 SV=1	40.8	6245500	6560100	6215400	6389600	6056400	6473700	22.5744	22.6453	22.5674	22.6073	22.53	22.6262	-0.017376	0.0535247	-0.0243459	0.0155325	-0.0617326	0.0343974	0.509695	0.00148016	0.894213	0.000127424
Q9QZD8	Mitochondrial dicarboxylate carrier	Slc25a10	>sp|Q9QZD8|DIC_MOUSE Mitochondrial dicarboxylate carrier OS=Mus musculus OX=10090 GN=Slc25a10 PE=1 SV=2	38.9	4995400	5387600	4567300	4303800	4293200	4228800	22.2522	22.3612	22.1229	22.0372	22.0336	22.0118	0.115684	0.224727	-0.0135747	-0.0993052	-0.102863	-0.124668	0.107441	0.519863	0.473733	0.00890202
Q5SX53;Q9CR62;Q9CTC7;Q5SX46	Mitochondrial 2-oxoglutarate/malate carrier protein	Slc25a11	>tr|Q5SX53|Q5SX53_MOUSE Solute carrier family 25 (Mitochondrial carrier oxoglutarate carrier), member 11, isoform CRA_b OS=Mus musculus OX=10090 GN=Slc25a11 PE=1 SV=1;>sp|Q9CR62|M2OM_MOUSE Mitochondrial 2-oxoglutarate/malate carrier protein OS=Mus musculus	77	6900500	6316600	5608100	6011100	5955900	6822700	22.7183	22.5907	22.4191	22.5192	22.5059	22.7019	0.142425	0.0148728	-0.156763	-0.0566464	-0.0699559	0.126067	0.540181	0.017562	0.298065	0.0335784
Q8BH59	Calcium-binding mitochondrial carrier protein Aralar1	Slc25a12	>sp|Q8BH59|CMC1_MOUSE Calcium-binding mitochondrial carrier protein Aralar1 OS=Mus musculus OX=10090 GN=Slc25a12 PE=1 SV=1	5	177350	130500	134250	123490	146960	87553	17.4362	16.9937	17.0346	16.914	17.1651	16.4179	0.442663	0.000113558	0.0409858	-0.079542	0.171487	-0.575708	0.660094	3.54687e-06	1.20554	1.5498e-07
Q8C140;Q9QXX4;Q91YK1	Calcium-binding mitochondrial carrier protein Aralar2	Slc25a13	>tr|Q8C140|Q8C140_MOUSE Uncharacterized protein OS=Mus musculus OX=10090 GN=Slc25a13 PE=2 SV=1;>sp|Q9QXX4|CMC2_MOUSE Calcium-binding mitochondrial carrier protein Aralar2 OS=Mus musculus OX=10090 GN=Slc25a13 PE=1 SV=1;>tr|Q91YK1|Q91YK1_MOUSE Slc25a13 prote	36.6	6771000	7213100	7238300	6481600	7371200	7315100	22.6909	22.7822	22.7872	22.6279	22.8135	22.8024	-0.0597588	0.0314917	0.0365232	-0.122778	0.0627718	0.0517499	0.0415071	0.52518	-0.600552	0.00615575
Q543E2;Q9WVD5;Q6P8P5	Mitochondrial ornithine transporter 1	Slc25a15	>tr|Q543E2|Q543E2_MOUSE Solute carrier family 25 (Mitochondrial carrier ornithine transporter), member 15, isoform CRA_b OS=Mus musculus OX=10090 GN=Slc25a15 PE=1 SV=1;>sp|Q9WVD5|ORNT1_MOUSE Mitochondrial ornithine transporter 1 OS=Mus musculus OX=10090 GN	30.4	994090	1023100	963100	893650	935400	958790	19.923	19.9645	19.8773	19.7694	19.8352	19.8709	0.0496356	0.0911343	0.00394468	-0.104031	-0.0381575	-0.00252606	#NUM!	#NUM!	-0.492718	0.147692
Q9DB41-2;Q9DB41	Mitochondrial glutamate carrier 2	Slc25a18	>sp|Q9DB41-2|GHC2_MOUSE Isoform 2 of Mitochondrial glutamate carrier 2 OS=Mus musculus OX=10090 GN=Slc25a18;>sp|Q9DB41|GHC2_MOUSE Mitochondrial glutamate carrier 2 OS=Mus musculus OX=10090 GN=Slc25a18 PE=1 SV=4	0.6	24564	21550	22662	16374	20739	19556	14.5843	14.3954	14.468	13.9991	14.3401	14.2553	0.2439	0.0550424	0.12763	-0.341239	-0.00029917	-0.0850342	#NUM!	#NUM!	#NUM!	#NUM!
Q7TPW6;Q9Z2Z6	Mitochondrial carnitine/acylcarnitine carrier protein	Slc25a20	>tr|Q7TPW6|Q7TPW6_MOUSE Solute carrier family 25 (Mitochondrial carnitine/acylcarnitine translocase), member 20 OS=Mus musculus OX=10090 GN=Slc25a20 PE=2 SV=1;>sp|Q9Z2Z6|MCAT_MOUSE Mitochondrial carnitine/acylcarnitine carrier protein OS=Mus musculus OX=10	13.8	1330900	1325500	1399200	1323500	1374800	1311700	20.344	20.3381	20.4162	20.3359	20.3908	20.323	-0.0140243	-0.0198898	0.0581757	-0.0220683	0.0327953	-0.0349887	0.95428	3.25607e-05	1.19841	3.44695e-06
Q3TRZ4;Q8BZ09	Mitochondrial 2-oxodicarboxylate carrier	Slc25a21	>tr|Q3TRZ4|Q3TRZ4_MOUSE Uncharacterized protein OS=Mus musculus OX=10090 GN=Slc25a21 PE=2 SV=1;>sp|Q8BZ09|ODC_MOUSE Mitochondrial 2-oxodicarboxylate carrier OS=Mus musculus OX=10090 GN=Slc25a21 PE=1 SV=1	11.2	19535	21110	20886	16314	22047	19176	14.2538	14.3656	14.3502	13.9938	14.4283	14.227	-0.0160252	0.0958401	0.0804498	-0.275976	0.158496	-0.0427846	#NUM!	#NUM!	#NUM!	#NUM!
Q9D6M3;E9PV90;E9PY45;E9Q6M6;A0A0J9YTY6	Mitochondrial glutamate carrier 1	Slc25a22	>sp|Q9D6M3|GHC1_MOUSE Mitochondrial glutamate carrier 1 OS=Mus musculus OX=10090 GN=Slc25a22 PE=1 SV=1;>tr|E9PV90|E9PV90_MOUSE Mitochondrial glutamate carrier 1 (Fragment) OS=Mus musculus OX=10090 GN=Slc25a22 PE=1 SV=1;>tr|E9PY45|E9PY45_MOUSE Mitochondrial	36.6	188450	185430	179290	170930	183880	186520	17.5238	17.5005	17.4519	17.383	17.4884	17.509	0.0477065	0.0243993	-0.0241803	-0.0930697	0.0122892	0.032855	0.477981	0.00211016	-0.459091	0.0114262
Q8BMD8;Q8R225	Calcium-binding mitochondrial carrier protein SCaMC-1	Slc25a24	>sp|Q8BMD8|SCMC1_MOUSE Calcium-binding mitochondrial carrier protein SCaMC-1 OS=Mus musculus OX=10090 GN=Slc25a24 PE=1 SV=1;>tr|Q8R225|Q8R225_MOUSE Slc25a24 protein (Fragment) OS=Mus musculus OX=10090 GN=Slc25a24 PE=2 SV=1	7.3	233980	248380	270960	237800	271070	271870	17.836	17.9222	18.0477	17.8594	18.0483	18.0526	-0.125006	-0.0388419	0.086689	-0.101642	0.0872746	0.0915261	0.342974	0.00977499	0.677282	0.00150025
Q3THU8;Q8VEM8;Q3UB63;Q3U995;G5E902	Phosphate carrier protein, mitochondrial	Slc25a3	>tr|Q3THU8|Q3THU8_MOUSE Uncharacterized protein OS=Mus musculus OX=10090 GN=Slc25a3 PE=2 SV=1;>sp|Q8VEM8|MPCP_MOUSE Phosphate carrier protein, mitochondrial OS=Mus musculus OX=10090 GN=Slc25a3 PE=1 SV=1;>tr|Q3UB63|Q3UB63_MOUSE Uncharacterized protein OS=Mu	31.5	4507500	4394300	4707700	4155100	4597300	5122600	22.1039	22.0672	22.1666	21.9865	22.1324	22.2884	-0.0202608	-0.0569549	0.0424341	-0.137705	0.00819856	0.164288	0.302826	0.00108964	0.553707	1.53966e-05
P48962;Q8BVI9	ADP/ATP translocase 1	Slc25a4	>sp|P48962|ADT1_MOUSE ADP/ATP translocase 1 OS=Mus musculus OX=10090 GN=Slc25a4 PE=1 SV=4;>tr|Q8BVI9|Q8BVI9_MOUSE Uncharacterized protein OS=Mus musculus OX=10090 GN=Slc25a4 PE=2 SV=1	18.9	795190	815290	831330	802880	846760	776470	19.6009	19.637	19.6651	19.6148	19.6916	19.5666	-0.028384	0.00762967	0.0357376	-0.0144993	0.0622695	-0.0627535	0.427651	0.000136469	0.503924	0.000154112
Q8BGP6;Q8BGP6-2	Solute carrier family 25 member 40	Slc25a40	>sp|Q8BGP6|S2540_MOUSE Solute carrier family 25 member 40 OS=Mus musculus OX=10090 GN=Slc25a40 PE=1 SV=1;>sp|Q8BGP6-2|S2540_MOUSE Isoform 2 of Solute carrier family 25 member 40 OS=Mus musculus OX=10090 GN=Slc25a40	15.6	5034500	5068400	5305600	4988000	5146100	5035500	22.2634	22.2731	22.3391	22.25	22.295	22.2637	-0.0173133	-0.00763141	0.0583541	-0.0307003	0.0143177	-0.0170268	1.58822	0.00971004	2.41391	0.000126496
Q8R0Y8	Mitochondrial coenzyme A transporter SLC25A42	Slc25a42	>sp|Q8R0Y8|S2542_MOUSE Mitochondrial coenzyme A transporter SLC25A42 OS=Mus musculus OX=10090 GN=Slc25a42 PE=1 SV=1	28.8	2937500	3075900	3388100	2855100	2973500	3000800	21.4862	21.5526	21.692	21.4451	21.5037	21.5169	-0.0465986	0.0198212	0.159289	-0.0876461	-0.0290253	-0.0158402	#NUM!	#NUM!	#NUM!	#NUM!
Q545A2;P51881	ADP/ATP translocase 2;ADP/ATP translocase 2, N-terminally processed	Slc25a5	>tr|Q545A2|Q545A2_MOUSE MCG11560 OS=Mus musculus OX=10090 GN=Slc25a5 PE=1 SV=1;>sp|P51881|ADT2_MOUSE ADP/ATP translocase 2 OS=Mus musculus OX=10090 GN=Slc25a5 PE=1 SV=3	27.7	1430400	1556700	2163500	1446300	1825000	1095500	20.448	20.5701	21.0449	20.4639	20.7995	20.0632	-0.116936	0.00513603	0.480012	-0.100988	0.234542	-0.501765	0.340086	0.00514811	0.360963	0.000111149
G3UYJ3;A2AKV9;A2AKW0;Q5HZI9	Solute carrier family 25 member 51	Slc25a51	>tr|G3UYJ3|G3UYJ3_MOUSE Solute carrier family 25 member 51 (Fragment) OS=Mus musculus OX=10090 GN=Slc25a51 PE=1 SV=8;>tr|A2AKV9|A2AKV9_MOUSE Solute carrier family 25 member 51 (Fragment) OS=Mus musculus OX=10090 GN=Slc25a51 PE=1 SV=8;>tr|A2AKW0|A2AKW0_MOUS	3.8	362040	397260	391080	378630	412100	385610	18.4658	18.5997	18.5771	18.5304	18.6526	18.5568	-0.0979546	0.0359799	0.0133601	-0.033315	0.0888908	-0.00696121	-0.433305	0.146802	0.0040137	0.987941
F8WHL1;B2RU82;Q5IRJ6;Q5IRJ6-2	Zinc transporter 9	Slc30a9	>tr|F8WHL1|F8WHL1_MOUSE Zinc transporter 9 OS=Mus musculus OX=10090 GN=Slc30a9 PE=1 SV=1;>tr|B2RU82|B2RU82_MOUSE Solute carrier family 30 (Zinc transporter), member 9 OS=Mus musculus OX=10090 GN=Slc30a9 PE=2 SV=1;>sp|Q5IRJ6|ZNT9_MOUSE Zinc transporter 9 OS	27.7	770370	779460	614270	643100	619360	737240	19.5552	19.5721	19.2285	19.2947	19.2404	19.4918	0.158076	0.174999	-0.168603	-0.102433	-0.156698	0.0946585	0.168983	0.507059	0.993562	0.00311962
Q14AR0;Q9D8T7;Q9D8T7-2;F7DE82;F8WHU8	SRA stem-loop-interacting RNA-binding protein, mitochondrial	Slirp	>tr|Q14AR0|Q14AR0_MOUSE RIKEN cDNA 1810035L17, isoform CRA_a OS=Mus musculus OX=10090 GN=Slirp PE=2 SV=1;>sp|Q9D8T7|SLIRP_MOUSE SRA stem-loop-interacting RNA-binding protein, mitochondrial OS=Mus musculus OX=10090 GN=Slirp PE=1 SV=2;>sp|Q9D8T7-2|SLIRP_MOUS	35.4	2326300	2510800	2122000	1941500	1999800	2368000	21.1496	21.2597	21.017	20.8887	20.9314	21.1752	0.0793196	0.18943	-0.0532929	-0.181546	-0.138862	0.104952	-0.243095	0.0560333	-0.497632	0.0228189
Q9DB10	Essential MCU regulator, mitochondrial	Smdt1	>sp|Q9DB10|EMRE_MOUSE Essential MCU regulator, mitochondrial OS=Mus musculus OX=10090 GN=Smdt1 PE=1 SV=1	38.2	6024600	6455900	5478100	5269000	5261400	5816000	22.5224	22.6222	22.3852	22.3291	22.327	22.4716	0.079505	0.179258	-0.0576848	-0.113831	-0.115914	0.0286669	0.509821	0.195349	1.49318	0.00856664
Q9ERB0	Synaptosomal-associated protein 29	Snap29	>sp|Q9ERB0|SNP29_MOUSE Synaptosomal-associated protein 29 OS=Mus musculus OX=10090 GN=Snap29 PE=1 SV=1	1.3	128900	150800	137000	149350	134350	149070	16.9759	17.2023	17.0638	17.1883	17.0356	17.1856	-0.132706	0.0936784	-0.0447821	0.0797392	-0.0729617	0.0770319	-0.661225	0.0202711	-0.00482072	0.980724
Q3UZI3;Q78PY7;Q3TW51;Q3TRW3;Q3TJ56	Staphylococcal nuclease domain-containing protein 1	Snd1	>tr|Q3UZI3|Q3UZI3_MOUSE Uncharacterized protein OS=Mus musculus OX=10090 GN=Snd1 PE=2 SV=1;>sp|Q78PY7|SND1_MOUSE Staphylococcal nuclease domain-containing protein 1 OS=Mus musculus OX=10090 GN=Snd1 PE=1 SV=1;>tr|Q3TW51|Q3TW51_MOUSE Uncharacterized protein	48.3	4867400	4975600	5163600	4220300	4687600	4471800	22.2147	22.2464	22.2999	22.0089	22.1604	22.0924	0.044243	0.0759622	0.129469	-0.161563	-0.0100588	-0.0780526	0.394956	3.83382e-05	0.270862	0.000593021
P08228	Superoxide dismutase [Cu-Zn]	Sod1	>sp|P08228|SODC_MOUSE Superoxide dismutase [Cu-Zn] OS=Mus musculus OX=10090 GN=Sod1 PE=1 SV=2	34.9	5778900	5814500	5557300	5523200	5635200	5472700	22.4624	22.4712	22.406	22.3971	22.426	22.3838	0.0379519	0.0468121	-0.0184589	-0.0273387	0.00162379	-0.0405902	0.801455	0.00261198	0.869497	0.000424331
Q4FJX9;P09671;Q3TJA2;Q3U8W4	Superoxide dismutase;Superoxide dismutase [Mn], mitochondrial	Sod2	>tr|Q4FJX9|Q4FJX9_MOUSE Superoxide dismutase OS=Mus musculus OX=10090 GN=Sod2 PE=1 SV=1;>sp|P09671|SODM_MOUSE Superoxide dismutase [Mn], mitochondrial OS=Mus musculus OX=10090 GN=Sod2 PE=1 SV=3;>tr|Q3TJA2|Q3TJA2_MOUSE Superoxide dismutase OS=Mus musculus O	40.4	6850200	7023800	6159900	6427900	6442300	6720100	22.7077	22.7438	22.5545	22.6159	22.6191	22.6801	0.0541943	0.0903	-0.0990449	-0.0376043	-0.034376	0.0265309	0.588462	0.00194951	0.224363	0.0682462
D3YXB7;Q3ULF4;D3YZN4	Paraplegin	Spg7	>tr|D3YXB7|D3YXB7_MOUSE Paraplegin OS=Mus musculus OX=10090 GN=Spg7 PE=1 SV=2;>sp|Q3ULF4|SPG7_MOUSE Paraplegin OS=Mus musculus OX=10090 GN=Spg7 PE=1 SV=1;>tr|D3YZN4|D3YZN4_MOUSE Paraplegin OS=Mus musculus OX=10090 GN=Spg7 PE=1 SV=1	16.2	2209600	2299700	2022100	1762400	1878200	2347200	21.0754	21.133	20.9474	20.7491	20.8409	21.1625	0.0906322	0.148293	-0.0372987	-0.235612	-0.143802	0.177788	0.252313	0.264308	0.524981	0.012973
Q58E38;Q3U912;Q9JIA7	Sphingosine kinase 2	Sphk2	>tr|Q58E38|Q58E38_MOUSE Sphingosine kinase 2 OS=Mus musculus OX=10090 GN=Sphk2 PE=1 SV=1;>tr|Q3U912|Q3U912_MOUSE Uncharacterized protein OS=Mus musculus OX=10090 GN=Sphk2 PE=2 SV=1;>sp|Q9JIA7|SPHK2_MOUSE Sphingosine kinase 2 OS=Mus musculus OX=10090 GN=Sph	16.3	59115	54943	62229	55802	51937	62189	15.8512	15.7456	15.9253	15.768	15.6645	15.9244	0.0380599	-0.0675286	0.112123	-0.0451475	-0.148702	0.111195	0.472373	0.000973112	0.274443	0.00889231
Q64105	Sepiapterin reductase	Spr	>sp|Q64105|SPRE_MOUSE Sepiapterin reductase OS=Mus musculus OX=10090 GN=Spr PE=1 SV=1	50.5	5927800	6263300	6379300	6184500	5956700	5713600	22.4991	22.5785	22.605	22.5602	22.5061	22.446	-0.0334013	0.046025	0.0725001	0.0277589	-0.0263847	-0.086498	#NUM!	#NUM!	#NUM!	#NUM!
Q91XH5;G3UXX3		Spr	>tr|Q91XH5|Q91XH5_MOUSE Sepiapterin reductase OS=Mus musculus OX=10090 GN=Spr PE=1 SV=1;>tr|G3UXX3|G3UXX3_MOUSE Sepiapterin reductase OS=Mus musculus OX=10090 GN=Spr PE=1 SV=1	7.6	40294	42635	32069	33966	35320	38109	15.2983	15.3798	14.9689	15.0518	15.1082	15.2178	0.127483	0.208956	-0.201902	-0.118991	-0.0625965	0.0470499	0.196464	0.141278	0.435132	0.0125618
Q91WK1	SPRY domain-containing protein 4	Spryd4	>sp|Q91WK1|SPRY4_MOUSE SPRY domain-containing protein 4 OS=Mus musculus OX=10090 GN=Spryd4 PE=1 SV=1	18.9	1778200	1780000	1767300	1572600	1654500	1714700	20.762	20.7634	20.7531	20.5847	20.658	20.7095	0.0568601	0.0583197	0.0479895	-0.120406	-0.0471622	0.00439868	0.0740807	0.739754	-0.36245	0.0555446
Q542D6;P97363;Q8BNV0;Q3UZQ0	Serine palmitoyltransferase 2	Sptlc2	>tr|Q542D6|Q542D6_MOUSE Serine palmitoyltransferase, long chain base subunit 2, isoform CRA_a OS=Mus musculus OX=10090 GN=Sptlc2 PE=1 SV=1;>sp|P97363|SPTC2_MOUSE Serine palmitoyltransferase 2 OS=Mus musculus OX=10090 GN=Sptlc2 PE=1 SV=2;>tr|Q8BNV0|Q8BNV0_M	47.8	20800000	22026000	21341000	20859000	21127000	21570000	24.3101	24.3927	24.3471	24.3142	24.3326	24.3625	-0.033117	0.049507	0.00392729	-0.0290305	-0.0106126	0.0193257	-0.0548593	0.585412	0.432665	0.00339582
Q8R2K3;Q9CYR0	Single-stranded DNA-binding protein;Single-stranded DNA-binding protein, mitochondrial	Ssbp1	>tr|Q8R2K3|Q8R2K3_MOUSE Single-stranded DNA binding protein 1 OS=Mus musculus OX=10090 GN=Ssbp1 PE=1 SV=1;>sp|Q9CYR0|SSBP_MOUSE Single-stranded DNA-binding protein, mitochondrial OS=Mus musculus OX=10090 GN=Ssbp1 PE=1 SV=1	31.5	881230	874030	934310	853050	895960	881300	19.7492	19.7373	19.8335	19.7023	19.7731	19.7493	-0.00828148	-0.0201173	0.0761012	-0.0551698	0.0156342	-0.00816689	0.897924	0.000175346	0.880746	0.000321046
P54116;Q8BPA1	Erythrocyte band 7 integral membrane protein	Stom	>sp|P54116|STOM_MOUSE Erythrocyte band 7 integral membrane protein OS=Mus musculus OX=10090 GN=Stom PE=1 SV=3;>tr|Q8BPA1|Q8BPA1_MOUSE Uncharacterized protein OS=Mus musculus OX=10090 GN=Stom PE=2 SV=1	14.6	1674900	1570600	1703600	1602700	1666700	1568800	20.6756	20.5829	20.7002	20.6121	20.6686	20.5812	0.0388853	-0.0538738	0.063397	-0.0246852	0.0318048	-0.0555282	1.25824	1.40726e-06	1.09964	0.000197566
Q99JB2;A2AG39;F6WI02	Stomatin-like protein 2, mitochondrial	Stoml2	>sp|Q99JB2|STML2_MOUSE Stomatin-like protein 2, mitochondrial OS=Mus musculus OX=10090 GN=Stoml2 PE=1 SV=1;>tr|A2AG39|A2AG39_MOUSE Stomatin-like protein 2, mitochondrial (Fragment) OS=Mus musculus OX=10090 GN=Stoml2 PE=1 SV=1;>tr|F6WI02|F6WI02_MOUSE Stomat	12.6	475820	481340	509930	493390	487410	512500	18.8601	18.8767	18.9599	18.9124	18.8948	18.9672	-0.051782	-0.0351416	0.0481013	0.000530512	-0.0170621	0.055354	-0.660303	0.00666992	-1.08252	0.000274461
Q9D0I4;Q9D614	Syntaxin-17	Stx17	>sp|Q9D0I4|STX17_MOUSE Syntaxin-17 OS=Mus musculus OX=10090 GN=Stx17 PE=1 SV=1;>tr|Q9D614|Q9D614_MOUSE Syntaxin 17, isoform CRA_b OS=Mus musculus OX=10090 GN=Stx17 PE=1 SV=1	50.3	7031200	6655600	7011400	5559600	6696300	6263800	22.7453	22.6661	22.7413	22.4065	22.6749	22.5786	0.109867	0.0306645	0.105798	-0.228923	0.0394599	-0.0568661	#NUM!	#NUM!	#NUM!	#NUM!
Q3UCC6;Q3U6C7;Q9Z2I9	Succinyl-CoA ligase [ADP-forming] subunit beta, mitochondrial	Sucla2	>tr|Q3UCC6|Q3UCC6_MOUSE Succinate-CoA ligase subunit beta (Fragment) OS=Mus musculus OX=10090 GN=Sucla2 PE=2 SV=1;>tr|Q3U6C7|Q3U6C7_MOUSE Succinate-CoA ligase subunit beta (Fragment) OS=Mus musculus OX=10090 GN=Sucla2 PE=2 SV=1;>sp|Q9Z2I9|SUCB1_MOUSE Succi	17.2	87853	87897	80106	83268	83370	81828	16.4228	16.4235	16.2896	16.3455	16.3472	16.3203	0.0646414	0.0653638	-0.0685398	-0.012688	-0.0109218	-0.0378556	-0.226031	4.33852e-05	0.530463	2.21682e-05
Q9WUM5	Succinyl-CoA ligase [ADP/GDP-forming] subunit alpha, mitochondrial	Suclg1	>sp|Q9WUM5|SUCA_MOUSE Succinate--CoA ligase [ADP/GDP-forming] subunit alpha, mitochondrial OS=Mus musculus OX=10090 GN=Suclg1 PE=1 SV=4	18.6	2188700	2200900	2456600	2207300	2220500	2555700	21.0616	21.0697	21.2282	21.0739	21.0825	21.2853	-0.0718785	-0.0638592	0.0947102	-0.05967	-0.0510682	0.151766	0.303724	0.00469243	0.305286	0.00991259
Q9Z2I8;C6EQH3;Q9Z2I8-2	Succinyl-CoA ligase [GDP-forming] subunit beta, mitochondrial	Suclg2	>sp|Q9Z2I8|SUCB2_MOUSE Succinate--CoA ligase [GDP-forming] subunit beta, mitochondrial OS=Mus musculus OX=10090 GN=Suclg2 PE=1 SV=3;>tr|C6EQH3|C6EQH3_MOUSE Succinate--CoA ligase [GDP-forming] subunit beta, mitochondrial OS=Mus musculus OX=10090 GN=Suclg2 P	33.6	2662300	2761100	3198300	2847700	2763400	2524800	21.3442	21.3968	21.6089	21.4414	21.398	21.2677	-0.0652656	-0.0126956	0.199367	0.0318585	-0.0114943	-0.14177	0.495889	0.0259358	-1.33574	0.000458789
Q8R086	Sulfite oxidase, mitochondrial	Suox	>sp|Q8R086|SUOX_MOUSE Sulfite oxidase, mitochondrial OS=Mus musculus OX=10090 GN=Suox PE=1 SV=2	52.5	47393000	46831000	46928000	50136000	47374000	48070000	25.4982	25.481	25.4839	25.5793	25.4976	25.5186	-0.0116037	-0.0288138	-0.0258287	0.0695692	-0.0121822	0.00885914	0.0759896	0.344355	1.83285	2.91117e-07
Q80YD1	ATP-dependent RNA helicase SUPV3L1, mitochondrial	Supv3l1	>sp|Q80YD1|SUV3_MOUSE ATP-dependent RNA helicase SUPV3L1, mitochondrial OS=Mus musculus OX=10090 GN=Supv3l1 PE=1 SV=1	30.6	7716700	8234800	8346900	7998600	7728300	7067900	22.8796	22.9733	22.9928	22.9313	22.8817	22.7529	-0.0223724	0.0713772	0.0908841	0.0293911	-0.0202053	-0.149075	0.180636	0.26616	-0.0749509	0.555915
A0A0A6YVR9;I6L9E0;Q3U3J6;P09925;V9GXE6	Surfeit locus protein 1	Surf1	>tr|A0A0A6YVR9|A0A0A6YVR9_MOUSE SURF1-like protein (Fragment) OS=Mus musculus OX=10090 GN=Surf1 PE=1 SV=1;>tr|I6L9E0|I6L9E0_MOUSE SURF1-like protein OS=Mus musculus OX=10090 GN=Surf1 PE=2 SV=1;>tr|Q3U3J6|Q3U3J6_MOUSE SURF1-like protein OS=Mus musculus OX=1	26.3	1081000	1178000	1248700	1128600	1130000	1407900	20.0439	20.1679	20.252	20.1061	20.1079	20.4251	-0.139889	-0.0159163	0.0681711	-0.0777216	-0.075933	0.241289	0.0283185	0.850353	0.856376	0.00203416
Q8K0Z7	Translational activator of cytochrome c oxidase 1	Taco1	>sp|Q8K0Z7|TACO1_MOUSE Translational activator of cytochrome c oxidase 1 OS=Mus musculus OX=10090 GN=Taco1 PE=1 SV=1	20.2	1395900	1483800	1459300	1422000	1453000	1495700	20.4128	20.5009	20.4768	20.4395	20.4706	20.5124	-0.056062	0.032039	0.00801888	-0.0293362	0.00177708	0.0435632	-0.0406434	0.782674	-0.102657	0.542439
G5E881;Q3TUH1;G3UWL8	Phosphatidate cytidylyltransferase, mitochondrial	Tamm41	>tr|G5E881|G5E881_MOUSE Phosphatidate cytidylyltransferase, mitochondrial OS=Mus musculus OX=10090 GN=Tamm41 PE=1 SV=1;>sp|Q3TUH1|TAM41_MOUSE Phosphatidate cytidylyltransferase, mitochondrial OS=Mus musculus OX=10090 GN=Tamm41 PE=1 SV=2;>tr|G3UWL8|G3UWL8_M	1.3	644870	537940	640760	497560	544510	528140	19.2986	19.0371	19.2894	18.9245	19.0546	19.0106	0.196177	-0.0653859	0.186953	-0.177961	-0.0478727	-0.0919108	0.184474	0.00386674	0.438716	0.00114009
Q922A3;Q3UQ84;Q3TP97;E9Q7H6;A0A0G2JGW2	Threonine--tRNA ligase, mitochondrial	Tars2	>tr|Q922A3|Q922A3_MOUSE Tars2 protein OS=Mus musculus OX=10090 GN=Tars2 PE=1 SV=1;>sp|Q3UQ84|SYTM_MOUSE Threonine--tRNA ligase, mitochondrial OS=Mus musculus OX=10090 GN=Tars2 PE=1 SV=1;>tr|Q3TP97|Q3TP97_MOUSE Threonine--tRNA ligase, mitochondrial OS=Mus m	25.8	243010	232890	222670	211860	210760	248650	17.8907	17.8293	17.7645	17.6928	17.6852	17.9238	0.092949	0.031582	-0.0331595	-0.104955	-0.112466	0.12605	0.529277	0.0021776	0.54814	0.00194613
Q91YM4;Q91YM4-2;E9PUT1	Protein TBRG4	Tbrg4	>sp|Q91YM4|FAKD4_MOUSE FAST kinase domain-containing protein 4 OS=Mus musculus OX=10090 GN=Tbrg4 PE=1 SV=1;>sp|Q91YM4-2|FAKD4_MOUSE Isoform 2 of FAST kinase domain-containing protein 4 OS=Mus musculus OX=10090 GN=Tbrg4;>tr|E9PUT1|E9PUT1_MOUSE FAST kinase d	32.1	4626100	4681100	4676100	4392700	4595300	4797300	22.1414	22.1584	22.1569	22.0667	22.1317	22.1938	-0.000110132	0.016941	0.0153992	-0.0747986	-0.00974753	0.0523161	-0.0404596	0.738606	-0.221644	0.126374
Q5SSK3;Q8BTE4;Q8VE66;B7ZCA9	Transcription elongation factor, mitochondrial	Tefm	>sp|Q5SSK3|TEFM_MOUSE Transcription elongation factor, mitochondrial OS=Mus musculus OX=10090 GN=Tefm PE=1 SV=1;>tr|Q8BTE4|Q8BTE4_MOUSE Uncharacterized protein OS=Mus musculus OX=10090 GN=Tefm PE=2 SV=1;>tr|Q8VE66|Q8VE66_MOUSE 1110002N22Rik protein (Fragme	27.8	20767000	20953000	21193000	20147000	20577000	19626000	24.3078	24.3207	24.3371	24.2641	24.2945	24.2263	0.0160593	0.0289233	0.0453543	-0.0276685	0.00279911	-0.0654674	-0.139608	0.361347	-0.384691	0.0375119
A0A0R4J1N9;Q3TSW9;P40630-2;P40630;D3Z0F3	Transcription factor A, mitochondrial	Tfam	>tr|A0A0R4J1N9|A0A0R4J1N9_MOUSE Transcription factor A, mitochondrial OS=Mus musculus OX=10090 GN=Tfam PE=1 SV=1;>tr|Q3TSW9|Q3TSW9_MOUSE Uncharacterized protein OS=Mus musculus OX=10090 GN=Tfam PE=2 SV=1;>sp|P40630-2|TFAM_MOUSE Isoform Nuclear of Transcrip	49.2	12807000	12517000	12540000	12814000	12622000	12052000	23.6104	23.5774	23.58	23.6112	23.5894	23.5228	0.0285504	-0.0044933	-0.00184478	0.0293388	0.0075584	-0.0591095	0.859119	4.86642e-05	0.267259	0.00966525
Q8JZM0	Dimethyladenosine transferase 1, mitochondrial	Tfb1m	>sp|Q8JZM0|TFB1M_MOUSE Dimethyladenosine transferase 1, mitochondrial OS=Mus musculus OX=10090 GN=Tfb1m PE=1 SV=1	12	1426100	1492300	1383400	1475300	1377900	1250400	20.4436	20.5091	20.3998	20.4926	20.394	20.254	0.0281251	0.0935875	-0.0157317	0.0770583	-0.0214789	-0.16156	0.10531	0.767141	-0.260522	0.505349
Q9CY52;Q9CQT0;Q8BT63;Q9D999	Probable tRNA(His) guanylyltransferase	Thg1l	>sp|Q9CY52|THG1_MOUSE Probable tRNA(His) guanylyltransferase OS=Mus musculus OX=10090 GN=Thg1l PE=1 SV=1;>tr|Q9CQT0|Q9CQT0_MOUSE tRNA(His) guanylyltransferase OS=Mus musculus OX=10090 GN=Thg1l PE=1 SV=1;>tr|Q8BT63|Q8BT63_MOUSE tRNA(His) guanylyltransferase	21.4	36428	36471	35364	45458	40193	42523	15.1528	15.1545	15.11	15.4722	15.2947	15.376	-0.107252	-0.10555	-0.150019	0.212234	0.0346441	0.115943	-0.312698	0.00391275	-1.04188	0.000305395
P62075;A0A1W2P756	Mitochondrial import inner membrane translocase subunit Tim13	Timm13	>sp|P62075|TIM13_MOUSE Mitochondrial import inner membrane translocase subunit Tim13 OS=Mus musculus OX=10090 GN=Timm13 PE=1 SV=1;>tr|A0A1W2P756|A0A1W2P756_MOUSE Mitochondrial import inner membrane translocase subunit Tim13 OS=Mus musculus OX=10090 GN=Timm	49.4	3907000	4444200	5392100	4659700	4429000	3400700	21.8976	22.0835	22.3624	22.1518	22.0785	21.6974	-0.147586	0.0382767	0.3172	0.10659	0.033334	-0.347815	0.267105	0.42218	0.0654681	0.771635
Q545U2;Q9Z0V8	Mitochondrial import inner membrane translocase subunit Tim17-A	Timm17a	>tr|Q545U2|Q545U2_MOUSE Mitochondrial import inner membrane translocase subunit TIM17 OS=Mus musculus OX=10090 GN=Timm17a PE=1 SV=1;>sp|Q9Z0V8|TI17A_MOUSE Mitochondrial import inner membrane translocase subunit Tim17-A OS=Mus musculus OX=10090 GN=Timm17a P	5.7	1363700	1233200	1242700	1257700	1293500	1392300	20.3791	20.234	20.245	20.2624	20.3028	20.409	0.0737014	-0.0714181	-0.0603468	-0.043037	-0.0025448	0.103645	-0.744634	0.0085911	-1.11887	0.00159981
Q545H3;Q3UBR8;Q9Z0V7;Q3UAF0;A2AES1	Mitochondrial import inner membrane translocase subunit Tim17-B	Timm17b	>tr|Q545H3|Q545H3_MOUSE Mitochondrial import inner membrane translocase subunit TIM17 OS=Mus musculus OX=10090 GN=Timm17b PE=1 SV=1;>tr|Q3UBR8|Q3UBR8_MOUSE Mitochondrial import inner membrane translocase subunit TIM17 OS=Mus musculus OX=10090 GN=Timm17b PE	18.1	18284	20838	21657	24318	21179	25415	14.1583	14.3469	14.4025	14.5697	14.3703	14.6334	-0.255247	-0.0666117	-0.0109951	0.156196	-0.0431941	0.219852	0.371564	0.000182038	0.391656	0.000279757
Q9CVT6;Q3THX0;Q8CCM6-2	Mitochondrial import inner membrane translocase subunit Tim21	Timm21	>tr|Q9CVT6|Q9CVT6_MOUSE Uncharacterized protein (Fragment) OS=Mus musculus OX=10090 GN=Timm21 PE=2 SV=1;>tr|Q3THX0|Q3THX0_MOUSE RIKEN cDNA 1700034H14, isoform CRA_c OS=Mus musculus OX=10090 GN=Timm21 PE=2 SV=1;>sp|Q8CCM6-2|TIM21_MOUSE Isoform 2 of Mitochon	9.2	201470	206190	215610	196300	188620	203840	17.6202	17.6536	17.7181	17.5827	17.5251	17.6371	-0.00259222	0.0308171	0.0952668	-0.0400971	-0.0976746	0.0142799	0.989444	0.0831582	0.708064	0.135582
E9PXB9;Z4YN86;Q9CQ85	Mitochondrial import inner membrane translocase subunit Tim22	Timm22	>tr|E9PXB9|E9PXB9_MOUSE Mitochondrial import inner membrane translocase subunit Tim22 OS=Mus musculus OX=10090 GN=Timm22 PE=1 SV=1;>tr|Z4YN86|Z4YN86_MOUSE Mitochondrial import inner membrane translocase subunit Tim22 (Fragment) OS=Mus musculus OX=10090 GN=	1.3	122790	125730	126540	132520	124970	125230	16.9058	16.94	16.9492	17.0159	16.9312	16.9342	-0.0402215	-0.00608568	0.0031789	0.0697955	-0.0148328	-0.0118344	0.174606	0.583149	0.566487	0.0419375
A0A2I3BS49;Q9CXU4;Q9WTQ8;Q8JZQ1	Mitochondrial import inner membrane translocase subunit Tim23	Timm23	>tr|A0A2I3BS49|A0A2I3BS49_MOUSE Mitochondrial import inner membrane translocase subunit Tim23 OS=Mus musculus OX=10090 GN=Timm23 PE=1 SV=1;>tr|Q9CXU4|Q9CXU4_MOUSE Mitochondrial import inner membrane translocase subunit TIM23 OS=Mus musculus OX=10090 GN=Gm1	52.6	5859500	6037700	6152800	5415800	5656900	5835000	22.4823	22.5256	22.5528	22.3687	22.4316	22.4763	0.00945448	0.052676	0.07992	-0.104149	-0.0413114	0.00340957	-0.377877	0.057255	-0.695946	0.000337675
Q8R3X4;O35857	Mitochondrial import inner membrane translocase subunit TIM44	Timm44	>tr|Q8R3X4|Q8R3X4_MOUSE Timm44 protein (Fragment) OS=Mus musculus OX=10090 GN=Timm44 PE=2 SV=1;>sp|O35857|TIM44_MOUSE Mitochondrial import inner membrane translocase subunit TIM44 OS=Mus musculus OX=10090 GN=Timm44 PE=1 SV=2	41.3	16590000	16144000	17118000	15757000	16511000	16652000	23.9838	23.9445	24.029	23.9095	23.9769	23.9892	0.0116569	-0.0276589	0.0568572	-0.0626641	0.00477051	0.0170385	0.0517757	0.64507	0.209255	0.0411764
Q9D880	Mitochondrial import inner membrane translocase subunit TIM50	Timm50	>sp|Q9D880|TIM50_MOUSE Mitochondrial import inner membrane translocase subunit TIM50 OS=Mus musculus OX=10090 GN=Timm50 PE=1 SV=1	58.9	5043000	4956400	5101000	5310800	5222600	5223600	22.2659	22.2409	22.2823	22.3405	22.3163	22.3166	-0.0279006	-0.0528902	-0.0114027	0.0467464	0.0225854	0.0228616	-0.10174	0.158189	-0.140521	0.0163755
Q9WVA2	Mitochondrial import inner membrane translocase subunit Tim8 A	Timm8a1	>sp|Q9WVA2|TIM8A_MOUSE Mitochondrial import inner membrane translocase subunit Tim8 A OS=Mus musculus OX=10090 GN=Timm8a1 PE=1 SV=1	33.8	1125400	1198800	1229100	1064400	1118900	1038700	20.102	20.1932	20.2292	20.0216	20.0936	19.9863	-0.00231742	0.0888357	0.124847	-0.0827149	-0.0106742	-0.117976	-0.0779466	0.759657	-0.455508	0.0176943
Q9WV98	Mitochondrial import inner membrane translocase subunit Tim9	Timm9	>sp|Q9WV98|TIM9_MOUSE Mitochondrial import inner membrane translocase subunit Tim9 OS=Mus musculus OX=10090 GN=Timm9 PE=1 SV=1	7.8	8057.8	12027	11706	7952.6	9978.2	8422.2	12.9762	13.554	13.515	12.9572	13.2846	13.04	-0.244976	0.332843	0.293815	-0.263935	0.0634178	-0.181165	#NUM!	#NUM!	#NUM!	#NUM!
Q8BUY5	Complex I assembly factor TIMMDC1, mitochondrial	Timmdc1	>sp|Q8BUY5|TIDC1_MOUSE Complex I assembly factor TIMMDC1, mitochondrial OS=Mus musculus OX=10090 GN=Timmdc1 PE=1 SV=1	4.8	1046600	1058400	1097000	1061300	1077400	1178700	19.9973	20.0135	20.0651	20.0174	20.0391	20.1688	-0.0529135	-0.0367387	0.0149399	-0.0327911	-0.0110697	0.118573	-0.160788	0.335163	0.145493	0.452229
E9Q933;Q8BK08	Transmembrane protein 11, mitochondrial	Tmem11	>tr|E9Q933|E9Q933_MOUSE Transmembrane protein 11, mitochondrial OS=Mus musculus OX=10090 GN=Tmem11 PE=1 SV=1;>sp|Q8BK08|TMM11_MOUSE Transmembrane protein 11, mitochondrial OS=Mus musculus OX=10090 GN=Tmem11 PE=1 SV=1	23	314750	378690	368470	322400	360750	405370	18.2638	18.5307	18.4912	18.2985	18.4606	18.6289	-0.181771	0.0850404	0.0455703	-0.147125	0.0150225	0.183262	-0.905128	0.00365943	-0.837559	0.0112224
Q9D8Y1	Transmembrane protein 126A	Tmem126a	>sp|Q9D8Y1|T126A_MOUSE Transmembrane protein 126A OS=Mus musculus OX=10090 GN=Tmem126a PE=1 SV=1	28.6	4861200	5125800	4930400	4753700	4632300	4377400	22.2129	22.2893	22.2333	22.1806	22.1433	22.0616	0.0260378	0.102502	0.04643	-0.00622383	-0.043546	-0.1252	0.272277	0.0602337	0.103488	0.495474
Q8C297;Q9CQN6	Transmembrane protein 14C	Tmem14c	>tr|Q8C297|Q8C297_MOUSE Transmembrane protein 14C, isoform CRA_b OS=Mus musculus OX=10090 GN=Tmem14c PE=2 SV=1;>sp|Q9CQN6|TM14C_MOUSE Transmembrane protein 14C OS=Mus musculus OX=10090 GN=Tmem14c PE=1 SV=1	22.2	7241100	7406300	7658800	6938100	7289500	7570800	22.7878	22.8203	22.8687	22.7261	22.7974	22.852	-0.0209389	0.0116052	0.0599706	-0.0826071	-0.0113279	0.043298	0.750711	0.00229834	1.08558	0.000376457
Q4VAE3	Transmembrane protein 65	Tmem65	>sp|Q4VAE3|TMM65_MOUSE Transmembrane protein 65 OS=Mus musculus OX=10090 GN=Tmem65 PE=1 SV=1	24.6	4900200	5010600	5122500	4818500	5001900	4957900	22.2244	22.2566	22.2884	22.2002	22.254	22.2413	-0.0197363	0.0124064	0.0442711	-0.0439928	0.00989929	-0.00284776	#NUM!	#NUM!	0.60074	0.0395292
A0A0R4J272;Q921N7	Transmembrane protein 70, mitochondrial	Tmem70	>tr|A0A0R4J272|A0A0R4J272_MOUSE Transmembrane protein 70, mitochondrial OS=Mus musculus OX=10090 GN=Tmem70 PE=1 SV=1;>sp|Q921N7|TMM70_MOUSE Transmembrane protein 70, mitochondrial OS=Mus musculus OX=10090 GN=Tmem70 PE=2 SV=2	6.7	629260	611070	649160	509520	486120	579190	19.2633	19.221	19.3082	18.9588	18.891	19.1437	0.132314	0.089995	0.177231	-0.172204	-0.24003	0.012694	-0.988581	0.00443601	-0.855914	0.00447129
Q91ZE0	Trimethyllysine dioxygenase, mitochondrial	Tmlhe	>sp|Q91ZE0|TMLH_MOUSE Trimethyllysine dioxygenase, mitochondrial OS=Mus musculus OX=10090 GN=Tmlhe PE=1 SV=2	14.6	671230	692240	716790	650740	653790	682660	19.3564	19.4009	19.4512	19.3117	19.3185	19.3808	-0.0134771	0.030988	0.0812662	-0.0582031	-0.051457	0.0108829	1.93462	0.000400425	1.62617	0.0010993
Q4KL41;Q9DCC8;A0A1D5RLZ6	Mitochondrial import receptor subunit TOM20 homolog	Tomm20	>tr|Q4KL41|Q4KL41_MOUSE MCG10089 OS=Mus musculus OX=10090 GN=Tomm20 PE=1 SV=1;>sp|Q9DCC8|TOM20_MOUSE Mitochondrial import receptor subunit TOM20 homolog OS=Mus musculus OX=10090 GN=Tomm20 PE=1 SV=1;>tr|A0A1D5RLZ6|A0A1D5RLZ6_MOUSE Mitochondrial import recep	12.1	2929700	3010500	3057200	3044000	3013100	2812000	21.4823	21.5216	21.5438	21.5375	21.5228	21.4232	-0.0228771	0.016373	0.0385809	0.0323383	0.0176185	-0.0820335	-0.328603	0.50608	-0.596335	0.295071
Q9CPQ3;Q3UBW3	Mitochondrial import receptor subunit TOM22 homolog	Tomm22	>sp|Q9CPQ3|TOM22_MOUSE Mitochondrial import receptor subunit TOM22 homolog OS=Mus musculus OX=10090 GN=Tomm22 PE=1 SV=3;>tr|Q3UBW3|Q3UBW3_MOUSE Uncharacterized protein OS=Mus musculus OX=10090 GN=Tomm22 PE=2 SV=1	7.5	276760	297120	325190	284410	295910	309060	18.0783	18.1807	18.3109	18.1176	18.1748	18.2375	-0.105028	-0.00261789	0.127619	-0.0656914	-0.00850516	0.0542233	-0.717826	0.0580614	-1.91765	0.00076521
Q9CYG7;Q9CYG7-2	Mitochondrial import receptor subunit TOM34	Tomm34	>sp|Q9CYG7|TOM34_MOUSE Mitochondrial import receptor subunit TOM34 OS=Mus musculus OX=10090 GN=Tomm34 PE=1 SV=1;>sp|Q9CYG7-2|TOM34_MOUSE Isoform 2 of Mitochondrial import receptor subunit TOM34 OS=Mus musculus OX=10090 GN=Tomm34	15.8	1088500	1071400	1154600	934230	1041900	918990	20.0539	20.0311	20.139	19.8334	19.9908	19.8097	0.0776049	0.0547607	0.162657	-0.142887	0.0144803	-0.166615	-0.175493	0.322392	-0.394855	0.0474136
Q9QYA2;Q3UQD0	Mitochondrial import receptor subunit TOM40 homolog	Tomm40	>sp|Q9QYA2|TOM40_MOUSE Mitochondrial import receptor subunit TOM40 homolog OS=Mus musculus OX=10090 GN=Tomm40 PE=1 SV=3;>tr|Q3UQD0|Q3UQD0_MOUSE Uncharacterized protein (Fragment) OS=Mus musculus OX=10090 GN=Tomm40 PE=2 SV=1	61.1	58951000	58880000	60341000	61162000	58520000	58530000	25.813	25.8113	25.8466	25.8661	25.8024	25.8027	-0.0106794	-0.012418	0.0229429	0.0424399	-0.0212659	-0.0210194	-0.112878	0.378348	-0.253564	0.101467
Q9CQN3	Mitochondrial import receptor subunit TOM6 homolog	Tomm6	>sp|Q9CQN3|TOM6_MOUSE Mitochondrial import receptor subunit TOM6 homolog OS=Mus musculus OX=10090 GN=Tomm6 PE=3 SV=1	81.8	16600000	17294000	15071000	17523000	14030000	14581000	23.9847	24.0438	23.8453	24.0627	23.742	23.7976	0.0720025	0.131091	-0.0674056	0.150069	-0.170666	-0.115091	#NUM!	#NUM!	#NUM!	#NUM!
Q80TT4;Q9CZW5;Q3TSX8	Mitochondrial import receptor subunit TOM70	Tomm70a	>tr|Q80TT4|Q80TT4_MOUSE MKIAA0719 protein (Fragment) OS=Mus musculus OX=10090 GN=Tomm70a PE=2 SV=1;>sp|Q9CZW5|TOM70_MOUSE Mitochondrial import receptor subunit TOM70 OS=Mus musculus OX=10090 GN=Tomm70 PE=1 SV=2;>tr|Q3TSX8|Q3TSX8_MOUSE Uncharacterized prote	41.3	3985900	4063900	3841900	4033200	3958700	3830600	21.9265	21.9544	21.8734	21.9435	21.9166	21.8691	0.0125534	0.0405128	-0.0405321	0.0295729	0.00267466	-0.0447817	-0.565153	8.78118e-05	-0.201115	0.00712998
Q922Z3;Q3UPJ8;Q9CQN1;Q922R9;Q3TK29;Q3TSG8	Heat shock protein 75 kDa, mitochondrial	Trap1	>tr|Q922Z3|Q922Z3_MOUSE Trap1 protein (Fragment) OS=Mus musculus OX=10090 GN=Trap1 PE=2 SV=1;>tr|Q3UPJ8|Q3UPJ8_MOUSE Uncharacterized protein OS=Mus musculus OX=10090 GN=Trap1 PE=2 SV=1;>sp|Q9CQN1|TRAP1_MOUSE Heat shock protein 75 kDa, mitochondrial OS=Mus	43.8	9434400	10054000	7297400	8680500	9491500	10949000	23.1695	23.2613	22.799	23.0493	23.1782	23.3843	0.0292387	0.121006	-0.34131	-0.0909139	0.037944	0.244035	0.0261964	0.717781	0.137719	0.0619216
H3BKS8;E9PWD4;Q3TD26;A0A0R4IZW7;Q8R2M8;Q3TX08;D3Z413;H3BL70;H3BKB8;H3BK68	tRNA (guanine(26)-N(2))-dimethyltransferase	Trmt1	>tr|H3BKS8|H3BKS8_MOUSE tRNA (guanine(26)-N(2))-dimethyltransferase OS=Mus musculus OX=10090 GN=Trmt1 PE=1 SV=1;>tr|E9PWD4|E9PWD4_MOUSE tRNA (guanine(26)-N(2))-dimethyltransferase OS=Mus musculus OX=10090 GN=Trmt1 PE=1 SV=1;>tr|Q3TD26|Q3TD26_MOUSE tRNA (gu	50.6	18641000	18738000	18344000	18066000	17166000	15888000	24.152	24.1595	24.1288	24.1068	24.0331	23.9214	0.0683921	0.0758798	0.0452211	0.0231899	-0.0505333	-0.16215	-0.61464	0.00250782	-0.840053	0.000827185
Q3UFY8	Mitochondrial ribonuclease P protein 1	Trmt10c	>sp|Q3UFY8|TM10C_MOUSE tRNA methyltransferase 10 homolog C OS=Mus musculus OX=10090 GN=Trmt10c PE=1 SV=2	26	5389500	5453700	6012600	5130100	6029600	5204300	22.3617	22.3788	22.5196	22.2906	22.5236	22.3113	-0.0358701	-0.0187862	0.121967	-0.107035	0.126041	-0.0863174	-0.151599	0.372381	0.0405255	0.784916
Q9D0C4;Q9D0C4-2	tRNA (guanine(37)-N1)-methyltransferase	Trmt5	>sp|Q9D0C4|TRM5_MOUSE tRNA (guanine(37)-N1)-methyltransferase OS=Mus musculus OX=10090 GN=Trmt5 PE=1 SV=1;>sp|Q9D0C4-2|TRM5_MOUSE Isoform 2 of tRNA (guanine(37)-N1)-methyltransferase OS=Mus musculus OX=10090 GN=Trmt5	31.1	15994000	15575000	15875000	15479000	15452000	15939000	23.931	23.8927	23.9203	23.8838	23.8813	23.9261	0.0251664	-0.0131323	0.0143922	-0.0220521	-0.0245708	0.0201967	0.0801157	0.562644	0.0317756	0.793412
Q9DAT5	Mitochondrial tRNA-specific 2-thiouridylase 1	Trmu	>sp|Q9DAT5|MTU1_MOUSE Mitochondrial tRNA-specific 2-thiouridylase 1 OS=Mus musculus OX=10090 GN=Trmu PE=1 SV=1	36.6	1876300	1773500	1624300	1824600	1723700	1881000	20.8395	20.7582	20.6314	20.7991	20.7171	20.8431	0.0747411	-0.00655013	-0.133331	0.0344308	-0.0476408	0.0783504	0.37748	0.139037	-0.0272865	0.899041
Q8K1J6	CCA tRNA nucleotidyltransferase 1, mitochondrial	Trnt1	>sp|Q8K1J6|TRNT1_MOUSE CCA tRNA nucleotidyltransferase 1, mitochondrial OS=Mus musculus OX=10090 GN=Trnt1 PE=1 SV=1	20.6	5150400	4893100	5348100	4416100	4742900	3430700	22.2963	22.2223	22.3506	22.0743	22.1773	21.7101	0.157767	0.0838313	0.212109	-0.0641447	0.038852	-0.428415	0.234896	0.0390506	-0.81657	4.95578e-05
Q8K239;A0A1S6GWJ9;Q9CZR8;Q3TA37;Q80UT3;Q8VDE3;Q9CX33	Elongation factor Ts;Elongation factor Ts, mitochondrial	Tsfm	>tr|Q8K239|Q8K239_MOUSE Tsfm protein (Fragment) OS=Mus musculus OX=10090 GN=Tsfm PE=2 SV=1;>tr|A0A1S6GWJ9|A0A1S6GWJ9_MOUSE Elongation factor Ts, mitochondrial OS=Mus musculus OX=10090 GN=Tsfm PE=2 SV=1;>sp|Q9CZR8|EFTS_MOUSE Elongation factor Ts, mitochondr	43.8	22556000	22904000	25063000	20290000	21328000	20460000	24.427	24.4491	24.5791	24.2743	24.3462	24.2863	0.0333456	0.055434	0.185394	-0.119397	-0.0474169	-0.107359	0.232869	0.0158704	0.1395	0.0762168
P50637;A0A140LIU9	Translocator protein	Tspo	>sp|P50637|TSPO_MOUSE Translocator protein OS=Mus musculus OX=10090 GN=Tspo PE=1 SV=1;>tr|A0A140LIU9|A0A140LIU9_MOUSE Translocator protein (Fragment) OS=Mus musculus OX=10090 GN=Tspo PE=1 SV=2	68	959150	1025200	838050	895510	900610	1034200	19.8714	19.9675	19.6767	19.7724	19.7805	19.9801	0.0299762	0.126053	-0.164744	-0.0690707	-0.0608778	0.138663	1.17804	0.0426623	1.88814	0.00606257
Q545S0;P52196	Sulfurtransferase;Thiosulfate sulfurtransferase	Tst	>tr|Q545S0|Q545S0_MOUSE Sulfurtransferase OS=Mus musculus OX=10090 GN=Tst PE=1 SV=1;>sp|P52196|THTR_MOUSE Thiosulfate sulfurtransferase OS=Mus musculus OX=10090 GN=Tst PE=1 SV=3	10.6	32847	35093	30201	34102	30930	28508	15.0035	15.0989	14.8823	15.0576	14.9167	14.7991	0.0437997	0.139221	-0.0773656	0.0978945	-0.042955	-0.160595	-0.597911	0.0138408	-0.146076	0.396772
Q9D0B5	Thiosulfate sulfurtransferase/rhodanese-like domain-containing protein 3	Tstd3	>sp|Q9D0B5|TSTD3_MOUSE Thiosulfate sulfurtransferase/rhodanese-like domain-containing protein 3 OS=Mus musculus OX=10090 GN=Tstd3 PE=1 SV=1	10	6874800	7327100	6760200	5939500	5971100	6920300	22.7129	22.8048	22.6886	22.5019	22.5096	22.7224	0.0561846	0.148109	0.0319328	-0.154792	-0.147136	0.0657015	0.15738	0.379397	0.949425	0.0196469
Q8BFR5;Q8BFR5-2	Elongation factor Tu, mitochondrial	Tufm	>sp|Q8BFR5|EFTU_MOUSE Elongation factor Tu, mitochondrial OS=Mus musculus OX=10090 GN=Tufm PE=1 SV=1;>sp|Q8BFR5-2|EFTU_MOUSE Isoform 2 of Elongation factor Tu, mitochondrial OS=Mus musculus OX=10090 GN=Tufm	47.7	2139600	2091100	2100700	2035500	2045400	1914800	21.0289	20.9958	21.0024	20.957	20.964	20.8688	0.0594356	0.0263565	0.0329646	-0.0125223	-0.00552254	-0.100712	0.130435	0.00891858	-0.0934499	0.0588817
G3UZY2;P97493;G3UX99;A2A439	Thioredoxin, mitochondrial	Txn2	>tr|G3UZY2|G3UZY2_MOUSE Thioredoxin, mitochondrial (Fragment) OS=Mus musculus OX=10090 GN=Txn2 PE=1 SV=1;>sp|P97493|THIOM_MOUSE Thioredoxin, mitochondrial OS=Mus musculus OX=10090 GN=Txn2 PE=1 SV=1;>tr|G3UX99|G3UX99_MOUSE Thioredoxin, mitochondrial (Fragme	37.1	1204600	1194000	1125200	1015600	989850	1169300	20.2001	20.1874	20.1018	19.9539	19.9169	20.1572	0.113921	0.10117	0.0155485	-0.132301	-0.169351	0.0710122	#NUM!	#NUM!	#NUM!	#NUM!
Q9JMH6;Q9JMH6-2;Q91Y95	Thioredoxin reductase 1, cytoplasmic	Txnrd1	>sp|Q9JMH6|TRXR1_MOUSE Thioredoxin reductase 1, cytoplasmic OS=Mus musculus OX=10090 GN=Txnrd1 PE=1 SV=3;>sp|Q9JMH6-2|TRXR1_MOUSE Isoform 2 of Thioredoxin reductase 1, cytoplasmic OS=Mus musculus OX=10090 GN=Txnrd1;>tr|Q91Y95|Q91Y95_MOUSE Thioredoxin reduc	34.6	1429400	1499800	1336400	1358200	1338300	1361400	20.447	20.5163	20.3499	20.3733	20.352	20.3767	0.0444563	0.113817	-0.0526015	-0.0292574	-0.0505518	-0.0258624	-0.0585876	0.575749	0.118443	0.261926
A0A0U1RPV8;A0A0U1RQA4;A0A0M3HEQ0;D3Z0K8;A0A0M3HEP9;J3QMN4;J3QMQ8;Q9JLT4-2;Q9JLT4-4;Q9JLT4;Q9JLT4-3	Thioredoxin reductase 2, mitochondrial	Txnrd2	>tr|A0A0U1RPV8|A0A0U1RPV8_MOUSE Thioredoxin reductase 2, mitochondrial OS=Mus musculus OX=10090 GN=Txnrd2 PE=1 SV=1;>tr|A0A0U1RQA4|A0A0U1RQA4_MOUSE Thioredoxin reductase 2, mitochondrial OS=Mus musculus OX=10090 GN=Txnrd2 PE=1 SV=1;>tr|A0A0M3HEQ0|A0A0M3HEQ	27.1	13757000	14430000	13972000	13540000	13931000	14064000	23.7137	23.7826	23.736	23.6907	23.7318	23.7455	-0.019719	0.0491864	0.00265367	-0.0426571	-0.00158606	0.0121221	0.657711	0.0325601	0.690521	0.0364865
A6PWX8;Q9CWU6;A6PWX5;A6PWX9;A6PWX7;F6V305	Ubiquinol-cytochrome-c reductase complex assembly factor 1	Uqcc1	>tr|A6PWX8|A6PWX8_MOUSE Ubiquinol-cytochrome-c reductase complex assembly factor 1 (Fragment) OS=Mus musculus OX=10090 GN=Uqcc1 PE=1 SV=1;>sp|Q9CWU6|UQCC1_MOUSE Ubiquinol-cytochrome-c reductase complex assembly factor 1 OS=Mus musculus OX=10090 GN=Uqcc1 PE	14.1	6910700	6906700	7069500	6743300	7162100	7112000	22.7204	22.7196	22.7532	22.685	22.772	22.7618	-0.014923	-0.0157583	0.0178533	-0.0503001	0.0366278	0.0265004	0.141168	0.430168	0.530963	0.0323277
D3Z4C9;Q9CQY6;D3Z4D6	Ubiquinol-cytochrome-c reductase complex assembly factor 2	Uqcc2	>tr|D3Z4C9|D3Z4C9_MOUSE Ubiquinol-cytochrome-c reductase complex assembly factor 2 OS=Mus musculus OX=10090 GN=Uqcc2 PE=1 SV=1;>sp|Q9CQY6|UQCC2_MOUSE Ubiquinol-cytochrome-c reductase complex assembly factor 2 OS=Mus musculus OX=10090 GN=Uqcc2 PE=1 SV=1;>tr	24.2	1487900	1492200	1615300	1382900	1475900	1480800	20.5048	20.509	20.6234	20.3993	20.4932	20.4979	0.00024603	0.00440938	0.118771	-0.105335	-0.0114366	-0.00665474	-0.175957	0.670142	-0.127358	0.749359
Q5NCJ9;Q8R1I1	Cytochrome b-c1 complex subunit 9	Uqcr10	>tr|Q5NCJ9|Q5NCJ9_MOUSE RIKEN cDNA 1110020P15, isoform CRA_b OS=Mus musculus OX=10090 GN=Uqcr10 PE=1 SV=1;>sp|Q8R1I1|QCR9_MOUSE Cytochrome b-c1 complex subunit 9 OS=Mus musculus OX=10090 GN=Uqcr10 PE=1 SV=1	10.9	12644	12952	11580	12459	9928.6	16084	13.6262	13.6609	13.4993	13.6049	13.2774	13.9733	0.019163	0.0538849	-0.107655	-0.00210169	-0.329628	0.366336	-0.168298	0.650326	0.0128824	0.974624
Q9CQB4;Q9D855	Cytochrome b-c1 complex subunit 7	Uqcrb	>tr|Q9CQB4|Q9CQB4_MOUSE Cytochrome b-c1 complex subunit 7 OS=Mus musculus OX=10090 GN=Uqcrb PE=1 SV=1;>sp|Q9D855|QCR7_MOUSE Cytochrome b-c1 complex subunit 7 OS=Mus musculus OX=10090 GN=Uqcrb PE=1 SV=3	6	97884	93818	109860	95351	102000	101930	16.5788	16.5176	16.7453	16.541	16.6382	16.6372	-0.030891	-0.0920993	0.13563	-0.068716	0.0285332	0.0275428	0.166709	0.535246	-0.178861	0.51759
Q9CZ13;Q3THM1;Q3TIC8	Cytochrome b-c1 complex subunit 1, mitochondrial	Uqcrc1	>sp|Q9CZ13|QCR1_MOUSE Cytochrome b-c1 complex subunit 1, mitochondrial OS=Mus musculus OX=10090 GN=Uqcrc1 PE=1 SV=2;>tr|Q3THM1|Q3THM1_MOUSE Uncharacterized protein OS=Mus musculus OX=10090 GN=Uqcrc1 PE=2 SV=1;>tr|Q3TIC8|Q3TIC8_MOUSE Uncharacterized protein	58.7	596780	582470	565600	554200	523940	508430	19.1868	19.1518	19.1094	19.08	18.999	18.9557	0.106362	0.0713467	0.028945	-0.000430378	-0.0814355	-0.124788	0.26918	0.000877956	0.00604355	0.881555
Q9DB77	Cytochrome b-c1 complex subunit 2, mitochondrial	Uqcrc2	>sp|Q9DB77|QCR2_MOUSE Cytochrome b-c1 complex subunit 2, mitochondrial OS=Mus musculus OX=10090 GN=Uqcrc2 PE=1 SV=1	63.1	21952000	22071000	20142000	20949000	21346000	22813000	24.3878	24.3956	24.2637	24.3204	24.3475	24.4434	0.0281166	0.0359162	-0.0960288	-0.0393544	-0.01227	0.0836204	0.0570547	0.325708	0.104589	0.0195962
Q9CR68	Cytochrome b-c1 complex subunit Rieske, mitochondrial;Cytochrome b-c1 complex subunit 11	Uqcrfs1	>sp|Q9CR68|UCRI_MOUSE Cytochrome b-c1 complex subunit Rieske, mitochondrial OS=Mus musculus OX=10090 GN=Uqcrfs1 PE=1 SV=1	31.4	6621300	7074200	7189700	7449900	8720000	6621800	22.6587	22.7541	22.7775	22.8288	23.0559	22.6588	-0.130283	-0.0348306	-0.011466	0.0398234	0.266931	-0.130174	0.316779	0.0306767	0.287859	0.0313208
P99028	Cytochrome b-c1 complex subunit 6, mitochondrial	Uqcrh	>sp|P99028|QCR6_MOUSE Cytochrome b-c1 complex subunit 6, mitochondrial OS=Mus musculus OX=10090 GN=Uqcrh PE=1 SV=2	55.4	10968000	11157000	11156000	10948000	11828000	10599000	23.3868	23.4114	23.4113	23.3842	23.4957	23.3374	-0.017678	0.00697063	0.00684132	-0.0203112	0.0912276	-0.0670504	-0.146165	0.593264	-0.1358	0.644163
Q9CQ69	Cytochrome b-c1 complex subunit 8	Uqcrq	>sp|Q9CQ69|QCR8_MOUSE Cytochrome b-c1 complex subunit 8 OS=Mus musculus OX=10090 GN=Uqcrq PE=1 SV=3	54.4	28334000	29223000	29527000	29553000	28424000	27726000	24.756	24.8006	24.8155	24.8168	24.7606	24.7247	-0.0230202	0.0215498	0.0364803	0.0377501	-0.0184449	-0.054315	0.599118	0.0417712	0.0170237	0.928748
Q3UN04	Ubiquitin carboxyl-terminal hydrolase 30	Usp30	>sp|Q3UN04|UBP30_MOUSE Ubiquitin carboxyl-terminal hydrolase 30 OS=Mus musculus OX=10090 GN=Usp30 PE=1 SV=1	28.5	3547100	3549500	3245700	3073500	3287000	3165900	21.7582	21.7592	21.6301	21.5515	21.6483	21.5942	0.101297	0.102273	-0.0268129	-0.10546	-0.00857106	-0.0627268	0.113694	0.701533	0.21318	0.564739
Q3U2A8	Valine--tRNA ligase, mitochondrial	Vars2	>sp|Q3U2A8|SYVM_MOUSE Valine--tRNA ligase, mitochondrial OS=Mus musculus OX=10090 GN=Vars2 PE=1 SV=2	16.7	3026200	3141900	2986700	2992200	2839900	2975000	21.5291	21.5832	21.5101	21.5128	21.4374	21.5045	0.0162351	0.070365	-0.00271989	-6.56147e-05	-0.0754321	-0.00838256	0.999633	0.108665	0.743731	0.0382448
Q60932-2;Q3TIG8;Q3THL7;Q60932;Q3U6K8;F2Z471	Voltage-dependent anion-selective channel protein 1	Vdac1	>sp|Q60932-2|VDAC1_MOUSE Isoform Mt-VDAC1 of Voltage-dependent anion-selective channel protein 1 OS=Mus musculus OX=10090 GN=Vdac1;>tr|Q3TIG8|Q3TIG8_MOUSE Uncharacterized protein OS=Mus musculus OX=10090 GN=Vdac1 PE=2 SV=1;>tr|Q3THL7|Q3THL7_MOUSE Uncharact	18.4	1329700	1300500	1300900	1290700	1168100	1387800	20.3427	20.3106	20.3111	20.2997	20.1557	20.4044	0.0386351	0.00660066	0.00704433	-0.00431203	-0.148302	0.100334	0.516006	0.00204801	0.36815	0.0228917
Q60930;D3YZT5	Voltage-dependent anion-selective channel protein 2	Vdac2	>sp|Q60930|VDAC2_MOUSE Voltage-dependent anion-selective channel protein 2 OS=Mus musculus OX=10090 GN=Vdac2 PE=1 SV=2;>tr|D3YZT5|D3YZT5_MOUSE Voltage-dependent anion-selective channel protein 2 (Fragment) OS=Mus musculus OX=10090 GN=Vdac2 PE=1 SV=1	2.8	204380	206150	217720	188780	208230	208550	17.6409	17.6533	17.7321	17.5263	17.6678	17.67	-0.00752924	0.00491119	0.0836907	-0.122077	0.0193947	0.02161	0.309816	0.00564009	-0.178252	0.0757085
Q3TX38;Q60931;Q3TTN3;Q5EBQ0;J3QMG3	Voltage-dependent anion-selective channel protein 3	Vdac3	>tr|Q3TX38|Q3TX38_MOUSE Uncharacterized protein OS=Mus musculus OX=10090 GN=Vdac3 PE=1 SV=1;>sp|Q60931|VDAC3_MOUSE Voltage-dependent anion-selective channel protein 3 OS=Mus musculus OX=10090 GN=Vdac3 PE=1 SV=1;>tr|Q3TTN3|Q3TTN3_MOUSE Uncharacterized prote	53.6	1602500	1600700	1470500	1389500	1469600	1579500	20.6119	20.6103	20.4879	20.4061	20.487	20.591	0.0795258	0.0779044	-0.0444918	-0.126233	-0.045375	0.0586694	0.65305	0.00011338	0.630068	9.65049e-05
Q8CC88	von Willebrand factor A domain-containing protein 8	Vwa8	>sp|Q8CC88|VWA8_MOUSE von Willebrand factor A domain-containing protein 8 OS=Mus musculus OX=10090 GN=Vwa8 PE=1 SV=2	19	2931800	2982100	3187900	2874900	3153700	3188000	21.4834	21.5079	21.6042	21.4551	21.5886	21.6042	-0.0572017	-0.0326598	0.063618	-0.0854766	0.048057	0.0636632	-0.356182	0.0441237	0.242978	0.0176965
Q9CYK1	Tryptophan--tRNA ligase, mitochondrial	Wars2	>sp|Q9CYK1|SYWM_MOUSE Tryptophan--tRNA ligase, mitochondrial OS=Mus musculus OX=10090 GN=Wars2 PE=1 SV=2	43.9	1889100	1949400	1916800	2080500	2114400	1871800	20.8493	20.8946	20.8703	20.9885	21.0118	20.836	-0.0591399	-0.0138088	-0.0381392	0.0800913	0.103409	-0.0724127	0.565217	0.189718	-0.0991101	0.421443
B7ZMP1;B7ZMP1-2	Probable Xaa-Pro aminopeptidase 3	Xpnpep3	>sp|B7ZMP1|XPP3_MOUSE Probable Xaa-Pro aminopeptidase 3 OS=Mus musculus OX=10090 GN=Xpnpep3 PE=1 SV=1;>sp|B7ZMP1-2|XPP3_MOUSE Isoform 2 of Probable Xaa-Pro aminopeptidase 3 OS=Mus musculus OX=10090 GN=Xpnpep3	44.3	12919000	13552000	14775000	12758000	13286000	12944000	23.623	23.692	23.8167	23.6049	23.6634	23.6258	-0.0479641	0.0210473	0.1457	-0.0660563	-0.00755165	-0.045175	0.460096	0.00257377	0.165239	0.137232
Q8BYL4;Q3UUD9;E9PX65	Tyrosine--tRNA ligase, mitochondrial	Yars2	>sp|Q8BYL4|SYYM_MOUSE Tyrosine--tRNA ligase, mitochondrial OS=Mus musculus OX=10090 GN=Yars2 PE=1 SV=2;>tr|Q3UUD9|Q3UUD9_MOUSE Tyrosine--tRNA ligase OS=Mus musculus OX=10090 GN=Yars2 PE=2 SV=1;>tr|E9PX65|E9PX65_MOUSE Tyrosine--tRNA ligase OS=Mus musculus O	18	709300	699060	683830	623680	719390	724090	19.436	19.4151	19.3833	19.2504	19.4564	19.4658	0.0348628	0.0138831	-0.0178955	-0.150727	0.0552409	0.0646358	-0.419847	0.00351944	0.0272442	0.674645
O88967	ATP-dependent zinc metalloprotease YME1L1	Yme1l1	>sp|O88967|YMEL1_MOUSE ATP-dependent zinc metalloprotease YME1L1 OS=Mus musculus OX=10090 GN=Yme1l1 PE=1 SV=1	41	2029900	2038300	1899900	1742800	1695400	1913300	20.953	20.9589	20.8575	20.733	20.6932	20.8676	0.10911	0.115067	0.0136244	-0.110892	-0.150673	0.023764	-0.163506	0.185586	0.150111	0.153785
Q3U5F4	YrdC domain-containing protein, mitochondrial	Yrdc	>sp|Q3U5F4|YRDC_MOUSE YrdC domain-containing protein, mitochondrial OS=Mus musculus OX=10090 GN=Yrdc PE=1 SV=1	53.3	57697000	54104000	55730000	49523000	57403000	49364000	25.782	25.6892	25.732	25.5616	25.7746	25.557	0.099268	0.00650695	0.0492258	-0.12113	0.0918978	-0.125769	-0.921997	4.53195e-05	-0.90687	8.16411e-05
Q14AZ9;Q8BGC4	Zinc-binding alcohol dehydrogenase domain-containing protein 2	Zadh2	>tr|Q14AZ9|Q14AZ9_MOUSE Zinc binding alcohol dehydrogenase, domain containing 2 OS=Mus musculus OX=10090 GN=Zadh2 PE=1 SV=1;>sp|Q8BGC4|PTGR3_MOUSE Prostaglandin reductase-3 OS=Mus musculus OX=10090 GN=Zadh2 PE=1 SV=1	4.6	245490	227380	201110	227320	195580	238000	17.9053	17.7947	17.6176	17.7944	17.5774	17.8606	0.146964	0.0364054	-0.140715	0.0360247	-0.180941	0.102262	0.34709	0.0381673	0.894707	0.000184758
				46.4	6923200	7138900	7176600	6985000	7074100	7208700	22.723	22.7673	22.7749	22.7358	22.7541	22.7813	-0.0330588	0.0112039	0.0188027	-0.0202377	-0.00195125	0.0252412
				1.2	82737	83586	87029	79949	77570	87492	16.3362	16.351	16.4092	16.2868	16.2432	16.4169	-0.00430403	0.0104246	0.0686595	-0.0537567	-0.0973379	0.0763144
				4.3	1599800	1609300	1686000	1623400	1663100	1587500	20.6095	20.618	20.6852	20.6306	20.6654	20.5983	-0.0250383	-0.0164966	0.0506746	-0.00391138	0.030945	-0.0361733
				53.9	5243100	5733600	5511900	5232700	5252300	5285000	22.322	22.451	22.3941	22.3191	22.3245	22.3335	-0.0353832	0.093638	0.0367465	-0.0382477	-0.0328539	-0.0238998
				40.5	7628400	6946400	7368600	7456100	8228800	8134400	22.8629	22.7278	22.813	22.83	22.9723	22.9556	0.00268454	-0.13243	-0.0473054	-0.0302747	0.111986	0.09534
				40.6	2929400	3049200	2768200	2965200	2975300	3276600	21.4822	21.54	21.4005	21.4997	21.5046	21.6438	-0.0296195	0.0282061	-0.111277	-0.0120953	-0.00718957	0.131975
				33	8564100	9008900	9191600	8531800	8854200	10521000	23.0299	23.1029	23.1319	23.0244	23.0779	23.3268	-0.0857618	-0.0127125	0.0162526	-0.0912133	-0.0377015	0.211136
				49.3	38748000	38971000	37252000	34035000	32745000	42623000	25.2076	25.2159	25.1508	25.0205	24.9648	25.3451	0.0568274	0.0651065	2.34565e-05	-0.130275	-0.18602	0.194338
				31.9	7477500	8724200	11163000	7892000	8369200	13486000	22.8341	23.0566	23.4122	22.912	22.9967	23.685	-0.315294	-0.0928277	0.262802	-0.23746	-0.152761	0.53554
				56.6	23235000	23912000	25954000	24357000	24575000	22886000	24.4698	24.5112	24.6295	24.5378	24.5507	24.448	-0.0546978	-0.0132626	0.104959	0.013339	0.026194	-0.0765321
				30.7	4119400	4244800	3842900	3571700	3650400	3960300	21.974	22.0173	21.8738	21.7682	21.7996	21.9172	0.082334	0.125596	-0.0179048	-0.123489	-0.0920457	0.0255095
				1.7	48827	50226	47120	46892	44190	48370	15.5754	15.6161	15.5241	15.5171	15.4314	15.5618	0.0377412	0.0784965	-0.0135984	-0.0205961	-0.106218	0.0241746
				32.3	3361200	3231400	3442100	3101300	3340900	3567500	21.6805	21.6237	21.7149	21.5644	21.6718	21.7665	0.010235	-0.046582	0.0445477	-0.105868	0.00149546	0.0961721
				16.9	258120	280180	271800	252430	263350	236810	17.9777	18.096	18.0522	17.9455	18.0066	17.8534	-0.0108808	0.107431	0.0636228	-0.0430393	0.0180588	-0.135193
				17.4	5448500	5517100	5736600	5374500	5530500	5464800	22.3774	22.3955	22.4518	22.3577	22.399	22.3817	-0.0164199	0.00163108	0.0579169	-0.0361485	0.00513086	-0.0121104
				4.4	3129400	3110300	3129500	3247100	3326400	3056400	21.5775	21.5686	21.5775	21.6307	21.6655	21.5434	-0.0164171	-0.0252494	-0.016371	0.0368487	0.0716585	-0.0504698
				51.8	56586000	58762000	60553000	45090000	52816000	50519000	25.7539	25.8084	25.8517	25.4263	25.6545	25.5903	0.0730892	0.127528	0.170842	-0.254548	-0.0263809	-0.0905299
				28.4	20602000	22299000	19281000	15315000	18969000	17545000	24.2963	24.4105	24.2007	23.8684	24.1771	24.0646	0.126686	0.24088	0.0310812	-0.301153	0.00754492	-0.105039
				14.6	4148000	3871600	3976000	4408200	4372400	4201700	21.984	21.8845	21.9229	22.0718	22.06	22.0025	-0.00362607	-0.103112	-0.0647242	0.0841477	0.0723834	0.0149312
				39.9	5529400	5779000	6110200	5987200	5725300	6065000	22.3987	22.4624	22.5428	22.5135	22.4489	22.5321	-0.0843609	-0.0206639	0.0597358	0.0303977	-0.0341325	0.0490238
				16.5	921000	935530	1016400	776670	905130	967540	19.8128	19.8354	19.955	19.5669	19.7878	19.884	0.00584624	0.028429	0.148041	-0.240053	-0.0192299	0.0769664
				28.7	984080	1081300	931880	948500	877480	1031200	19.9084	20.0443	19.8298	19.8553	19.743	19.9759	0.0156288	0.151548	-0.0630026	-0.0374991	-0.149781	0.0831054
				23.9	3682500	3763200	3740600	3690300	3813500	3989500	21.8123	21.8435	21.8348	21.8153	21.8627	21.9278	-0.037144	-0.00586952	-0.0145598	-0.0340914	0.0132862	0.0783785
				28.8	9711200	9665400	9934100	8108700	9965400	5947200	23.2112	23.2044	23.244	22.951	23.2485	22.5038	0.150737	0.143917	0.183476	-0.109442	0.188015	-0.556702
				40.1	3726200	4164200	3487600	3597000	3599900	3824000	21.8293	21.9896	21.7338	21.7784	21.7795	21.8667	-0.00026365	0.160071	-0.0957342	-0.0511746	-0.0500119	0.0371138
				6.9	53237	57830	56139	51491	59127	51550	15.7001	15.8195	15.7767	15.652	15.8515	15.6537	-0.0421308	0.077258	0.0344433	-0.0902398	0.109257	-0.0885877
				21.1	2600900	2262500	2401800	2373300	2045000	1845800	21.3106	21.1095	21.1957	21.1785	20.9637	20.8158	0.214963	0.0138701	0.100068	0.0828468	-0.131947	-0.279801
				66.3	4874300	5054500	4101600	4000600	3929600	4979100	22.2168	22.2691	21.9678	21.9318	21.906	22.2475	0.126956	0.179329	-0.122052	-0.158023	-0.183857	0.157646
				70.1	494060	441100	448920	438020	405970	412940	18.9143	18.7507	18.7761	18.7406	18.631	18.6556	0.169594	0.00601369	0.0313663	-0.00409533	-0.113719	-0.0891599
				5.2	87402	88079	96840	83472	75970	78380	16.4154	16.4265	16.5633	16.349	16.2131	16.2582	0.0444538	0.0555856	0.192391	-0.0219202	-0.157783	-0.112727
				2.3	394580	353730	432630	340100	363150	353630	18.59	18.4323	18.7228	18.3756	18.4702	18.4319	0.0861736	-0.0714956	0.218989	-0.128185	-0.0335786	-0.0719036
				73.1	15325000	14652000	19633000	12774000	14914000	11451000	23.8694	23.8046	24.2268	23.6067	23.8302	23.449	0.0716177	0.00682819	0.429011	-0.191059	0.0323978	-0.348796
				27.5	19826000	15445000	16409000	15826000	17072000	11042000	24.2409	23.8806	23.968	23.9158	24.0251	23.3965	0.336402	-0.023852	0.0634955	0.0113048	0.12064	-0.50799
				69	19855000	20027000	19005000	17299000	17264000	17302000	24.243	24.2554	24.1799	24.0442	24.0413	24.0444	0.108299	0.120743	0.0451754	-0.090515	-0.0934369	-0.0902648
				33.8	8412300	8938200	8395500	8645200	8812300	9403500	23.0041	23.0916	23.0012	23.0435	23.0711	23.1648	-0.0586191	0.0288649	-0.0615032	-0.0192201	0.00839917	0.102078
				41.2	9504200	9703500	9368100	10563000	10008000	10652000	23.1801	23.2101	23.1593	23.3325	23.2547	23.3446	-0.0667529	-0.0368129	-0.0875617	0.0856296	0.00776365	0.0977343
				25.9	509240	565770	537080	468810	481790	524640	18.958	19.1099	19.0348	18.8386	18.878	19.001	-0.0120599	0.13981	0.0647313	-0.131402	-0.0920012	0.0309221
				54.4	45364000	45901000	47950000	41217000	42320000	40161000	25.435	25.452	25.515	25.2967	25.3348	25.2593	0.0528848	0.0698625	0.132868	-0.0854236	-0.0473235	-0.122868
				26.6	223040	217880	204820	200900	203470	211830	17.7669	17.7332	17.644	17.6161	17.6345	17.6925	0.0857369	0.0519682	-0.037209	-0.065088	-0.0467495	0.0113414
				5.3	1524200	1155000	1540800	1239900	1659600	1339200	20.5396	20.1395	20.5552	20.2418	20.6624	20.3529	0.124376	-0.275783	0.140004	-0.173452	0.24716	-0.0623045
				6	43043	52701	47936	45821	51310	47591	15.3935	15.6855	15.5488	15.4837	15.647	15.5384	-0.155997	0.136054	-0.000666511	-0.0657671	0.097464	-0.0110873
				38.6	19600000	20155000	20449000	19069000	18516000	15831000	24.2244	24.2646	24.2855	24.1847	24.1423	23.9162	0.0547244	0.0950085	0.115901	0.0150999	-0.0273568	-0.253377
				58.4	40012000	38106000	42117000	40112000	40029000	33274000	25.2539	25.1835	25.3279	25.2575	25.2545	24.9879	0.0430447	-0.0273699	0.117015	0.0466458	0.0436575	-0.222993
				30.4	2446200	2635100	2800100	2487400	2545400	2517500	21.2221	21.3294	21.417	21.2462	21.2795	21.2636	-0.0708578	0.0364575	0.124078	-0.0467617	-0.0135078	-0.0294084
				4.1	1974300	1814100	1889500	1467500	1478300	1861200	20.9129	20.7908	20.8496	20.4849	20.4955	20.8278	0.185986	0.0638986	0.122649	-0.241995	-0.231416	0.100878
				33.1	7365000	6615000	8002900	7088200	6339100	5623600	22.8123	22.6573	22.9321	22.757	22.5958	22.4231	0.115995	-0.038949	0.235833	0.0607292	-0.100412	-0.273196
				33.1	1621000	1640900	1327300	1363800	1383900	1448700	20.6285	20.6461	20.3401	20.3792	20.4003	20.4663	0.151718	0.169321	-0.136672	-0.097534	-0.0764264	-0.0104072
				67	34444000	35186000	39298000	29282000	34816000	27999000	25.0377	25.0685	25.228	24.8035	25.0532	24.7389	0.0494444	0.0801932	0.239648	-0.184794	0.0649421	-0.249433
				16.2	994150	1105000	1105100	939060	1060800	1153600	19.9231	20.0756	20.0757	19.8409	20.0167	20.1377	-0.0885218	0.0639891	0.0641196	-0.170768	0.00509539	0.126086
				6.3	32726	29430	30930	35795	33391	37069	14.9981	14.845	14.9167	15.1275	15.0272	15.1779	-0.0172564	-0.170406	-0.0986869	0.112064	0.0117656	0.162519
				46.9	17122000	17458000	17643000	16481000	17329000	18034000	24.0293	24.0574	24.0726	23.9743	24.0467	24.1042	-0.0180733	0.00996379	0.0251714	-0.0731207	-0.000736102	0.0567949
				52.5	210210	202980	199100	197960	207510	198680	17.6815	17.631	17.6031	17.5948	17.6628	17.6001	0.0525815	0.00208782	-0.0257565	-0.0340408	0.0339311	-0.0288031
				19.5	1608800	1547300	1669700	1626800	1567600	1533600	20.6176	20.5613	20.6712	20.6336	20.5801	20.5485	0.0155111	-0.040721	0.069115	0.031563	-0.0219164	-0.0535517
				59.7	50301000	46524000	51465000	43181000	55012000	36876000	25.5841	25.4715	25.6171	25.3639	25.7132	25.1362	0.103091	-0.00952136	0.136095	-0.1171	0.23225	-0.344814
				10.3	617380	475830	350760	457460	388040	256280	19.2358	18.8601	18.4201	18.8033	18.5658	17.9674	0.593715	0.218003	-0.221959	0.161202	-0.0762381	-0.674723
				16.5	410510	441570	410440	388730	381670	437880	18.6471	18.7523	18.6468	18.5684	18.542	18.7402	-0.00239274	0.102832	-0.00263877	-0.0810417	-0.107484	0.0907254
				5.9	439840	429960	473760	449730	475080	471970	18.7466	18.7138	18.8538	18.7787	18.8578	18.8483	-0.0532316	-0.086008	0.053946	-0.0211513	0.0579601	0.0484848
				18.3	1829400	2013100	2081000	2254000	1998600	1947300	20.8029	20.941	20.9888	21.1041	20.9306	20.893	-0.140466	-0.00241763	0.0454405	0.160651	-0.0128467	-0.0503613
				7.5	2256100	2294300	2295600	2318700	2316400	2406100	21.1054	21.1296	21.1304	21.1449	21.1435	21.1983	-0.0366112	-0.0123882	-0.011571	0.00287392	0.00144215	0.0562544
				32.6	3214800	3409600	3493300	3028900	3447200	3192000	21.6163	21.7012	21.7362	21.5304	21.717	21.606	-0.0348713	0.0500022	0.0849903	-0.120806	0.0658247	-0.0451396
				25.3	4549700	4756500	4750800	4185200	4039000	4600800	22.1173	22.1815	22.1797	21.9969	21.9456	22.1335	0.0249345	0.0890634	0.0873335	-0.0955404	-0.146839	0.0410478
				4.8	2118100	1985400	2849400	1879200	2871000	1167300	21.0143	20.921	21.4422	20.8417	21.4531	20.1547	0.0431531	-0.050188	0.471041	-0.129499	0.481936	-0.816442
				27.9	5413700	5515100	5477800	4965400	4848600	5320600	22.3682	22.395	22.3852	22.2435	22.2091	22.3432	0.0441707	0.0709428	0.0611523	-0.0805343	-0.114876	0.0191447
				30.4	4882600	4924100	5132700	4740700	5142200	4591500	22.2192	22.2314	22.2913	22.1767	22.294	22.1305	-0.00463023	0.00758023	0.0674381	-0.0471797	0.0701059	-0.0933143
				4.1	23964	24810	15141	25289	19488	14243	14.5486	14.5986	13.8862	14.6262	14.2503	13.798	0.263935	0.313988	-0.398473	0.341577	-0.0343473	-0.48668
				5.2	262230	270930	267850	280050	258180	252700	18.0005	18.0476	18.0311	18.0953	17.978	17.9471	-0.0161115	0.0309759	0.014481	0.0787402	-0.038567	-0.0695186
				20.9	6322100	6600800	6835700	6078600	6816700	6092900	22.592	22.6542	22.7047	22.5353	22.7006	22.5387	-0.0289421	0.033295	0.0837432	-0.0856068	0.0797276	-0.0822168
				20.8	5016300	5280100	5934000	5211400	5715700	5344400	22.2582	22.3321	22.5006	22.3132	22.4465	22.3496	-0.108514	-0.0345719	0.133868	-0.0534662	0.079793	-0.0171092
				7.4	2227700	1922500	1482300	1409200	2032600	1305800	21.0871	20.8746	20.4994	20.4264	20.9549	20.3165	0.39397	0.181398	-0.193748	-0.266709	0.261741	-0.376651
				65.1	4279600	4205000	4422500	3923700	3879800	4131400	22.029	22.0037	22.0764	21.9038	21.8876	21.9782	0.049264	0.0238939	0.0966502	-0.0759972	-0.0922297	-0.0015812
				10.9	1118100	1118900	1228900	1067100	1100200	1200800	20.0926	20.0936	20.2289	20.0253	20.0693	20.1956	-0.0249433	-0.0239114	0.111375	-0.0922971	-0.0482267	0.0780034
				1.5	42762	47103	40017	41982	39171	44483	15.384	15.5235	15.2883	15.3575	15.2575	15.441	0.00873396	0.148224	-0.0869824	-0.0178245	-0.117809	0.0656587
				40.6	10071000	7789100	8285700	6417200	7292800	7457700	23.2637	22.893	22.9822	22.6135	22.798	22.8303	0.366908	-0.00377049	0.0853965	-0.283283	-0.0987543	-0.0664964
				29.5	5386700	5529900	5261300	4467700	5067200	5405000	22.361	22.3988	22.327	22.0911	22.2728	22.3659	0.05822	0.0960717	0.0242376	-0.211649	-0.0299929	0.0631129
				18.9	1223800	1263000	1249500	1194200	1287400	1217600	20.2229	20.2684	20.2529	20.1876	20.296	20.2156	-0.0176519	0.0278349	0.0123312	-0.0529753	0.0554406	-0.0249795
				44.3	9841300	10107000	10448000	10155000	9814200	9224000	23.2304	23.2689	23.3167	23.2757	23.2264	23.137	-0.0120958	0.0263382	0.0742102	0.0331736	-0.016074	-0.105552
				4.4	78790	72610	75655	73909	80129	72414	16.2657	16.1479	16.2071	16.1735	16.29	16.144	0.0610193	-0.056825	0.0024422	-0.0312432	0.0853312	-0.0607246
				5.5	174850	175320	164910	168620	174800	190380	17.4158	17.4196	17.3313	17.3634	17.4153	17.5385	0.00175946	0.00563224	-0.0826795	-0.0505827	0.00134684	0.124524
				16.9	11754000	12349000	12840000	12442000	12301000	12336000	23.4866	23.5579	23.6141	23.5687	23.5523	23.5564	-0.0693582	0.00188423	0.0581352	0.0127084	-0.00373438	0.000364685
				44	21824000	23375000	20072000	20950000	19870000	20760000	24.3794	24.4785	24.2587	24.3204	24.2441	24.3073	0.0480131	0.147064	-0.0727181	-0.0109522	-0.0873106	-0.024096
				37.7	816390	885260	843370	735270	775630	794220	19.6389	19.7557	19.6858	19.4879	19.565	19.5992	0.0168074	0.13365	0.0637146	-0.134177	-0.0570825	-0.0229125
				29.7	233590	216040	221140	224200	243070	223890	17.8336	17.7209	17.7546	17.7744	17.891	17.7724	0.0424476	-0.0702324	-0.0365709	-0.0167446	0.099841	-0.0187408
				56.1	27506000	28549000	31655000	23949000	24871000	25084000	24.7132	24.7669	24.9159	24.5135	24.568	24.5803	0.0369435	0.0906373	0.239631	-0.162837	-0.108338	-0.0960355
				37.2	2360800	2452800	2459000	2341200	2441000	2626400	21.1708	21.226	21.2296	21.1588	21.219	21.3247	-0.0506549	0.00449889	0.00814102	-0.0626825	-0.00245842	0.103156
				47	7118600	7025300	7124700	6620900	6628800	5919000	22.7632	22.7441	22.7644	22.6586	22.6603	22.4969	0.0819083	0.0628746	0.0831441	-0.0226579	-0.0209375	-0.184332
				23.8	662580	668310	696540	608750	595000	503230	19.3377	19.3502	19.4098	19.2155	19.1825	18.9409	0.0982987	0.110721	0.17041	-0.0239461	-0.0569063	-0.298578
				38.1	1348800	1538000	1552000	1579400	1465900	1497100	20.3632	20.5526	20.5657	20.5909	20.4834	20.5137	-0.148356	0.0410231	0.0540962	0.0793442	-0.0282457	0.00213819
				35.4	1838300	1817100	1905000	1952700	1812000	1721200	20.8099	20.7932	20.8614	20.897	20.7892	20.715	-0.00100595	-0.0177404	0.0504128	0.0860921	-0.0217952	-0.0959634
				10.5	4403	3457.8	4131.2	3846.9	4494.8	3740.3	12.1043	11.7556	12.0123	11.9095	12.134	11.8689	0.140152	-0.20848	0.048226	-0.0546386	0.169922	-0.0951809
				38	8070400	8180800	8103600	7415900	7099000	7424400	22.9442	22.9638	22.9501	22.8222	22.7592	22.8238	0.0669807	0.0865824	0.0729034	-0.0550377	-0.118044	-0.0533851
				18.2	4439600	4547600	4870500	4295300	4229400	4526800	22.082	22.1167	22.2156	22.0343	22.012	22.1101	-0.0131217	0.021554	0.120518	-0.0607925	-0.0830984	0.0149402
				1.8	255470	290730	313740	235130	278930	414600	17.9628	18.1493	18.2592	17.8431	18.0895	18.6614	-0.198094	-0.0115676	0.0983219	-0.317789	-0.0713444	0.500473
				20.2	19431	18328	13887	13632	14747	17677	14.2461	14.1618	13.7614	13.7347	13.8481	14.1096	0.269121	0.18481	-0.215504	-0.242242	-0.128818	0.132634
				35.3	547030	548420	605130	562160	579370	540220	19.0613	19.0649	19.2069	19.1006	19.1441	19.0432	-0.0422399	-0.0385787	0.103385	-0.00287904	0.0406251	-0.0603128
				67.3	1737800	1671800	1458700	1366600	1446000	1414300	20.7288	20.673	20.4763	20.3822	20.4636	20.4317	0.202913	0.147053	-0.0496658	-0.143758	-0.0622815	-0.0942609
				41.2	14942000	15254000	15896000	14669000	14786000	14803000	23.8329	23.8627	23.9222	23.8063	23.8177	23.8194	-0.0106462	0.0191682	0.0786443	-0.0372489	-0.0257876	-0.0241298
				29	3507800	3844500	3633100	3477900	3302400	4222600	21.7421	21.8744	21.7928	21.7298	21.6551	22.0097	-0.0585046	0.0737249	-0.00787	-0.0708546	-0.145556	0.209061
				33.8	436340	327560	278530	286430	390640	263320	18.7351	18.3214	18.0875	18.1278	18.5755	18.0065	0.426139	0.0124452	-0.221481	-0.181131	0.266526	-0.302497
				4.6	729450	691050	529430	581090	521980	678120	19.4764	19.3984	19.0141	19.1484	18.9936	19.3712	0.242753	0.164734	-0.219616	-0.0852944	-0.240061	0.137485
				18.6	229410	242520	233960	211730	244300	248560	17.8076	17.8877	17.8359	17.6919	17.8983	17.9232	-0.0331997	0.0469758	-0.00486604	-0.148902	0.0575259	0.0824662
				21.3	381890	373650	375200	357490	405580	387720	18.5428	18.5113	18.5173	18.4475	18.6296	18.5647	0.00725563	-0.024214	-0.0182417	-0.0879986	0.094085	0.0291136
				66.1	38320000	39754000	41394000	35243000	36113000	32732000	25.1916	25.2446	25.3029	25.0708	25.106	24.9642	0.0449016	0.097904	0.156226	-0.0758593	-0.0406777	-0.182494
				21.2	2023100	1808300	2513900	2172400	2004300	2104500	20.9481	20.7862	21.2615	21.0509	20.9347	21.005	-0.0495981	-0.211532	0.263761	0.053124	-0.0630673	0.00731173
				11.8	497270	508860	486200	495750	481660	492560	18.9237	18.9569	18.8912	18.9193	18.8777	18.9099	0.0105668	0.0438062	-0.0219127	0.0061502	-0.0354475	-0.0031631
				30.6	1755600	1746900	1833500	1741800	1836400	1747600	20.7435	20.7364	20.8062	20.7321	20.8084	20.7369	-0.0170685	-0.0242356	0.0455676	-0.0284537	0.0478477	-0.0236576
				9.9	338490	351590	349570	332970	342510	347350	18.3688	18.4235	18.4152	18.345	18.3858	18.406	-0.021973	0.0328079	0.0244952	-0.045694	-0.00494006	0.0153039
				14.1	1423600	1405800	1471200	1330100	1384600	1321400	20.4411	20.423	20.4886	20.3431	20.401	20.3336	0.0360439	0.0178914	0.0834934	-0.0619653	-0.00403071	-0.0714327
				4	457760	502290	474550	584710	485700	473800	18.8042	18.9382	18.8562	19.1574	18.8897	18.8539	-0.112365	0.0215644	-0.0603961	0.240765	-0.0268907	-0.062678
				65.1	9530900	9726200	10416000	9115900	9002800	8643700	23.1842	23.2134	23.3123	23.12	23.1019	23.0432	0.0216748	0.0509386	0.149792	-0.0425526	-0.0605639	-0.119289
				24.6	8591200	8926600	9244800	8652000	8800800	8657800	23.0344	23.0897	23.1402	23.0446	23.0692	23.0456	-0.0361872	0.0190639	0.0695952	-0.0260132	-0.00141222	-0.0250464
				9.9	49080	45652	43347	38047	43180	42756	15.5828	15.4784	15.4036	15.2155	15.3981	15.3838	0.172466	0.0680083	-0.00673757	-0.194887	-0.0123065	-0.0265428
				34.7	2292800	2310800	2380400	2257800	2368800	2355200	21.1287	21.14	21.1828	21.1065	21.1757	21.1674	-0.0214946	-0.0102127	0.0325989	-0.0436874	0.0255513	0.0172445
				48.9	31446000	32246000	31997000	30963000	29661000	25319000	24.9064	24.9426	24.9314	24.884	24.8221	24.5937	0.0596655	0.0959092	0.0847256	0.0373342	-0.0246438	-0.252991
				8.7	160000	181250	150040	159880	160220	178920	17.2877	17.4676	17.195	17.2866	17.2897	17.449	-0.0415545	0.138355	-0.134279	-0.0426369	-0.0395722	0.119688
				26.7	6289000	6450700	6558500	6251900	6500300	6260900	22.5844	22.621	22.6449	22.5759	22.6321	22.5779	-0.0216399	0.0149852	0.0388953	-0.0301759	0.0260357	-0.0281005
				22.6	2651900	2748600	2459400	2423400	2232000	2304200	21.3386	21.3903	21.2299	21.2086	21.0899	21.1358	0.106415	0.158086	-0.00230448	-0.0235783	-0.142274	-0.0963449
				12.2	744380	773890	785960	718550	776040	750680	19.5057	19.5618	19.5841	19.4547	19.5658	19.5178	-0.0259676	0.0301216	0.052449	-0.0769183	0.0341241	-0.0138088
				28	3527100	3627800	3595100	3152300	3276100	2917300	21.7501	21.7907	21.7776	21.588	21.6435	21.4762	0.0790446	0.119657	0.106594	-0.083033	-0.0274585	-0.194804
				37.6	4365200	4738900	4548500	4113300	4473400	4144900	22.0576	22.1761	22.117	21.9719	22.0929	21.9829	-0.00878494	0.10972	0.0505582	-0.0945364	0.0265391	-0.0834954
				3.9	131080	131360	158840	139070	145090	176780	17.0001	17.0032	17.2772	17.0855	17.1466	17.4316	-0.157263	-0.154184	0.119864	-0.0718991	-0.0107623	0.274245
				38.6	3500700	3502300	3729300	3338900	3564800	4381700	21.7392	21.7399	21.8305	21.6709	21.7654	22.0631	-0.0622792	-0.0616199	0.0289822	-0.13055	-0.0361015	0.261568
				4	17628	18630	20354	16736	18817	19865	14.1056	14.1853	14.313	14.0307	14.1997	14.2779	-0.0798027	-4.38268e-05	0.127641	-0.154717	0.0143651	0.0925573
				40.1	4941900	4538500	4754800	4331600	4582400	4144600	22.2366	22.1138	22.181	22.0465	22.1277	21.9828	0.121915	-0.000934831	0.0662343	-0.0682504	0.012953	-0.131918
				54.9	82982000	86450000	87418000	85923000	87794000	79902000	26.3063	26.3654	26.3814	26.3565	26.3876	26.2517	-0.0352004	0.0238671	0.0399315	0.0150455	0.0461235	-0.0897672
				10	3562700	3780500	3717800	3494100	3725600	3835800	21.7645	21.8501	21.826	21.7365	21.829	21.8711	-0.0483487	0.0372573	0.0131294	-0.0763988	0.0161531	0.0582078
				14.7	6711300	7277800	7099700	6822200	6919000	6965000	22.6782	22.7951	22.7593	22.7018	22.7221	22.7317	-0.0532039	0.0637063	0.027962	-0.0295591	-0.00923257	0.000327243
				8.1	11522	10503	11677	10164	10176	8384.3	13.4921	13.3585	13.5114	13.3112	13.3129	13.0335	0.155514	0.0219242	0.174792	-0.025409	-0.0237067	-0.303115
				1.9	24138	25371	26950	26810	28024	24967	14.559	14.6309	14.718	14.7105	14.7744	14.6077	-0.107732	-0.0358577	0.0512472	0.0437332	0.107625	-0.0590156
				39	907640	842110	984440	813340	831070	858530	19.7918	19.6836	19.9089	19.6335	19.6646	19.7115	0.059432	-0.0486795	0.176615	-0.0988296	-0.0677182	-0.0208197
				8	227600	227810	223080	235380	251290	236150	17.7961	17.7975	17.7672	17.8446	17.939	17.8493	-0.0361563	-0.0348258	-0.0650957	0.0123348	0.106696	0.0170466
				57.8	3253200	3519300	2850700	2674700	2791500	3532700	21.6334	21.7469	21.4429	21.3509	21.4126	21.7523	0.0769173	0.190346	-0.113626	-0.205565	-0.143902	0.195829
				40.2	3781000	3744700	3907200	3796800	3669900	3905300	21.8503	21.8364	21.8977	21.8564	21.8073	21.897	-0.00718402	-0.0211017	0.0401832	-0.00116787	-0.0502111	0.0394815
				2.7	164910	155580	167930	167930	162630	169570	17.3313	17.2473	17.3575	17.3575	17.3112	17.3715	0.00192391	-0.0820984	0.028105	0.028105	-0.0181616	0.042126
				43.1	12167000	12637000	13023000	13347000	12697000	11292000	23.5365	23.5912	23.6346	23.67	23.598	23.4288	-0.0400254	0.0146551	0.0580629	0.0935166	0.0214887	-0.147698
				48.5	11288000	11683000	11088000	10388000	10117000	10771000	23.4283	23.4779	23.4025	23.3084	23.2703	23.3606	0.0536146	0.103236	0.0278239	-0.0662573	-0.104394	-0.0140231
				35.1	14125000	14695000	14975000	14421000	14081000	14601000	23.7517	23.8088	23.8361	23.7817	23.7472	23.7996	-0.0357692	0.0213053	0.0485359	-0.00584886	-0.0402703	0.0120471
				85.7	34978000	34697000	36092000	34744000	37303000	35549000	25.0599	25.0483	25.1052	25.0503	25.1528	25.0833	-0.0233526	-0.0349895	0.0218787	-0.0330365	0.0694913	8.59131e-06
				16.5	1912300	2011100	1990600	1882100	1887300	1946300	20.8669	20.9396	20.9248	20.8439	20.8479	20.8923	-0.0190075	0.0536685	0.038887	-0.0419731	-0.0379926	0.00641774
				58.5	13631000	13428000	15905000	14328000	15327000	12326000	23.7004	23.6787	23.923	23.7723	23.8696	23.5552	-0.0494808	-0.0711278	0.173108	0.022465	0.119703	-0.194668
				1.7	97717	104000	114310	130570	95784	106200	16.5763	16.6662	16.8026	16.9945	16.5475	16.6964	-0.137599	-0.0476965	0.0886715	0.280543	-0.166423	-0.0174963
				51	13797000	14366000	14259000	13038000	13555000	12688000	23.7179	23.7762	23.7654	23.6362	23.6923	23.597	0.0203716	0.0786754	0.0678898	-0.0612605	-0.00515792	-0.100518
				25.1	22595	20436	19922	21868	26000	21108	14.4637	14.3188	14.2821	14.4165	14.6662	14.3655	0.0449033	-0.0999874	-0.136738	-0.002279	0.247411	-0.0533104
				2.2	91408	87269	87553	85432	87049	78483	16.48	16.4132	16.4179	16.3825	16.4095	16.2601	0.0861653	0.0193141	0.0240015	-0.0113786	0.0156726	-0.133775
				12.7	1160300	1193100	1198600	1049400	1088800	1140200	20.1461	20.1863	20.1929	20.0011	20.0543	20.1209	0.0291389	0.069356	0.0759913	-0.115794	-0.06262	0.00392796
				11.2	418730	409400	434880	383540	452970	358740	18.6757	18.6432	18.7303	18.549	18.7891	18.4526	0.035707	0.00319778	0.090304	-0.0909363	0.149102	-0.187375
				12.5	1236300	1202000	1243200	1290600	1343800	1157900	20.2376	20.197	20.2456	20.2996	20.3579	20.1431	-0.00920366	-0.0497956	-0.00117413	0.0528094	0.111086	-0.103722
				6.3	100290	99203	115230	123530	76103	150630	16.6138	16.5981	16.8142	16.9145	16.2157	17.2006	-0.11233	-0.128052	0.0880088	0.188354	-0.510482	0.474502
				27	4602800	4925600	4866200	5009500	4725600	4729600	22.1341	22.2319	22.2144	22.2562	22.1721	22.1733	-0.0629031	0.0348846	0.0173808	0.0592518	-0.0249173	-0.0236967
				53	46047000	47038000	49238000	44719000	46310000	40819000	25.4566	25.4873	25.5533	25.4144	25.4648	25.2827	0.0134141	0.0441336	0.110079	-0.0288052	0.0216307	-0.160452
				36.4	5608400	5930700	5548700	6081700	5768700	6256100	22.4192	22.4998	22.4037	22.536	22.4598	22.5768	-0.0633984	0.0172147	-0.0788378	0.053487	-0.0227414	0.0942759
				52.4	11238000	11797000	11593000	10110000	10362000	10818000	23.4219	23.4919	23.4668	23.2693	23.3048	23.3669	0.0349555	0.10499	0.0798242	-0.117647	-0.0821273	-0.019996
				36.1	11898000	12016000	12595000	11383000	11876000	11511000	23.5042	23.5185	23.5863	23.4404	23.5015	23.4565	0.0029741	0.0172117	0.0851061	-0.0608642	0.000304011	-0.0447318
				56.9	147170000	142360000	140250000	147040000	136050000	143390000	27.1329	27.085	27.0634	27.1316	27.0196	27.0954	0.0449306	-0.00300921	-0.0245523	0.0436556	-0.0684161	0.00739137
				35.1	3585300	3817100	3749600	3223600	3580800	3620800	21.7737	21.864	21.8383	21.6202	21.7719	21.7879	-0.00233461	0.0880485	0.0623083	-0.155756	-0.00414651	0.01188
				35.7	2677000	2807900	3039600	2650900	2852400	2699700	21.3522	21.4211	21.5355	21.3381	21.4437	21.3644	-0.0569575	0.0119169	0.126307	-0.0710924	0.0346017	-0.0447755
				7.2	314950	309950	343560	310380	331080	327760	18.2648	18.2417	18.3902	18.2437	18.3368	18.3223	-0.0351398	-0.0582271	0.0902995	-0.056227	0.0369173	0.0223772
				68.9	161930000	146880000	144080000	155890000	155210000	148690000	27.2708	27.1301	27.1023	27.216	27.2096	27.1477	0.091381	-0.0493513	-0.0771192	0.0365391	0.0302322	-0.0316817
				4.1	125570	120860	123350	119210	129200	116190	16.9381	16.883	16.9124	16.8631	16.9792	16.8261	0.0377946	-0.0173604	0.0120604	-0.037192	0.0789088	-0.0742114
				22.6	2680800	2647300	2822300	2434100	2689600	2463200	21.3542	21.3361	21.4284	21.215	21.359	21.2321	0.0334352	0.0152933	0.107643	-0.10584	0.0381632	-0.0886946
				9.1	210710	196360	217350	190370	208970	215450	17.6849	17.5831	17.7297	17.5384	17.6729	17.717	0.0305529	-0.0712048	0.0753143	-0.1159	0.01859	0.0626473
				16.4	982920	1049300	1074100	1108600	972540	921380	19.9067	20.001	20.0347	20.0803	19.8914	19.8134	-0.0478771	0.0464042	0.0801053	0.125716	-0.0631935	-0.141155
				35.1	36841000	37269000	35803000	35721000	36511000	39193000	25.1348	25.1515	25.0936	25.0903	25.1218	25.2241	-0.00119919	0.0154647	-0.0424309	-0.0457389	-0.0141802	0.0880846
				25	7131000	7239100	7105100	7207600	7003800	7028100	22.7657	22.7874	22.7604	22.7811	22.7397	22.7447	0.00251086	0.0242168	-0.00273859	0.0179254	-0.0234557	-0.0184588
				41.5	10692000	10882000	10562000	11781000	12145000	10942000	23.35	23.3754	23.3324	23.49	23.5339	23.3834	-0.0608115	-0.0353995	-0.0784602	0.0791188	0.123019	-0.0274668
				11.5	910900	842430	834000	834010	895400	838510	19.7969	19.6842	19.6697	19.6697	19.7722	19.6775	0.085239	-0.0274968	-0.0420063	-0.041989	0.0604787	-0.0342257
				1.2	44532	39710	49210	40400	48286	44376	15.4426	15.2772	15.5867	15.3021	15.5593	15.4375	0.00833638	-0.157004	0.152445	-0.132151	0.125099	0.0032736
				93.6	367110	379780	372790	360010	384940	370410	18.4859	18.5348	18.508	18.4577	18.5543	18.4988	-0.0207098	0.0282417	0.00144097	-0.0488852	0.0477114	-0.00779914
				47.9	15298000	14624000	13395000	12063000	13691000	15089000	23.8668	23.8018	23.6752	23.5241	23.7067	23.847	0.129895	0.0648897	-0.0617536	-0.212859	-0.0302204	0.110049
				51.5	67356	70461	71129	73748	72918	59661	16.0395	16.1045	16.1182	16.1703	16.154	15.8645	-0.0356496	0.0293689	0.0429818	0.0951479	0.0788189	-0.210668
				3.5	5976000	6036400	6895000	5950100	6647200	5813400	22.5107	22.5253	22.7171	22.5045	22.6643	22.471	-0.0547302	-0.0402219	0.15164	-0.0609964	0.0988364	-0.0945281
				38.5	5558000	5390400	5551500	5151300	5430700	4699100	22.4061	22.362	22.4044	22.2965	22.3727	22.164	0.07185	0.0276765	0.0701618	-0.0377793	0.0384223	-0.170331
				44.5	323410	321590	322630	313780	330240	321500	18.303	18.2949	18.2995	18.2594	18.3332	18.2945	0.00560521	-0.00253653	0.00212152	-0.0380057	0.0357558	-0.00294034
				15	14118	14336	13671	15698	12871	13525	13.7852	13.8074	13.7388	13.9383	13.6518	13.7233	0.0110973	0.0332041	-0.0353196	0.164142	-0.122314	-0.0508098
				27.9	1962400	2000400	1738000	1883500	1869600	1998700	20.9042	20.9319	20.729	20.845	20.8343	20.9306	0.0416952	0.0693646	-0.133496	-0.0175079	-0.0281943	0.0681381
				5.2	143800	141250	156310	149810	131710	132340	17.1337	17.1079	17.2541	17.1928	17.007	17.0139	0.0154849	-0.0103279	0.135831	0.0745552	-0.111214	-0.10433
				24.2	2387100	2468600	2106100	2417000	2363300	2028500	21.1868	21.2353	21.0061	21.2048	21.1724	20.952	0.0605991	0.109033	-0.120086	0.0785575	0.0461428	-0.174247
				34	5154100	5593600	5522500	5212300	5534700	5472600	22.2973	22.4153	22.3969	22.3135	22.4001	22.3838	-0.0705246	0.047532	0.0290764	-0.054325	0.03226	0.0159813
				40.5	10751000	11609000	12341000	11827000	11690000	12706000	23.358	23.4687	23.557	23.4956	23.4788	23.599	-0.13487	-0.0240968	0.0641188	0.00274369	-0.0140656	0.106169
				50.3	899880	819880	729410	789200	789690	825560	19.7794	19.6451	19.4764	19.59	19.5909	19.655	0.156578	0.0222585	-0.146424	-0.0327633	-0.0318679	0.0322188
				12.1	157370	134770	143770	154920	152210	153690	17.2638	17.0401	17.1334	17.2412	17.2157	17.2297	0.0764885	-0.147173	-0.0539094	0.0538513	0.0283911	0.0423512
				54.5	2498700	2819500	2750500	2575500	2799700	2808800	21.2527	21.427	21.3913	21.2964	21.4168	21.4215	-0.114887	0.0593744	0.023629	-0.0712124	0.0492073	0.053889
				65	11701000	11943000	11832000	10963000	10620000	9448700	23.4801	23.5097	23.4962	23.3861	23.3403	23.1717	0.082781	0.112314	0.0988431	-0.0112082	-0.0570671	-0.225663
				48	9718400	10477000	10291000	9330000	10398000	9906800	23.2123	23.3207	23.2949	23.1534	23.3098	23.24	-0.0429002	0.0655347	0.0396922	-0.101742	0.0546151	-0.0151999
				39.6	27693000	28709000	27555000	26505000	25230000	22177000	24.723	24.775	24.7158	24.6598	24.5886	24.4026	0.0788868	0.130868	0.0716795	0.01563	-0.0554944	-0.24157
				6	82350	87973	93834	70055	97891	51547	16.3295	16.4248	16.5178	16.0962	16.5789	15.6536	0.0626865	0.157979	0.251029	-0.170594	0.312094	-0.613194
				2.1	175370	192020	193480	162830	199000	172600	17.42	17.5509	17.5618	17.313	17.6024	17.3971	-0.0541664	0.0766882	0.087616	-0.161202	0.1282	-0.0771359
				16	631010	647390	676280	578790	655530	643100	19.2673	19.3043	19.3673	19.1427	19.3223	19.2947	-0.0157811	0.0211912	0.0841768	-0.140404	0.0392179	0.0115992
				41.2	11961000	12455000	13222000	11665000	11693000	10986000	23.5118	23.5702	23.6564	23.4757	23.4791	23.3892	-0.00191217	0.0564748	0.14269	-0.0380639	-0.0346051	-0.124584
				33.1	647560	737710	789060	683890	730630	739950	19.3047	19.4927	19.5898	19.3834	19.4788	19.4971	-0.153075	0.0349645	0.132046	-0.074325	0.0210517	0.0393385
				56.9	3148300	3129400	3097300	3099400	3131600	3175400	21.5861	21.5775	21.5626	21.5636	21.5785	21.5985	0.00835678	-0.000330169	-0.0152051	-0.0142273	0.000683704	0.0207221
				37.6	5942300	6219900	5929900	5715900	6216400	5332000	22.5026	22.5685	22.4996	22.4465	22.5676	22.3462	0.0140785	0.0799485	0.0110649	-0.0419622	0.0791364	-0.142266
				35.6	5503400	5410000	5584400	4974900	5727000	6331000	22.3919	22.3672	22.413	22.2462	22.4493	22.594	-0.0183826	-0.0430772	0.00269652	-0.164038	0.0390738	0.183728
				34.3	37707000	39315000	40607000	39582000	39773000	42261000	25.1683	25.2286	25.2752	25.2383	25.2453	25.3328	-0.0797679	-0.0195204	0.0271282	-0.00975574	-0.00281086	0.0847267
				5.2	2019000	2173100	2037400	2201000	2330100	2148100	20.9452	21.0513	20.9583	21.0697	21.152	21.0346	-0.0899819	0.0161317	-0.0768936	0.0345363	0.116769	-0.00056166
				47.7	26849000	22945000	31833000	26110000	25467000	24669000	24.6784	24.4517	24.924	24.6381	24.6021	24.5562	0.036618	-0.190071	0.282273	-0.00364788	-0.0396213	-0.0855511
				5	2420700	2385500	2410700	2318400	2268200	2512600	21.207	21.1859	21.201	21.1447	21.1131	21.2607	0.0215865	0.00045394	0.0156144	-0.0407082	-0.0722899	0.0753433
				10.8	768470	715900	775740	682010	801590	677070	19.5516	19.4494	19.5652	19.3794	19.6125	19.3689	0.0637752	-0.0384557	0.0773594	-0.108421	0.124651	-0.118909
				4.6	104850	109900	108430	108260	106450	102930	16.678	16.7458	16.7264	16.7241	16.6998	16.6513	-0.0262768	0.0415877	0.0221603	0.0198966	-0.00442772	-0.0529401
				6.4	1578800	1692600	1646500	1744100	1672100	1797200	20.5904	20.6908	20.651	20.7341	20.6732	20.7773	-0.0957327	0.00467993	-0.0351586	0.0479216	-0.0129	0.0911898
				28.6	524720	527370	582650	496140	509620	641870	19.0012	19.0085	19.1523	18.9204	18.9591	19.2919	-0.0543594	-0.0470917	0.0967223	-0.13516	-0.0964853	0.236374
				26.2	10364000	11024000	10794000	10125000	10596000	10967000	23.3051	23.3941	23.3637	23.2714	23.337	23.3867	-0.0379306	0.0511363	0.0207181	-0.0715896	-0.00599173	0.0436575
				66.4	3506000	2980900	3685300	3305500	2993700	2422700	21.7414	21.5073	21.8134	21.6564	21.5135	21.2082	0.168031	-0.066047	0.239987	0.0830735	-0.0598653	-0.365179
				41.5	7989200	7900600	7392700	7358300	7393900	7158000	22.9296	22.9135	22.8177	22.8109	22.8179	22.7711	0.0861545	0.0700657	-0.0257952	-0.032524	-0.025561	-0.07234
				35	4938900	4822000	5006500	4535400	4668800	4589900	22.2358	22.2012	22.2554	22.1128	22.1546	22.13	0.0541284	0.0195703	0.073741	-0.0688316	-0.0270096	-0.0515986
				60.6	12289000	12617000	12338000	12918000	13398000	11610000	23.5509	23.5889	23.5566	23.6229	23.6755	23.4689	-0.0264014	0.0116	-0.0206603	0.0456138	0.0982488	-0.108401
				22.1	439790	461810	413920	656350	410530	448590	18.7465	18.8169	18.659	19.3241	18.6471	18.775	-0.0816546	-0.01117	-0.169117	0.495996	-0.180982	-0.053072
				9.3	1056800	1081300	1206300	1027500	1111100	1050100	20.0113	20.0443	20.2022	19.9707	20.0836	20.0021	-0.0410829	-0.00801844	0.149803	-0.0816469	0.0312034	-0.0502586
				14.4	422020	478090	525020	496940	504460	551410	18.687	18.8669	19.002	18.9227	18.9444	19.0728	-0.229006	-0.0490349	0.0860552	0.00675451	0.0284227	0.156808
				36.2	124460	137760	138340	127750	155310	137770	16.9253	17.0718	17.0779	16.963	17.2448	17.0719	-0.133783	0.0126915	0.0187528	-0.0961423	0.185685	0.0127962
				18.9	160780	159330	147180	159610	158100	162940	17.2947	17.2817	17.1672	17.2842	17.2705	17.314	0.0260185	0.0129485	-0.101488	0.0154816	0.00176791	0.0452714
				3.7	667710	667480	699710	703050	696360	708130	19.3489	19.3484	19.4164	19.4233	19.4095	19.4337	-0.0478081	-0.0483051	0.0197274	0.0265976	0.0128036	0.0369845
				61.5	54102000	56838000	43071000	48022000	52555000	60575000	25.6892	25.7604	25.3602	25.5172	25.6473	25.8522	0.0514318	0.122606	-0.277533	-0.120555	0.00957793	0.214472
				7.2	145730	151010	156030	138670	155240	134550	17.1529	17.2043	17.2515	17.0813	17.2441	17.0378	-0.00904608	0.0423001	0.0894795	-0.0806883	0.0821564	-0.124202
				25.1	108470	104170	83248	108360	109780	79132	16.7269	16.6686	16.3451	16.7255	16.7443	16.272	0.146545	0.0881892	-0.235263	0.145082	0.163865	-0.308418
				37.3	325440	317500	282300	288260	279420	331760	18.312	18.2764	18.1069	18.137	18.0921	18.3398	0.101338	0.0657027	-0.103825	-0.0736832	-0.118619	0.129086
				13.8	10913	13231	11480	10977	9550.1	11365	13.4138	13.6916	13.4868	13.4222	13.2213	13.4723	-0.0375792	0.240295	0.0354957	-0.0291431	-0.230039	0.0209707
				8.8	626360	716970	734510	677880	728000	660900	19.2566	19.4516	19.4864	19.3707	19.4736	19.3341	-0.138856	0.0560649	0.0909342	-0.024818	0.0780906	-0.0614159
				43.5	13803000	15015000	11813000	11419000	12150000	12520000	23.7185	23.8399	23.4939	23.4449	23.5345	23.5777	0.116917	0.23834	-0.107689	-0.156629	-0.0671085	-0.0238303
				13.3	553630	551000	559650	553780	522150	596030	19.0786	19.0717	19.0942	19.079	18.9941	19.185	-0.00518813	-0.0120579	0.0104146	-0.0047973	-0.0896459	0.101275
				24.9	2106000	2153300	1973500	2044700	1989100	2061300	21.0061	21.0381	20.9123	20.9635	20.9237	20.9751	0.036277	0.0683209	-0.0574719	-0.00633928	-0.0461127	0.00532603
				8.5	42574	47358	42901	44787	44426	48914	15.3777	15.5313	15.3887	15.4508	15.4391	15.578	-0.083248	0.0703875	-0.0722094	-0.0101406	-0.0218164	0.117027
				18.7	1206600	1158300	1110800	1163200	1139400	1099200	20.2025	20.1436	20.0832	20.1497	20.1198	20.068	0.074717	0.0157785	-0.0446314	0.0218687	-0.00795618	-0.0597766
				17.9	2120200	2067900	2269100	1892000	2048900	1958200	21.0158	20.9797	21.1137	20.8515	20.9664	20.9011	0.0444042	0.0083703	0.142324	-0.119884	-0.00494655	-0.070268
				40.1	9282800	9904900	8710800	8098900	7661700	7881600	23.1461	23.2397	23.0544	22.9493	22.8692	22.9101	0.117996	0.211578	0.0262408	-0.0788385	-0.1589	-0.118076
				12.4	655230	672750	696150	692460	731790	559020	19.3216	19.3597	19.409	19.4014	19.4811	19.0925	-0.022587	0.0154821	0.0648098	0.0571423	0.136841	-0.251689
				15.2	3781200	3931100	3910600	3743100	3809300	3869600	21.8504	21.9065	21.899	21.8358	21.8611	21.8838	-0.022341	0.0337479	0.0262048	-0.0369516	-0.0116593	0.0109993
				26.5	601730	586810	559790	578640	611950	594600	19.1988	19.1625	19.0945	19.1423	19.2231	19.1816	0.0316338	-0.004589	-0.0725967	-0.0248164	0.0559313	0.014437
				34.1	4144400	4301400	4279900	4239500	4222700	3818300	21.9827	22.0364	22.0291	22.0155	22.0097	21.8645	-0.00692624	0.0467168	0.0394876	0.0258046	0.0200763	-0.125159
				33.8	183200	191250	202150	182350	218960	206040	17.4831	17.5451	17.6251	17.4764	17.7403	17.6526	-0.104015	-0.0419748	0.0379916	-0.110724	0.153233	0.0654899
				5.6	241790	257840	242640	260690	260860	264380	17.8834	17.9761	17.8885	17.992	17.9929	18.0123	-0.0741241	0.0185974	-0.0690613	0.0344566	0.0353971	0.0547344
				30.6	3048000	3130500	3297600	3192400	3291000	2967500	21.5394	21.578	21.653	21.6062	21.6501	21.5008	-0.0484851	-0.00995488	0.0650684	0.0182934	0.062178	-0.0871
				38.3	3912700	3578000	3949800	3715100	4202100	2784900	21.8997	21.7707	21.9133	21.825	22.0027	21.4092	0.0962921	-0.032719	0.109907	0.0215286	0.199238	-0.394247
				7.5	249280	257600	246300	236430	261030	246980	17.9274	17.9748	17.9101	17.8511	17.9939	17.914	-0.00112275	0.0462427	-0.0184733	-0.0774768	0.0653257	-0.0144957
				11.7	176620	168350	175540	176940	175740	189060	17.4303	17.3611	17.4214	17.4329	17.4231	17.5285	-0.00259449	-0.0717795	-0.0114434	1.70215e-05	-0.00980061	0.095601
				18.7	70787	77857	71442	69559	63446	76609	16.1112	16.2485	16.1245	16.0859	15.9532	16.2252	-0.0135762	0.123766	-0.00028819	-0.0388235	-0.171531	0.100453
				35.3	23995000	24225000	25101000	23499000	24615000	23420000	24.5162	24.53	24.5812	24.4861	24.553	24.4812	-0.00840844	0.00535442	0.0566026	-0.0385429	0.0283955	-0.0434012
				36.6	4454500	4642500	4485100	4490300	4296700	4769100	22.0868	22.1465	22.0967	22.0984	22.0348	22.1853	-0.0212471	0.0383913	-0.0113704	-0.00969875	-0.0732815	0.0772065
				58.3	7743300	7806200	7789200	7515300	7449400	7655100	22.8845	22.8962	22.893	22.8414	22.8287	22.868	0.0158785	0.0275504	0.0244051	-0.0272394	-0.0399458	-0.000648822
				4.3	1846800	1714400	1613900	1140900	1088700	1351600	20.8166	20.7093	20.6221	20.1217	20.0542	20.3662	0.368239	0.260915	0.173763	-0.326616	-0.394182	-0.08212
				24.3	1911200	2420000	2410200	2239300	1896100	2440400	20.866	21.2066	21.2007	21.0946	20.8546	21.2187	-0.207494	0.133034	0.12718	0.0210746	-0.218938	0.145144
				50	19206000	19644000	20053000	18708000	20115000	18834000	24.1951	24.2276	24.2573	24.1572	24.2618	24.1668	-0.015898	0.0166337	0.046363	-0.0537997	0.0508167	-0.0441156
				3.6	5823.8	5694	5773	5025	6260.5	6136.3	12.5077	12.4752	12.4951	12.2949	12.6121	12.5832	0.013045	-0.0194733	0.000405387	-0.199792	0.117362	0.0884532
				15.2	1847800	1955000	1853500	1860700	1933100	2038400	20.8174	20.8987	20.8218	20.8274	20.8825	20.959	-0.0504294	0.0309306	-0.0459859	-0.0403926	0.0146782	0.0911991
				11	2725500	3021100	2862700	2593000	2920800	3324600	21.3781	21.5266	21.4489	21.3062	21.4779	21.6647	-0.0890021	0.059551	-0.0181465	-0.160901	0.0108406	0.197658
				25.2	2281000	2230200	2378700	2244300	2320000	2176100	21.1212	21.0887	21.1817	21.0978	21.1457	21.0533	0.0064751	-0.0260183	0.066982	-0.0169258	0.0309335	-0.0614465
				52.4	17746000	17640000	17082000	17390000	17616000	17161000	24.081	24.0723	24.026	24.0518	24.0704	24.0326	0.0253107	0.0166674	-0.0297063	-0.00392528	0.0147032	-0.0230496
				23.6	1326700	1402500	1304600	1257600	1394900	1374600	20.3394	20.4196	20.3152	20.2622	20.4117	20.3906	-0.0170407	0.0631179	-0.0412753	-0.0942097	0.0552788	0.034129
				61	278320	276590	290990	247140	260030	267650	18.0864	18.0774	18.1506	17.915	17.9883	18.03	0.0451083	0.0361128	0.109333	-0.126308	-0.0529582	-0.0112886
				18.8	309650	333510	273060	260380	295530	357670	18.2403	18.3474	18.0589	17.9903	18.1729	18.4483	0.0306153	0.137707	-0.150805	-0.219404	-0.0367185	0.238606
				11.4	845890	854960	890970	814060	873940	852710	19.6901	19.7055	19.765	19.6348	19.7372	19.7017	-0.0156013	-0.000214474	0.0593055	-0.0709363	0.0314628	-0.00401622
				12.6	541850	597630	546200	517550	496870	569410	19.0475	19.1889	19.0591	18.9813	18.9225	19.1191	-0.00554146	0.135818	0.00599433	-0.0717367	-0.130567	0.0660328
				33.9	12547000	12668000	12717000	12042000	12621000	13127000	23.5808	23.5947	23.6003	23.5216	23.5893	23.646	-0.00794556	0.00590076	0.0114704	-0.067213	0.000538209	0.0572492
				36.4	708300	733310	785890	684250	719940	781620	19.434	19.4841	19.584	19.3842	19.4575	19.5761	-0.0526359	-0.00257324	0.0973309	-0.102473	-0.0291198	0.0894709
				49.3	11597000	11400000	11466000	11191000	11025000	11795000	23.4672	23.4425	23.4509	23.4158	23.3943	23.4917	0.0235115	-0.00120629	0.00712207	-0.0279012	-0.0494615	0.0479353
				9.1	1151700	1185800	1077400	1058500	1097600	1201800	20.1353	20.1774	20.0391	20.0136	20.0659	20.1968	0.0306399	0.0727357	-0.065571	-0.0911038	-0.0387726	0.0920718
				21.1	567240	562020	538920	611180	577750	631660	19.1136	19.1003	19.0397	19.2212	19.1401	19.2688	-0.0336812	-0.047019	-0.107569	0.0739569	-0.00719511	0.121508
				16.6	2496200	2230400	2768300	1783400	2235300	1542500	21.2513	21.0889	21.4006	20.7662	21.092	20.5568	0.225333	0.0629015	0.374599	-0.259771	0.0660675	-0.46913
				3.2	46054	46840	45018	42185	48033	43058	15.491	15.5155	15.4582	15.3644	15.5517	15.394	0.0285587	0.0529733	-0.00426584	-0.0980377	0.0892581	-0.0684865
				10.9	670920	786980	741140	674960	678050	791510	19.3558	19.586	19.4994	19.3644	19.371	19.5942	-0.106028	0.124158	0.0375769	-0.0973672	-0.0907775	0.132438
				18.1	625060	638780	649300	646680	621630	624470	19.2536	19.285	19.3085	19.3027	19.2457	19.2523	-0.0209952	0.0103292	0.0338953	0.0280621	-0.0289338	-0.0223576
				13.1	2045400	2052500	2018700	1894300	2085900	2258900	20.964	20.969	20.945	20.8532	20.9922	21.1072	-0.00780816	-0.00280894	-0.0267646	-0.118526	0.0204788	0.135429
				21.1	597400	631320	635330	575050	576400	599450	19.1883	19.268	19.2771	19.1333	19.1367	19.1933	-0.0111314	0.0685428	0.0776775	-0.0661413	-0.0627583	-0.00618924
				20	8302600	8487500	8433500	8599100	8629200	8520700	22.9851	23.0169	23.0077	23.0358	23.0408	23.0225	-0.0330066	-0.00123013	-0.0104383	0.0176159	0.022657	0.00440216
				34.3	1917900	1796000	2117500	2061900	1963000	2103300	20.8711	20.7764	21.0139	20.9755	20.9046	21.0042	-0.0532002	-0.14794	0.0896343	0.0512467	-0.0196675	0.079927
				2.1	27257	28644	26517	24649	27456	32882	14.7343	14.8059	14.6946	14.5892	14.7448	15.005	-0.0279942	0.043612	-0.0677034	-0.173092	-0.0174995	0.242677
				34.1	5770200	6118600	6215700	6140300	6156900	6227000	22.4602	22.5448	22.5675	22.5499	22.5538	22.5701	-0.0808437	0.00373653	0.0264518	0.00884409	0.0127391	0.0290722
				42.4	10689000	10733000	11059000	10633000	11211000	10321000	23.3496	23.3556	23.3987	23.342	23.4184	23.2991	-0.0109477	-0.00502122	0.0381463	-0.0185259	0.0578404	-0.0614918
				61.5	3274500	3356800	3427500	3164500	3238500	3151600	21.6428	21.6787	21.7087	21.5935	21.6269	21.5877	0.00312369	0.0389356	0.0690057	-0.0461734	-0.0128252	-0.0520665
				12.5	219750	224850	225540	196410	219600	238210	17.7455	17.7786	17.783	17.5835	17.7445	17.8619	-0.0040018	0.0290979	0.0335184	-0.165997	-0.00498691	0.112369
				6.6	273200	293910	298380	273490	291900	271430	18.0596	18.165	18.1868	18.0611	18.1551	18.0502	-0.0533801	0.0520369	0.0738133	-0.0518495	0.0421367	-0.0627574
				27.1	7986100	8225200	8191600	7934600	8200200	8862100	22.9291	22.9716	22.9657	22.9197	22.9672	23.0792	-0.0430343	-0.000474635	-0.00638012	-0.0523679	-0.0048663	0.107123
				49.3	207410	210580	209630	198780	224660	223610	17.6621	17.684	17.6775	17.6008	17.7774	17.7706	-0.0332812	-0.0113982	-0.0179214	-0.094594	0.0819767	0.0752181
				39.6	2690100	2838200	3009700	2778700	2841900	2804000	21.3592	21.4365	21.5212	21.406	21.4384	21.4191	-0.0708415	0.00647493	0.0911184	-0.0240912	0.00835446	-0.011015
				35.6	4115600	4421500	3171400	3989200	4010500	3189300	21.9727	22.0761	21.5967	21.9277	21.9354	21.6048	0.120456	0.223889	-0.255527	0.0754528	0.0831355	-0.247407
				68.3	122130000	120610000	123600000	118380000	118880000	106040000	26.8638	26.8458	26.8811	26.8189	26.8249	26.66	0.0480867	0.0300186	0.0653478	0.00309439	0.00917504	-0.155722
				5.2	152830	164430	171020	159070	161240	172290	17.2216	17.3271	17.3838	17.2793	17.2989	17.3945	-0.0959517	0.00959408	0.0662856	-0.0382177	-0.0186698	0.0769595
				30	653910	676600	626250	633300	651870	639140	19.3187	19.3679	19.2564	19.2725	19.3142	19.2858	0.0161355	0.0653466	-0.0462179	-0.0300675	0.0116277	-0.0168246
				27.8	21259000	20534000	27638000	18609000	21546000	17604000	24.3416	24.2915	24.7201	24.1495	24.3609	24.0694	0.0193962	-0.0306629	0.397976	-0.172677	0.0387425	-0.252774
				39.4	13507000	13374000	14175000	12723000	12710000	12067000	23.6872	23.6729	23.7568	23.6009	23.5995	23.5246	0.0468811	0.0326049	0.116523	-0.0393873	-0.0408621	-0.115759
				35.6	1475100	1476000	1479600	1418900	1340100	1525800	20.4924	20.4933	20.4968	20.4363	20.3539	20.5411	0.0234141	0.024294	0.0278085	-0.0326258	-0.115058	0.0721672
				58.4	5224800	5769400	4961800	4792900	4489000	5228400	22.3169	22.46	22.2424	22.1925	22.098	22.3179	0.0456553	0.188701	-0.0288569	-0.0788217	-0.173326	0.046649
				44.8	12593000	13200000	11683000	11727000	12339000	13428000	23.5861	23.654	23.4779	23.4833	23.5567	23.6787	0.0133096	0.0812255	-0.0949017	-0.0894784	-0.016087	0.105932
				41	16669000	17385000	16786000	18360000	17490000	16382000	23.9907	24.0513	24.0008	24.1301	24.06	23.9656	-0.0424119	0.0182636	-0.032321	0.0969866	0.0269508	-0.067468
				56.6	65148000	68270000	64719000	63651000	61603000	59469000	25.9572	26.0247	25.9477	25.9237	25.8765	25.8256	0.031307	0.0988378	0.0217754	-0.00223075	-0.0494133	-0.100276
				10.8	238660	266080	260100	244600	249280	270250	17.8646	18.0215	17.9887	17.9001	17.9274	18.0439	-0.0931048	0.0637985	0.0310048	-0.0576372	-0.0302944	0.086233
				24.6	1853500	1798400	1832200	1766600	1767100	1927600	20.8218	20.7783	20.8051	20.7525	20.753	20.8784	0.0236341	-0.019904	0.00695902	-0.0456426	-0.0452343	0.0801877
				60.3	72132000	68701000	75477000	69190000	71701000	57823000	26.1041	26.0338	26.1695	26.0441	26.0955	25.7851	0.0654381	-0.00487021	0.130836	0.00536223	0.0567919	-0.253558
				19.4	1636500	1611300	1549800	1541100	1583000	1704900	20.6422	20.6198	20.5637	20.5555	20.5942	20.7013	0.0294087	0.00702019	-0.0491229	-0.0572445	-0.0185437	0.0884822
				15.1	262350	264820	281610	276100	270780	268350	18.0011	18.0147	18.1033	18.0748	18.0468	18.0338	-0.0446124	-0.0310932	0.0575933	0.0290857	0.00101595	-0.0119893
				66.7	2748000	2804600	2713200	2536100	2852000	3075700	21.39	21.4194	21.3716	21.2742	21.4435	21.5525	-0.0185635	0.0108496	-0.0369501	-0.134334	0.0350285	0.143969
				75.7	33845000	32978000	32048000	33874000	32099000	31983000	25.0124	24.975	24.9337	25.0137	24.936	24.9308	0.0454939	0.00805509	-0.0332145	0.0467295	-0.0309205	-0.0361436
				5.8	678710	662420	694870	588990	641080	620840	19.3724	19.3374	19.4064	19.1679	19.2901	19.2439	0.0694197	0.0343706	0.103367	-0.135132	-0.0128712	-0.0591541
				24.5	2987000	3026200	3180600	2828700	3024400	2543400	21.5103	21.5291	21.6009	21.4317	21.5282	21.2783	0.0305222	0.0493323	0.121124	-0.0480358	0.048474	-0.201417
				29.1	6867900	7050500	8051500	7298200	7532700	7364000	22.7114	22.7493	22.9408	22.7991	22.8447	22.8121	-0.0981392	-0.0602827	0.131249	-0.0104676	0.0351588	0.00248136
				18.5	2442700	2437200	2417400	2360800	2301600	2276100	21.22	21.2168	21.205	21.1708	21.1342	21.1181	0.0425376	0.0392856	0.0275171	-0.00666325	-0.0433019	-0.0593751
				56.3	58305000	56290000	59560000	50447000	51184000	45761000	25.7971	25.7464	25.8278	25.5883	25.6092	25.4476	0.127716	0.076975	0.15844	-0.0811352	-0.0602108	-0.221785
				25.3	7723200	8006500	8140800	7780700	7714300	7377400	22.8808	22.9327	22.9567	22.8915	22.8791	22.8147	-0.011816	0.0401569	0.0641558	-0.00111483	-0.0134795	-0.0779023
				34.3	5097700	5249200	5839100	5378400	5401800	5075300	22.2814	22.3237	22.4773	22.3587	22.365	22.2751	-0.0654536	-0.0232025	0.130446	0.011877	0.0181402	-0.071807
				9.7	2281000	1943900	2228200	2346700	1941800	1766800	21.1212	20.8905	21.0874	21.1622	20.889	20.7527	0.137389	-0.0933237	0.103601	0.178356	-0.094883	-0.231139
				15.1	651750	810600	633200	566370	642400	817280	19.314	19.6286	19.2723	19.1114	19.2931	19.6405	-0.0626842	0.251987	-0.104342	-0.265258	-0.083531	0.263828
				7.8	545410	610180	561450	564200	563430	674720	19.057	19.2189	19.0988	19.1058	19.1039	19.3639	-0.10107	0.060824	-0.0592534	-0.0522043	-0.0541745	0.205878
				26.7	6087700	6281300	6893200	6016100	6431300	6584400	22.5375	22.5826	22.7167	22.5204	22.6167	22.6506	-0.0666236	-0.0214577	0.112653	-0.0836923	0.0125895	0.0465311
				2.3	20802	21773	19941	19510	21182	21059	14.3444	14.4103	14.2835	14.2519	14.3706	14.3621	0.00730729	0.0731252	-0.0536772	-0.0852012	0.0334239	0.025022
				20.8	206830	194980	195680	216000	205360	225530	17.6581	17.573	17.5781	17.7207	17.6478	17.783	-0.00201684	-0.0871361	-0.081966	0.060569	-0.0123071	0.122857
				13.1	1694700	1774500	1719500	1706600	1800000	1868400	20.6926	20.759	20.7136	20.7027	20.7796	20.8334	-0.0541962	0.0121864	-0.033237	-0.0441012	0.0327708	0.0865772
				42.4	12039000	12240000	12343000	11717000	11202000	10352000	23.5212	23.5451	23.5572	23.4821	23.4173	23.3034	0.0501687	0.0740567	0.0861462	0.0110563	-0.0537905	-0.167637
				72.6	37008000	37803000	36380000	36311000	37316000	33061000	25.1413	25.172	25.1166	25.1139	25.1533	24.9786	0.0287014	0.0593649	0.00400974	0.00127086	0.0406585	-0.134005
				57.8	10851000	10817000	10906000	10307000	10656000	9663100	23.3713	23.3668	23.3786	23.2971	23.3452	23.2041	0.0441448	0.0396173	0.0514389	-0.0300587	0.0179828	-0.123125
				24.4	340820	333830	344270	367160	365470	334430	18.3787	18.3488	18.3932	18.486	18.4794	18.3513	-0.0275784	-0.0574748	-0.0130479	0.0798205	0.0731646	-0.0548841
				18.2	880390	878170	840580	952980	922820	973200	19.7478	19.7441	19.681	19.8621	19.8157	19.8924	-0.0427339	-0.0463764	-0.109491	0.0715693	0.0251727	0.10186
				11.7	3498800	3658900	3748100	3507500	3697400	3577500	21.7384	21.803	21.8377	21.742	21.8181	21.7705	-0.0465291	0.0180207	0.0527702	-0.0429462	0.0331219	-0.0144375
				12.3	1369600	1357200	1407600	1382300	1544500	1301400	20.3853	20.3722	20.4248	20.3986	20.5587	20.3116	-0.0232288	-0.0363501	0.016254	-0.00991265	0.150156	-0.0969189
				47.1	56808000	55133000	54112000	56588000	56266000	56280000	25.7596	25.7164	25.6894	25.754	25.7458	25.7461	0.0243707	-0.0188073	-0.0457749	0.0187727	0.01054	0.0108989
				78.5	50000000	54323000	59555000	57257000	50355000	37789000	25.5754	25.6951	25.8277	25.7709	25.5856	25.1715	-0.0289498	0.0906853	0.223345	0.166574	-0.0187429	-0.432912
				58.7	1918600	2021400	2136900	1936500	2033500	1928400	20.8716	20.9469	21.0271	20.885	20.9555	20.879	-0.0559042	0.0193967	0.0995612	-0.0425067	0.0280068	-0.0485538
				12.9	687730	649300	644340	657540	686920	726860	19.3915	19.3085	19.2975	19.3267	19.3898	19.4713	0.0272676	-0.0556894	-0.0667525	-0.037496	0.0255674	0.107103
				2.9	1468000	1402700	1555600	1485300	1496000	1711700	20.4854	20.4198	20.569	20.5023	20.5127	20.707	-0.0472854	-0.112931	0.0363338	-0.030383	-0.0200272	0.174293
				53.1	16784000	16579000	15799000	15593000	17052000	14842000	24.0006	23.9829	23.9133	23.8944	24.0234	23.8232	0.0609529	0.0432234	-0.0263004	-0.0452351	0.0838073	-0.116448
				7.3	1196100	1289600	1161600	1339700	1213900	1188000	20.1899	20.2985	20.1477	20.3535	20.2112	20.1801	-0.0402402	0.0683454	-0.0824649	0.123332	-0.0189287	-0.0500434
				72.6	19436000	17855000	19241000	19487000	17018000	11862000	24.2122	24.0898	24.1977	24.216	24.0206	23.4998	0.172871	0.0504675	0.158323	0.176651	-0.0187992	-0.539513
				5.2	65362	71594	78038	60660	72548	80753	15.9962	16.1276	16.2519	15.8885	16.1466	16.3012	-0.122492	0.00889455	0.133233	-0.230199	0.0279917	0.182572
				41.9	5286400	5683600	6383500	5040100	5836200	5736100	22.3339	22.4384	22.6059	22.265	22.4766	22.4516	-0.0947128	0.00980667	0.177349	-0.163546	0.048031	0.0230718
				4.1	165530	163100	156740	165070	181340	155860	17.3367	17.3154	17.258	17.3327	17.4683	17.2499	0.00988458	-0.0114513	-0.0688347	0.00586982	0.141489	-0.0769574
				50.6	480420	468720	469240	498080	442230	517440	18.8739	18.8384	18.84	18.926	18.7544	18.981	0.00497712	-0.0305927	-0.0289931	0.0570584	-0.114522	0.112072
				8.9	63632	63544	69698	57755	62405	61648	15.9575	15.9555	16.0888	15.8177	15.9294	15.9118	0.0140379	0.0120414	0.145403	-0.125769	-0.0140529	-0.0316604
				18.1	1902100	2016500	1908100	1944800	1862500	1982900	20.8592	20.9434	20.8637	20.8912	20.8288	20.9192	-0.0250831	0.0591772	-0.0205395	0.00694556	-0.0554358	0.0349357
				19.1	3631000	3787900	3762500	3639200	3668000	3669800	21.7919	21.853	21.8433	21.7952	21.8066	21.8073	-0.0242619	0.0367694	0.0270627	-0.0210075	-0.00963522	-0.00892742
				30.4	19070	18109	18230	15831	19755	20107	14.219	14.1444	14.154	13.9505	14.2699	14.2954	0.0468058	-0.0277922	-0.0181845	-0.221747	0.0977188	0.123199
				6.7	148130	140870	152590	138780	149920	112400	17.1765	17.104	17.2193	17.0824	17.1938	16.7783	0.08411	0.0116105	0.126907	-0.0099542	0.101439	-0.314112
				15.2	50761	51991	55964	52330	42293	41327	15.6314	15.666	15.7722	15.6754	15.3681	15.3348	0.0567833	0.0913247	0.197562	0.100701	-0.206518	-0.239853
				45.5	6303900	5930800	5868500	6243600	5918200	5024700	22.5878	22.4998	22.4846	22.5739	22.4967	22.2606	0.103905	0.0158872	0.000652263	0.0900386	0.0128189	-0.223302
				2.7	84214	88615	88022	87559	95081	90129	16.3618	16.4353	16.4256	16.418	16.5369	16.4597	-0.0777531	-0.00426226	-0.013949	-0.0215577	0.0973439	0.0201782
				10.3	133070	124460	128320	134900	141590	144500	17.0218	16.9253	16.9694	17.0415	17.1114	17.1407	-0.0131968	-0.1097	-0.0656361	0.00650822	0.0763372	0.105687
				60.1	22436000	21922000	22674000	22940000	22101000	17721000	24.4193	24.3859	24.4345	24.4514	24.3976	24.079	0.058037	0.0246009	0.0732604	0.0900869	0.0363332	-0.282318
				26.6	9407900	9453400	9574000	9019200	9561600	9820800	23.1654	23.1724	23.1907	23.1046	23.1888	23.2274	-0.00944726	-0.00248668	0.0158018	-0.0703205	0.0139321	0.0525206
				10.8	144730	147030	160800	134270	161910	168160	17.143	17.1658	17.2949	17.0348	17.3048	17.3595	-0.0741203	-0.0513737	0.0777831	-0.182347	0.0877078	0.14235
				2.7	274100	263890	282690	275630	278580	296190	18.0643	18.0096	18.1089	18.0724	18.0877	18.1762	-0.0221656	-0.0769312	0.0223529	-0.014135	0.00122379	0.089655
				51.9	62543000	66350000	66582000	56953000	65064000	58444000	25.8983	25.9836	25.9886	25.7633	25.9554	25.8006	5.4527e-05	0.0853026	0.0903383	-0.135022	0.0570656	-0.097739
				23.8	1762100	1789100	1777200	1823700	1834400	1780800	20.7489	20.7708	20.7612	20.7984	20.8069	20.7641	-0.0261772	-0.00423898	-0.013867	0.0233954	0.0318353	-0.0109475
				12.4	684000	692000	808150	722980	732120	604930	19.3836	19.4004	19.6243	19.4636	19.4817	19.2064	-0.0430363	-0.0262606	0.197591	0.0369231	0.0550475	-0.220264
				21.9	54783	61506	68121	64005	67756	69076	15.7414	15.9084	16.0558	15.9659	16.0481	16.0759	-0.224484	-0.057485	0.0898875	-2.7539e-05	0.0821366	0.109972
				23.8	1354300	1404600	1383300	1244000	1281300	1517800	20.3691	20.4217	20.3997	20.2466	20.2892	20.5336	-0.00751885	0.0450931	0.0230479	-0.13008	-0.0874579	0.156915
				32.5	7817500	8082900	8049500	7712600	8106200	7758200	22.8983	22.9464	22.9405	22.8788	22.9506	22.8873	-0.0187001	0.0294656	0.0234918	-0.0381901	0.0336184	-0.0296855
				2.5	64546	61441	62528	61055	63115	62835	15.978	15.9069	15.9322	15.8978	15.9457	15.9393	0.0447123	-0.0264137	-0.00111305	-0.035506	0.0123675	0.00595297
				5.1	519050	574320	597290	508010	557740	590190	18.9855	19.1315	19.1881	18.9545	19.0892	19.1708	-0.101091	0.04489	0.101467	-0.132108	0.00262791	0.0842146
				25.4	171430	151680	151150	148530	156700	160710	17.3873	17.2107	17.2056	17.1804	17.2576	17.2941	0.131311	-0.0452776	-0.0503275	-0.0755541	0.00169673	0.0381513
				9.8	103220	100730	110970	97893	95900	101260	16.6554	16.6201	16.7598	16.5789	16.5492	16.6277	0.0235008	-0.0117283	0.127948	-0.0529441	-0.082619	-0.00415734
				29.6	1826600	1847400	1925700	1936200	1790000	1944300	20.8007	20.8171	20.877	20.8848	20.7715	20.8908	-0.0395857	-0.0232501	0.0366366	0.0444816	-0.0687868	0.0505044
				37.7	10608000	11074000	10216000	9397600	9570200	9680200	23.3386	23.4007	23.2843	23.1639	23.1901	23.2066	0.0746104	0.136634	0.0202882	-0.100178	-0.0739213	-0.0574335
				60.8	117600000	116240000	118610000	111760000	117480000	110750000	26.8093	26.7925	26.8217	26.7358	26.8078	26.7227	0.0276637	0.0108823	0.0400013	-0.0458204	0.0261908	-0.0589177
				10.3	4015000	4190700	3851800	4187800	3991500	3816500	21.937	21.9988	21.8771	21.9978	21.9285	21.8638	0.00315036	0.0649416	-0.0567168	0.0639429	-0.00531862	-0.0699994
				56.5	7366500	7832000	7298100	7532000	7492600	7765800	22.8125	22.9009	22.7991	22.8446	22.837	22.8887	-0.0346065	0.0537949	-0.0480649	-0.00255283	-0.0101194	0.0415487
				55.6	2763900	2475000	2990300	2882300	2622000	2295500	21.3983	21.239	21.5119	21.4588	21.3222	21.1304	0.054852	-0.104425	0.168437	0.115367	-0.0211858	-0.213045
				52.1	15173000	14016000	14930000	14661000	13776000	13653000	23.855	23.7406	23.8317	23.8055	23.7157	23.7027	0.0798141	-0.0346176	0.0565219	0.0302912	-0.0595352	-0.0724743
				49.9	31257000	31632000	30765000	30666000	31049000	33520000	24.8977	24.9149	24.8748	24.8701	24.888	24.9985	-0.00966452	0.00754094	-0.0325538	-0.0372038	-0.019297	0.0911783
				44.3	12036000	11298000	12351000	10463000	12407000	10711000	23.5209	23.4296	23.5581	23.3188	23.5647	23.3526	0.0634235	-0.0278651	0.100695	-0.138636	0.107222	-0.104839
				43.3	10498000	10932000	10300000	12102000	10739000	10137000	23.3236	23.3821	23.2961	23.5287	23.3564	23.2731	-0.0363942	0.0220487	-0.0638643	0.168737	-0.00364903	-0.0868779
				26.6	28009000	28485000	20903000	25332000	28680000	29961000	24.7394	24.7637	24.3172	24.5945	24.7735	24.8366	0.0685747	0.0928866	-0.353606	-0.0763548	0.102729	0.16577
				7.4	762010	805030	818690	699860	757850	836830	19.5395	19.6187	19.643	19.4167	19.5316	19.6746	-0.0312039	0.0480287	0.0723034	-0.153947	-0.0391015	0.103921
				4.8	136820	131680	129000	130540	124280	121470	17.0619	17.0067	16.977	16.9941	16.9232	16.8902	0.0863837	0.0311408	0.00147564	0.0185965	-0.0523013	-0.0852954
				41.3	5151500	5240800	5739200	5288400	5307900	4892000	22.2966	22.3214	22.4524	22.3344	22.3397	22.222	-0.0311785	-0.00638398	0.124679	0.00666027	0.0119702	-0.105747
				55.2	28896000	29289000	27160000	29625000	28488000	27392000	24.7844	24.8039	24.695	24.8203	24.7639	24.7073	0.0219304	0.0414196	-0.0674559	0.0578758	0.00141495	-0.0551848
				5.2	293130	293950	315900	280950	295060	292880	18.1612	18.1652	18.2691	18.1	18.1706	18.16	-0.00982784	-0.00579768	0.0980995	-0.0710551	-0.000360108	-0.0110588
				4.8	507340	722200	1043200	590800	695640	575740	18.9526	19.462	19.9926	19.1723	19.408	19.1351	-0.401168	0.108278	0.638823	-0.181451	0.0542203	-0.218703
				42	20918000	21273000	22642000	21927000	21795000	20137000	24.3182	24.3425	24.4325	24.3862	24.3775	24.2633	-0.0351425	-0.0108639	0.079114	0.0328211	0.0241098	-0.0900386
				51.5	36216000	37740000	38273000	37439000	37547000	34505000	25.1101	25.1696	25.1898	25.158	25.1622	25.0403	-0.0282217	0.0312455	0.0514781	0.019693	0.0238487	-0.0980435
				16.9	44074	45192	58680	42595	46348	53447	15.4276	15.4638	15.8406	15.3784	15.5002	15.7058	-0.1251	-0.08896	0.287841	-0.174343	-0.0525203	0.153082
				8	2180600	2299100	2519300	2381600	2347600	2358400	21.0563	21.1326	21.2646	21.1835	21.1628	21.1694	-0.105232	-0.028888	0.103066	0.0219739	0.00122937	0.00785118
				47.8	9506300	9804400	9756700	7952300	8295600	8122800	23.1805	23.225	23.218	22.9229	22.9839	22.9535	0.0998169	0.144362	0.137326	-0.157695	-0.0967207	-0.12709
				24.3	1120000	1178100	1192700	1239400	1177800	1248700	20.0951	20.168	20.1858	20.2412	20.1677	20.252	-0.0898938	-0.0169305	0.000838656	0.0562493	-0.017298	0.0670344
				46.4	19161000	19782000	21197000	17675000	19175000	19244000	24.1917	24.2377	24.3374	24.0752	24.1927	24.1979	-0.0137549	0.0322605	0.131932	-0.130218	-0.0127012	-0.00751909
				2.6	886880	967300	976160	776920	854760	856530	19.7584	19.8836	19.8968	19.5674	19.7052	19.7081	0.00513738	0.130362	0.143516	-0.185835	-0.0480821	-0.0450978
				43.3	7602600	7814300	7885100	7273800	7368300	7798500	22.8581	22.8977	22.9107	22.7943	22.8129	22.8948	-0.0033365	0.0362873	0.0492997	-0.0671201	-0.0484976	0.0333673
				1.9	21048	23247	24955	21661	26109	25311	14.3614	14.5048	14.607	14.4028	14.6723	14.6275	-0.167895	-0.0245335	0.0777509	-0.126478	0.142969	0.0981865
				16	924050	909770	932520	913250	957470	894000	19.8176	19.7951	19.8308	19.8007	19.8689	19.7699	0.00378435	-0.0186847	0.0169481	-0.0131767	0.0550407	-0.0439117
				37.5	5708800	6037800	6606700	5410000	5968500	6328500	22.4448	22.5256	22.6555	22.3672	22.5089	22.5934	-0.071146	0.00968948	0.139596	-0.148705	-0.00696508	0.0775301
				29.3	2524000	2624200	2256900	2611800	2214400	2650000	21.2673	21.3234	21.1059	21.3166	21.0785	21.3376	0.0290645	0.0852302	-0.132305	0.078397	-0.159732	0.0993449
				23.9	2133600	2077000	2257500	2131200	2217300	2160300	21.0249	20.9861	21.1063	21.0232	21.0804	21.0428	-0.01908	-0.0578685	0.0623562	-0.0207038	0.0364342	-0.00113809
				13.6	5836400	5714100	5863000	5590600	5815300	5663300	22.4766	22.4461	22.4832	22.4146	22.4714	22.4332	0.0224548	-0.00809768	0.0290151	-0.0396208	0.0172297	-0.020981
				15.8	1300000	1385400	1340300	1470300	1405300	1366000	20.3101	20.4019	20.3541	20.4877	20.4224	20.3815	-0.0828744	0.00891652	-0.0388301	0.0947245	0.0294921	-0.0114286
				12	285580	262870	284340	266400	243640	294520	18.1235	18.004	18.1173	18.0232	17.8944	18.168	0.0684662	-0.0510792	0.0621884	-0.0318346	-0.160678	0.112937
				53.8	16226000	15947000	16843000	16285000	16440000	15300000	23.9518	23.9268	24.0056	23.957	23.9707	23.867	0.00530285	-0.0197195	0.0591446	0.0105392	0.0242058	-0.0794729
				27.2	21148000	22120000	21531000	21603000	21240000	23229000	24.334	24.3988	24.3599	24.3647	24.3403	24.4694	-0.0438505	0.0209796	-0.0179564	-0.0131401	-0.037588	0.0915553
				7.3	11599	11115	13041	9394.6	11427	9834.4	13.5017	13.4402	13.6708	13.1976	13.4802	13.2636	0.0760301	0.0145376	0.245084	-0.228067	0.0544763	-0.162061
				13.2	639140	636810	626870	618830	638600	664450	19.2858	19.2805	19.2578	19.2392	19.2846	19.3418	0.00416905	-0.00109994	-0.0237966	-0.0424198	0.00294962	0.0601977
				43.3	12396000	13862000	14757000	13641000	13079000	15448000	23.5634	23.7246	23.8149	23.7014	23.6407	23.8809	-0.157631	0.00363021	0.0938943	-0.0195558	-0.080253	0.159915
				9.1	1218100	1236100	1309200	1362200	1376300	1373200	20.2162	20.2374	20.3203	20.3775	20.3924	20.3891	-0.105932	-0.0847693	-0.0018793	0.0553737	0.0702302	0.066977
				16.8	685820	710790	745760	712480	726930	703560	19.3875	19.4391	19.5084	19.4425	19.4715	19.4243	-0.0580541	-0.00646065	0.0628274	-0.00303452	0.0259324	-0.0212106
				6.5	499720	560330	535200	533590	525900	507520	18.9308	19.0959	19.0297	19.0254	19.0044	18.9531	-0.07579	0.0893668	0.0231682	0.0188217	-0.00212144	-0.0534453
				51.7	13452000	14100000	14102000	13269000	13665000	14893000	23.6813	23.7492	23.7494	23.6616	23.704	23.8281	-0.0476118	0.0202626	0.0204673	-0.0673729	-0.0249471	0.0992019
				2.5	233210	206880	162740	178260	194660	165500	17.8313	17.6584	17.3122	17.4436	17.5706	17.3365	0.305836	0.133	-0.213225	-0.0818109	0.0451626	-0.188963
[truncated: 5,976 more rows]
