# Supplementary material for: PPTC7 maintains mitochondrial protein content by suppressing receptor-mediated mitophagy
Source: Nat Commun. 2023 Oct 13;14:6431. doi: 10.1038/s41467-023-42069-w (PMC10575892; doi:10.1038/s41467-023-42069-w)
Supplement: Supplementary file 8 — Source Data [file 41467_2023_42069_MOESM8_ESM.zip]

Archive with 2 entries (2 files):
- 23.09.21 - Niemi et al - Source data.xlsx
- __MACOSX/._23.09.21 - Niemi et al - Source data.xlsx
