# Supplementary material for: PPTC7 maintains mitochondrial protein content by suppressing receptor-mediated mitophagy
Source: Nat Commun. 2023 Oct 13;14:6431. doi: 10.1038/s41467-023-42069-w (PMC10575892; doi:10.1038/s41467-023-42069-w)
Supplement: Supplementary file 8 — Source Data [file 41467_2023_42069_MOESM8_ESM.zip › 23.09.21 - Niemi et al - Source data.xlsx]

## Sheet: Key
Source Data
Niemi et al.	Pptc7 maintains mitochondrial protein content by suppressing receptor-mediated mitophagy
Figure 1e	Correlation analysis - proteomics of perinatal iiver v. adult liver
Figure 1g	Serum ketone data
Figure 1h	Liver TAG
Figure 1i	Perilipin expression analysis
Figure 2b	Uncropped western blot - endogenous Pptc7 in MEFs
Figure 2d	Statistical analysis of mitochondrial proteomes across Pptc7 KO systems
Figure 2e	Seahorse data - Pptc7 KO MEF in glucose
Figure 2f	Seahorse data - Pptc7 KO MEF with pyruvate and malate
Figure 2g	Seahorse data - Pptc7 KO MEF with succinate and rotenone
Figure 2h	Seahorse data - Pptc7 KO MEF with BSA-palmitate
Figure 2i	BioLog data - TCA cycle intermediates
Figure 2j	BioLog data - other metabolites
Figure 3a	Uncropped western blot - Bnip3, Nix, and actin in MEFs
Figure 3c	mt-Keima microscopy analysis
Figure 3d	mt-Keima FACS analysis
Figure 3e	Mitocarta fold change - BNIP3, NIX, TKO cells
Figure 3f	Seahorse data - TKO cells
Figure 3g	Seahourse data - TKO OCAR v ECAR
Figure 3h,i	Bnip3 and Nix expression in MITOMICs cell lines
Figure 4d	Correlation analysis - phosphoproteomics of perinatal liver v adult liver
Figure 5a	Interactome analysis
Figure 5b	Uncropped western blot - PPTC7 immunoprecipitations
Figure 5d	PPTC7 phosphoproteomics - BNIP3
Figure 5e	PPTC7 phosphoproteomics - NIX
Supplemental Figure 1b	Uncropped western blot - Pptc7 expression in knockout liver
Supplemental Figure 1d	Uncropped western blot - citrate synthase and actin expression in knockout liver
Supplemental Figure 3f	Uncropped western blot - LC3 and actin

## Sheet: Figure 1e
	inducible	perinatal
gene name	average	Difference KO_WT
Aadat	-0.471657	-1.29233
Aars2	-0.0250398	-0.168962
Aass	-0.50724	-0.415176
Abat	-0.359334	-0.458938
Abcb10	-0.151547	-0.297166
Abcb6	-0.040333	0.0292833
Abcb7	-0.193636	-0.474723
Abcb8	-0.37602	-0.579381
Abcd2	-0.0120802	0.0807045
Abcd3	-0.0713798	0.309237
Abhd11	0.393278	-0.674487
Acaa1a	-0.0116514	0.219728
Acaa1b	-0.336566	0.125419
Acaa2	-0.430936	-0.638938
Acaca	-0.13426	0.126976
Acacb	-0.201713	0.0902317
Acad10	-0.0304024	-0.424516
Acad11	-0.136073	0.137728
Acad8	-0.300035	-0.684783
Acad9	-0.257659	-0.518449
Acadl	-0.543617	-0.649431
Acadm	-0.569964	-0.359972
Acads	-0.503308	-0.625348
Acadsb	-0.0980672	-0.339947
Acadvl	-0.549301	-0.355148
Acat1	-0.559304	-0.804829
Acly	-0.0646422	-0.0414762
Aco2	-0.458963	-0.460632
Acot13	-0.348509	-0.260257
Acot2	-0.349144	0.186979
Acp6	-0.382424	-0.309456
Acsf2	-0.403898	-0.468054
Acsf3	-0.251715	-0.42206
Acsl1	-0.46631	-0.191501
Acsm1	-0.514831	-0.86124
Acsm3	-0.404048	-0.791739
Adhfe1	-0.258254	-0.522125
Afg3l1	-0.216911	-0.141596
Afg3l2	-0.333084	-0.53156
Agk	-0.196971	-0.435111
Agmat	-0.488095	-0.527077
Agpat5	0.0816552	-0.267156
Agxt	0.0539122	-0.156777
Agxt2	-0.412452	-0.589218
Ak2	-0.502359	-0.671469
Ak3	-0.325415	-0.648092
Ak4	-0.393761	-0.398796
Akap1	-0.06945	-0.0505297
Akr1b10	0.107328	0.11285
Aldh1a7	-0.0702344	0.295778
Aldh1b1	-0.571869	-0.380132
Aldh1l1	-0.111634	0.284566
Aldh2	-0.238337	-0.359402
Aldh3a2	0.0755516	0.13226
Aldh4a1	-0.738431	-0.661205
Aldh5a1	-0.562789	-0.626578
Aldh6a1	-0.443473	-0.762452
Aldh7a1	-0.208479	-0.361405
Aldh9a1	-0.054829	-0.0585134
Amacr	-0.069106	-0.164006
Amt	-0.472708	-0.704759
Apoo	-0.250041	-0.709219
Apool	-0.225606	-0.636222
Arf5	0.0721384	0.123901
Arl2	0.0011408	0.173843
Armc10	-0.188559	-0.402081
Atad1	-0.188669	-0.219893
Atp5a1	-0.461844	-0.661589
Atp5b	-0.617911	-0.596634
Atp5c1	-0.474182	-0.719464
Atp5d	-0.129238	-0.729571
Atp5e	-0.157784	-0.753513
Atp5h	-0.980962	-0.63972
Atp5j	-0.97212	-0.650383
Atp5j2	-0.372414	-0.554233
Atp5l	-0.514192	-0.657802
Atp5o	-0.519506	-0.569519
Atpaf1	-0.280556	-0.234475
Atpaf2	-0.148598	-0.321346
Atpif1	-0.194537	-0.364249
Auh	-0.335755	-0.547498
Bak1	-0.159134	-0.140402
Bax	0.0282198	0.11307
Bckdha	-0.316461	-0.548865
Bckdhb	-0.415984	-0.65736
Bcl2l13	-0.219683	-0.497392
Bcs1l	-0.370445	-0.63263
Bdh1	-0.548501	-0.591851
Bid	-0.0358704	0.0609813
Bnip3	0.384058	0.360608
Bola1	-0.141045	-0.223007
Bphl	-0.671116	-0.711755
C1qbp	-0.429374	-0.346173
Casp8	-0.041284	0.0417304
Cat	-0.0453862	0.183816
Cbr3	0.196653	0.287124
Cbr4	-0.295608	-0.710439
Ccdc51	-0.168974	-0.389977
Ccdc58	-0.354564	-0.256215
Chchd10	-0.469308	-0.56916
Chchd3	-0.215815	-0.634238
Chchd4	-0.290364	-0.80932
Chdh	-0.350433	-0.50684
Cisd1	-0.270865	-0.428113
Cisd3	-0.31384	-0.790517
Clpb	-0.153958	-0.506279
Clpp	-0.105751	-0.427774
Clpx	-0.381436	-0.265134
Clybl	-0.286062	-0.440074
Cmpk2	-0.174825	0.281008
Coa6	-0.503402	-0.192456
Coa7	-0.306477	-0.449557
Coasy	-0.10951	-0.176549
Comt	-0.0590612	0.128917
Comtd1	-0.345523	-0.225432
Coq3	-0.133909	-0.492858
Coq5	0.102654	-0.38871
Coq6	-0.0779708	-0.597015
Coq7	-0.278931	-0.571064
Coq9	-0.279027	-0.62005
Cox4i1	-0.427367	-0.60015
Cox5a	-0.924375	-0.697776
Cox5b	-0.420878	-0.636181
Cox6a1	0.000867	-0.340777
Cox6b1	-0.754842	-0.734886
Cox6c	-0.526126	-0.750008
Cox7a1	-0.2951	-0.744599
Cox7a2	-0.680789	-0.731669
Cox7c	-0.350951	-1.03338
Cpox	-0.243039	-0.419103
Cps1	-0.590846	-0.669278
Cpt1a	-0.474016	-0.347464
Cpt1b	-0.230491	0.165
Cpt2	-0.572236	-0.600572
Crat	-0.297006	-0.0440304
Crls1	0.0522996	-0.017765
Crot	-0.266455	0.281296
Cryz	-0.101037	0.226877
Cs	-0.291924	-0.567155
Cyb5b	-0.254898	-0.222327
Cyb5r3	0.0981962	-0.02316
Cyc1	-0.405144	-0.772149
Cycs	-0.407959	-0.474811
Cyp27a1	-0.232113	-0.521765
Dap3	-0.287801	-0.364187
Dbi	-0.195074	0.063786
Dbt	-0.339494	-0.561766
Dcakd	-0.0669598	0.0268784
Dcxr	-0.0230784	0.297087
Ddx28	0.0126572	-0.0272889
Decr1	-0.36953	-0.578453
Dhodh	-0.260468	-0.247802
Dhrs1	0.173404	-0.116687
Dhrs4	-0.060444	-0.0719907
Dhrs7b	-0.0723338	-0.0195415
Dhtkd1	-0.0889254	0.196626
Diablo	0.0038934	-0.317908
Dlat	-0.373543	-0.521107
Dld	-0.328814	-0.690549
Dlst	-0.537323	-0.575342
Dmgdh	-0.573352	-0.513053
Dnaja3	-0.329113	-0.382478
Dnajc11	-0.18673	-0.410135
Dnm1l	-0.0583698	-0.00818038
Dus2	0.0055778	0.0237415
Dut	-0.055935	-0.240695
Ears2	-0.0958582	-0.326527
Ech1	0.194855	-0.0793264
Echdc1	-0.0653072	-0.210783
Echdc2	-0.418891	-0.363506
Echdc3	-0.388067	-0.452291
Echs1	-0.354335	-0.563427
Eci1	-0.490446	-0.513508
Eci2	-0.264868	-0.241334
Ecsit	-0.126482	-0.0828485
Ehhadh	-0.482002	0.466505
Elac2	-0.0096944	-0.118727
Endog	-0.218621	-0.268372
Ephx2	-0.10216	-0.168386
Etfa	-0.485896	-0.647922
Etfb	-0.740796	-0.627064
Etfdh	-0.551352	-0.555341
Ethe1	-0.259273	-0.327725
Fabp1	-0.161597	-0.124547
Fahd1	-0.310463	-0.711338
Fam136a	-0.439661	-0.565499
Fam162a	-0.321766	-0.576769
Fam210a	-0.176439	-0.30567
Fasn	-0.0482714	0.059433
Fdx1	-0.217598	-0.563408
Fdxr	-0.579143	-0.620754
Fech	-0.0960532	-0.51548
Fhit	-0.0423354	-0.384329
Fis1	-0.219279	-0.22236
Fkbp10	0.0788766	0.184297
Fkbp8	-0.0313694	-0.113385
Flad1	-0.0363892	-0.205932
Fpgs	-0.159033	-0.0414348
Fth1	-0.220173	-0.0248218
Fundc2	-0.124611	-0.291075
Fxn	-0.479493	-0.496638
Gadd45gip1	-0.442048	-0.241892
Gars	0.0106656	0.0352159
Gatm	-0.0106774	0.0986111
Gcat	-0.405717	-0.56727
Gcdh	-0.259631	-0.258349
Gcsh	-0.49213	-0.578522
Gfer	-0.682367	-0.865613
Gfm1	-0.175625	-0.182333
Gfm2	-0.0913916	-0.204222
Gldc	-0.329578	-0.526879
Glod4	-0.0519648	-0.0563185
Glrx5	-0.310944	-0.260136
Gls	-0.0779754	0.0284517
Gls2	-0.34203	-0.620831
Glud1	-0.795855	-0.681655
Glyctk	-0.213462	-0.329513
Gm4952	-0.580208	-0.298609
Golph3	0.401503	0.0391245
Got2	-0.594679	-0.65511
Gpam	-0.165964	-0.130669
Gpd2	-0.273631	-0.235453
Gpt2	-0.267455	-0.38137
Gpx1	-0.0489388	-0.140632
Grhpr	0.0050556	-0.0426512
Grpel1	-0.283553	-0.00566602
Grsf1	-0.228612	-0.0782008
Gsr	0.123414	-0.21061
Gstk1	-0.053414	-0.159754
Gstz1	-0.0761332	0.0868347
Guk1	0.0580694	0.0247793
Hadh	-0.513303	-0.691194
Hadha	-0.549962	-0.526483
Hadhb	-0.652097	-0.506
Hagh	-0.094868	-0.200756
Hao2	-0.0121614	0.492626
Hars2	-0.153015	-0.0739453
Hccs	-0.000583	-0.386106
Hdhd3	-0.373352	-0.67922
Hebp1	-0.129838	-0.085305
Hibadh	-0.1939	-0.395131
Hibch	-0.707083	-0.620691
Hint1	-0.06803	-0.10378
Hint2	-0.372847	-0.487518
Hint3	-0.0816806	-0.0632179
Hmgcl	-0.344809	-0.716077
Hmgcs2	-0.512962	-0.212064
Hoga1	-0.628112	-0.734092
Hsd17b10	-0.483043	-0.518448
Hsd17b4	-0.038016	0.146204
Hsdl2	-0.119667	-0.165795
Hspa9	-0.412001	-0.329865
Hspd1	-0.686077	-0.688257
Htatip2	-0.02916	-0.0339162
Htra2	-0.253897	-0.494851
Iars2	-0.223277	-0.556328
Iba57	-0.157807	-0.752566
Ide	0.116159	-0.120727
Idh2	-0.74022	-0.435725
Idh3a	-0.312813	-0.570789
Idh3b	-0.268647	-0.43365
Idh3g	-0.213547	-0.540109
Immt	-0.447236	-0.175016
Immt	-0.317753	-0.250566
Isca2	-0.151232	-0.222126
Iscu	-0.245745	-0.305423
Isoc2a	-0.434752	-0.788677
Ivd	-0.425242	-0.769345
Kars	0.0914418	-0.00624084
Kmo	-0.64229	-0.60375
L2hgdh	-0.271566	-0.603447
Lactb	-0.368247	-0.620448
Lactb2	-0.100713	-0.162241
Lap3	0.049076	-0.143279
Lars2	-0.23539	-0.341227
Letm1	-0.200559	-0.713118
Lias	-0.124604	-0.0926895
Lipt2	-0.301506	-0.604742
Lonp1	-0.404881	-0.428784
Lrpprc	-0.238091	-0.193399
Lypla1	-0.439735	-0.108821
Lyplal1	-0.062513	-0.22053
Maoa	-0.282523	-0.504771
Maob	-0.649568	-0.570163
Mavs	-0.0413176	-0.225827
Mcat	-0.258796	-0.470487
Mccc1	-0.343973	-0.734294
Mccc2	-0.350062	-0.755645
Mcee	-0.318503	-0.355238
Mcu	-0.308836	-0.483933
Mdh2	-0.416212	-0.688291
Me2	-0.252459	-0.321869
Mecr	-0.304004	-0.782917
Mfn1	-0.384285	-0.370718
Mgst1	-0.141404	-0.121333
Micu1	-0.195261	-0.390773
Mipep	-0.094155	-0.202319
Mlycd	-0.448411	-0.846196
Mocs1	-0.264976	-0.194832
Mpc1	-0.298131	-0.400254
Mpc2	-0.408271	-0.576336
Mpst	-0.392815	-0.639459
Mpv17	-0.204281	-0.0917091
Mrpl1	-0.219086	-0.303015
Mrpl10	-0.318924	-0.157245
Mrpl11	-0.229228	-0.230043
Mrpl12	-0.372586	-0.163654
Mrpl13	-0.240513	-0.199256
Mrpl14	-0.258731	-0.217317
Mrpl15	-0.241401	-0.198359
Mrpl16	-0.180946	-0.214974
Mrpl17	-0.244238	-0.268928
Mrpl19	-0.212209	-0.163202
Mrpl2	-0.28222	-0.246248
Mrpl20	-0.200422	-0.137815
Mrpl21	-0.266447	-0.164856
Mrpl22	0.0927634	-0.220778
Mrpl23	-0.214829	-0.066179
Mrpl24	-0.250482	-0.286586
Mrpl27	-0.223294	-0.218215
Mrpl28	-0.103404	-0.242888
Mrpl3	-0.0428962	-0.290099
Mrpl30	-0.171703	-0.296009
Mrpl37	-0.332698	-0.31351
Mrpl38	-0.167249	-0.273154
Mrpl39	-0.380467	-0.297063
Mrpl4	-0.130307	-0.099108
Mrpl40	-0.341668	-0.250878
Mrpl41	-0.364542	-0.275301
Mrpl43	-0.279164	-0.203964
Mrpl44	-0.162976	-0.23804
Mrpl45	-0.293693	-0.274879
Mrpl46	-0.136291	-0.273445
Mrpl47	-0.343134	-0.238394
Mrpl49	-0.363027	-0.201952
Mrpl50	-0.440175	-0.164973
Mrpl51	-0.309785	-0.275854
Mrpl55	-0.0877356	-0.218347
Mrpl9	-0.143268	-0.16766
Mrps10	-0.185496	-0.25832
Mrps11	-0.309663	-0.297169
Mrps12	-0.241523	0.036432
Mrps15	-0.367672	-0.243981
Mrps16	-0.273778	-0.581829
Mrps17	-0.280772	-0.357121
Mrps18a	-0.100427	-0.280277
Mrps18b	-0.119724	-0.26674
Mrps2	-0.0203826	-0.0975158
Mrps21	-0.189148	-0.277038
Mrps22	-0.162323	-0.288949
Mrps23	-0.286937	-0.2591
Mrps24	-0.383751	-0.128277
Mrps25	-0.333887	-0.232118
Mrps26	-0.245344	-0.346736
Mrps27	-0.315778	-0.380437
Mrps28	-0.217822	-0.335128
Mrps30	-0.250161	-0.260262
Mrps31	-0.170811	-0.281345
Mrps34	-0.40425	-0.329067
Mrps35	-0.287138	-0.300715
Mrps36	-0.268993	-0.615964
Mrps5	-0.172288	-0.369824
Mrps6	-0.218018	-0.370921
Mrps7	-0.37287	-0.318095
Mrps9	-0.217364	-0.262904
Mrrf	-0.166874	-0.53303
Msra	-0.0185232	-0.0159569
Mtch1	-0.219311	-0.381721
Mtch2	-0.598093	-0.848883
Mtfp1	-0.371148	-0.500492
Mtfr1l	-0.246891	-0.530715
Mtg1	-0.383819	-0.359647
Mthfd1l	-0.368974	-0.321469
Mthfs	-0.201466	0.0638087
Mtif2	-0.293028	-0.519626
Mtx1	-0.339535	-0.552665
Mtx2	-0.162335	-0.330829
Mut	-0.165406	-0.264309
Myg1	0.101701	0.0563414
Nadk2	-0.637173	-1.06476
Nbr1	0.10314	-0.445274
Ndufa10	-0.41374	-0.686775
Ndufa11	-0.333624	-0.515039
Ndufa12	-0.265497	-0.424255
Ndufa13	-0.350266	-0.495569
Ndufa2	-0.572208	-0.455396
Ndufa3	-0.496593	-0.415097
Ndufa4	-0.635661	-0.687763
Ndufa5	-0.191909	-0.510449
Ndufa6	-0.497825	-0.324023
Ndufa7	-0.342728	-0.542194
Ndufa8	-0.33565	-0.720445
Ndufa9	-0.357592	-0.554704
Ndufab1	-0.471792	-0.320611
Ndufaf1	-0.0959914	-0.11127
Ndufaf2	-0.205191	-0.671306
Ndufaf3	-0.0433662	-0.374685
Ndufaf6	-0.196279	-0.343879
Ndufaf7	-0.199367	-0.297508
Ndufb10	-0.539554	-0.695054
Ndufb11	-0.527258	-0.588295
Ndufb3	-0.552521	-0.67296
Ndufb4	-0.455624	-0.788939
Ndufb5	-0.512646	-0.55899
Ndufb6	-0.405402	-0.472437
Ndufb7	-0.446355	-0.533204
Ndufb8	-0.694359	-0.408601
Ndufb9	-0.448574	-0.846406
Ndufc2	-0.394606	-0.47368
Ndufs1	-0.426196	-0.512145
Ndufs2	-0.367811	-0.419041
Ndufs3	-0.438476	-0.494187
Ndufs4	-0.562263	-0.549246
Ndufs5	-0.500169	-0.541339
Ndufs6	-0.399946	-0.528318
Ndufs7	-0.434139	-0.51221
Ndufs8	-0.36859	-0.548084
Ndufv1	-0.450549	-0.585926
Ndufv2	-0.407877	-0.486269
Ndufv3	-0.57885	-0.429232
Ndufv3	-0.209455	-0.534108
Nfs1	-0.24435	-0.66803
Nfu1	-0.24755	-0.102839
Nif3l1	-0.010759	-0.0941324
Nipsnap1	-0.691844	-0.642703
Nipsnap3b	-0.457717	-0.56377
Nit1	-0.105602	-0.349204
Nit2	-0.0681062	-0.139886
Nln	-0.181046	-0.0612128
Nlrx1	0.0106052	-0.427073
Noa1	0.304956	-0.131671
Nrd1	0.0014258	0.0313802
Nudt19	-0.122967	-0.000948429
Nudt2	0.0642348	-0.047508
Nudt5	0.031561	0.0860004
Oat	0.180617	0.172094
Ociad1	-0.35424	-0.146492
Ogdh	-0.490061	-0.29421
Opa1	-0.359489	-0.383864
Osbpl1a	-0.0100588	0.0328653
Otc	-0.639809	-0.664814
Oxa1l	-0.183905	-0.330489
Oxct1	-0.182177	-0.240035
Oxnad1	-0.287106	-0.404823
Oxr1	0.0707396	0.0345669
Oxsm	-0.210079	-0.63241
Paics	0.0901828	0.150387
Pam16	-0.340709	-0.258957
Park7	0.276099	0.132309
Pars2	-0.249416	-0.459109
Pcbd2	-0.335841	-0.422498
Pcca	-0.344688	-0.630329
Pccb	-0.476407	-0.555759
Pck2	-0.29294	-0.11396
Pde12	0.0694128	-0.0384607
Pdha1	-0.329734	-0.578951
Pdhb	-0.388176	-0.545663
Pdhx	-0.156673	-0.50628
Pdk1	-0.234178	-0.474944
Pdk4	-0.0436958	0.765049
Pgam5	-0.285203	0.0455728
Phb2	-0.48937	-0.451412
Phyh	-0.290966	-0.127847
Pitrm1	-0.166404	-0.435884
Pmpca	-0.318724	-0.506531
Pmpcb	-0.23264	-0.465605
Pnpla8	-0.0693772	-0.143796
Pnpo	-0.0583916	-0.0527701
Pnpt1	-0.221223	-0.436807
Poldip2	-0.298506	-0.296696
Ppa2	-0.264368	-0.525767
Ppif	-0.247265	-0.445842
Ppox	-0.125383	-0.404178
Prdx2	-0.0489332	0.362383
Prdx3	-0.3712	-0.702857
Prdx4	0.0612532	-0.00823355
Prdx5	-0.157501	-0.0854354
Prdx6	-0.146121	0.0789502
Prodh2	-0.401788	-0.786397
Ptcd3	-0.169698	-0.301052
Ptges2	-0.144366	-0.476472
Ptpmt1	-0.32003	-0.319766
Ptrh2	-0.0307588	-0.363137
Pus1	0.0536192	-0.197524
Pusl1	-0.154541	-0.252803
Pxmp4	0.0032164	0.246817
Qdpr	-0.104123	-0.0244644
Rars2	-0.073083	-0.202902
Rdh13	-0.100153	-0.555804
Rdh14	-0.076563	-0.126153
Rexo2	-0.242107	-0.0536125
Rfk	-0.0211476	0.0574682
Rhot1	-0.332687	-0.241194
Rhot2	-0.0316562	-0.269007
Rmdn1	-0.332369	-0.233289
Rmdn3	-0.131538	-0.104973
Rpia	0.0926834	0.193633
Samm50	-0.322131	-0.632304
Sardh	-0.661429	-0.836617
Sars2	0.0335762	-0.401759
Sco1	-0.365706	-0.54958
Sco2	-0.2499	-0.426426
Scp2	-0.459631	0.102619
Sdha	-0.367695	-0.546664
Sdhaf2	-0.167312	-0.0877738
Sdhb	-0.350426	-0.633877
Sdhc	-0.16786	-0.445525
Sdr39u1	-0.300565	-0.539925
Sdsl	0.0625204	-0.0863664
Sfxn1	-0.42512	-0.451439
Sfxn2	-0.589844	-0.834033
Shmt2	-0.317371	-0.455768
Sirt5	-0.158894	-0.481532
Slc25a1	-0.232015	-0.625431
Slc25a10	-0.276654	-0.167368
Slc25a11	-0.392431	-0.479216
Slc25a12	-0.289364	-0.721988
Slc25a13	-0.582945	-0.666263
Slc25a15	-0.460002	-0.793472
Slc25a20	-0.415503	-0.507201
Slc25a22	-0.458406	-0.342561
Slc25a24	-0.132643	-0.22021
Slc25a25	-0.0812578	-0.298618
Slc25a3	-0.485473	-0.599636
Slc25a4	-0.846098	-0.999762
Slc25a42	-0.397156	-0.338491
Slc25a46	-0.0799984	-0.429682
Slc25a5	-0.650648	-0.567439
Slirp	-0.106076	-0.156439
Snap29	-0.0250348	0.023669
Snd1	0.019186	-0.02637
Sod1	0.080937	0.0940466
Sod2	-0.488562	-0.633003
Spg7	-0.201597	-0.343092
Spr	0.0292996	0.073725
Spryd4	-0.201503	-0.150909
Sptlc2	-0.036297	0.00235772
Sqrdl	-0.134097	0.239682
Ssbp1	-0.25588	-0.389773
Stom	0.102716	0.282521
Stoml2	-0.349222	-0.317343
Stx17	-0.200081	-0.014868
Sucla2	-0.424086	-0.529711
Suclg1	-0.823387	-0.671642
Suclg2	-0.463855	-0.644246
Suox	-0.440484	-0.847164
Supv3l1	-0.0683492	-0.309286
Surf1	-0.299095	-0.370502
Taco1	-0.415832	-0.246816
Tamm41	-0.189908	-0.175569
Tars2	-0.0889876	-0.443387
Tbrg4	-0.250143	-0.0900199
Tefm	-0.259619	-0.225735
Tfam	-0.251079	-0.713277
Timm10	-0.549778	-0.665226
Timm13	-0.447931	-0.46193
Timm17b	-0.401872	-0.571074
Timm21	-0.0071812	-0.477947
Timm23	-0.281583	-0.307568
Timm44	-0.354172	-0.407501
Timm50	-0.381154	-0.452926
Timm8a1	-0.206885	-0.504733
Timm8b	-0.258238	-0.452735
Timm9	-0.437107	-0.399286
Timmdc1	0.0467096	0.0545125
Tmem11	-0.238914	-0.426322
Tmem126a	-0.155631	-0.371855
Tmem205	-0.032782	0.0611567
Tmem70	-0.218157	-0.279874
Tmlhe	-0.475509	-0.132287
Tomm22	-0.554979	-0.222761
Tomm34	0.174476	0.0853715
Tomm40	-0.317125	-0.468761
Tomm6	-0.241796	-0.241958
Tomm70a	-0.350852	-0.475513
Trap1	-0.196271	-0.236796
Trmt1	0.257063	0.0456774
Trnt1	-0.0674946	-0.0594101
Tsfm	-0.364568	-0.451513
Tst	-0.651249	-0.643092
Txn2	-0.314903	-0.321439
Txnrd1	0.0516646	0.0193062
Txnrd2	-0.0119722	-0.712955
Uqcc2	-0.175448	-0.122365
Uqcr10	-0.593403	-0.67749
Uqcrb	-0.793025	-0.904829
Uqcrc1	-0.430464	-0.880396
Uqcrc2	-0.421232	-0.879114
Uqcrfs1	-0.46846	-0.811156
Uqcrh	-0.407897	-0.697343
Uqcrq	-0.531885	-0.786191
Vdac1	-0.716958	-0.67063
Vdac2	-0.306858	-0.543399
Vdac3	-0.436931	-0.766696
Vwa8	-0.238518	-0.373322
Xpnpep3	-0.150856	-0.455715
Yars2	-0.222347	-0.309292
Yme1l1	-0.289644	-0.358014
Zadh2	-0.11201	-0.454443

## Sheet: Figure 1g
flox/flox	KO
1215.31	363.222
793.778	619.472
616	670.167
1218.78	1245.86
480.583	1276.42
818.083	575.028
1293.08	202.111

## Sheet: Figure 1h
M WT	M KO	F WT	F KO
10.1411	19.2665	4.96536	14.1119
8.95929	10.7084	3.67337	16.0582
5.9169	19.2256	9.09582	12.0602
10.1637	10.4037	9.48479	12.4128
8.02096	11.0248	10.395	14.6136
6.635	14.04	8.02341	11.9096
6.51941	12.4983	7.98937	12.7645

## Sheet: Figure 1i
PLIN2
WT - M	KO - M	WT - F	KO - F
-0.10888	1.07393	-0.56365	0.195971
-0.13495	0.823777	0.251271	0.868463
0.128816	0.770104	0.189738	0.277587
-0.56365	0.832639	0.028743	0.754769
PLIN3
WT - M	KO - M	WT - F	KO - F
0.048968	0.380641	-0.04229	0.249921
0.03387	0.370709	-0.03053	0.521506
0.054301	0.287669	-0.0315	0.18399
-0.04229	0.361596	-0.04169	0.308564
PLIN4
WT - M	KO - M	WT - F	KO - F
-0.07008	0.615623	-0.32266	0.364161
0.126562	0.666843	0.114496	0.779078
-0.07818	0.458906	-0.28503	0.496462
-0.32266	0.786381	0.631557	0.203339
PLIN5
WT - M	KO - M	WT - F	KO - F
0.020963	0.238573	-0.06203	0.087137
-0.03264	0.278581	0.120683	0.294508
0.027092	0.23089	-0.15221	0.021219
-0.06203	0.295669	0.235591	0.16801

## Sheet: Figure 2d
4285	770	5092	754	6012	817	6364	708
Perinatal heart		Perinatal liver		Inducible liver		MEF
non mito	mito	non mito	mito	non mito	mito	non mito	mito
0.882829	0.674087	-1.12229	-0.980962	-0.289652	-0.355321	-0.222413	-0.0182679
0.649682	0.258568	-0.728837	-0.97212	-0.0262253	-0.389611	0.0629071	-0.0191213
0.597376	0.19288	-0.671593	-0.924375	0.0812285	-0.34426	-0.0956618	-0.0960244
0.584452	0.185546	-0.614084	-0.846098	0.0429993	-1.29233	-0.299038	-0.126951
0.562266	0.155148	-0.60308	-0.823387	0.0462832	-0.168962	0.00750234	-0.0822693
0.53985	0.142289	-0.588288	-0.803987	0.0625818	-0.415176	0.139295	-0.115548
0.538741	0.139088	-0.571545	-0.795855	0.0622218	-0.458938	-0.00201243	-0.0377988
0.536561	0.137885	-0.532432	-0.793025	0.0113707	0.0896111	-0.0470208	-0.189786
0.463035	0.12587	-0.528762	-0.754842	0.0474083	-0.297166	0.0516029	-0.113533
0.459969	0.123429	-0.526829	-0.740796	0.029264	0.0292833	-0.110112	-0.0358432
0.455354	0.123369	-0.516686	-0.74022	0.0657794	-0.474723	-0.0795684	-0.0959346
0.448984	0.115198	-0.509221	-0.738431	0.0988343	-0.579381	0.0203299	-0.158814
0.442915	0.114217	-0.507054	-0.716958	-0.0358465	0.191718	-0.0655511	-0.187368
0.442537	0.111793	-0.504147	-0.707083	0.0154624	0.0807045	-0.0969787	-0.210228
0.414336	0.111673	-0.494963	-0.694359	-0.0660932	0.309237	0.00430113	-0.100995
0.409694	0.107423	-0.484413	-0.691844	0.00272775	-0.674487	-0.0240158	-0.0874662
0.407812	0.107293	-0.479449	-0.686077	-0.0135114	0.219728	-0.0501372	-0.15754
0.385719	0.102049	-0.438416	-0.682367	0.0534327	0.125419	0.03614	-0.0930417
0.384857	0.099896	-0.418124	-0.680789	0.0144663	-0.704782	-0.000461673	0.0470137
0.379839	0.099276	-0.384884	-0.671116	0.0674558	-0.638938	-0.123124	0.0194022
0.378875	0.092931	-0.379106	-0.661429	-0.378433	0.126976	0.0912991	-0.0254441
0.372756	0.092136	-0.365721	-0.652097	-0.211946	0.0902317	0.0456016	0.0429037
0.37032	0.090862	-0.363626	-0.651249	0.335826	-0.424516	0.233904	0.221902
0.36059	0.088741	-0.36359	-0.650648	0.0653727	0.137728	-0.0427713	-0.0808922
0.353288	0.086111	-0.362349	-0.649568	0.0558047	-0.485086	0.0263575	0.764364
0.350804	0.085093	-0.35824	-0.64229	-0.0445802	-0.684783	-0.0837652	-0.133586
0.345447	0.08391	-0.352462	-0.639809	0.0101657	-0.518449	0.00944362	-0.0844608
0.330644	0.083502	-0.348089	-0.637173	-0.243291	-0.649431	-0.0667256	-0.0770053
0.329806	0.082149	-0.3432	-0.635661	0.214353	-0.359972	0.0494493	-0.11751
0.328667	0.081841	-0.330241	-0.628112	0.0909345	-0.625348	-0.038495	-0.0725803
0.32746	0.07947	-0.325933	-0.617911	0.0738132	-0.339947	0.0430841	-0.155563
0.326999	0.079059	-0.321277	-0.598093	0.238645	-0.355148	0.00208284	-0.0259586
0.326137	0.07726	-0.316731	-0.594679	-0.0716913	-0.804829	-0.00529915	-0.0232304
0.315535	0.077174	-0.309829	-0.592218	-0.011843	-0.0414762	0.0260492	-0.192317
0.308632	0.076412	-0.301709	-0.590846	0.124979	-0.460632	0.12235	-0.0245745
0.305007	0.071188	-0.296929	-0.589844	0.0869532	0.205471	-0.0514823	0.0757457
0.3047	0.070044	-0.295559	-0.582945	0.0474656	-0.260257	-0.0718133	-0.270227
0.298693	0.068284	-0.291187	-0.580208	0.0104554	0.186979	0.0851993	-0.00284238
0.295195	0.062994	-0.287629	-0.579143	-0.0915463	0.0226231	-0.0252324	-0.157825
0.292749	0.061845	-0.276959	-0.57885	0.0127401	-0.309456	-0.0552769	-0.0840906
0.291314	0.061133	-0.276404	-0.573352	-0.133448	-0.468054	0.0586137	0.0452993
0.289188	0.059628	-0.275264	-0.572236	0.152733	-0.42206	-0.0330927	-0.0864611
0.282756	0.059569	-0.270601	-0.572208	-0.0144837	-0.191501	-0.0552509	-0.0115794
0.281866	0.058791	-0.256537	-0.571869	0.233029	-0.86124	-0.0446958	0.13498
0.280501	0.058192	-0.242047	-0.569964	0.0844157	-0.122573	-0.000460058	-0.0982664
0.273656	0.057651	-0.235976	-0.562789	0.0721612	-0.791739	0.0324859	-0.115918
0.270014	0.056943	-0.233159	-0.562263	0.0468779	-0.611375	0.0170811	0.102899
0.267083	0.055861	-0.2291	-0.559304	0.153607	-0.47816	0.033287	0.052687
0.265776	0.054454	-0.228032	-0.554979	0.0797265	-0.271113	0.0493508	-0.225673
0.264374	0.048317	-0.227215	-0.552521	0.0287478	-0.424395	0.0503035	-0.169697
0.264058	0.048006	-0.226257	-0.551352	-0.12081	-0.522125	-0.0903272	0.00257739
0.260913	0.047675	-0.219081	-0.549962	0.113913	-0.141596	0.0787447	-0.113205
0.260409	0.047121	-0.20601	-0.549778	0.109361	-0.53156	0.0857068	-0.00035662
0.259429	0.046945	-0.205271	-0.549301	-0.00480032	-0.435111	-0.0176358	0.174628
0.257125	0.046583	-0.202205	-0.548501	0.298484	-0.527077	0.198115	0.0301876
0.253819	0.046081	-0.199288	-0.543617	0.130688	-0.267156	0.147921	-0.162323
0.251716	0.045717	-0.193484	-0.539554	-0.00832701	-0.156777	-0.0452063	-0.0984049
0.249822	0.044731	-0.191396	-0.537323	0.19885	-0.589218	-0.13117	-0.187623
0.247462	0.043843	-0.190828	-0.532907	0.0163462	0.0172615	0.0478878	-0.161416
0.246835	0.043075	-0.18725	-0.531885	0.0685585	0.339597	0.0252996	-0.0757206
0.245363	0.042838	-0.186483	-0.527258	0.050446	-0.671469	-0.0156096	-0.228216
0.244009	0.041786	-0.184829	-0.519506	0.0769215	-0.348057	0.0028569	-0.0322724
0.243992	0.038836	-0.177183	-0.514831	-0.0826082	-0.648092	0.0161633	-0.122912
0.243141	0.038155	-0.176475	-0.514192	-0.0243902	-0.398796	0.182482	-0.229458
0.243023	0.037192	-0.174359	-0.513303	0.00132346	-0.0505297	-0.0541775	-0.116324
0.242407	0.036529	-0.173155	-0.512646	0.00637794	0.100224	0.0111712	-0.111762
0.241984	0.03473	-0.172584	-0.50724	-0.0123134	0.11285	-0.0691175	-0.224944
0.238854	0.032249	-0.170194	-0.503402	0.0311208	-0.179191	0.0589165	-0.111751
0.23629	0.032226	-0.169576	-0.503308	-0.104269	0.295778	0.054105	-0.180822
0.235861	0.031125	-0.165098	-0.502359	0.016469	-0.380132	0.125689	-0.142401
0.233976	0.030878	-0.165078	-0.500169	-0.0614972	0.0861659	0.000874993	-0.070654
0.230136	0.029925	-0.164848	-0.497825	0.105342	0.284566	-0.0197719	-0.10878
0.229927	0.029751	-0.163836	-0.496593	0.0368245	-0.359402	-0.0453915	-0.0365867
0.22969	0.027171	-0.162173	-0.49213	-0.0206568	0.13226	0.0964378	-0.0195507
0.227898	0.024836	-0.161778	-0.490446	0.159266	-0.661205	0.0102133	0.00246478
0.225864	0.024139	-0.161361	-0.490061	0.228513	-0.626578	0.185238	-0.0791711
0.225677	0.023715	-0.159682	-0.48937	0.0705113	-0.762452	-0.0289007	0.0176685
0.224863	0.022391	-0.157699	-0.488562	0.00690699	-0.361405	-0.183869	-0.109112
0.223802	0.022255	-0.155397	-0.488095	0.065686	-0.0585134	0.12588	-0.0241894
0.223511	0.021296	-0.153249	-0.485896	0.0694759	-0.164006	-0.146513	-0.0449142
0.221431	0.02037	-0.150591	-0.485473	-0.0497358	-0.704759	-0.0506821	-0.0758956
0.220233	0.019791	-0.149862	-0.483043	-0.0252473	-0.451968	0.0241133	-0.143637
0.218862	0.019206	-0.147067	-0.481176	-0.0303497	-0.0768189	-0.00483265	-0.14091
0.218664	0.018981	-0.146766	-0.479493	0.0142763	-0.709219	-0.0218576	-0.0704477
0.218362	0.018852	-0.144331	-0.476407	0.0127935	-0.636222	0.00344189	-0.153655
0.217708	0.017975	-0.144185	-0.475509	-0.0502367	0.123901	0.041913	0.0318072
0.217378	0.016491	-0.141909	-0.474182	0.00767541	0.173843	-0.00982986	-0.189213
0.214106	0.015574	-0.140636	-0.472708	0.112808	-0.402081	-0.17517	-0.102425
0.212753	0.015264	-0.13588	-0.471792	0.054023	-0.219893	-0.0365743	-0.183623
0.212656	0.015016	-0.131097	-0.471657	0.0468047	-0.661589	-0.0202468	-0.11162
0.212371	0.01485	-0.123616	-0.46846	0.0324283	-0.596634	-0.254074	-0.124269
0.212342	0.014555	-0.11955	-0.46631	0.266273	-0.719464	-0.0477553	-0.0818223
0.211882	0.013437	-0.116082	-0.463855	0.15609	-0.729571	0.0736935	-0.0448741
0.211864	0.011547	-0.113259	-0.461844	0.032156	-0.753513	-0.0887514	-0.0489004
0.210868	0.011064	-0.111347	-0.460002	-0.293476	-0.63972	0.0930803	-0.147659
0.21029	0.010238	-0.109321	-0.458963	-0.0490675	-0.650383	-0.0168384	-0.211703
0.210139	0.010042	-0.0843468	-0.458406	0.0177319	-0.554233	0.0105012	0.063141
0.207295	0.009426	-0.0823102	-0.457717	0.0777903	-0.657802	0.0382645	-0.14433
0.207086	0.008702	-0.0432792	-0.455624	0.147662	-0.569519	-0.190053	-0.0379257
0.20686	0.007976	-0.735491	-0.454944	0.0993974	-0.234475	-0.110135	0.0330336
0.205481	0.006729	-0.696572	-0.450549	0.120075	-0.321346	0.199422	0.0740586
0.204379	0.006363	-0.686141	-0.448574	0.113527	-0.364249	-0.0355056	-0.101106
0.203733	0.006229	-0.62492	-0.448411	-0.0622642	-0.547498	-0.09556	0.188994
0.203003	0.005557	-0.616891	-0.447931	-0.0318403	-0.140402	-0.0113746	-0.14023
0.20174	0.005057	-0.61477	-0.447236	0.185439	0.11307	-0.143797	-0.0710357
0.201692	0.004858	-0.594855	-0.446355	-0.0362568	-0.548865	-0.137983	-0.120686
0.201097	0.004321	-0.531523	-0.44445	-0.0581641	-0.65736	-0.104295	-0.0517419
0.200742	0.004242	-0.520653	-0.443473	0.153387	-0.209963	-0.0593425	-0.248305
0.197449	0.00374	-0.499768	-0.442048	0.124498	-0.497392	-0.0893538	-0.14827
0.197104	0.001993	-0.495346	-0.440484	0.0134881	-0.293337	-0.128033	-0.199354
0.196479	0.000576	-0.492461	-0.440175	0.00203943	-0.63263	-0.0187285	0.0367357
0.196296	0.000144	-0.486277	-0.439661	0.03969	-0.591851	-0.0789695	-0.0247809
0.19628	-0.00052	-0.471204	-0.438476	0.0566297	0.0609813	0.151451	0.019251
0.19479	-0.000702	-0.465326	-0.437107	-0.212598	0.290651	-0.0116741	-0.136999
0.19447	-0.000993	-0.43212	-0.436931	0.200703	0.360608	-0.0104643	-0.108166
0.194261	-0.001854	-0.430891	-0.434752	0.14552	0.288989	0.00209849	-0.049032
0.194141	-0.004066	-0.420933	-0.434139	-0.0276592	-0.223007	0.0575176	-0.0811123
0.193835	-0.005437	-0.419969	-0.430936	0.296979	-0.489485	0.0549512	0.185084
0.193515	-0.00597	-0.419869	-0.430464	0.0817254	-0.711755	0.0275729	-0.150978
0.193217	-0.006321	-0.41679	-0.429374	0.449142	-0.346173	-0.050334	-0.0284365
0.192895	-0.006685	-0.414254	-0.427367	0.224576	-0.738791	-0.0036409	-0.093147
0.191325	-0.007717	-0.409353	-0.426196	0.130526	0.0390658	0.0181151	-0.0579757
0.190689	-0.011311	-0.401899	-0.425242	-0.319654	0.0417304	0.0369678	-0.0296476
0.189473	-0.011804	-0.39377	-0.42512	0.33177	0.0970669	-0.254413	-0.0585183
0.189444	-0.011898	-0.381415	-0.424086	0.356015	0.183816	-0.12041	-0.109648
0.1885	-0.012393	-0.380114	-0.421599	0.0450788	0.287124	0.0859344	-0.15376
0.188233	-0.012478	-0.379288	-0.421232	0.00584531	-0.710439	0.117798	0.127651
0.187755	-0.012547	-0.373855	-0.420878	0.073014	-0.389977	0.0984895	-0.0982932
0.18743	-0.01259	-0.371456	-0.418891	0.150928	-0.256215	0.0776976	0.0199428
0.187085	-0.013178	-0.369668	-0.416212	0.165937	-0.480976	-0.0393642	0.102359
0.18672	-0.014301	-0.362629	-0.415984	-0.0605259	-0.342939	-0.0214095	-0.155341
0.185972	-0.014848	-0.346711	-0.415832	-0.0360265	-0.56916	-0.154578	0.122261
0.185123	-0.015805	-0.344124	-0.415503	0.0419874	-0.634238	-0.0278174	-0.0104906
0.183858	-0.015808	-0.343529	-0.41374	0.242532	-0.80932	-0.144412	-0.0701946
0.183524	-0.015813	-0.33968	-0.412452	-0.10183	-0.534884	0.0146081	0.0336634
0.182902	-0.016458	-0.334142	-0.412001	-0.232081	-0.50684	-0.0017544	-0.196681
0.181926	-0.016831	-0.333706	-0.411868	0.425216	0.14785	-0.014013	-0.0301701
0.181774	-0.016985	-0.325946	-0.408271	0.0329139	-0.428113	0.0195547	0.0182324
0.181734	-0.017166	-0.323481	-0.407959	0.0377443	-0.790517	-0.0673806	-0.175561
0.181203	-0.018543	-0.32281	-0.407897	0.00224185	-0.901509	-0.534874	-0.226284
0.18112	-0.021337	-0.320745	-0.405717	0.149054	-0.506279	0.0232974	-0.103351
0.17918	-0.02161	-0.315681	-0.405402	-1.13233	-0.427774	0.0582347	-0.128577
0.178832	-0.021754	-0.311657	-0.405144	-0.588969	-0.265134	-0.0775622	-0.244808
0.177381	-0.022142	-0.310125	-0.404881	-0.0322874	-0.440074	0.0313781	-0.0650683
0.177247	-0.022247	-0.309259	-0.40425	0.0829349	-0.512796	-0.0449564	0.0212559
0.176853	-0.023687	-0.300603	-0.404048	0.0130754	-0.443794	-0.00549069	-0.0639846
0.176775	-0.024495	-0.297994	-0.403898	-0.062047	0.281008	0.00743976	-0.251676
0.176195	-0.02561	-0.297684	-0.401872	-0.116272	-0.185315	-0.0416964	-0.173722
0.175051	-0.026031	-0.296835	-0.399946	0.0392718	-0.192456	-0.0664575	-0.252322
0.174136	-0.026509	-0.293874	-0.394606	0.0240278	-0.449557	-0.0140154	-0.0410209
0.173357	-0.028917	-0.287775	-0.393761	0.125236	-0.176549	0.0926688	-0.1353
0.172794	-0.02897	-0.283216	-0.392815	0.173331	0.128917	-0.0123598	-0.0800453
0.172306	-0.030681	-0.282932	-0.392431	0.0821791	-0.225432	-0.0113479	-0.0781325
0.171093	-0.031639	-0.281914	-0.391509	0.197541	-0.692579	-0.0325725	-0.12836
0.170686	-0.031846	-0.280965	-0.388176	-0.131002	-0.492858	0.0460745	-0.021155
0.17004	-0.032284	-0.279497	-0.388067	0.206351	-0.186015	-0.0367443	-0.217731
0.16996	-0.032324	-0.278381	-0.384285	0.186461	-0.38871	0.161755	-0.148682
0.16953	-0.032751	-0.278174	-0.383819	0.0518088	-0.597015	-0.171362	-0.076561
0.169298	-0.033189	-0.276929	-0.383751	-0.0072639	-0.571064	-0.0540181	-0.159139
0.169078	-0.039008	-0.276658	-0.382424	-0.0800414	-0.62005	-0.0456328	-0.256888
0.168866	-0.039014	-0.268264	-0.381436	-0.0569572	-0.415921	0.0614531	0.0959636
0.168198	-0.039123	-0.268207	-0.381154	0.0569272	-0.205772	-0.093455	0.00362742
0.167681	-0.039329	-0.267882	-0.380467	-0.0126908	-0.60015	0.0321443	-0.150938
0.167369	-0.04126	-0.266434	-0.37602	-0.434245	-0.697776	-0.0262837	-0.24619
0.166633	-0.04189	-0.266127	-0.373543	-0.193158	-0.636181	0.0167875	-0.124505
0.166579	-0.042687	-0.266098	-0.373352	-0.0241139	-0.340777	0.0642717	-0.0587307
0.165991	-0.043091	-0.261514	-0.37287	0.238476	-0.734886	-0.0104222	-0.165098
0.165213	-0.043962	-0.255677	-0.372847	0.386484	-0.750008	0.0616822	-0.139545
0.164674	-0.04427	-0.253244	-0.372586	0.119348	-0.744599	-0.028676	-0.081127
0.162614	-0.046737	-0.250485	-0.372414	0.132046	-0.731669	-0.13195	0.025035
0.162348	-0.046767	-0.249267	-0.3721	0.189719	-0.62559	-0.0618593	-0.032274
0.162042	-0.046848	-0.248963	-0.371148	0.124044	-1.03338	-0.0493009	-0.0489441
0.161991	-0.047337	-0.248794	-0.370445	0.200577	-0.419103	0.0148193	-0.00877322
0.161701	-0.047775	-0.246624	-0.36953	0.148757	-0.669278	-0.0588068	-0.185154
0.160474	-0.04788	-0.243068	-0.368974	0.396659	-0.347464	-0.0718451	-0.0761952
0.160239	-0.048165	-0.242721	-0.36859	0.178702	0.165	0.0460066	-0.0741301
0.159902	-0.048457	-0.240579	-0.368247	0.00211215	-0.730731	0.00361587	-0.0911131
0.159719	-0.051283	-0.23913	-0.367811	-0.210732	-0.600572	-0.0727878	-0.003637
0.15918	-0.052861	-0.238034	-0.367695	0.0799773	-0.0440304	0.0106051	-0.131352
0.158091	-0.054023	-0.237387	-0.367672	0.0546854	-0.017765	-0.0769297	-0.118839
0.157918	-0.054675	-0.235835	-0.366044	0.0534699	0.281296	-0.0246661	-0.045426
0.157442	-0.055247	-0.23514	-0.365706	0.184768	0.226877	-0.042293	-0.21038
0.157079	-0.055406	-0.234326	-0.364568	0.0167313	-0.567155	0.0543671	-0.00658584
0.156772	-0.055527	-0.233541	-0.364542	0.117886	-0.222327	-0.0624917	-0.0813209
0.1567	-0.056276	-0.23271	-0.363944	0.175022	-0.02316	-0.113421	-0.0807496
0.156254	-0.056468	-0.2268	-0.363027	0.0758772	-0.772149	-0.0791223	-0.27436
0.155906	-0.057507	-0.224935	-0.359334	0.406995	-0.474811	-0.0414215	0.0230712
0.155616	-0.058671	-0.22396	-0.357592	0.123796	-0.521765	-0.00753489	-0.0599252
0.155315	-0.058794	-0.222957	-0.354564	0.419501	-0.0505879	-0.0529665	-0.217931
0.155282	-0.059994	-0.222826	-0.354335	0.139275	-0.364187	-0.0268507	-0.209802
0.154999	-0.06002	-0.222778	-0.35424	0.0735233	-0.456053	0.00873298	-0.0235534
0.154856	-0.06009	-0.221619	-0.354172	0.049588	0.063786	-0.0937282	-0.240668
0.154702	-0.060592	-0.220822	-0.352307	0.0853286	-0.561766	-0.00731877	-0.00874097
0.154299	-0.061438	-0.220723	-0.350852	0.0831399	0.0268784	-0.108831	0.191339
0.153593	-0.061961	-0.219851	-0.350433	0.0550621	0.297087	-0.0253437	-0.166328
0.152205	-0.062558	-0.21919	-0.350426	-0.0358744	-0.0272889	0.172725	-0.0591009
0.152077	-0.066004	-0.218841	-0.350266	0.187936	-0.578453	0.0313455	-0.0859788
0.151998	-0.066227	-0.218362	-0.350062	0.0396307	-0.144019	-0.0153502	0.0811096
0.151762	-0.066747	-0.218194	-0.349222	0.0542169	-0.247802	0.122636	-0.116797
0.150307	-0.068453	-0.216455	-0.348509	-0.0797386	-0.116687	-0.00422983	-0.121172
0.149793	-0.068589	-0.215218	-0.345523	0.0633757	-0.0719907	-0.107755	0.0379441
0.149424	-0.069617	-0.214352	-0.344809	-0.0273924	-0.0195415	0.0109653	1.25099
0.149374	-0.071156	-0.214311	-0.344688	0.161174	0.196626	0.0892175	0.137111
0.149295	-0.071692	-0.213189	-0.343973	0.0604994	-0.317908	0.0917215	-0.124557
0.149135	-0.072331	-0.212339	-0.343616	0.221291	-0.521107	0.0502292	-0.13063
0.14845	-0.073658	-0.210869	-0.343134	0.21577	-0.690549	-0.0293398	-0.0406827
0.148222	-0.073951	-0.21004	-0.342728	-0.0120738	-0.575342	0.0234048	-0.0271225
0.148012	-0.074197	-0.209495	-0.34203	0.0527465	-0.513053	-0.0562203	-0.299023
0.148012	-0.075179	-0.209061	-0.341668	0.0253572	0.104237	-0.0210622	-0.0252156
0.147723	-0.076062	-0.20808	-0.340709	0.00525212	-0.382478	0.00737279	-0.120887
0.147589	-0.076839	-0.205848	-0.339535	0.123491	-0.410135	-0.0515391	0.00241144
0.147488	-0.077162	-0.205838	-0.339494	0.102496	0.390187	-0.0839195	-0.175627
0.147415	-0.079646	-0.204914	-0.335841	0.0782268	-0.625651	-0.0191962	0.0693111
0.147182	-0.080427	-0.204287	-0.335755	0.250977	-0.238189	-0.0386435	0.013597
0.147052	-0.081029	-0.203936	-0.33565	-0.284953	-0.267082	-0.085755	-0.0881699
0.146896	-0.082867	-0.203399	-0.333887	0.00133538	-0.00818038	0.00741629	-0.0500083
0.146601	-0.083405	-0.203345	-0.333624	0.0327876	0.0237415	-0.193005	-0.0366459
0.146384	-0.084252	-0.202921	-0.333084	-0.0679018	-0.240695	-0.0874831	-0.0809003
0.146073	-0.086013	-0.202178	-0.332698	0.199943	-0.326527	-0.0798992	0.0354911
0.145423	-0.08623	-0.201169	-0.332687	-0.141792	-0.0793264	0.0600452	-0.00463791
0.145285	-0.086815	-0.200516	-0.332369	-0.243567	-0.210783	0.127881	-0.192361
0.144881	-0.086817	-0.2003	-0.329734	-0.0165563	-0.363506	-0.026254	-0.0503444
0.1442	-0.088652	-0.199021	-0.329578	0.1241	-0.452291	0.0260106	-0.0694495
0.14281	-0.089168	-0.199002	-0.329113	-0.609012	-0.563427	0.0400116	-0.0460385
0.142621	-0.08939	-0.197854	-0.328814	0.160316	-0.513508	0.142208	0.00363427
0.142608	-0.090482	-0.196305	-0.325415	-0.0647616	-0.241334	0.0703876	-0.197091
0.14196	-0.090928	-0.196167	-0.322131	0.0215416	-0.0828485	-0.0496837	-0.0635635
0.141771	-0.091174	-0.195026	-0.321766	0.087707	0.466505	0.0135129	0.040945
0.141319	-0.091186	-0.194764	-0.32003	-0.41045	-0.118727	-0.0694344	-0.00490021
0.141177	-0.091882	-0.194713	-0.318924	-0.088804	-0.268372	0.00590029	-0.0964315
0.140819	-0.092748	-0.193952	-0.318724	0.177679	-0.168386	-0.0101108	0.209849
0.140751	-0.09276	-0.193236	-0.318503	-7.22408e-05	0.188712	0.0910437	-0.0248946
0.14011	-0.092968	-0.192905	-0.317753	0.119559	-0.222692	-0.014824	-0.0551027
0.139932	-0.093642	-0.192657	-0.317371	-0.0466275	-0.647922	0.0622344	-0.0551077
0.139876	-0.095198	-0.191788	-0.317125	0.0449624	-0.627064	0.17452	0.0908302
0.139768	-0.096466	-0.191364	-0.315778	0.189806	-0.555341	0.0773987	-0.0506796
0.139648	-0.097636	-0.191294	-0.315173	0.114924	-0.327725	-0.0487897	-0.175531
0.139077	-0.098326	-0.190256	-0.315062	0.115099	-0.0310013	0.0276902	-0.13992
0.138728	-0.10019	-0.187975	-0.314903	-0.0379817	-0.124547	-0.00666671	-0.128321
0.138712	-0.100362	-0.187507	-0.312813	-0.141786	-0.711338	-0.0467826	-0.020713
0.138317	-0.101627	-0.187392	-0.310944	0.110924	-0.565499	-0.00310269	-0.143291
0.138277	-0.103078	-0.186541	-0.310463	0.0510135	-0.576769	-0.0205777	-0.0530503
0.138264	-0.103271	-0.185765	-0.309785	0.0469794	-0.0141294	-0.00829473	-0.157484
0.138187	-0.103325	-0.185674	-0.309663	0.15296	-0.30567	0.138311	0.0031525
0.138008	-0.103959	-0.184864	-0.308836	0.09958	-0.251848	-0.0439356	-0.00546714
0.137982	-0.104248	-0.184564	-0.307333	0.20525	0.059433	0.0310109	0.0226482
0.137347	-0.105483	-0.184198	-0.306858	-0.110182	-0.0221353	0.142133	-0.22094
0.137321	-0.105695	-0.18413	-0.306477	0.0128582	0.00847244	0.00224588	-0.148225
0.137209	-0.107533	-0.183609	-0.301506	0.100422	-0.379144	0.0681232	-0.190206
0.136967	-0.107917	-0.181995	-0.300565	0.0634315	-0.563408	-0.0467968	-0.0675026
0.136773	-0.108067	-0.181975	-0.300035	-0.0389843	-0.620754	-0.042036	-0.0178345
0.136664	-0.108933	-0.181957	-0.299095	0.455246	-0.51548	-0.102041	-0.215916
0.136433	-0.109225	-0.181795	-0.298506	-0.102252	-0.384329	-0.0129371	-0.0451814
0.136335	-0.10941	-0.181049	-0.29697	0.111026	-0.22236	-0.0152777	-0.149815
0.136072	-0.110538	-0.180968	-0.295608	0.321995	0.184297	-0.039283	-0.174674
0.135905	-0.110575	-0.180077	-0.2951	0.000869274	-0.113385	0.168348	-0.121353
0.13556	-0.11059	-0.179579	-0.293693	0.0209916	-0.205932	-0.0388051	-0.194265
0.135459	-0.111635	-0.179136	-0.293028	0.0998657	-0.278611	0.00205627	0.0137087
0.135293	-0.111933	-0.178434	-0.29294	-0.144216	-0.0414348	0.0526192	-0.0498534
0.135055	-0.11278	-0.177435	-0.291924	0.0788913	-0.0248218	0.0754387	0.173575
0.134838	-0.113325	-0.17681	-0.290364	0.0921435	-0.291075	0.0353207	-0.0728938
0.134814	-0.113332	-0.176367	-0.289644	0.132687	-0.496638	-0.0311721	-0.126684
0.134809	-0.113773	-0.174597	-0.289364	0.0898962	-0.241892	0.069395	-0.0904585
0.134607	-0.114244	-0.174369	-0.288851	0.00153518	0.0352159	-0.0826075	-0.192253
0.134475	-0.11511	-0.174312	-0.287801	-0.0176275	-0.143429	0.00603645	-0.0466014
0.13402	-0.115422	-0.173901	-0.287138	-0.035486	0.0986111	-0.0412858	-0.0678122
0.133587	-0.11575	-0.173523	-0.287106	-0.0450776	-0.56727	-0.0297874	-0.197993
0.133571	-0.1158	-0.17347	-0.286937	0.0517654	-0.258349	-0.0564367	0.0037261
0.132793	-0.116342	-0.173164	-0.286062	-0.0901656	-0.578522	0.0594962	-0.226551
0.132643	-0.117131	-0.173154	-0.285203	0.257253	-0.865613	0.0266666	-0.181897
0.132538	-0.119117	-0.172571	-0.283553	0.366938	-0.182333	-0.0245308	-0.152589
0.132338	-0.119543	-0.17155	-0.282523	0.0156505	-0.204222	0.014432	-0.0466501
0.132324	-0.119632	-0.171216	-0.282484	0.0934715	-0.297473	-0.0482119	-0.116647
0.132202	-0.121719	-0.171122	-0.28222	0.077611	-0.526879	-0.0449126	-0.117172
0.132132	-0.12172	-0.171064	-0.281583	0.12551	-0.0563185	-0.0201257	-0.0397598
0.131103	-0.122632	-0.169861	-0.280772	-0.142644	-0.443093	-0.0484795	0.109562
0.130852	-0.122654	-0.169746	-0.280556	-0.112945	-0.260136	-0.0856939	0.168164
0.130686	-0.122983	-0.169223	-0.279164	0.192976	-0.829247	0.0357195	0.0231877
0.130467	-0.124771	-0.169079	-0.279027	0.189579	0.0284517	-0.0188016	-0.0348534
0.130396	-0.124805	-0.169	-0.276654	-0.153206	-0.620831	0.100286	-0.0886873
0.130333	-0.126251	-0.168438	-0.273778	-0.0270472	-0.681655	0.0174959	-0.224089
0.13009	-0.126416	-0.16777	-0.271566	0.0482328	-0.804936	0.460019	-0.151223
0.130058	-0.126481	-0.16762	-0.268993	0.222747	-0.192185	-0.00802416	0.00712093
0.129915	-0.126789	-0.167388	-0.26854	-0.014945	-0.329513	-0.310131	-0.0270985
0.129594	-0.127337	-0.167176	-0.267455	0.222379	-0.298609	-0.0475704	0.0163903
0.129459	-0.128196	-0.16687	-0.266447	-0.0480349	0.0391245	-0.0975465	-0.0302996
0.129431	-0.129203	-0.166793	-0.265532	-0.398107	-0.65511	0.0730749	-0.0205669
0.129257	-0.129802	-0.1664	-0.265497	-0.097461	-0.130669	0.00260941	-0.00239439
0.129247	-0.130489	-0.16617	-0.264976	0.0527248	-0.235453	-0.180332	-0.184885
0.129187	-0.130804	-0.166162	-0.264368	0.120224	-0.38137	-0.201102	-0.182811
0.12915	-0.131615	-0.16466	-0.260468	-0.464151	-0.140632	-0.158402	-0.196096
0.129106	-0.132656	-0.164428	-0.259273	-0.113212	-0.0426512	-0.0341165	-0.0847202
0.128957	-0.132831	-0.164236	-0.258796	0.178597	-0.00566602	0.0326477	-0.0828337
0.12872	-0.134195	-0.163786	-0.258731	-0.200961	-0.0782008	0.0460107	-0.0840354
0.128709	-0.13467	-0.16359	-0.257659	0.334139	-0.372867	-0.0842459	-0.0409769
0.128605	-0.135395	-0.163253	-0.25588	0.0337398	-0.21061	-0.0678211	-0.166449
0.128573	-0.13541	-0.163134	-0.254898	0.0814044	-0.159754	-0.0614628	-0.105504
0.128507	-0.135922	-0.162935	-0.253897	0.172378	0.0868347	-0.0881422	-0.0884733
0.128268	-0.136724	-0.162435	-0.252459	0.0396693	-0.26058	-0.0567603	0.0263114
0.128265	-0.137452	-0.162159	-0.251715	0.0102305	-0.0749619	-0.0271915	0.0773086
0.128141	-0.137607	-0.161923	-0.250482	-0.00622249	-0.436386	-0.0740091	-0.230447
0.128024	-0.139222	-0.161085	-0.250161	0.108311	0.0247793	-0.0568214	-0.208586
0.128004	-0.140755	-0.16107	-0.2499	0.0513177	-0.691194	-0.0440722	-0.0316545
0.127849	-0.142051	-0.160917	-0.249416	-0.0574676	-0.526483	-0.0650347	0.1543
0.127591	-0.142227	-0.160633	-0.24755	-0.0234125	-0.506	-0.0737061	0.0242391
0.127538	-0.142427	-0.160422	-0.247265	0.621717	-0.200756	-0.052184	-0.0190655
0.127394	-0.14266	-0.160356	-0.246891	0.119171	0.492626	-0.0768071	-0.0795926
0.127178	-0.142763	-0.160279	-0.245745	0.0503759	-0.0739453	-0.0655288	-0.130066
0.127026	-0.142848	-0.160144	-0.245344	0.0611088	-0.386106	0.0203393	-0.0547164
0.126951	-0.14306	-0.159115	-0.24435	0.107782	-0.67922	0.0671027	-0.0418224
0.126716	-0.145458	-0.158957	-0.244238	0.0520127	-0.085305	0.0230762	0.0376462
0.126636	-0.146093	-0.15877	-0.242107	0.0689466	-0.395131	-0.0143014	0.00418535
0.125963	-0.146894	-0.157416	-0.241796	0.05891	-0.620691	0.0597219	-0.0808117
0.125791	-0.148186	-0.156642	-0.241401	0.0346103	-0.142975	-0.0257068	-0.0270965
0.125674	-0.148267	-0.156258	-0.239591	0.130533	-0.10378	-0.0270752	0.0267083
0.125525	-0.14829	-0.156252	-0.238518	0.042263	-0.487518	-0.0414145	-0.125247
0.12487	-0.148623	-0.155531	-0.238337	0.0259905	-0.0632179	0.0125968	-0.10865
0.124792	-0.149166	-0.155518	-0.238091	0.0806167	-0.716077	0.0423111	-0.103069
0.124681	-0.149485	-0.154833	-0.236782	0.0670598	-0.212064	0.00087096	-0.242087
0.124515	-0.150387	-0.154826	-0.236336	0.255448	-0.734092	0.0719607	-0.146752
0.124444	-0.150721	-0.154444	-0.23539	0.0849321	-0.518448	-0.0612925	-0.013616
0.124346	-0.151131	-0.154356	-0.234178	0.158401	0.146204	0.00305438	-0.158411
0.124266	-0.152725	-0.153935	-0.23264	0.116746	-0.309289	-0.0972663	0.000454429
0.124166	-0.152883	-0.153304	-0.229228	0.137794	-0.165795	-0.0253727	-0.0454726
0.124089	-0.153855	-0.15323	-0.228612	0.151715	-0.329865	0.0264518	-0.133174
0.124083	-0.15452	-0.152589	-0.227181	0.269524	-0.688257	-0.0595048	-0.00158108
0.124013	-0.155228	-0.152557	-0.225606	0.148458	-0.0339162	-0.0388501	-0.0038377
0.124003	-0.155745	-0.152489	-0.223294	0.271507	-0.494851	0.0787016	0.152893
0.123838	-0.155834	-0.152443	-0.223277	0.0345953	-0.556328	0.134742	0.0669222
0.123251	-0.157146	-0.152213	-0.222347	0.231335	-0.752566	-0.144822	-0.11226
0.123237	-0.157315	-0.1517	-0.221223	-0.22413	-0.120727	0.00382411	-0.0754103
0.123198	-0.158162	-0.151513	-0.219086	-0.0552433	-0.435725	-0.0714659	-0.142781
0.123062	-0.158817	-0.15131	-0.218018	-0.0499463	-0.570789	-0.036152	-0.00113237
0.122868	-0.160061	-0.151291	-0.217822	0.0830264	-0.43365	0.0306221	0.0756207
0.122569	-0.161119	-0.151288	-0.217364	0.0901415	-0.540109	0.0914113	-0.221118
0.122484	-0.161178	-0.151024	-0.216911	0.0610816	-0.654707	0.0560053	-0.17041
0.122383	-0.161372	-0.150896	-0.214829	0.155139	-0.175853	-0.339725	-0.182782
0.122334	-0.161712	-0.150707	-0.213547	0.10527	-0.12597	-0.0261464	-0.0243152
0.122288	-0.161844	-0.150361	-0.212209	0.0666983	-0.629969	-0.0795086	-0.00945873
0.122166	-0.163507	-0.149081	-0.210079	0.0391531	-0.613952	-0.0494211	-0.0150445
0.122129	-0.163576	-0.148639	-0.207754	0.0164177	-0.250566	-0.0647082	-0.0735702
0.122078	-0.163727	-0.148543	-0.207306	0.0283003	-0.175016	-0.0733822	-0.0986815
0.122001	-0.163861	-0.148396	-0.205191	0.0558839	-0.222126	-0.172579	0.176368
0.121786	-0.164386	-0.147705	-0.204281	0.0426285	-0.305423	0.0392562	-0.200269
0.121659	-0.164488	-0.147582	-0.201713	0.0839157	-0.788677	-0.090833	-0.000737119
0.121259	-0.165759	-0.147126	-0.201466	0.0453811	-0.769345	-0.114766	-0.0442034
0.12087	-0.165765	-0.146827	-0.200422	0.0302854	-0.00624084	-0.0296429	0.040098
0.12072	-0.166037	-0.146494	-0.200081	0.176326	-0.60375	0.0152587	-0.194542
0.120451	-0.166048	-0.145992	-0.199367	-0.0832205	-0.603447	-7.94768e-05	-0.100992
0.120387	-0.166992	-0.14585	-0.196971	-0.0513532	-0.620448	0.053016	-0.0739031
0.120345	-0.16746	-0.14545	-0.196308	-0.363872	-0.162241	0.0550901	-0.0713875
0.120328	-0.167635	-0.145436	-0.196279	0.136578	-0.143279	-0.0283057	-0.107258
0.120315	-0.16831	-0.145304	-0.196271	0.10586	-0.341227	0.0900778	-0.0797691
0.120234	-0.168844	-0.14484	-0.195261	-0.0465262	-0.135798	0.0699241	-0.0459396
0.119926	-0.169037	-0.14474	-0.193636	-0.128202	-0.294113	0.00470971	-0.0561527
0.119784	-0.169912	-0.143196	-0.189908	0.144538	-0.713118	-0.0204753	-0.131502
0.11971	-0.169968	-0.142862	-0.188669	0.367411	-0.552763	-0.065261	0.0155375
0.119691	-0.170351	-0.142721	-0.188559	0.182321	-0.0926895	0.0645303	-0.0700184
0.119469	-0.172272	-0.142626	-0.18673	0.00419021	0.117655	-0.107642	-0.0939849
0.119232	-0.172745	-0.142528	-0.180946	0.168815	-0.481825	0.00446902	-0.247639
0.119075	-0.172801	-0.142493	-0.175448	-0.106284	-0.604742	-0.024732	-0.149896
0.118771	-0.173339	-0.142175	-0.174825	0.186158	-0.428784	-0.184561	-0.154355
0.118354	-0.173672	-0.142083	-0.168974	0.145806	-0.193399	0.0877186	-0.137769
0.118261	-0.173827	-0.141949	-0.167312	-0.157805	-0.108821	0.0467979	-0.0939817
0.118215	-0.174288	-0.141633	-0.167249	0.285452	-0.22053	0.0158748	0.0357877
0.117482	-0.174518	-0.141287	-0.166404	0.543326	-0.30822	-0.0656836	-0.0776503
0.117464	-0.174801	-0.140992	-0.162323	-0.0678964	-0.504771	0.0940951	-0.098024
0.117454	-0.174944	-0.140783	-0.15941	-0.0281224	-0.570163	0.000717634	-0.11902
0.117452	-0.175127	-0.140528	-0.159134	0.129082	-0.225827	0.156729	-0.0448579
0.117352	-0.1761	-0.140468	-0.158894	0.146315	-0.470487	0.174356	0.0725921
0.11708	-0.176605	-0.140215	-0.157501	0.200388	-0.734294	0.00750936	-0.00998884
0.116943	-0.17685	-0.14008	-0.156673	-0.0274091	-0.755645	-0.00680473	0.0223489
0.116874	-0.177273	-0.139477	-0.155631	0.135355	-0.355238	-0.070323	-0.102893
0.116822	-0.177533	-0.139309	-0.154541	0.0135741	-0.194312	0.240277	0.0227918
0.116727	-0.177975	-0.139169	-0.153015	-0.132105	-0.483933	-0.0656876	0.00477077
0.116467	-0.178169	-0.139126	-0.130755	0.0281649	-0.688291	-0.0794985	-0.0349124
0.11644	-0.178772	-0.13848	-0.0779754	0.0426304	-0.321869	0.0153144	-0.0661162
0.116359	-0.178778	-0.138247	-0.593403	0.00765467	-0.782917	-0.07034	-0.165045
0.1162	-0.178906	-0.138126	-0.526126	-0.0193253	-0.244161	-0.0402346	0.132401
0.116041	-0.179149	-0.137834	-0.512962	0.0537918	-0.406292	0.024149	-0.10128
0.115981	-0.179586	-0.137799	-0.482002	0.112157	0.00114322	0.0187685	-0.144007
0.115923	-0.179635	-0.137582	-0.474016	0.0813737	-0.262957	-0.077072	-0.139076
0.115665	-0.180136	-0.137572	-0.469308	0.277457	-0.370718	-0.0705868	-0.0298074
0.115637	-0.18072	-0.137451	-0.459631	0.280752	-0.424618	-0.161733	-0.145818
0.115604	-0.181374	-0.137435	-0.439735	-0.180258	-0.233782	-0.0626096	-0.0964764
0.115295	-0.181996	-0.137427	-0.412632	0.0201397	-0.121333	-0.0173862	-0.0091637
0.115248	-0.182356	-0.137151	-0.407877	0.0641766	-0.390773	-0.0440354	-0.190026
0.115247	-0.183546	-0.136934	-0.401788	-0.0261068	-0.20512	0.114746	0.0213307
0.115087	-0.186164	-0.136883	-0.397156	0.146573	-0.202319	-0.0176485	-0.195959
0.114934	-0.186386	-0.136662	-0.395327	0.0280354	-0.846196	-0.019603	-0.0633342
0.11491	-0.186391	-0.136153	-0.390736	0.116061	-0.331802	-0.0792334	-0.0397428
0.114687	-0.186782	-0.135831	-0.3712	0.119263	-0.541627	9.96174e-05	-0.0967705
0.114335	-0.187284	-0.135544	-0.370783	0.142099	-0.194832	-0.119009	-0.0785408
0.114297	-0.187713	-0.135427	-0.359489	-0.0179355	-0.400254	0.00320134	-0.106782
0.114178	-0.187887	-0.134847	-0.350951	0.0686126	-0.576336	-0.0594188	-0.102537
0.113987	-0.188503	-0.134729	-0.349144	-0.0136795	-0.639459	-0.0430767	-0.0983292
0.113961	-0.189397	-0.134729	-0.340369	0.0905681	-0.0917091	0.0197723	-0.141408
0.113888	-0.189559	-0.134681	-0.336566	0.0198121	-0.11836	-0.0448886	-0.0863206
0.11382	-0.189931	-0.134137	-0.336047	0.114001	-0.303015	0.165448	-0.219268
0.113643	-0.190298	-0.134084	-0.316461	0.128984	-0.157245	0.051487	-0.0774734
0.113613	-0.19068	-0.133865	-0.31384	-0.00470042	-0.230043	-0.0785679	-0.0133155
0.113581	-0.192664	-0.133588	-0.304004	0.0514603	-0.163654	-0.0189181	-0.129831
0.113541	-0.193015	-0.133411	-0.302875	0.156473	-0.199256	-0.003998	-0.130843
0.113507	-0.193132	-0.133405	-0.298131	0.0322754	-0.217317	-0.0128842	0.0400243
0.1135	-0.19324	-0.13315	-0.297006	0.142745	-0.198359	-0.131268	-0.0245087
0.113438	-0.193479	-0.132332	-0.290966	0.140376	-0.214974	0.0192777	0.0434269
0.113317	-0.193882	-0.132286	-0.283941	0.055836	-0.268928	0.00882324	0.00747401
0.113177	-0.194531	-0.132148	-0.282105	0.104984	-0.163045	-0.0506764	0.00908125
0.113156	-0.195208	-0.13191	-0.278931	0.0535209	-0.163202	-0.115816	-0.0728936
0.112893	-0.19538	-0.131805	-0.273631	-0.00174713	-0.246248	-0.0972801	-0.0291825
0.112789	-0.196506	-0.131724	-0.270865	-0.0695183	-0.137815	-0.0682428	-0.0243616
0.112784	-0.196557	-0.131621	-0.270752	0.0729179	-0.164856	-0.15821	-0.00384922
0.11276	-0.197341	-0.131384	-0.268647	-0.0612102	-0.220778	-0.0240142	0.0175628
0.112648	-0.197428	-0.131224	-0.266455	0.0345044	-0.066179	-0.080924	0.0751191
0.112642	-0.198211	-0.13117	-0.264868	-0.0467005	-0.286586	0.0140391	-0.0377767
0.112512	-0.19982	-0.130634	-0.263717	0.101757	-0.218215	-0.0829448	0.0178607
0.112452	-0.199855	-0.130578	-0.259631	0.132927	-0.242888	0.136688	-0.039129
0.112448	-0.200403	-0.130422	-0.259619	0.0189648	-0.290099	-0.0467767	0.0910644
0.112077	-0.200754	-0.129814	-0.258365	0.0819731	-0.296009	-0.0684263	0.0251544
0.112018	-0.200798	-0.129785	-0.258254	-0.491997	-0.430328	-0.0490241	0.0243895
0.111922	-0.201377	-0.129654	-0.258238	0.059391	-0.0770955	-0.090883	0.0149573
0.111898	-0.203639	-0.129195	-0.251079	0.0538977	-0.31351	-0.0874751	-0.00451482
0.111761	-0.203875	-0.129021	-0.250143	0.081656	-0.273154	-0.18775	0.0160398
0.111676	-0.2042	-0.128793	-0.250041	0.141862	-0.297063	-0.318932	-0.0138493
0.111522	-0.204731	-0.128689	-0.243039	0.134058	-0.099108	-0.0369961	0.0261302
0.111385	-0.205825	-0.128514	-0.241523	0.026902	-0.250878	-0.0163047	0.00555092
0.111259	-0.207134	-0.128464	-0.240513	-0.345547	-0.275301	-0.0863175	0.0502368
0.111219	-0.207587	-0.128242	-0.238914	0.0183685	-0.250294	0.0527555	0.0613254
0.111067	-0.208169	-0.127404	-0.238636	0.0988228	-0.203964	-0.0654936	-0.0606734
0.11106	-0.208529	-0.127122	-0.232113	0.133913	-0.23804	-0.000555129	-0.0315389
0.110992	-0.208939	-0.126905	-0.232015	0.0264683	-0.274879	0.0766955	-0.0044202
0.110859	-0.209411	-0.126902	-0.230491	0.0107291	-0.273445	-0.0459307	0.104687
0.110844	-0.209854	-0.126711	-0.224862	-0.0138071	-0.238394	0.0716832	-0.0269026
0.110836	-0.20993	-0.12657	-0.220173	0.0479308	-0.175965	-0.0491238	0.143196
0.110783	-0.20999	-0.126211	-0.219683	0.0391049	-0.201952	-0.0341614	-0.158168
0.110695	-0.210363	-0.12613	-0.219311	0.0734127	-0.164973	-0.0172151	-0.00559857
0.11054	-0.21051	-0.12581	-0.219279	0.0398083	-0.275854	-0.0880827	0.0168463
0.110472	-0.212961	-0.125425	-0.218621	0.00545788	-0.196482	0.0301927	0.00117723
0.110431	-0.213495	-0.124821	-0.218157	-0.0238266	-0.218347	0.0064098	-0.0792891
0.110425	-0.213512	-0.124607	-0.217598	0.198262	-0.16766	-0.0340823	0.0446756
0.110046	-0.213776	-0.124605	-0.215815	-0.0947747	-0.25832	0.114079	-0.0247854
0.110044	-0.214279	-0.12448	-0.213462	0.226879	-0.297169	0.0217784	-0.0527011
0.110039	-0.214929	-0.124472	-0.209455	0.201172	0.036432	0.0310226	-0.0744288
0.109834	-0.215239	-0.124384	-0.208479	0.0583513	-0.301026	-0.0345296	0.0331102
0.109825	-0.216518	-0.123796	-0.206885	-0.307015	-0.243981	-0.0521384	-0.0233919
0.109608	-0.21654	-0.123753	-0.205251	0.0492408	-0.581829	-0.0391843	-0.0448653
0.109553	-0.216864	-0.123391	-0.201597	-0.385171	-0.357121	-0.0339303	-0.164573
0.109453	-0.217478	-0.122989	-0.201503	-0.0802636	-0.280277	-0.0121811	-0.0559202
0.109143	-0.217585	-0.122645	-0.200559	0.00994062	-0.26674	-0.0317659	-0.0537657
0.108987	-0.218128	-0.122594	-0.199548	-0.00441766	-0.0975158	0.440317	-0.0155013
0.108867	-0.21881	-0.122525	-0.19705	0.12275	-0.277038	-0.0758136	-0.0078685
0.108706	-0.219897	-0.122422	-0.195074	0.101762	-0.288949	0.015488	-0.146913
0.108664	-0.219992	-0.122243	-0.194537	0.244411	-0.2591	-0.046755	0.0106694
0.108588	-0.220192	-0.121967	-0.1939	0.119563	-0.128277	0.0163742	-0.20353
0.108575	-0.220708	-0.12193	-0.191909	0.0470228	-0.232118	-0.0939659	-0.175402
0.10847	-0.220749	-0.121786	-0.189148	0.11038	-0.346736	0.0186427	-0.0936058
0.108306	-0.22109	-0.121553	-0.187861	-0.0248587	-0.380437	0.00513235	-0.126717
0.108026	-0.221318	-0.121538	-0.185496	0.09374	-0.335128	-0.00195206	0.0152629
0.107942	-0.223067	-0.12116	-0.183905	0.0327456	-0.260262	-0.0185017	-0.1602
0.107922	-0.223899	-0.121033	-0.182177	-0.0941734	-0.281345	0.0912514	0.0935074
0.107893	-0.223996	-0.120815	-0.181965	0.276625	-0.1989	0.0146866	0.0709855
0.107748	-0.224571	-0.120772	-0.181046	0.265687	-0.329067	0.015699	-0.100689
0.107739	-0.225547	-0.120611	-0.176439	-0.107348	-0.300715	-0.0781518	0.0134017
0.107676	-0.225569	-0.120434	-0.175625	-0.0694675	-0.615964	0.0165152	0.00895664
0.107658	-0.225916	-0.12006	-0.174816	-0.00535822	-0.369824	-0.0261521	-0.0121899
0.107421	-0.226026	-0.119585	-0.172288	-0.187229	-0.370921	0.00610536	0.198912
0.107237	-0.22628	-0.119284	-0.171703	-0.0491569	-0.318095	-0.00184988	-0.134221
0.106877	-0.226994	-0.119171	-0.170811	0.0175712	-0.262904	0.079661	0.03838
0.106774	-0.227202	-0.119097	-0.169942	0.0168319	-0.53303	-0.0379902	5.51055e-05
0.106678	-0.22752	-0.118396	-0.169698	-0.129511	-0.0159569	-0.00992334	-0.0276843
0.106549	-0.228382	-0.118191	-0.16786	0.0940895	-0.446679	0.0248914	0.0137397
0.106468	-0.228515	-0.117886	-0.166874	0.0818627	0.0667186	0.0461959	0.0364278
0.106252	-0.229055	-0.117497	-0.166165	-0.015584	-0.413608	0.00118946	-0.111291
0.106245	-0.229535	-0.117376	-0.165964	-0.257717	-0.252324	0.0493005	-0.252954
0.106099	-0.230243	-0.117241	-0.165406	-0.0428011	-0.690223	-0.190715	-0.227981
0.106029	-0.230766	-0.116741	-0.162976	0.0182121	-0.0417759	0.0259408	-0.158534
0.105999	-0.231323	-0.116583	-0.162335	0.00248134	-0.172824	0.0490824	-0.134417
0.105943	-0.23237	-0.116531	-0.162101	0.00657177	-0.394393	0.0534312	-0.0946935
0.105895	-0.232376	-0.116212	-0.161597	0.0229526	-0.502641	0.0390455	-0.254836
0.105866	-0.23258	-0.116028	-0.161506	0.0985429	-0.381721	0.00447259	-0.122822
0.105802	-0.233278	-0.115881	-0.161276	0.080142	-0.848883	0.0226981	-0.151586
0.10579	-0.233948	-0.115694	-0.159033	0.380237	-0.500492	0.0825088	-0.0689537
0.105687	-0.234126	-0.115391	-0.157807	0.0182405	-0.530715	-0.0271172	0.0395146
0.105644	-0.234708	-0.115384	-0.157784	0.138919	-0.359647	-0.00895701	-0.0103776
0.105602	-0.235265	-0.115186	-0.155562	0.0664084	-0.0603566	0.0136172	0.0682261
0.105417	-0.235383	-0.114906	-0.153958	0.0293142	-0.321469	-0.188615	-0.0658514
0.105403	-0.235406	-0.114621	-0.151547	0.0398037	0.0638087	0.305559	-0.0292701
0.105295	-0.235409	-0.114569	-0.151232	0.246638	-0.519626	-0.196509	-0.122072
0.105066	-0.235632	-0.11448	-0.150856	0.25574	-0.374469	-0.064247	-0.26636
0.104981	-0.235636	-0.11442	-0.150014	0.0763388	-0.122972	-0.00808648	-0.0609143
0.104953	-0.235793	-0.114381	-0.148598	0.163239	-0.251588	0.0306154	-0.0752923
0.104944	-0.23595	-0.114372	-0.146384	0.0681968	-0.272128	-0.0782005	-0.13052
0.104901	-0.237052	-0.114058	-0.146121	-0.444136	-0.552665	-0.141055	-0.117839
0.104814	-0.237348	-0.114012	-0.145831	0.0328987	-0.330829	0.0119387	-0.0947003
0.104812	-0.237942	-0.113864	-0.145387	0.0658066	-0.155657	-0.131727	-0.134052
0.104796	-0.237988	-0.113852	-0.144366	-0.0778873	-0.264309	0.00542836	-0.165551
0.104751	-0.238104	-0.113774	-0.143268	-0.120882	0.0563414	-0.0235177	-0.0980082
0.104714	-0.238569	-0.113235	-0.141404	0.00116992	-0.156102	-0.0314173	0.0751267
0.104602	-0.238678	-0.113186	-0.141045	-0.0189226	-1.06476	-0.000499809	0.15808
0.104401	-0.2388	-0.113142	-0.140838	0.095588	-1.05064	0.0121442	-0.0299017
0.104292	-0.24033	-0.112992	-0.137526	0.128683	-0.218631	-0.0990194	-0.056641
0.104259	-0.24041	-0.112905	-0.136421	0.00133419	-0.445274	-0.22624	-0.178521
0.104204	-0.240443	-0.112706	-0.136291	0.065999	-0.583895	-0.00851703	-0.00928987
0.104101	-0.24046	-0.112495	-0.136073	0.0288432	-0.686775	0.0185831	-0.071398
0.103887	-0.241167	-0.112471	-0.13605	0.0110075	-0.515039	-0.0879054	-0.118641
0.103836	-0.241186	-0.112446	-0.135739	0.153344	-0.424255	-0.0416202	-0.0247373
0.103781	-0.241256	-0.11237	-0.134841	0.159859	-0.495569	-0.15645	0.00983662
0.103517	-0.241484	-0.112345	-0.13426	0.0463188	-0.455396	-0.0853366	0.185516
0.103476	-0.242047	-0.112262	-0.134097	0.0756891	-0.415097	0.0490936	-0.0472009
0.103444	-0.242768	-0.112079	-0.133909	0.0475703	-0.687763	0.00818951	-0.153914
0.103432	-0.242967	-0.112054	-0.132643	0.230911	-0.510449	-0.0633206	-0.0226745
0.103406	-0.243952	-0.111995	-0.131538	-0.0621881	-0.324023	-0.0176987	0.0372706
0.10339	-0.244504	-0.111678	-0.130307	-0.139903	-0.542194	0.0794639	0.0231826
0.103324	-0.244583	-0.111081	-0.129838	-0.035352	-0.720445	0.0766153	0.0203308
0.103091	-0.245178	-0.110729	-0.129238	0.0187631	-0.554704	-0.0584041	-0.0278599
0.102999	-0.245218	-0.110656	-0.126482	-0.00686908	-0.320611	-0.138105	0.10726
0.102995	-0.245586	-0.110388	-0.125383	0.0519445	-0.11127	-0.243719	-0.0937987
0.102942	-0.245717	-0.109913	-0.124611	-0.106773	-0.671306	0.0167168	-0.14875
0.102869	-0.246134	-0.10982	-0.124604	-1.13826	-0.374685	-0.000552735	-0.354125
0.10276	-0.246241	-0.109459	-0.122967	-0.097578	-0.321484	0.0071727	0.00718652
0.102734	-0.247643	-0.10892	-0.122861	0.375606	-0.343879	-0.0477558	-0.0932593
0.1027	-0.247896	-0.108529	-0.121004	0.0403969	-0.297508	0.0297161	-0.0636679
0.102601	-0.248404	-0.108503	-0.119724	0.0188084	-0.695054	0.101711	-0.0258785
0.102582	-0.25065	-0.108412	-0.119667	0.115543	-0.588295	0.09205	-0.244401
0.102565	-0.250835	-0.108391	-0.118079	-0.602847	-0.67296	0.0394477	-0.0793334
0.102561	-0.252099	-0.108114	-0.11201	-0.310909	-0.788939	0.0120589	0.0887117
0.102446	-0.252765	-0.108068	-0.111634	-0.620016	-0.55899	-0.0141515	-0.0549826
0.10244	-0.254208	-0.108002	-0.10951	0.043375	-0.472437	-0.000606437	-0.0217008
0.102341	-0.254327	-0.107943	-0.106998	0.0474625	-0.533204	0.0241063	-0.0884596
0.10215	-0.254558	-0.107737	-0.106076	-0.0253272	-0.408601	-0.0635877	-0.0652004
0.101956	-0.255313	-0.107507	-0.105751	0.0659099	-0.846406	0.0746224	0.0597617
0.101883	-0.255737	-0.107389	-0.105602	0.0993543	-0.47368	0.0455092	-0.0378487
0.101875	-0.256104	-0.10715	-0.104969	0.110163	-0.512145	0.0750997	-0.0678353
0.101813	-0.256416	-0.106986	-0.104123	0.125811	-0.419041	0.0229941	-0.121544
0.101786	-0.256995	-0.106804	-0.103404	0.106886	-0.494187	0.102003	-0.154974
0.10167	-0.257244	-0.106567	-0.102393	0.162348	-0.549246	0.000266224	-0.165792
0.101636	-0.260297	-0.10653	-0.10216	0.0870268	-0.541339	-0.061227	-0.21485
0.101568	-0.260698	-0.106498	-0.10112	0.145535	-0.528318	-0.115945	0.00490237
0.101346	-0.261648	-0.106482	-0.101079	0.0732718	-0.51221	0.034713	0.195401
0.101319	-0.262025	-0.106364	-0.101037	0.376426	-0.548084	0.0648411	-0.143633
0.101298	-0.262029	-0.106009	-0.100713	0.0311704	-0.585926	0.078448	-0.200475
0.101298	-0.262053	-0.105833	-0.100427	0.123942	-0.486269	0.0596808	-0.149772
0.101281	-0.262374	-0.105785	-0.100153	0.0294502	-0.534108	-0.024192	-0.0395624
0.101255	-0.262619	-0.105625	-0.0984278	0.174532	-0.429232	0.00501099	-0.0607031
0.101175	-0.264121	-0.105611	-0.0980672	0.10091	-0.66803	-0.0573813	-0.0684526
0.101151	-0.264504	-0.105501	-0.0977412	-0.145855	-0.102839	-0.00550406	0.055873
0.101149	-0.264567	-0.105337	-0.0960532	0.180835	-0.0941324	-0.114895	-0.0777981
0.101141	-0.265129	-0.105258	-0.0959914	0.11178	-0.642703	0.00116767	-0.0231804
0.101051	-0.266981	-0.105118	-0.0958582	0.0872874	-0.56377	-0.0161744	-0.08695
0.100962	-0.267937	-0.105058	-0.094868	0.0232604	-0.349204	-0.0741495	0.177859
0.100919	-0.268919	-0.105015	-0.094155	0.0906549	-0.139886	-0.0278689	-0.0244967
0.100847	-0.269306	-0.104988	-0.092792	0.0187178	-0.0612128	0.150664	-0.187933
0.100818	-0.270748	-0.104672	-0.0913916	0.0157161	-0.427073	0.259762	-0.184922
0.100787	-0.271262	-0.104248	-0.0901596	-0.0187557	-0.437347	-0.0744204	-0.118529
0.100739	-0.27145	-0.104132	-0.089753	0.216384	-0.229318	-0.0802116	-0.126329
0.100691	-0.271451	-0.10395	-0.0889876	-0.050319	-0.131671	0.0995864	-0.0567492
0.100617	-0.271702	-0.103877	-0.0889254	0.00130796	0.0313802	-0.040733	-0.106967
0.100559	-0.274984	-0.103642	-0.0877356	-0.0341656	-0.00848985	0.0729002	-0.0850369
0.10043	-0.275739	-0.103601	-0.0871502	0.231438	-0.248724	0.00126646	-0.00814895
0.100276	-0.276453	-0.103556	-0.0854878	-0.00669646	-0.322742	0.0828621	0.0234292
0.100091	-0.276605	-0.103541	-0.0854534	0.103836	-0.198999	-0.00374819	0.15792
0.100047	-0.276684	-0.103364	-0.0825058	-0.0850635	-0.473569	-0.0612953	-0.0548336
0.099938	-0.277348	-0.103043	-0.0816806	0.260604	-0.000948429	0.082974	-0.0351461
0.09981	-0.278004	-0.102992	-0.0812578	0.117994	-0.047508	-0.0823278	-0.0752378
0.099782	-0.278033	-0.102877	-0.0799984	0.10178	0.0860004	-0.217119	-0.23721
0.099765	-0.27934	-0.102842	-0.0782582	0.0618508	-0.391413	-0.0524216	-0.0598127
0.099567	-0.283948	-0.102565	-0.0779708	-0.0421581	-0.705194	-0.0710013	-0.0762942
0.099509	-0.284704	-0.102444	-0.076563	0.00498056	0.172094	-0.0483671	-0.0871942
0.099508	-0.284753	-0.1023	-0.0761332	-0.179077	-0.146492	0.0649555	-0.013532
0.099438	-0.286494	-0.102279	-0.073083	0.0571725	0.0117004	0.0305908	-0.0168985
0.099424	-0.286745	-0.102212	-0.0723338	0.0598416	-0.29421	0.0634495	-0.0510029
0.099386	-0.287331	-0.101951	-0.0713798	0.195199	-0.383864	0.125353	0.00401532
0.099329	-0.287921	-0.101921	-0.0702344	0.122823	-0.589738	0.00782872	-0.00842665
0.099247	-0.288951	-0.101833	-0.06945	0.0269444	0.0328653	0.00314865	-0.0482724
0.099213	-0.289053	-0.101809	-0.0693772	0.0780945	-0.664814	0.00877276	-0.0590541
0.099138	-0.289785	-0.101435	-0.069106	0.101333	-0.330489	-0.00374049	-0.0897056
0.09908	-0.290044	-0.101373	-0.0683492	0.112081	-0.240035	0.0745263	-0.151951
0.099003	-0.290423	-0.101233	-0.0681062	-0.010061	-0.0127425	0.0307653	-0.245808
0.098996	-0.290465	-0.101173	-0.06803	0.175579	-0.404823	0.125173	0.0101429
0.098855	-0.291992	-0.10099	-0.0676094	0.0641387	0.0345669	0.0622473	0.049452
0.098761	-0.291993	-0.100804	-0.0674946	0.0512216	-0.63241	0.080141	-0.115075
0.098717	-0.29205	-0.100747	-0.0669598	0.217535	0.150387	-0.00847529	-0.172104
0.098716	-0.294071	-0.100569	-0.0653072	0.0248468	-0.258957	0.0607448	-0.0544742
0.098688	-0.298164	-0.100553	-0.0646422	0.003479	0.121291	-0.0377354	0.0221549
0.098656	-0.299633	-0.100553	-0.062513	0.208692	0.132309	-0.0354564	-0.0447981
0.098653	-0.30045	-0.100282	-0.060444	0.26055	-0.252076	-0.179005	0.113999
0.098625	-0.303193	-0.10002	-0.0603534	0.381722	-0.459109	0.00914482	-0.00906834
0.098616	-0.304719	-0.0997822	-0.0597748	-0.0686791	-0.422498	0.125014	-0.0318016
0.098596	-0.305306	-0.0995002	-0.0590612	0.0842657	-0.630329	0.0197128	-0.0812145
0.098513	-0.305336	-0.0994854	-0.0589546	0.23397	-0.555759	0.0735634	-0.128692
0.098503	-0.305746	-0.099163	-0.0583916	0.104867	-0.11396	-0.0573079	0.0907186
0.098499	-0.306495	-0.0991142	-0.0583698	0.0185287	-0.594054	0.0141128	-0.0790269
0.098415	-0.30704	-0.098727	-0.0578782	0.0285261	-0.0384607	-0.0499969	-0.048693
0.098379	-0.307582	-0.0981192	-0.055935	-0.0316384	-0.0106182	0.0768092	-0.631476
0.098371	-0.307737	-0.0980978	-0.054829	0.0660069	-0.124851	-0.0287856	-0.041154
0.098325	-0.308107	-0.0977824	-0.053414	0.158449	-0.578951	-0.100199	-0.0905536
0.098284	-0.308185	-0.0975664	-0.0519648	0.0591476	-0.545663	-0.067904	-0.130935
0.098231	-0.3091	-0.097471	-0.050585	-0.205287	-0.50628	-0.00833545	-0.0467468
0.098218	-0.309441	-0.0973914	-0.0489388	0.274235	-0.474944	0.0250883	0.00760203
0.098215	-0.309811	-0.0973748	-0.0489332	0.0865206	-0.327137	0.0645692	0.0623585
0.098156	-0.310799	-0.0972416	-0.0482714	0.036237	0.765049	0.0220998	0.0417459
0.098126	-0.312333	-0.0972362	-0.0453862	0.00972295	-0.167565	-0.023109	0.0554998
0.098089	-0.312711	-0.0970464	-0.0444794	0.04708	-0.0330009	0.0311681	-0.0813049
0.098069	-0.312811	-0.0968514	-0.0441076	0.137727	-0.767311	0.0029433	0.0372969
0.097882	-0.313221	-0.0968116	-0.0437728	0.0394154	-0.110892	-0.0256429	0.00559238
0.097846	-0.316886	-0.0967664	-0.0436958	0.204859	0.0755908	-0.0264928	0.0826439
0.09776	-0.317159	-0.0967572	-0.043494	0.00622487	0.0155263	-0.121825	-0.292399
0.097665	-0.318136	-0.0965474	-0.0433662	0.0801854	0.0455728	0.116053	-0.125174
0.097572	-0.319389	-0.0964572	-0.0428962	-0.152873	-0.451412	-0.301543	-0.0990794
0.09751	-0.320693	-0.0962562	-0.0423354	-0.12441	-0.127847	-0.00288359	-0.107358
0.097405	-0.320713	-0.0961648	-0.0421992	0.0998161	-0.435884	0.00386146	0.0568624
0.097314	-0.323618	-0.095989	-0.0413176	0.200248	0.085382	-0.110401	-0.0453053
0.097161	-0.324965	-0.0959116	-0.041284	0.0630932	-0.506531	-0.0431422	-0.0896914
0.097021	-0.325059	-0.095893	-0.040333	-0.0115983	-0.465605	-0.0176092	0.241881
0.096981	-0.325386	-0.0957816	-0.038016	0.0780799	-0.39198	0.00484059	-0.142237
0.096909	-0.326681	-0.0957466	-0.0368942	0.254866	-0.106442	-0.0409779	-0.233548
0.096848	-0.326719	-0.0957258	-0.0367112	0.0493748	-0.143796	0.0239554	-0.155824
0.096738	-0.326951	-0.0954712	-0.0363892	-0.0330591	-0.0527701	-0.019898	0.0368088
0.096712	-0.328823	-0.0954518	-0.036297	0.10153	-0.436807	-0.0191145	-0.190465
0.09653	-0.329249	-0.0951706	-0.0358704	0.178057	0.0143428	0.0254201	0.0211191
0.096117	-0.330355	-0.0951184	-0.0345996	0.129678	-0.296696	0.0403001	-0.111159
0.095995	-0.331183	-0.09501	-0.0342236	0.140936	-0.285919	0.00476435	0.114308
0.095992	-0.332218	-0.094831	-0.0328704	0.200257	-0.658744	-0.0012966	-0.158137
0.09595	-0.333711	-0.094742	-0.032782	-0.137165	0.176045	-0.0125928	-0.0962382
0.09584	-0.33391	-0.0947356	-0.0316562	-0.0726185	-0.525767	0.0812461	-0.254337
0.095626	-0.334206	-0.094717	-0.0313694	-0.148966	-0.445842	-0.0153395	-0.168209
0.095605	-0.33455	-0.0947	-0.0307588	0.0933127	-0.398442	0.0615616	-0.0193799
0.095492	-0.335477	-0.0944782	-0.0304024	0.0403218	-0.404178	0.0888984	-0.155778
0.095491	-0.337102	-0.0940506	-0.0297058	-0.0232649	-2.60391	-0.0214258	-0.0467729
0.09526	-0.33848	-0.0939688	-0.0295976	-0.690651	0.362383	-0.120215	-0.0883411
0.095256	-0.338985	-0.0938012	-0.02916	0.228928	-0.702857	-0.0384027	-0.15161
0.095185	-0.339069	-0.093711	-0.0271234	0.0536878	-0.00823355	0.119544	-0.155306
0.095149	-0.340387	-0.093639	-0.0253472	-0.0377221	-0.0854354	0.0412508	-0.223768
0.095026	-0.341419	-0.0936286	-0.0250398	0.054796	0.0789502	0.0799836	-0.0855291
0.095016	-0.345431	-0.0936266	-0.0250348	0.42823	-0.0487931	0.153283	-0.0592718
0.094985	-0.346498	-0.0934518	-0.0230784	1.11379	0.0281503	0.0257032	-0.117266
0.094932	-0.347642	-0.0933184	-0.0211476	-0.0164313	-0.113364	-0.0197534	-0.0382403
0.094865	-0.347808	-0.0933076	-0.0203826	0.18326	-0.786397	-0.0491368	-0.0129388
0.094795	-0.350221	-0.0932804	-0.0185232	0.063426	-0.159437	0.141134	0.02905
0.094714	-0.350519	-0.0930566	-0.0184238	0.00601721	-0.301052	-0.0816511	-0.0183863
0.09471	-0.351201	-0.0930356	-0.0167804	0.100418	-0.476472	0.0541599	-0.174343
0.094513	-0.351849	-0.0928272	-0.0138962	0.110754	-0.319766	-0.026875	-0.0571372
0.094378	-0.353151	-0.0927466	-0.0133296	0.0153873	-0.363137	0.0110999	-0.175052
0.09426	-0.355465	-0.0924318	-0.0121614	0.203979	-0.197524	0.02708	-0.0012311
0.094236	-0.358108	-0.0924178	-0.0120802	0.0482466	-0.252803	0.00561914	-0.166732
0.094154	-0.358467	-0.0923654	-0.0119722	0.0182853	0.182171	-0.0062905	-0.063728
0.094145	-0.358661	-0.0922688	-0.0116514	0.0914097	0.246817	0.0290143	0.00410624
0.094134	-0.358946	-0.092183	-0.0113336	0.0166142	-0.455196	0.0859893	-0.226879
0.09409	-0.35902	-0.0920838	-0.010759	0.0257907	-0.0244644	-0.0431362	-0.183578
0.094072	-0.359303	-0.091988	-0.0106774	0.191942	-0.215936	0.0649171	-0.0833559
0.094058	-0.362506	-0.091881	-0.0100588	0.0751712	0.111899	-0.143651	-0.0673085
0.094019	-0.363953	-0.0918122	-0.0096944	0.0796287	-0.0994959	-0.096301	-0.0660974
0.094016	-0.364241	-0.0918028	-0.0071812	-0.727868	-0.202902	-0.00742403	-0.0822748
0.093738	-0.371085	-0.091786	-0.0043508	-0.0520597	-0.257673	0.019852	-0.0703619
0.093675	-0.371941	-0.0914776	-0.0041958	0.0842705	-0.555804	-0.0560274	-0.00903638
0.093632	-0.372795	-0.0913876	-0.0039834	0.0642636	-0.126153	-0.165311	-0.0571557
0.09356	-0.37378	-0.091192	-0.000583	0.351375	-0.0536125	-0.0527143	-0.0295843
0.093554	-0.37391	-0.0909734	-0.0003862	-0.0159681	0.0574682	0.196857	-0.0465869
0.093506	-0.379853	-0.0909718	0.000867	-0.0119231	-0.241194	-0.111342	0.1909
0.093484	-0.383347	-0.0907432	0.0011408	0.0438824	-0.269007	-0.190379	-0.0732678
0.093477	-0.384667	-0.0904996	0.0014258	0.0805826	-0.233289	0.147288	0.000352404
0.093425	-0.384921	-0.090465	0.0032164	-0.0550396	-0.104973	0.00355009	-0.124912
0.093384	-0.386243	-0.0903704	0.0038934	-0.0561297	-0.402956	-0.145164	-0.021111
0.093355	-0.386582	-0.09021	0.0045078	0.00858617	-0.0432303	-0.0316903	-0.123116
0.093241	-0.387411	-0.090088	0.0050556	0.0484309	-0.471817	1.06358	0.0058097
0.093197	-0.388346	-0.0900382	0.0051184	0.0767412	0.193633	-0.0242109	-0.0201713
0.093192	-0.391762	-0.090031	0.0055778	0.12811	-0.232939	-0.0109167	0.000642105
0.093067	-0.393515	-0.0900034	0.0071658	0.0662796	-0.622603	0.00743688	-0.174798
0.093057	-0.393629	-0.089918	0.0081818	0.147207	-0.632304	0.0441641	0.0186307
0.093053	-0.39537	-0.0897636	0.0094508	-0.0375769	-0.836617	0.172518	-0.104928
0.093038	-0.396145	-0.089721	0.0106052	-0.0882854	-0.401759	-0.190923	-0.0263912
0.093017	-0.396196	-0.089355	0.0106656	0.0158114	-0.54958	-0.185865	-0.158808
0.092964	-0.396844	-0.0893256	0.010928	0.0344431	-0.426426	-0.00171285	-0.0421438
0.092867	-0.397298	-0.0892308	0.0126572	0.0287318	0.102619	-0.0492887	-0.0427152
0.092811	-0.397469	-0.08921	0.0134068	-0.0493526	-0.546664	-0.0267444	-0.140248
0.092762	-0.397931	-0.0891616	0.014308	0.0751979	-0.804069	-0.106757	0.0416806
0.092754	-0.39992	-0.0890934	0.0170044	0.0082221	-0.0877738	-0.0593342	-0.0815726
0.092583	-0.401596	-0.0890558	0.0170336	0.104852	-0.633877	-0.0871781	0.0357799
0.092469	-0.401895	-0.0889558	0.0182718	0.0372174	-0.445525	0.1161	-0.00289737
0.092313	-0.404821	-0.0888374	0.019186	-0.194209	-0.347452	-0.0821709	0.0765298
0.092292	-0.406284	-0.0885732	0.0282198	-0.00813484	-0.539925	-0.0467051	-0.0133496
0.092284	-0.409233	-0.0885186	0.0292996	0.00758219	-0.0863664	-0.0080941	-0.0565453
0.092269	-0.409803	-0.088503	0.031561	-0.214119	-1.25951	0.0232653	-0.098549
0.092204	-0.412547	-0.088414	0.0335762	0.144166	-0.451439	0.00065428	-0.277555
0.09216	-0.413314	-0.0883484	0.0397132	-0.170186	-0.834033	-0.0222729	-0.0506394
0.09201	-0.413606	-0.0881418	0.0467096	0.0336068	-0.48949	-0.0535511	-0.00826705
0.091879	-0.414017	-0.0881382	0.0479812	0.007339	-0.481027	0.0130909	0.0285438
0.091872	-0.414223	-0.088024	0.049076	-0.0663023	-0.455768	0.0194993	-0.0655107
0.091841	-0.420188	-0.0879748	0.0516646	-0.0870936	-0.708294	-0.0654535	-0.13328
0.091839	-0.421263	-0.0877602	0.0522996	-0.0276511	-0.481532	-0.0505267	0.00246878
0.091814	-0.427321	-0.0877078	0.0536192	0.151977	-0.625431	-0.179139	-0.0736454
0.091809	-0.427352	-0.0876368	0.0539122	0.460858	-0.167368	0.0416327	0.0110625
0.091795	-0.428167	-0.087608	0.0552488	0.315343	-0.479216	-0.0452269	-0.00935486
0.091648	-0.429733	-0.0875966	0.0580694	0.471753	-0.721988	-0.0874252	-0.0669974
0.091617	-0.4299	-0.0875806	0.0612532	0.264319	-0.666263	-0.0268394	-0.145356
0.091415	-0.431328	-0.087437	0.0617672	-1.11746	-0.793472	-0.0138396	-0.105081
0.09141	-0.431507	-0.0873846	0.0625204	-0.0658696	0.164122	-0.0613806	-0.177089
0.091394	-0.431618	-0.0869618	0.0642348	0.0558748	-0.507201	-0.103932	-0.117624
0.091349	-0.432355	-0.0867652	0.0687636	0.0786855	-0.462258	0.0481861	-0.0853093
0.091255	-0.434004	-0.0866518	0.0694128	0.0432196	-0.342561	0.00432361	-0.176003
0.091171	-0.435754	-0.0863358	0.0707396	-0.0263469	-0.37393	-0.0837322	-0.224915
0.091138	-0.435835	-0.086184	0.0717158	-0.0368886	-0.22021	-0.0799041	-0.230026
0.091138	-0.437559	-0.0861042	0.0721384	-0.00543022	-0.298618	0.0197809	-0.245988
0.091104	-0.439343	-0.085977	0.0738556	0.0456166	-0.599636	-0.0532418	-0.0732235
0.091081	-0.44106	-0.0857986	0.0755516	-0.0323808	-0.999762	-0.0363345	0.100906
0.091034	-0.441845	-0.085697	0.0758788	0.0173244	-0.313952	0.189571	-0.0373144
0.090915	-0.442352	-0.0856646	0.07806	-0.0762222	-0.338491	0.0312984	-0.0351142
0.090845	-0.446073	-0.08552	0.078692	0.0529835	-0.283143	-0.079019	-0.0159927
0.090805	-0.447084	-0.0855142	0.0788766	0.0340388	-0.681117	0.0167682
0.090794	-0.448579	-0.0855012	0.080937	0.241212	-0.429682	-0.0819787
0.090692	-0.450801	-0.0854514	0.0816552	0.0799167	0.494439	0.0500581
0.090443	-0.454815	-0.0851574	0.0843542	-0.00360394	-0.567439	-0.0993222
0.090365	-0.455226	-0.0851092	0.0853268	0.158253	-0.346547	-0.0768509
0.090349	-0.456743	-0.0850872	0.0901828	0.133437	-0.0327382	-0.0467778
0.09023	-0.460218	-0.0850438	0.0914418	-0.0305324	-0.156439	-0.0667475
0.090195	-0.460742	-0.0849432	0.0926834	0.111793	0.023669	0.0109344
0.090163	-0.4626	-0.0848346	0.0927634	0.180626	-0.02637	0.0650367
0.090082	-0.464053	-0.0847396	0.093734	0.0995216	0.0940466	0.164675
0.090032	-0.46441	-0.0845794	0.0963456	0.135128	-0.633003	0.0113718
0.089998	-0.464828	-0.0845754	0.0978422	0.0801415	-0.343092	-0.367153
0.089998	-0.465289	-0.0844824	0.0981962	0.0885348	0.0526698	-0.191337
0.089991	-0.466389	-0.0844096	0.100846	0.0337064	0.073725	0.0617601
0.089941	-0.470759	-0.0842802	0.101701	0.024596	-0.150909	0.0219344
0.089808	-0.474743	-0.0842612	0.101965	0.0235891	0.00235772	0.0268619
0.089745	-0.477344	-0.084108	0.102654	0.0433674	0.239682	0.0150136
0.089712	-0.481344	-0.0836844	0.102716	-0.0418708	-0.389773	-0.06058
0.089696	-0.48416	-0.083605	0.10314	0.082334	-0.231744	-0.0317646
0.089616	-0.488147	-0.0834566	0.107328	0.0847814	0.282521	-0.0304618
0.089583	-0.492479	-0.0834428	0.115907	0.198666	-0.317343	0.0303883
0.089566	-0.493415	-0.0833842	0.116159	0.0747416	-0.014868	-0.0532744
0.089403	-0.495112	-0.0833832	0.123414	0.0899676	1.04584	-0.0223491
0.089314	-0.49584	-0.083363	0.129954	0.0670478	-0.529711	-0.033923
0.089311	-0.50232	-0.0832608	0.133987	0.149305	-0.671642	-0.0130901
0.089284	-0.502694	-0.0832416	0.164258	0.00450969	-0.644246	-0.0208638
0.089264	-0.505635	-0.0832364	0.173404	0.122324	-0.242838	0.00446301
0.089214	-0.508209	-0.0832134	0.174476	-0.00392199	-0.847164	-0.00874149
0.089188	-0.509546	-0.083128	0.18001	0.116449	-0.309286	-0.0568996
0.089079	-0.517563	-0.0831206	0.180617	-0.28259	-0.370502	0.0237937
0.088979	-0.522954	-0.0830766	0.180936	-0.265222	-0.0912118	0.0492086
0.088906	-0.536542	-0.0829984	0.194855	0.0801966	-0.246816	0.089579
0.088886	-0.537629	-0.0829616	0.196653	0.00410795	-0.175569	-0.00213284
0.088859	-0.53815	-0.0829216	0.237656	0.0577018	-0.443387	0.00011462
0.088799	-0.549231	-0.0827396	0.257063	0.0510235	-0.0900199	0.0603085
0.088721	-0.566505	-0.0826852	0.266151	0.0684509	-0.875518	0.113685
0.088701	-0.568909	-0.0825296	0.276099	-0.0760669	-0.225735	-0.0496623
0.088676	-0.571222	-0.0822302	0.304504	0.269447	-0.713277	-0.0303324
0.088675	-0.574338	-0.0821894	0.304956	0.0991304	-0.497057	0.0605608
0.088486	-0.584017	-0.0821474	0.331442	-0.3564	-0.603987	0.0486053
0.088422	-0.58566	-0.0821276	0.384058	-1.04906	-0.270918	-0.00263983
0.088417	-0.587502	-0.0820608	0.393278	-0.893302	-0.665226	0.151936
0.088337	-0.588095	-0.081995	0.401503	0.0516376	-0.388008	-0.111979
0.08832	-0.590777	-0.0819596	0.411914	0.08605	-0.46193	-0.135101
0.088228	-0.592174	-0.0819044	0.706212	0.00456524	0.19329	-0.0559689
0.08821	-0.592458	-0.081625	0.902431	0.0279381	-0.571074	-0.000990767
0.088199	-0.594522	-0.0815322		0.02074	-0.477947	0.00821235
0.088056	-0.609498	-0.0814682		-0.0389817	-0.333215	0.0936563
0.088035	-0.649548	-0.0812814		0.132842	-0.307568	0.108469
0.087973	-0.651974	-0.0811592		0.0495963	-0.407501	0.0142158
0.087935	-0.652071	-0.0809946		0.0753129	-0.452926	-0.0778375
0.087928	-0.655257	-0.080953		-0.0368376	-0.504733	-0.0510257
0.087889	-0.665195	-0.0807788		-0.0556326	-0.452735	0.10396
0.08769	-0.673538	-0.080648		-0.00617814	-0.399286	-0.0409554
0.087684	-0.674187	-0.0804768		0.160156	0.0545125	0.048888
0.087567	-0.684321	-0.0804002		-0.00853205	-0.250413	0.0651818
0.087456	-0.69691	-0.080322		-0.0129652	-0.426322	-0.0263351
0.087439	-0.705481	-0.0802678		0.00587797	-0.371855	-0.022336
0.087428	-0.712744	-0.0801772		-0.292021	0.00158	-0.0949887
0.087413	-0.753475	-0.0799548		0.0447718	-0.144341	0.149837
0.087381	-0.884115	-0.0799546		0.0366368	-0.353866	0.0269719
0.087376	-0.916004	-0.079954		0.156663	0.0611567	0.0410802
0.087286		-0.0798952		-0.0586929	-0.279874	-0.00140962
0.087246		-0.079883		0.0348854	-0.132287	-0.0332963
0.087207		-0.0798346		0.0757024	-0.222761	0.0355961
0.087136		-0.0795912		0.0631633	0.0853715	0.0962006
0.087062		-0.0794282		0.0640533	-0.468761	0.168132
0.087013		-0.079414		0.0084641	-0.241958	0.0227915
0.087		-0.0793112		-0.130587	-0.475513	-0.033127
0.086995		-0.0790998		0.172596	-0.236796	0.023977
0.08698		-0.0790818		0.0584199	0.251837	-0.0758894
0.08698		-0.0790502		0.0939519	0.0456774	0.0443837
0.08696		-0.0790322		0.086035	-0.301912	0.0249929
0.086921		-0.0788862		0.101263	0.0305269	-0.0380097
0.086804		-0.078746		0.0671237	-0.446256	-0.065849
0.086781		-0.0787264		0.11608	-0.0594101	-0.0217757
0.086755		-0.0786454		0.133793	-0.451513	-0.0135908
0.086736		-0.0785296		0.152399	-0.643092	0.0858111
0.086704		-0.0783176		0.0932467	0.240563	0.0638314
0.086678		-0.0782374		-0.0646555	-0.20012	0.036015
0.086666		-0.0781142		0.145605	-0.113515	0.0287489
0.086603		-0.0780816		0.075845	-0.8223	-0.0378076
0.086528		-0.0780796		0.0275247	-0.321439	-0.0131679
0.086376		-0.0780544		-0.00849128	0.0193062	-0.047212
0.086292		-0.0779172		0.0759995	-0.712955	-0.0351804
0.086209		-0.0778204		0.0236657	-0.0840738	-0.0431441
0.086204		-0.0775012		-0.0156813	-0.122365	0.186793
0.08619		-0.077501		0.153572	-0.67749	-0.026176
0.086159		-0.0774504		-0.124732	-0.738561	-0.110335
0.086147		-0.0773216		0.0992584	-0.904829	-0.257806
0.086146		-0.0772264		-0.258608	-0.880396	0.0311389
0.086051		-0.0772176		0.0942907	-0.879114	0.00621516
0.086044		-0.0771638		0.0508268	-0.811156	0.126717
0.086011		-0.0770626		0.0209506	-0.697343	-0.0167578
0.085966		-0.0769876		0.06722	-0.786191	0.0312778
0.085915		-0.076716		0.057471	-0.358562	0.0172271
0.085862		-0.076475		0.0794408	-0.67063	0.101582
0.085832		-0.0764496		0.0687742	-0.543399	0.135664
0.085747		-0.0764208		0.140968	-0.766696	0.0442042
0.085742		-0.0761734		0.256206	0.0242031	-0.236437
0.085647		-0.0761128		0.0164201	-0.373322	-0.159612
0.08564		-0.0760676		0.080518	-0.372339	-0.131379
0.085523		-0.076025		0.295317	-0.455715	0.00730832
0.085438		-0.0759374		0.0722177	-0.309292	-0.0679421
0.085426		-0.0758926		0.0640907	-0.358014	-0.00425286
0.085342		-0.0758692		-0.0607572	0.0263038	-0.460039
0.085325		-0.0757774		-0.054764	-0.454443	0.0558401
0.085269		-0.0757596		0.200783	-0.823039	0.121533
0.085191		-0.0756422		0.176185	-0.392649	0.00876802
0.085184		-0.0756152		-0.0275085		0.0858942
0.085136		-0.0755818		0.123363		-0.0749053
0.085102		-0.0755728		0.109103		0.138281
0.085024		-0.0755236		-0.0383828		-0.0902934
0.085018		-0.0754812		0.200024		-0.0248064
0.084937		-0.0754094		0.0110896		-0.00198091
0.084918		-0.0753892		0.00828695		-0.0202206
0.084879		-0.075223		0.0724392		-0.00405583
0.08484		-0.0752182		-0.0467846		-0.117396
0.084747		-0.0752126		0.0752254		-0.0311983
0.08468		-0.0752088		0.0190246		0.00283841
0.084644		-0.075168		0.0635006		-0.0438843
0.084625		-0.0749478		0.139513		-0.0850736
0.084623		-0.0749344		0.0424764		-0.0947565
0.08457		-0.0747824		0.0495617		-0.00846028
0.084549		-0.0746886		-0.0593436		-0.0692667
0.08453		-0.0745654		-0.37396		0.0458344
0.084458		-0.0745194		-0.029861		-0.00441263
0.084387		-0.0744852		0.0121951		0.0323711
0.084329		-0.074452		0.0907502		0.0955939
0.084229		-0.0741356		0.0713577		0.027434
0.084228		-0.0739592		-0.0707209		-0.0144801
0.084219		-0.0738746		-0.0681171		0.0751919
0.083907		-0.0737902		-0.0449398		-0.166294
0.083836		-0.0734696		-0.00170827		-0.14442
0.083794		-0.0733058		0.0447762		-0.00777767
0.083759		-0.073237		-0.0310831		0.0844732
0.083713		-0.073187		-0.0291409		-0.0132834
0.08343		-0.0730458		0.00884843		-0.0513069
0.08341		-0.0730388		0.0210829		-0.000894472
0.083308		-0.072862		0.0163078		0.0638853
0.083251		-0.0727324		0.114182		0.033718
0.083234		-0.0723728		0.031651		-0.0404519
0.083232		-0.0723684		0.0291271		0.063812
0.083192		-0.0723412		-0.0661714		-0.0454473
0.083168		-0.0722906		0.0801046		0.171508
0.083142		-0.0722854		0.0173228		-0.090847
0.083015		-0.0722594		0.0942042		-0.0421625
0.082941		-0.0721806		-0.0272357		-0.0341086
0.082922		-0.0721262		0.063499		-0.00177672
0.082585		-0.0721124		0.116173		-0.100993
0.082571		-0.0720136		0.0603604		-0.017113
0.082553		-0.0719756		-0.0326006		-0.0937512
0.082498		-0.071826		-8.58307e-06		-0.0657682
0.082484		-0.0718114		-0.0224338		-0.00041912
0.082421		-0.0717424		0.208634		0.0368669
0.082357		-0.0716698		-0.00686693		-0.0237481
0.082324		-0.0715688		-0.00747108		-0.0916064
0.082259		-0.071381		-0.012428		-0.00500039
0.082198		-0.0713424		-0.00186014		0.146159
0.082187		-0.071342		0.086189		-0.0447436
0.082169		-0.0710852		-0.472384		0.0589548
0.082097		-0.0709606		0.2072		-0.0422996
0.081908		-0.0708218		0.0400369		0.0870561
0.08152		-0.0706646		0.00375056		0.0530463
0.081447		-0.0706206		0.222276		-0.02552
0.081402		-0.0705358		0.20314		0.0729034
0.081357		-0.0705216		0.00591421		0.0164716
0.081304		-0.070283		-0.681993		0.0368309
0.081216		-0.0702614		0.269724		0.068367
0.081212		-0.0701994		0.418482		-0.0186207
0.081167		-0.069988		0.0476196		0.00386456
0.081151		-0.0699002		0.184232		-0.157871
0.081053		-0.0698874		-0.0130982		0.00086497
0.080911		-0.0697208		0.107797		0.0823584
0.08085		-0.0697098		0.0657091		0.0931177
0.080781		-0.0696116		0.101445		0.0331452
0.080755		-0.0694226		0.0459781		0.0862253
0.08071		-0.069346		-0.060977		0.0699221
0.080533		-0.0691626		0.0131562		0.125574
0.080486		-0.0690372		-0.00788903		0.0154005
0.08036		-0.068876		0.0632539		-0.00256495
0.08035		-0.0688704		0.0472097		0.0273847
0.080265		-0.0688152		0.218481		0.0174556
0.080252		-0.0687624		0.217658		0.0476653
0.080223		-0.0687236		0.0356343		0.0744801
0.080203		-0.068621		0.119482		0.0618916
0.080171		-0.0684478		0.343073		0.0407231
0.080155		-0.0684084		-0.00680304		0.147478
0.080154		-0.0683068		0.345682		0.0137291
0.080101		-0.0681986		-0.0613179		0.0302035
0.080033		-0.0681118		0.246596		-0.0235989
0.080016		-0.0680634		0.373915		-0.11332
0.080002		-0.067987		-0.036685		-0.0524092
0.079977		-0.0679502		-0.147411		0.0985485
0.079968		-0.0678988		0.0817266		-0.0644012
0.07995		-0.0678948		-0.452502		0.0157503
0.07989		-0.0678932		0.0227039		-0.0557304
0.079813		-0.0677944		-0.018465		-0.0497531
0.079811		-0.067778		-0.0123208		-0.00121124
0.079773		-0.067739		0.0760548		0.00313841
0.079692		-0.0677032		0.0037334		0.0597428
0.079679		-0.0676678		-0.175437		0.0115987
0.079649		-0.0675962		-0.0532262		-0.0404148
0.079596		-0.0674818		0.259037		0.0465184
0.079536		-0.067458		0.15305		-0.13143
0.079528		-0.0673538		0.0139871		0.0636679
0.079482		-0.0673244		0.0379372		-0.0688332
0.079469		-0.0671934		0.0106664		0.133087
0.079423		-0.0670158		0.0521016		-0.000236746
0.079384		-0.0668956		0.110552		0.0530187
0.079333		-0.0668426		0.458745		0.144507
0.079317		-0.0668188		0.110107		0.088826
0.079283		-0.0667948		0.0257995		0.0353358
0.079277		-0.0667134		0.0267043		-0.00759121
0.079176		-0.0665232		-0.505053		-0.0125649
0.079111		-0.0664492		-0.0301652		-0.0129021
0.079109		-0.0663228		0.0533478		0.0378274
0.079103		-0.0662496		-0.00887704		0.0764516
0.079083		-0.0662124		0.0271199		0.0471888
0.079063		-0.0660696		0.162136		-0.0363937
0.079029		-0.0660098		0.0257051		-0.0528389
0.079017		-0.0658948		0.0159845		-0.00955144
0.079008		-0.065807		-0.0515294		-0.000268203
0.078978		-0.0657738		0.108674		-0.0149555
0.078966		-0.0657594		0.0497327		-0.0227136
0.078939		-0.0656758		0.0410576		-0.0650179
0.078915		-0.0655456		0.00883174		0.0272741
0.078904		-0.0654894		0.0724754		-0.0174
0.078861		-0.0654792		0.107847		-0.0677938
0.078815		-0.0652874		0.014612		-0.0551523
0.078522		-0.0651456		0.0913138		0.0541494
0.078516		-0.06503		0.0832109		0.0407404
0.078509		-0.0650288		-0.032532		0.0330956
0.078501		-0.06499		0.0551322		-0.00742638
0.078457		-0.0648642		0.130378		0.000285566
0.078446		-0.064826		-0.0308075		-0.0743861
0.078424		-0.0648004		0.193129		-0.0466676
0.078421		-0.0647146		0.0592119		-0.0129779
0.078389		-0.0647136		-0.0196936		0.00636565
0.078335		-0.0646482		0.0148304		-0.0437911
0.078199		-0.0646474		-0.00614929		-0.158951
0.078164		-0.0646224		-0.0989747		0.037136
0.078116		-0.0645632		0.228701		0.00112488
0.078104		-0.0644798		0.116516		-0.00369942
0.078042		-0.0644154		0.0309567		0.0284815
0.077921		-0.0644106		-0.0636804		-0.0333348
0.077879		-0.0643816		0.213072		-0.14623
0.077855		-0.0643276		0.0572441		-0.0422468
0.077841		-0.0642218		-0.0663676		0.0388325
0.077798		-0.0641766		-0.0511284		0.0302051
0.077789		-0.064095		0.286007		0.0363805
0.077788		-0.06399		0.0843308		0.055432
0.077699		-0.0638784		0.307623		-0.118583
0.077661		-0.0638748		-0.755382		0.0324027
0.077621		-0.0638692		0.011627		0.0609264
0.077617		-0.0638532		0.0537741		0.0525304
0.077584		-0.0638184		-0.0129678		0.0149791
0.077503		-0.0637094		-0.268431		-0.0279582
0.077496		-0.0635916		0.0735614		-0.105906
0.077425		-0.063589		-0.0474193		0.000509558
0.077408		-0.0635584		0.1281		0.148254
0.077264		-0.0635198		-0.0400958		-0.00737309
0.077242		-0.0633728		-0.0238028		-0.00513484
0.077236		-0.0633068		-0.172124		-0.00857109
0.077203		-0.0632948		0.0581489		-0.0080888
0.077159		-0.0632938		0.173287		0.0923663
0.077097		-0.063277		0.0709398		-0.0303128
0.077086		-0.0632446		0.0948365		-0.157468
0.077076		-0.0632156		0.0356016		-0.0119918
0.077066		-0.063142		0.0304804		-0.0706213
0.076993		-0.0631106		0.0937274		0.023513
0.076878		-0.062952		0.17857		-0.0488676
0.076859		-0.062789		0.12945		-0.0210437
0.076804		-0.0627322		-0.0204864		0.0337536
0.076781		-0.0626214		0.229332		0.0725458
0.076778		-0.0625856		0.0521004		0.104173
0.07673		-0.0625022		0.0389624		-0.00663551
0.076651		-0.0624604		-0.0239356		-0.00913172
0.07661		-0.0623788		0.0112631		0.0807259
0.076601		-0.0623442		-0.0209363		0.060637
0.076589		-0.0622306		-0.0431788		-0.0303597
0.076471		-0.0622282		0.219089		0.0259168
0.076404		-0.0621806		-0.0471337		0.0401156
0.076348		-0.0621388		0.100836		-0.0469777
0.076302		-0.0621148		0.247281		-0.0811044
0.076288		-0.0620938		0.0752916		0.00364218
0.076279		-0.0620904		0.00232315		-0.00661672
0.076095		-0.0620428		0.0613401		-0.090947
0.076073		-0.0618922		0.0802522		0.102895
0.076059		-0.06186		0.230406		0.00212497
0.076056		-0.0617148		0.102289		0.0515145
0.076046		-0.061698		0.109927		0.0209143
0.075978		-0.0616696		0.180837		0.0364024
0.075934		-0.06161		0.143277		0.174216
0.075904		-0.0615944		0.0183909		-0.0685727
0.075872		-0.061559		-0.251718		-0.034555
0.075769		-0.0615222		0.133745		-0.0560597
0.075766		-0.0615214		0.443148		0.208555
0.075634		-0.0613356		0.247625		0.0738862
0.075622		-0.0613138		0.0794592		0.0236411
0.075488		-0.0611718		-0.017638		-0.0916759
0.075475		-0.06114		0.0110474		-0.448542
0.075376		-0.0610596		-0.000311613		-0.257972
0.075365		-0.0610534		-0.0111597		-0.204065
0.075329		-0.0610388		0.201411		-0.113639
0.07523		-0.0609538		0.0502195		0.0231866
0.075206		-0.0609522		-0.349332		-0.0318601
0.075164		-0.0608664		0.138607		-0.0177042
0.075114		-0.0607066		0.131207		0.00833117
0.074829		-0.0605778		0.0112963		-0.0228847
0.074801		-0.0605486		0.0293162		-0.0264642
0.074746		-0.0605242		0.0345447		0.0198383
0.074587		-0.0603886		0.113412		0.063014
0.074584		-0.0603684		0.0163558		-0.0214918
0.074575		-0.0602206		0.0157816		0.0445941
0.074493		-0.060192		0.0954282		-0.0673785
0.074432		-0.0601338		0.00451803		-0.00944886
0.074396		-0.0599746		0.0416055		-0.0752307
0.074389		-0.059974		0.118151		-0.0654926
0.074376		-0.0599712		0.0893297		-0.0407325
0.074318		-0.059856		0.0836182		0.0385114
0.074255		-0.0598384		0.0672977		0.00334127
0.074253		-0.0598086		0.0124581		-0.0124201
0.074239		-0.0597888		0.0194273		0.0639763
0.074124		-0.0597384		0.0837212		0.020955
0.074124		-0.0597048		0.037003		0.126188
0.074095		-0.0595822		0.0756438		0.107061
0.074053		-0.0595424		-0.551332		-0.0509696
0.073987		-0.0594956		0.0829589		-0.0365341
0.073972		-0.0593858		0.074981		-0.119904
0.07393		-0.0593664		0.072757		-0.0935756
0.073921		-0.0593582		0.0776486		-0.0137854
0.073906		-0.0592458		0.189681		-0.145045
0.073859		-0.0591486		0.143729		-0.0743075
0.07377		-0.0591474		-0.165377		-0.0524308
0.07376		-0.0590674		0.121855		0.0451898
0.073649		-0.058949		0.122966		-0.0329797
0.073628		-0.0588604		0.0809762		0.0481973
0.073601		-0.0587176		0.204828		-0.477335
0.073514		-0.0586502		0.110333		-0.374464
0.073345		-0.058626		0.0421975		0.1003
0.07334		-0.058489		0.0467064		0.0611186
0.07332		-0.0584682		0.115108		-0.0946783
0.073299		-0.0584234		-0.226886		-0.0622918
0.073281		-0.0583734		0.0749986		0.0944173
0.073263		-0.0583188		0.05862		-0.14643
0.073249		-0.0583144		0.0644302		-0.00839983
0.073159		-0.0582192		0.340847		-0.032347
0.073138		-0.0581754		0.265684		0.00331497
0.073065		-0.0580894		-0.926735		-0.0129002
0.073028		-0.0580164		0.135208		-0.0280223
0.072969		-0.057807		-0.101799		0.0605937
0.072951		-0.0575402		0.164795		0.73293
0.072898		-0.05744		0.149553		0.14404
0.0727		-0.0573586		0.174512		0.162182
0.072608		-0.0572834		0.111161		0.409745
0.072571		-0.0571632		0.110847		0.00963516
0.072553		-0.0571368		0.130994		-0.368861
0.07246		-0.0571182		0.133835		-0.00899474
0.072409		-0.0570546		0.0859985		-0.0799732
0.07234		-0.0570394		0.135433		-0.0304025
0.072297		-0.0570352		0.259527		-0.0246895
0.072297		-0.0570146		0.171793		-0.0408201
0.072276		-0.0569942		0.0372379		-0.110128
0.072058		-0.056979		0.0597665		-0.00815882
0.071984		-0.0568918		0.0794895		-0.0605995
0.071915		-0.0568644		0.113519		-0.193272
0.07185		-0.056815		0.00807858		-0.0581254
0.071832		-0.0566776		0.185519		-0.0791684
0.071824		-0.0565986		0.0587189		-0.0741033
0.071817		-0.0565814		0.0712001		-0.138425
0.071798		-0.0564182		0.096457		-0.0785669
0.071777		-0.0564114		0.0670993		-0.047648
0.071769		-0.0563506		0.0641561		-0.0605485
0.071747		-0.0562912		0.114133		-0.0135519
0.071718		-0.0561994		0.142122		-0.0506504
0.071715		-0.0561856		0.113724		-0.159679
0.071609		-0.0560972		0.035903		0.052172
0.071601		-0.0560764		0.175319		-0.051032
0.071585		-0.0559746		0.141365		-0.0498297
0.07158		-0.0558616		0.112187		-0.0115904
0.071472		-0.055833		0.0857317		-0.0962077
0.071457		-0.0557698		0.212258		-0.0468286
0.071438		-0.055698		0.2111		-0.120332
0.071393		-0.0556932		0.1476		-0.095052
0.071355		-0.055622		-0.640177		-0.0603503
0.071236		-0.0556102		0.161911		0.0598152
0.071107		-0.055472		0.140184		-0.0618773
0.071056		-0.0553582		0.211567		0.0486635
0.071044		-0.055264		0.0769856		0.0368353
0.07102		-0.0552442		0.126065		-0.111263
0.071018		-0.0551956		0.159422		0.0310012
0.070979		-0.055142		0.0704496		0.300878
0.070941		-0.0549644		0.0590832		-0.0763896
0.070936		-0.0548594		0.0345898		0.00315071
0.07091		-0.0546442		-0.00991058		-0.06897
0.070808		-0.054639		0.11977		0.0114985
0.070777		-0.0545576		0.214299		0.0743375
0.070767		-0.0545052		0.134949		-0.0219578
0.070726		-0.0544708		0.0412767		-0.02002
0.070697		-0.0543672		-0.00534749		-0.0129946
0.070652		-0.0543662		0.060746		0.00682997
0.070603		-0.0542898		-0.0641563		0.0735229
0.070586		-0.0542792		0.0433693		-0.0226159
0.070504		-0.0538874		0.0375793		-0.0218403
0.070457		-0.0538104		-0.0108185		0.0716181
0.070455		-0.0537656		0.159246		0.510311
0.070419		-0.0536546		0.162392		0.0523392
0.070403		-0.053512		0.145907		-0.018447
0.070357		-0.053503		0.0434806		-0.0459573
0.070344		-0.0534798		0.163184		-0.0420104
0.070291		-0.05346		-0.349265		-0.12552
0.070242		-0.0533488		0.0243998		0.0304674
0.07022		-0.053335		-0.0539021		0.133214
0.07017		-0.0532806		-0.343369		0.327049
0.070118		-0.0531956		-0.0247402		0.0729891
0.070091		-0.053109		0.0312123		-0.00598196
0.070037		-0.0530858		0.0406404		0.0293016
0.069908		-0.0530546		0.018688		0.0104424
0.069866		-0.0530096		0.1672		0.0712526
0.069858		-0.0529768		0.0466051		-0.0243811
0.069846		-0.052964		0.0193367		0.00949784
0.069724		-0.0526966		0.187952		0.0815941
0.069712		-0.0526254		0.142749		-0.073258
0.069668		-0.0525686		0.0877625		0.0514845
0.06966		-0.05256		0.0314958		0.0129836
0.069611		-0.052475		0.643016		0.0163941
0.069611		-0.0524322		0.0831203		-0.393172
0.069582		-0.0522172		0.0546556		0.18674
0.069523		-0.0522062		-0.669369		-0.00235843
0.069452		-0.0521538		0.0231092		-0.102102
0.069451		-0.0521034		0.0548813		0.0343449
0.069442		-0.0519846		-0.0589578		-0.0243955
0.069373		-0.0519784		0.0601652		0.0623185
0.069371		-0.051768		0.0200276		-0.0551971
0.069251		-0.0517178		-0.0101914		-0.0257559
0.069244		-0.051626		0.201251		-0.0589684
0.069165		-0.051615		0.0251727		0.00520324
0.06914		-0.0515718		0.0216658		-0.030635
0.069055		-0.051567		0.0138335		-0.0488268
0.069052		-0.0514522		0.0295925		-0.0252293
0.068971		-0.0513764		0.169592		-0.0211769
0.068968		-0.0513456		-0.0515962		-0.0633747
0.068941		-0.051332		0.017462		-0.0196182
0.068865		-0.0512636		0.112291		-0.0795106
0.068834		-0.0512462		0.131458		-0.128097
0.068823		-0.0511116		0.00184798		0.251925
0.068818		-0.0510542		-0.0165462		0.0809468
0.068807		-0.0510368		0.0867984		-0.00202344
0.068774		-0.0508858		-0.0150309		0.0297904
0.068717		-0.0508716		0.000190496		-0.0147081
0.068673		-0.0508262		-0.0992012		0.0332522
0.068648		-0.0508174		0.0668006		0.00515702
0.068645		-0.050813		0.122792		-0.0153268
0.06863		-0.0506164		0.0643096		-0.0125656
0.06861		-0.0505714		0.0628147		-0.0952047
0.068606		-0.0505538		0.0106072		-0.0786625
0.068586		-0.050486		0.303576		-0.0947706
0.068443		-0.0503882		0.00370002		-0.0128133
0.068378		-0.0502298		0.0275049		-0.139811
0.068371		-0.0502258		-0.0303783		0.0205513
0.068346		-0.050218		0.044734		-0.0582324
0.068306		-0.050157		-0.023021		-0.0674791
0.068274		-0.050043		0.266408		-0.0367383
0.068266		-0.0500306		0.152603		0.0254266
0.068263		-0.0499254		-0.311226		-0.56019
0.068256		-0.049854		0.325468		-0.00971861
0.068232		-0.0498454		0.207643		-0.0785928
0.068228		-0.0498284		0.139809		-0.0173793
0.06818		-0.0497984		0.0905566		-0.0427186
0.068159		-0.04971		-0.140436		-0.0545499
0.068158		-0.0496778		-0.132221		-0.0598808
0.0681		-0.049536		0.395087		0.11157
0.067935		-0.0495064		-0.0452015		-0.0506161
0.067875		-0.0495048		0.0998857		-0.0518247
0.067812		-0.0494808		0.0342791		-0.066174
0.067797		-0.0492468		0.13266		-0.00964156
0.067775		-0.0492414		0.11874		-0.0287325
0.067735		-0.0492328		-0.137544		-0.0199517
0.067649		-0.0492278		0.166124		-0.25744
0.067621		-0.0492068		0.0262408		-0.0636053
0.067591		-0.049087		0.0868471		0.072581
0.067477		-0.0489326		0.0546126		0.052346
0.067422		-0.0488692		0.0476477		-0.0592124
0.067411		-0.0487398		0.0348694		-0.0214876
0.067327		-0.0486376		0.0482597		0.0160531
0.067312		-0.0485898		-0.0604191		0.0540987
0.067271		-0.048498		0.0320005		-0.0308211
0.067267		-0.0482882		0.0681834		-0.0805759
0.067255		-0.0482286		0.048126		-0.0581109
0.067142		-0.0481164		0.104967		-0.0279201
0.067133		-0.0480346		0.105528		-0.0552308
0.067101		-0.0479492		-0.018476		-0.0626298
0.067073		-0.0479448		0.0345573		-0.0263039
0.067009		-0.0478088		-0.02175		-0.0379474
0.067008		-0.0477942		0.0412683		-0.0181476
0.066969		-0.0477168		0.106468		0.00664261
0.066961		-0.0476924		-0.01916		0.112821
0.066946		-0.0476908		0.0883541		0.0246501
0.0669		-0.0476004		0.12267		0.0365419
0.066894		-0.0475274		0.210435		0.0583981
0.066886		-0.0472706		-0.0990984		-0.00771168
0.06684		-0.0470178		-0.369895		0.0627007
0.066833		-0.0469934		-0.457662		0.0322367
0.066778		-0.0467164		0.170715		0.0641101
0.066739		-0.046607		0.130295		0.0204449
0.066702		-0.0465674		0.0621469		0.150074
0.066613		-0.046527		0.0339286		-0.0460562
0.066586		-0.046524		-0.568327		0.0518814
0.066512		-0.0464688		0.677463		-0.0515107
0.066497		-0.046449		0.0538256		-0.0766146
0.066385		-0.0464442		0.0393889		0.0494043
0.066374		-0.0463904		0.0415626		0.0208912
0.066346		-0.046222		0.263544		-0.0220718
0.066297		-0.0461436		-0.287808		-0.0704783
0.066293		-0.0460634		-0.10252		-0.0182941
0.066267		-0.0460566		0.384016		0.0111562
0.066201		-0.0459144		0.123179		-0.0480499
0.066182		-0.045831		0.203849		-0.0688044
0.06618		-0.0458072		0.151419		-0.0103881
0.066176		-0.0457776		-0.0810204		-0.0279743
0.066173		-0.045764		-0.0131562		0.00544475
0.066137		-0.0457482		-0.237905		-0.0537919
0.066078		-0.0455078		-0.175134		-0.0532232
0.066061		-0.0454972		-0.000760555		0.121244
0.06605		-0.045473		-0.0460119		0.0324454
0.066009		-0.0454726		0.395576		0.0732373
0.065984		-0.0454596		0.122618		0.0907643
0.065901		-0.0453408		-0.3368		0.102664
0.065858		-0.045335		-0.123497		0.11446
0.065854		-0.0452876		-0.445803		0.0268471
0.065831		-0.0451896		0.258368		-0.0719333
0.06575		-0.0451266		-0.0234568		-0.155245
0.065623		-0.0449722		0.289391		0.118034
0.065456		-0.0448948		0.177408		-0.0335906
0.065372		-0.044874		-0.146331		-0.099002
0.065362		-0.0448714		0.00317311		-0.0632846
0.065277		-0.0448524		0.324105		-0.0152144
0.065274		-0.0448322		0.0192661		0.0906143
0.065264		-0.0447744		0.0292258		0.0260608
0.065229		-0.044771		-0.080343		0.116267
0.065223		-0.0446766		-0.22157		-0.017
0.065216		-0.044608		-0.100622		-0.0507112
0.065139		-0.044598		-0.07216		0.0224677
0.065131		-0.0445896		-0.0423021		0.00221354
0.065027		-0.0445652		-0.34826		-0.077542
0.065008		-0.0445174		0.0189822		-0.0117604
0.064937		-0.0444838		0.0896361		-0.00945743
0.064857		-0.044476		0.114363		-0.0228303
0.064845		-0.0444202		0.310326		0.0833477
0.064786		-0.0444104		0.240345		0.0138428
0.064759		-0.0443962		-0.0113914		0.0103245
0.064706		-0.0442922		-0.0968237		0.0218827
0.064666		-0.0442408		-0.0139489		-0.0181222
0.064662		-0.0442344		0.132376		-0.0175198
0.064659		-0.0442294		0.0108666		0.0409772
0.064645		-0.0439586		-0.0684478		0.0875576
0.064633		-0.0439344		-0.554318		0.0670916
0.064609		-0.0439046		-1.05286		0.0789443
0.064559		-0.0438002		-0.115139		-0.035014
0.064549		-0.0436276		-0.397817		0.0863135
0.06452		-0.0435548		0.0225279		-0.0602649
0.064451		-0.0435226		-0.0288966		-0.0610794
0.064385		-0.0435158		-0.601204		-0.05641
0.064357		-0.0433722		0.106795		-0.0461059
0.064345		-0.04317		-0.0140471		-0.0151555
0.064302		-0.0430754		0.126878		-0.0424369
0.064292		-0.0429402		-0.0777316		-0.0364202
0.064263		-0.042937		-0.211491		-0.0774033
0.064257		-0.0429108		-0.122797		0.0489744
0.064176		-0.0428952		0.0730488		0.0371849
0.064166		-0.0428088		0.0728669		-0.143906
0.064066		-0.0427434		0.161892		-0.0646228
0.064057		-0.0426778		0.0815213		-0.0414689
0.064029		-0.042563		-0.0446053		-0.0271289
0.06397		-0.0423256		0.0453672		-0.00598785
0.063936		-0.0422638		-0.0971899		-0.0610032
0.063851		-0.042234		0.218565		0.109563
0.063847		-0.0421596		0.0228398		0.0241525
0.063846		-0.0419204		2.71797e-05		0.0867266
0.063818		-0.0418772		0.11663		-0.0406876
0.063809		-0.0418136		0.0725443		0.0718923
0.063777		-0.0417944		-0.0540493		-0.0663704
0.063705		-0.0417766		0.0737314		-0.048544
0.063702		-0.0417584		0.0599072		0.102058
0.063666		-0.0417116		-0.0386839		-0.0291377
0.063627		-0.0415416		0.155482		0.0227191
0.063612		-0.0414502		0.127238		0.0565057
0.063599		-0.0413586		0.0587649		0.0818343
0.063577		-0.0412982		-0.00643754		0.0131515
0.063546		-0.0412718		0.0861015		0.0944433
0.063474		-0.0411998		-0.0400884		0.0809128
0.063466		-0.0411878		0.0930891		0.0356997
0.063426		-0.0410918		0.120739		-0.0770064
0.063386		-0.0409722		0.101074		-0.095566
0.063384		-0.0408796		-0.0567098		-0.0279519
0.063323		-0.0406934		0.0664849		0.0168425
0.063314		-0.0406648		0.0448818		0.00457017
0.063301		-0.0406638		0.104759		0.019886
0.063277		-0.0406556		0.0241139		-0.0242143
0.063275		-0.0404836		0.0409598		0.0636993
0.063223		-0.0404118		0.0240419		0.0283942
0.063198		-0.0402866		0.057163		0.00867309
0.063153		-0.0401772		0.0691905		0.0280633
0.063081		-0.040162		0.06232		0.114253
0.06302		-0.0401178		0.160678		0.0426195
0.062992		-0.0401082		0.0737772		0.0771147
0.062985		-0.0400344		0.086751		-0.00896511
0.062983		-0.039895		0.163431		0.130967
0.062926		-0.0398746		0.116516		-0.0323133
0.062923		-0.0397392		0.0832474		0.108136
0.062883		-0.0397154		0.143589		-0.06873
0.062856		-0.0397144		-0.0267227		0.0368707
0.062807		-0.0397142		0.071413		0.0154105
0.0628		-0.0397086		-0.0420604		0.119909
0.06279		-0.039605		0.0162644		0.00948656
0.062772		-0.0395492		-0.0162818		-0.0325699
0.06271		-0.0395418		0.0552013		-0.0755621
0.062643		-0.0395036		-0.0167682		-0.0025188
0.062588		-0.0394802		0.0182557		0.03071
0.062581		-0.0394598		0.0512888		0.0631161
0.062565		-0.0393854		-0.0656395		-0.078616
0.062543		-0.0393586		-0.0126929		-0.10401
0.062471		-0.0391226		0.1077		-0.0507247
0.06246		-0.0390256		0.0276709		-0.0271861
0.062434		-0.0390088		0.0139537		0.0143709
0.062324		-0.0389714		0.0288641		-0.0137966
0.06226		-0.0388814		0.0222735		0.126111
0.062211		-0.0388728		0.156449		0.00173693
0.062204		-0.0388406		0.0202544		0.0817281
0.062166		-0.0387938		0.0323222		-0.0566615
0.062103		-0.0387042		0.00643182		0.00366858
0.062049		-0.0387006		0.0248895		0.0725827
0.06196		-0.0386764		0.020138		-0.0183659
0.061904		-0.038673		0.0789382		-0.0502818
0.061891		-0.0386346		-0.0228465		-0.0586476
0.06188		-0.0385174		0.0535481		0.10717
0.061818		-0.038511		-0.0794749		0.0442285
0.061792		-0.0384676		0.0599535		-0.0172635
0.06176		-0.0379868		-0.00550842		0.0633113
0.061748		-0.0378994		0.193149		0.0368851
0.061692		-0.037832		0.0379519		0.0647933
0.061687		-0.037666		-0.00244308		-0.107863
0.06167		-0.0376626		0.172395		-0.0467201
0.061642		-0.0375482		0.104841		-0.0856043
0.061623		-0.037518		-0.0487854		-0.0437889
0.06159		-0.0374682		0.272694		-0.017661
0.061587		-0.0374156		0.123493		0.00964779
0.061569		-0.0372008		0.172963		0.0892634
0.061558		-0.0370654		0.191095		0.0786293
0.061553		-0.0369972		0.0983341		0.0172851
0.061506		-0.0369348		0.100513		-0.0161949
0.061498		-0.0369338		0.0397911		0.0761265
0.061455		-0.0369322		0.0833876		-0.0188672
0.061445		-0.0368992		0.0827527		-0.0218238
0.061391		-0.0368394		-0.0555043		0.0448625
0.061351		-0.0368358		0.0729604		0.0200942
0.061276		-0.0368152		0.151589		0.0600618
0.06127		-0.0366482		0.0986123		-0.0409565
0.06127		-0.0364652		-0.0712795		0.0210542
0.061178		-0.0364116		0.183878		-0.119759
0.061104		-0.0363434		-0.0574813		0.00690828
0.061051		-0.0362202		-0.0336893		0.0229085
0.061049		-0.0361592		-0.0475225		0.0134501
0.061037		-0.0361574		-0.021085		0.0404096
0.061011		-0.0360102		-0.001683		0.00532794
0.060976		-0.0359956		0.11948		-0.0600761
0.060972		-0.035842		0.0667815		-0.0257634
0.060957		-0.0356622		-0.191483		-0.134438
0.060911		-0.035579		-0.259188		0.0215105
0.060907		-0.035556		0.0941296		0.0360125
0.060785		-0.0355348		0.137576		0.0250036
0.060772		-0.0355234		0.0346808		-0.0682124
0.060768		-0.0355174		0.197553		0.0490189
0.060721		-0.0354998		0.0221491		0.389912
0.060696		-0.0352668		0.0833545		0.0217908
0.060595		-0.0352322		0.0548034		-0.0403235
0.06058		-0.0350486		0.179259		-0.132937
0.060563		-0.034962		0.0379937		-0.0501971
0.06056		-0.034955		-0.0194869		0.00840544
0.060531		-0.0348932		0.0911918		0.0396424
0.060529		-0.034828		0.0569174		-0.00123516
0.060452		-0.034771		-0.0586041		-0.0322258
0.060443		-0.0347676		0.197092		0.0766576
0.060393		-0.034702		-0.0443873		0.0339662
0.06039		-0.0345596		0.0150256		-0.0947912
0.060344		-0.0345256		0.0138249		0.0435368
0.060329		-0.0344852		0.243562		0.0274065
0.060239		-0.0344618		-0.0842345		-0.0258967
0.060205		-0.0344614		-0.0390921		-0.00880412
0.060197		-0.0343806		0.0880873		-0.0310994
0.060147		-0.0342278		0.0243654		-0.0160755
0.060142		-0.0341904		0.0314202		-0.060188
0.06014		-0.03418		0.0341513		-0.0349996
0.060133		-0.0341008		-0.158966		0.0198572
0.060097		-0.034059		0.100313		0.0435054
0.060036		-0.0339292		0.147007		-0.0178141
0.060033		-0.0338336		0.0506408		-0.0112123
0.059992		-0.0336882		0.0458734		-0.0500428
0.059981		-0.0336718		0.0711305		-0.0726809
0.059958		-0.0336546		0.0479639		-0.058958
0.059918		-0.0336348		0.015799		-0.00597545
0.059883		-0.0334924		0.0697851		0.0593522
0.059869		-0.0333974		0.0944724		-0.119822
0.059859		-0.0332666		-0.0170965		-0.02551
0.059793		-0.03314		-0.825318		0.00936302
0.059788		-0.0331316		-0.0520716		0.00742223
0.059786		-0.0331176		0.00976682		-0.0568419
0.059735		-0.033		-0.186748		0.0885429
0.059728		-0.0329978		0.379633		0.0361755
0.059714		-0.0328384		-0.125847		0.0123727
0.059712		-0.0327982		0.134829		0.00344586
0.05971		-0.0326346		-0.323704		-0.0263413
0.059684		-0.0326208		0.000174284		-0.110825
0.059665		-0.0325678		0.102314		-0.0729538
0.05964		-0.0325494		0.0905333		-0.0079751
0.059631		-0.0324748		0.0506139		-0.0607447
0.059588		-0.0324422		-0.119401		0.0927927
0.05957		-0.0324322		-0.022903		0.0129386
0.059546		-0.0324078		-0.0574501		0.0316202
0.059532		-0.0323782		0.0134892		-0.063027
0.059519		-0.032372		0.0170555		-0.0497801
0.059462		-0.032296		-0.0723007		0.160866
0.059406		-0.0322064		-0.132814		0.00962681
0.059375		-0.0321886		0.029577		0.0950306
0.059303		-0.0321046		0.046556		-0.0367819
0.059151		-0.0320956		0.0916932		-0.0111699
0.059139		-0.0320272		-0.104578		0.0221971
0.059137		-0.0320066		-0.0329351		-0.0730953
0.059133		-0.0318724		-0.0167356		-0.062116
0.059118		-0.0318664		0.00866222		-0.0387732
0.059112		-0.0318544		-0.035913		-0.0811607
0.059104		-0.0317092		-0.150597		0.0426497
0.059091		-0.0316402		-0.0614703		0.046366
0.059059		-0.0314966		0.0618911		0.0215931
0.059009		-0.0314294		0.131412		0.0511626
0.058987		-0.0313994		-0.000859976		0.144818
0.058958		-0.0313676		0.0739863		0.0865069
0.058949		-0.0313004		0.0154715		-0.0394691
0.058895		-0.0312968		0.0662968		0.109841
0.058803		-0.0312446		0.150193		0.142031
0.058781		-0.0312072		-0.00696731		0.111344
0.058772		-0.0311084		0.185579		0.0569838
0.058735		-0.030959		-0.0630264		-0.0222412
0.058728		-0.0308958		0.128851		-0.0369824
0.058703		-0.0308882		0.0786653		0.0747467
0.058697		-0.0307684		0.00620818		-0.061384
0.058684		-0.0307536		0.0922666		-0.0992582
0.058676		-0.030651		0.0681965		-0.0399974
0.058664		-0.0306452		0.0920022		-0.0532077
0.058659		-0.0306448		-0.116198		-0.0243389
0.058657		-0.0306354		0.0755608		-0.0768202
0.058645		-0.0306012		0.0382299		-0.125864
0.058612		-0.0305214		0.113419		-0.152082
0.058515		-0.030362		0.0968628		-0.0250439
0.058512		-0.030316		-0.0053885		-0.0052274
0.058501		-0.0303016		0.00987101		0.03443
0.058454		-0.030262		0.07131		-0.0298186
0.058449		-0.0302374		0.123403		0.0719125
0.058444		-0.0301878		-0.0288532		-0.0443447
0.058441		-0.0301804		0.0472627		0.0255546
0.058395		-0.0301154		0.000639439		-0.0345124
0.058347		-0.0300304		0.030165		-0.0857187
0.058276		-0.0299418		-0.00361562		0.0580303
0.058275		-0.0297492		0.0848882		0.0120243
0.058264		-0.0297366		0.0788751		-0.150916
0.058249		-0.0297266		0.0288782		-0.000609095
0.058125		-0.0297246		0.0600941		0.0622531
0.05812		-0.0297078		0.107748		-0.0238815
0.0581		-0.029703		0.0953424		0.0497061
0.058096		-0.0295762		0.0607519		0.00287861
0.058036		-0.0294842		0.145593		0.0783564
0.057978		-0.029479		0.0555365		0.0302691
0.057956		-0.0294486		0.0375924		-0.0561604
0.057897		-0.0294368		-0.0125606		0.150743
0.057873		-0.0294248		-0.0251694		0.0484892
0.057869		-0.0293916		0.149489		0.114451
0.057783		-0.02939		0.0629597		0.0355144
0.057764		-0.0293882		0.0768945		-0.0885253
0.057525		-0.0292952		0.0133002		0.113738
0.057507		-0.029188		0.00422788		0.148494
0.057473		-0.029186		-0.0074966		0.0180433
0.05747		-0.0290484		-0.0674901		-0.0576947
0.057378		-0.0289562		-0.0223057		-0.0861392
0.057363		-0.0289096		0.0307145		-0.0130203
0.057344		-0.0287908		0.058846		-0.0735336
0.057289		-0.0287906		0.00127363		-0.0978305
0.057277		-0.0287668		0.0844266		-0.071003
0.05727		-0.0286642		0.0406959		-0.038949
0.05721		-0.0286282		-0.00497389		-0.0551906
0.057159		-0.0285346		-0.0507278		0.0190857
0.057089		-0.0285032		0.0491853		-0.0588894
0.057067		-0.0284706		-0.0604777		-0.0305118
0.057014		-0.0284646		0.0209246		-0.0473309
0.056967		-0.0283716		-0.328668		-0.176736
0.056965		-0.0282932		0.0756118		-0.142017
0.056875		-0.0282476		0.0922379		-0.0489586
0.056829		-0.0282338		0.0604203		-0.151051
0.056819		-0.02817		0.0551684		-0.0909553
0.056806		-0.028038		-0.000655651		0.0160186
0.056762		-0.028014		0.195372		0.12686
0.056745		-0.0279424		-0.0125039		-0.0245187
0.056727		-0.0278836		0.0723355		0.0311091
0.056725		-0.0278118		0.11184		0.0369608
0.056711		-0.0277962		0.212756		0.171372
0.056669		-0.0277402		0.054322		0.301878
0.056585		-0.0276726		0.0898526		0.127418
0.056539		-0.0276058		0.000520706		0.0399508
0.056517		-0.027576		0.0370364		-0.232217
0.056507		-0.0275394		-0.121589		-0.00058543
0.056462		-0.027532		0.169009		-0.034293
0.056446		-0.0274838		0.0303762		0.110103
0.05644		-0.0273888		0.165281		0.0295244
0.05641		-0.0273376		0.0342798		0.0203025
0.056368		-0.0273224		-0.396686		-0.0691949
0.056346		-0.0272574		-0.0197928		-0.0385516
0.056345		-0.0272294		0.242737		-0.0391308
0.056342		-0.0272124		0.0390799		-0.0163478
0.056314		-0.0271802		0.0696855		-0.0182014
0.056295		-0.0271456		0.292553		0.00678206
0.056242		-0.0270832		0.110896		-0.441889
0.056206		-0.0270626		-0.0426648		0.102881
0.05619		-0.0270208		0.112039		0.0183159
0.056179		-0.0270078		0.22457		0.0169147
0.056092		-0.0268976		0.0200706		-0.0133257
0.056091		-0.026893		-0.0087769		0.0115269
0.05607		-0.0268748		0.0360754		0.0470028
0.056		-0.0268276		0.00789213		0.0556062
0.055998		-0.0268078		-0.110928		-0.148779
0.055981		-0.026752		-0.341322		-0.0303941
0.055927		-0.0266254		0.184992		-0.0638341
0.055921		-0.0266068		0.118548		-0.0992255
0.055815		-0.0265908		-0.0181289		0.11348
0.055798		-0.0265892		0.0185566		-0.160698
0.055792		-0.0265878		-0.147231		0.0356466
0.055763		-0.0265824		-0.072269		-0.0489704
0.05571		-0.0265536		-0.0895151		-0.227473
0.055674		-0.0265488		-0.0534346		0.0161654
0.055672		-0.026441		-0.0288823		0.0265329
0.055583		-0.0264332		0.106707		0.0828084
0.055577		-0.0264158		-0.103677		-0.0355195
0.055574		-0.0264026		-0.0718186		-0.0562009
0.055533		-0.026218		-0.0463707		-0.0120477
0.055509		-0.0261636		0.0730197		-0.0129691
0.055464		-0.0261362		0.0587001		-0.0141645
0.055458		-0.026135		0.129969		-0.028752
0.055423		-0.0261092		-0.00869083		-0.0865946
0.05542		-0.0260504		-0.0082705		-0.16378
0.055405		-0.0259686		0.0615175		-0.011137
0.055373		-0.0259556		0.0101092		0.0218744
0.05536		-0.0258948		0.186673		0.00558254
0.055349		-0.0258946		0.0966105		-0.0478225
0.055341		-0.0258662		-0.314409		-0.0900221
0.055302		-0.0258522		-0.579498		0.0308041
0.055273		-0.0258016		0.0936079		0.0303679
0.055149		-0.0257412		0.104286		0.00478567
0.055101		-0.025734		0.0645881		0.0378663
0.055079		-0.0257242		0.0412815		0.0400707
0.055006		-0.025692		0.111481		0.0779644
0.054984		-0.025669		0.130798		0.031944
0.05497		-0.0256538		0.00875306		-0.00997866
0.054943		-0.0256174		0.0558887		-0.136763
0.054924		-0.0256028		0.0259695		-0.0147913
0.054906		-0.025598		0.00436282		-0.0203598
0.05489		-0.025572		0.0126767		0.00178257
0.054865		-0.0255482		0.103685		0.0133776
0.054859		-0.025548		0.0126998		-0.0241012
0.05485		-0.0255086		0.0954709		0.050793
0.054828		-0.0254896		0.110546		0.0254906
0.054819		-0.0253648		0.0313454		0.012396
0.054782		-0.0252684		-0.224935		0.000103023
0.054737		-0.0252598		0.14953		-0.0081873
0.054718		-0.0251828		0.162774		0.00711943
0.054713		-0.0251196		0.103378		-0.0566055
0.054712		-0.025049		-0.041014		-0.127149
0.054668		-0.0250046		0.0620439		0.0381689
0.054665		-0.0249344		0.0498707		0.0181633
0.054634		-0.02491		0.0454018		-0.001923
0.054623		-0.0248256		0.00778961		-0.0053474
0.054622		-0.0248122		-0.0317221		-0.0648464
0.054605		-0.0247764		0.129149		-0.0233399
0.05458		-0.0247594		0.0421975		-0.153078
0.054564		-0.0247336		0.0246942		-0.0689488
0.054501		-0.024731		0.0034709		-0.208122
0.054494		-0.0245152		-0.012418		-0.0866922
0.05447		-0.0244954		0.0326078		0.065273
0.054411		-0.0244072		0.0512111		0.0435029
0.054311		-0.0243002		0.0168293		-0.006808
0.054283		-0.0242164		0.00058198		0.204257
0.054242		-0.0241768		0.0267432		0.0325977
0.054214		-0.0241694		0.0680175		0.0145403
0.054203		-0.0241624		0.0135355		0.0260214
0.054194		-0.0240714		0.0350149		-0.0116844
0.054146		-0.0240534		0.0791719		-0.00497997
0.054089		-0.0239606		0.0358114		0.0408144
0.054003		-0.0239146		0.124828		-0.0223663
0.053999		-0.0237832		0.0212431		-0.0321096
0.053974		-0.0237694		0.0439386		-0.0675583
0.053883		-0.0237434		0.0709932		-0.00706378
0.053878		-0.023736		0.0404975		0.0458997
0.053867		-0.0236652		-0.246248		-0.0118398
0.053857		-0.023621		0.0639143		-0.0195409
0.053843		-0.0236054		0.165869		0.157088
0.053827		-0.0235938		0.0365481		0.0620314
0.053827		-0.0235766		0.0106597		-0.0822724
0.053782		-0.0235656		0.0562234		0.0390807
0.053773		-0.0235556		0.0478885		0.146237
0.053769		-0.0235332		0.108011		-0.0417432
0.053767		-0.0232646		0.116401		-0.0681491
0.053709		-0.0232338		0.00898695		-0.0616645
0.053655		-0.0232102		0.0347512		-0.0612808
0.05359		-0.023206		0.0667875		-0.0281778
0.053588		-0.0231988		0.120883		-0.0900264
0.053578		-0.0231434		0.0403981		-0.0466994
0.053539		-0.0230732		-0.0619311		0.0565156
0.053517		-0.0230546		0.821073		-0.041055
0.053496		-0.0230374		0.086458		-0.0717286
0.05348		-0.0228234		-0.0101862		-0.0466596
0.053445		-0.0227654		0.00102949		-0.00323038
0.053439		-0.0226508		-0.0189714		-0.0471886
0.053314		-0.022614		0.0245936		-0.0651016
0.05328		-0.0226018		0.0978925		-0.0822085
0.053274		-0.0225446		0.0768042		0.0796148
0.053272		-0.0225332		0.0188482		-0.0252957
0.053247		-0.0224616		0.0607877		-0.222253
0.05309		-0.0223992		0.14797		-0.0548153
0.053084		-0.022336		0.0299464		0.0812882
0.052953		-0.022282		0.0507557		-0.00780023
0.052935		-0.0221372		0.0745354		0.0200407
0.052906		-0.0220762		0.0944922		-0.147251
0.052897		-0.0220362		0.0117288		0.0113325
0.05286		-0.0220358		-0.00264168		0.0913635
0.052837		-0.021994		0.169534		-0.0113754
0.052757		-0.0219346		0.0642731		-0.0363205
0.05271		-0.0219004		0.0050621		0.00225601
0.052686		-0.0218652		0.0576336		-0.186125
0.052621		-0.021861		0.0717247		-0.0317167
0.052597		-0.021833		0.149164		0.104137
0.052555		-0.0217568		0.0822597		0.00564453
0.05252		-0.021756		0.0846362		-0.103249
0.052469		-0.0216162		0.0717249		0.0282681
0.052464		-0.0216028		0.0142143		-0.0662966
0.052418		-0.021582		0.117582		-0.0673042
0.052397		-0.0215648		-0.156554		-0.0570514
0.05239		-0.0215532		0.0923603		0.000264003
0.05238		-0.0214988		0.163781		-0.00598861
0.052366		-0.0214348		-0.973842		0.0214791
0.052344		-0.0214282		0.113977		0.11772
0.052306		-0.0213818		0.0371706		-0.0561197
0.052257		-0.0213382		-0.0242186		-0.0805148
0.05224		-0.0212816		0.0547583		-0.0913631
0.052203		-0.0212018		0.0677352		0.46159
0.0522		-0.0211398		0.0913513		0.133499
0.052178		-0.0211362		0.290999		0.0465215
0.052129		-0.0211032		0.235691		-0.0146449
0.052123		-0.0210842		-0.091608		-0.0857181
0.052103		-0.0210698		-0.0669281		0.0293742
0.052098		-0.0210392		0.165423		0.202412
0.052071		-0.0209496		0.148947		0.0143726
0.052051		-0.0209204		0.169882		-0.218713
0.052047		-0.0208272		0.101341		0.00410394
0.052024		-0.020775		-0.0217917		-0.0929423
0.051976		-0.0207728		0.381262		-0.0884305
0.051951		-0.0206418		0.223417		-0.0858802
0.051931		-0.0206366		-0.0375714		-0.0459468
0.051915		-0.0205532		0.0742205		-0.0300307
0.051837		-0.0205008		0.0896611		-0.0547148
0.051832		-0.020461		0.0694537		-0.0179345
0.051801		-0.0203662		0.0290809		-0.173595
0.051761		-0.0203238		0.078413		-0.0730774
0.051706		-0.0203236		-0.0356627		0.00478085
0.051698		-0.0203144		0.0904791		-0.0284561
0.051658		-0.0202854		0.0531774		0.0159406
0.051626		-0.0201702		0.032393		0.0106404
0.051617		-0.0201684		0.0642715		0.0761578
0.051563		-0.0201304		0.0168471		0.0463031
0.051519		-0.0199842		0.320528		-0.110874
0.051518		-0.0199826		0.0154595		-0.0022126
0.051483		-0.0198702		0.00982475		0.0711032
0.051471		-0.0198524		0.0564325		-0.0371891
0.051443		-0.0198236		0.0831139		0.0599763
0.051353		-0.0198154		-0.00186563		0.0718912
0.051279		-0.019804		0.109964		-0.0366143
0.051271		-0.0198		-0.0322027		-0.0737115
0.051192		-0.01974		0.0156839		-0.00956002
0.051173		-0.0197072		0.041187		0.0583716
0.051109		-0.0196486		0.0456328		0.0157275
0.050926		-0.0196348		-0.107988		0.0315346
0.050921		-0.01955		0.0527155		-0.0310953
0.050855		-0.0194798		0.131459		-0.0633653
0.050829		-0.0194604		0.0399401		-0.0775217
0.050825		-0.019355		0.133343		-0.0519605
0.050812		-0.0193506		0.0625825		-0.00224667
0.050779		-0.0192448		0.0153317		0.0487675
0.050758		-0.0192378		-0.0106211		0.000924261
0.050748		-0.0191708		-0.00669837		-0.0520932
0.050718		-0.019073		-0.0552979		0.101936
0.050708		-0.0190676		0.0274754		-0.0556747
0.050707		-0.01904		0.32428		0.0330621
0.050619		-0.0190256		0.116843		-0.0741785
0.05057		-0.0190094		-0.0475349		-0.0405296
0.050548		-0.019004		0.0656331		-0.0570419
0.050505		-0.0189638		0.0370347		0.0283232
0.050473		-0.0189042		0.420031		0.0487704
0.050456		-0.0186422		0.0325315		0.0301205
0.050444		-0.018426		0.0424671		0.104325
0.05041		-0.018415		0.0653148		0.0636533
0.050388		-0.0183836		-0.0333779		0.0347238
0.050357		-0.0183738		0.00650978		-0.117059
0.050345		-0.0183698		-0.00815988		-0.096495
0.050322		-0.0183398		0.041678		-0.0613478
0.050313		-0.0183298		0.0488698		0.108852
0.050302		-0.0182364		0.0528324		0.0660219
0.050218		-0.0182238		-0.0525682		-0.0608721
0.050168		-0.0181184		0.0138829		0.0381171
0.050153		-0.018097		0.112423		-0.0962408
0.0501		-0.0180864		-0.000725508		-0.00188091
0.050074		-0.0180754		0.107586		-0.0520531
0.049975		-0.0179374		0.0988827		-0.0742632
0.04995		-0.0178952		0.0728772		-0.0588006
0.049945		-0.0178862		0.164517		-0.0861091
0.049922		-0.0178374		-0.333472		-0.0306548
0.049891		-0.0177748		0.0194013		-0.0981661
0.049872		-0.017762		0.101336		-0.0554028
0.049853		-0.0177074		0.0502565		-0.0899534
0.049842		-0.017645		0.0218349		-0.0561423
0.049829		-0.0176004		0.0330904		0.0160991
0.049718		-0.0175854		0.0330136		0.0453273
0.049706		-0.0174896		0.00877237		-0.034214
0.049672		-0.0174116		0.0063529		-0.00989223
0.049639		-0.0173506		0.235059		-0.0507589
0.04951		-0.0173148		0.0357251		0.028983
0.049446		-0.017299		0.0700624		-0.00219663
0.04944		-0.0172954		0.0788879		0.0349176
0.049391		-0.0172174		0.0327609		0.0362888
0.049344		-0.0172136		0.0598183		0.0679866
0.049339		-0.0171922		0.0844009		-0.0181597
0.049333		-0.017162		-0.0632942		0.083026
0.049322		-0.0170608		0.0842884		0.109081
0.04932		-0.0170526		0.0789456		-0.0986577
0.049235		-0.0170498		0.0567849		-0.019175
0.049167		-0.0170472		0.0782442		0.14272
0.049142		-0.0170064		-0.0125704		0.143246
0.049097		-0.0169982		0.0713267		0.000704576
0.049037		-0.016919		0.222274		0.108357
0.049022		-0.0167744		0.0117707		-0.0783944
0.049016		-0.016727		0.290231		0.0316122
0.04901		-0.0164906		-0.133151		0.00463238
0.048986		-0.0164508		-0.00485492		-0.111866
0.048967		-0.016407		0.221866		-0.408488
0.048942		-0.0163518		0.222546		-0.254441
0.048866		-0.0163406		0.102889		0.0155151
0.04884		-0.0163248		0.142903		-0.0510916
0.048815		-0.01611		0.0497353		0.0387807
0.048763		-0.0160294		0.0252526		0.0842636
0.048755		-0.016028		0.0898862		-0.0220994
0.048755		-0.015985		-0.0526252		-0.0890071
0.048745		-0.0159678		0.126606		0.158275
0.048741		-0.015932		-1.31163		0.0453084
0.048732		-0.015805		-0.0430465		0.070761
0.048728		-0.0157948		-0.222573		0.0029617
0.048718		-0.0157872		0.0739968		0.0436488
0.048667		-0.015666		0.138453		0.095196
0.048667		-0.0155922		0.0352664		0.0112293
0.048664		-0.0155594		0.0641732		0.134269
0.048622		-0.0154408		0.0673685		-0.0546027
0.048614		-0.0154392		0.0718305		-0.069687
0.048587		-0.015423		-0.175938		0.088286
0.048584		-0.0153534		0.0209861		0.0312359
0.048541		-0.0151292		-0.430857		-0.0213518
0.048513		-0.0150766		0.0164804		-0.0416803
0.048492		-0.0150604		-0.0381093		-0.152378
0.048472		-0.0150146		0.0318397		-0.0788393
0.048467		-0.0149882		-0.0207818		0.0162273
0.048463		-0.0149758		0.00971675		0.148792
0.048449		-0.0148898		-0.0525024		-0.0879812
0.048407		-0.014836		0.0300696		0.0731316
0.048385		-0.0146476		0.0744576		0.186437
0.048374		-0.0146144		0.0503633		0.00795519
0.048372		-0.0145312		0.0148916		0.0810665
0.048362		-0.0144794		0.151319		-0.0617202
0.048327		-0.0144776		0.0145843		-0.000577262
0.048326		-0.0144682		0.101499		-0.0513619
0.04832		-0.0144306		0.106578		0.0725119
0.048307		-0.014348		0.0527208		-0.0158797
0.048299		-0.0142752		0.102602		-0.00892732
0.048288		-0.0142298		0.16242		-0.0494501
0.048271		-0.0142088		0.105112		-0.105978
0.048208		-0.0141846		-0.0892491		-0.0653261
0.0482		-0.014175		-0.0724978		-0.0450054
0.048187		-0.0141406		0.086513		0.0361371
0.048151		-0.0140292		0.0708246		-0.00997241
0.048142		-0.0139226		0.0581312		-0.0334772
0.047983		-0.0137414		0.194086		0.0770215
0.047983		-0.013741		0.0735118		0.136775
0.047973		-0.0137206		0.0754752		-0.0320051
0.047905		-0.013705		0.0985937		0.096384
0.047879		-0.0136596		-0.0612867		0.020515
0.047805		-0.0136562		0.103929		0.00377032
0.047782		-0.0136296		0.0238721		-0.0524578
0.047738		-0.013609		0.065557		0.0946562
0.047722		-0.0135206		-1.53655		-0.0317463
0.047707		-0.0135006		-0.127319		0.121752
0.047707		-0.0134704		0.0247035		-0.022972
0.047697		-0.0134266		0.0230863		-0.0584391
0.047676		-0.0133778		0.0906584		0.0353988
0.047652		-0.0132748		0.15075		0.115086
0.047622		-0.013217		0.231211		-0.0972257
0.047613		-0.0132026		0.324306		-0.024406
0.047591		-0.0131982		-0.0332105		0.144326
0.047501		-0.013192		0.134557		0.00880086
0.047468		-0.0131668		0.0549099		0.0534501
0.047461		-0.0130616		0.135286		-0.224862
0.047425		-0.013059		0.0965736		-0.00655006
0.047424		-0.0130016		0.0720186		0.00303264
0.047396		-0.0127632		0.0910876		0.0266506
0.047379		-0.0126934		0.0238118		0.105076
0.047354		-0.0126868		0.0309799		-0.0429663
0.047346		-0.0126172		0.0363462		-0.0252286
0.047345		-0.0125492		0.135498		0.00325286
0.047252		-0.0125422		0.0845718		0.142096
0.04725		-0.0125166		0.0322642		0.139617
0.047246		-0.012353		-0.00987983		-0.0625643
0.047055		-0.0121964		0.0487874		-0.00239923
0.047035		-0.0121408		0.0344424		-0.00192867
0.04703		-0.0120504		-0.00120234		0.176084
0.047024		-0.012039		0.0931649		0.0180673
0.047016		-0.0120258		-0.0300643		0.0980697
0.046992		-0.0118478		0.192769		-0.0987048
0.046989		-0.011681		0.0644648		-0.0764147
0.046981		-0.0116484		-0.00658178		-0.061829
0.046938		-0.0116216		0.201202		0.00509568
0.046932		-0.0115602		0.0136359		-0.0458522
0.046928		-0.0115544		0.0328407		-0.0265549
0.046921		-0.0115514		0.00263739		-0.102215
0.046825		-0.0114856		-0.00673056		-0.268296
0.046783		-0.0113536		0.068836		0.282367
0.046782		-0.0112954		-0.0166128		0.0299115
0.046734		-0.0110946		0.174849		-0.0996208
0.04673		-0.0110756		0.0605297		0.0790335
0.046683		-0.0110388		-0.497019		-0.082281
0.046663		-0.0109046		-0.147388		-0.0179074
0.046616		-0.0108062		0.129473		-0.0929334
0.046607		-0.0107464		0.0181153		0.0551451
0.046571		-0.0106928		0.10605		-0.268487
0.046569		-0.0106818		0.122424		-0.14436
0.046418		-0.010667		0.219434		-0.233196
0.046402		-0.0105914		0.0858274		-0.0139534
0.046361		-0.0105448		0.0103583		-0.0609119
0.046252		-0.010525		-0.0931926		0.0196599
0.04613		-0.0103342		-0.0341105		-0.00609312
0.046107		-0.0101674		0.0102355		0.0485067
0.046107		-0.0101076		-0.0788975		-0.0432058
0.046078		-0.0100574		0.016381		0.0528827
0.046058		-0.009974		0.023267		0.0223304
0.046037		-0.0099004		0.00493646		-0.000607816
0.046016		-0.0098994		0.0991247		-0.0362502
0.045961		-0.0097854		0.187068		0.0787189
0.045887		-0.0097034		-0.657463		-0.130241
0.045845		-0.0096994		-0.498239		0.0524046
0.045839		-0.009603		-0.159289		0.296224
0.045814		-0.009496		0.0952172		-0.0296959
0.045803		-0.0094952		0.127661		0.0398756
0.045803		-0.0094866		0.0344174		-0.00126516
0.045784		-0.0094134		0.270154		-0.051689
0.045771		-0.0094018		0.0602376		0.0428771
0.045754		-0.0093958		0.0765874		-0.0174995
0.045752		-0.0093314		0.0251319		-0.1601
0.04574		-0.00933		-0.0258558		0.0550051
0.045734		-0.0093126		0.0343544		0.0206243
0.045725		-0.009149		0.0426769		0.0338805
0.045677		-0.0089692		0.0473135		0.0372198
0.045604		-0.0089238		-0.0731065		-0.0138815
0.045565		-0.0088908		0.0486066		-0.173031
0.045499		-0.0088802		-0.042083		0.0369332
0.045488		-0.0088786		-0.0218499		0.133734
0.045406		-0.0088756		0.0191677		0.0434185
0.045234		-0.0088686		-0.415926		-0.0624449
0.045227		-0.008853		-0.30957		0.00132041
0.045213		-0.0088508		-0.180778		-0.180368
0.045203		-0.0087402		-0.202445		-0.22744
0.045177		-0.0087366		0.0596709		-0.147961
0.04517		-0.0087058		0.0453002		-0.105942
0.045169		-0.008664		0.0798366		-0.0333961
0.045131		-0.0086394		0.159311		-0.0493087
0.045092		-0.0085874		0.0334878		0.0230151
0.045088		-0.0084652		0.27147		-0.094682
0.045066		-0.0084214		0.160563		0.203249
0.045065		-0.0084034		0.125569		0.0170682
0.045023		-0.0083642		0.0688918		-0.00477477
0.045001		-0.0083524		0.0426629		0.0344405
0.044995		-0.0083066		0.0392509		-0.15522
0.044909		-0.0081864		-0.01805		0.0525519
0.044901		-0.008112		-0.150154		-0.110034
0.044878		-0.0079618		0.23911		-0.0214937
0.044877		-0.0079616		0.0477703		0.0695844
0.044842		-0.0077962		0.287002		-0.0804914
0.044805		-0.0077554		0.09254		-0.0143185
0.044775		-0.0076506		0.126724		0.00279197
0.044759		-0.0076412		0.0385346		-0.0110113
0.044758		-0.0076062		0.115144		-0.109231
0.044721		-0.007603		0.16555		-0.0716695
0.044703		-0.0075558		0.0989462		0.0835275
0.044696		-0.0075		-0.0624182		-0.0245644
0.044642		-0.0074452		-0.467297		-0.150764
0.044617		-0.0074176		0.0897048		-0.0197214
0.04456		-0.0073404		-0.0688238		-0.0669939
0.044518		-0.0073326		0.585895		-0.140654
0.044464		-0.0073154		-0.327782		-0.0422138
0.044446		-0.0073076		0.137067		0.0644157
0.044442		-0.0072846		0.134455		-0.237656
0.044402		-0.0072472		0.0620027		0.0643435
0.044396		-0.0072294		0.023483		-0.0291313
0.044379		-0.0071962		0.105791		0.0299782
0.044264		-0.0071618		0.106988		-0.142177
0.044256		-0.0069394		0.128613		-0.20674
0.044206		-0.0068632		-0.0342386		-0.187687
0.044184		-0.0068482		-0.0244939		-0.117416
0.044181		-0.006773		0.145161		-0.0288562
0.044173		-0.0067334		0.0860646		0.00256671
0.044099		-0.0067058		0.0734148		-0.0787969
0.044014		-0.0067024		0.00976062		0.0425546
0.043939		-0.0066582		-0.121596		0.0968798
0.043915		-0.0066454		0.0114777		-0.104667
0.043904		-0.006638		0.142252		-0.0668977
0.043824		-0.0065946		0.0379944		0.0052279
0.043785		-0.0065848		0.0264263		0.0260405
0.043775		-0.006425		-0.0441978		0.0516384
0.043767		-0.0063236		0.0207891		0.308494
0.043724		-0.006231		0.062674		0.0984929
0.043698		-0.0061838		0.107426		0.0416959
0.043666		-0.0061428		-0.0123355		0.0171382
0.043634		-0.006		0.0537794		-0.00403802
0.043565		-0.0056914		0.174609		0.0733367
0.043493		-0.0056022		0.112595		0.386684
0.043421		-0.0055612		0.0705285		0.0599102
0.043397		-0.0054804		-0.0684264		0.0169557
0.043397		-0.005472		-0.15708		-0.0835028
0.043392		-0.0054616		0.059269		-0.0605918
0.043388		-0.0053892		-0.000858068		0.0608688
0.043319		-0.0053808		0.256919		-0.0113873
0.043255		-0.0053608		0.0289991		-0.0538175
0.043249		-0.0053518		0.00659871		0.0128994
0.043219		-0.0053038		0.207745		0.123501
0.043187		-0.0052996		0.0534692		-0.00980718
0.043184		-0.005274		0.0310585		0.0867483
0.043154		-0.0051486		-0.0428219		0.0431254
0.043099		-0.0051046		0.0546112		-0.0859263
0.043086		-0.0050152		0.0309525		0.0195064
0.043032		-0.0049522		0.0747666		-0.0571447
0.043011		-0.0049212		0.0706823		0.0866765
0.042951		-0.0048884		0.181439		0.0387094
0.042934		-0.0048018		-0.0370259		-0.144155
0.042927		-0.004777		0.039396		0.0442456
0.04292		-0.0047598		0.0128591		0.010531
0.042904		-0.004745		-0.0103829		0.124601
0.042888		-0.0046694		0.16651		0.0111667
0.042878		-0.0046312		-0.00138927		-0.0265653
0.04285		-0.0046048		-0.101625		-0.113801
0.042822		-0.0045254		0.00812507		-0.0838449
0.042813		-0.0044986		-0.196736		-0.0406889
0.042738		-0.0044938		-0.204503		-0.17942
0.042724		-0.004468		0.0352821		0.0121392
0.04272		-0.0039722		0.112186		-0.045394
0.042717		-0.0039282		0.143169		-0.0522514
0.042715		-0.0037752		0.26635		-0.0131619
0.042678		-0.0037312		0.177433		-0.0902817
0.042673		-0.003708		0.0820723		0.0425304
0.042652		-0.0036178		0.230814		0.0175045
0.04264		-0.0034704		0.0755858		-0.0219697
0.042619		-0.0034396		0.171553		0.0229031
0.042615		-0.0033682		0.12348		0.0572936
0.042576		-0.0033474		-0.0797935		-0.12597
0.042534		-0.0032762		0.0675309		-0.140409
0.042457		-0.003237		0.0336494		-0.113987
0.042399		-0.0031746		0.128506		-0.0323888
0.042325		-0.0031164		0.170693		0.0462276
0.042262		-0.0030876		0.203231		0.00477525
0.04225		-0.0030018		0.0835583		0.00861366
0.042246		-0.003		0.0650063		-0.0267154
0.042221		-0.0029678		0.0401015		-0.0616993
0.042208		-0.0029094		0.0593188		-0.0346766
0.042208		-0.0028932		0.223433		0.0954364
0.042172		-0.0028082		-0.0589377		-0.041504
0.042142		-0.002723		0.0268223		0.0501645
0.04214		-0.002616		0.0108929		-0.0614898
0.042097		-0.0025504		-0.00831938		-0.0302974
0.042083		-0.0024768		-0.104678		0.0789958
0.042073		-0.0024374		-0.60413		0.00324158
[truncated: 4,367 more rows]

## Sheet: Figure 2e
	WT		Pptc7 KO
Time (min)	avg	stdev	avg	stdev
0	89.0603	14.0375	67.7189	13.9725
4.55	93.2982	14.0014	76.6877	14.0684
9.08333	86.1102	12.2427	70.1512	12.9832
13.8833	37.9549	8.23732	31.1422	6.86431
18.45	30.8475	6.19196	26.1928	4.99825
23	30.2005	6.19037	25.1609	4.51424
27.8	201.989	22.8654	145.13	29.9938
32.35	217.207	22.1047	150.87	33.517
36.8833	203.002	19.1482	140.354	30.0668
41.6833	14.1695	5.36843	16.9546	2.39142
46.2333	17.6532	3.48115	17.2401	2.38903
50.7667	20.3652	3.43427	18.8322	2.64733

## Sheet: Figure 2f
	pyr/mal
	KO		WT
time (min)	avg	stdev	avg	stdev
1	287.008	48.9377	306.583	44.7266
10	247.951	50.5988	287.366	48.2411
19	253.415	33.1802	295.55	51.6821
28	70.2203	15.6787	76.0279	33.2605
37	48.3998	13.0145	56.9019	27.8058
46	47.2273	13.6739	54.8002	27.1136
55	287.944	38.0061	335.597	56.8021
64	247.951	50.5988	287.366	48.2411
73	253.403	40.3989	280.496	55.7696
82	40.7327	6.07639	46.2183	15.5262
91	33.0649	6.53256	36.1946	9.51264
100	32.5459	6.33153	34.8651	7.35787

## Sheet: Figure 2g
	succ/rot
	KO		WT
time (min)	avg	stdev	avg	stdev
1	111.759	14.7629	173.082	32.1196
10	201.579	26.3214	274.697	29.3005
19	244.174	29.9124	313.886	33.3403
28	80.3757	15.8702	75.2612	80.7696
37	71.0726	13.076	71.1557	50.5954
46	71.4885	13.0912	73.4553	39.6741
55	300.435	44.5239	339.995	48.5684
64	268.28	50.2607	282.018	40.2923
73	249.834	48.8109	261.917	38.5875
82	36.837	9.57784	45.2702	12.8633
91	32.2544	8.0804	35.6133	7.53443
100	32.012	7.45786	35.5369	7.31893

## Sheet: Figure 2h
min	WT - PALM		WT - PALM ETO		KO - PALM		KO - PALM ETO
	avg	SEM	avg	SEM	avg	SEM	avg	SEM
6	2.94709	0.461683	2.9316	1.1755	2.34067	0.416798	5.13837	1.1755
12	3.50775	0.50455	3.54566	1.03852	2.925	0.456658	5.61457	1.03852
18	3.95908	0.45869	4.14797	0.970403	3.46505	0.447353	5.55514	0.970403
24	13.3087	2.49654	4.75596	0.967855	3.88732	0.597027	6.62081	0.967855
30	13.8458	2.18695	5.06852	1.05615	4.08036	0.40525	6.986	1.05615
36	14.3077	2.28324	5.59278	0.997552	4.67278	0.40808	6.73789	0.997552
42	14.8045	2.22709	6.53126	1.23864	4.33454	0.71722	6.93006	1.23864
48	15.3762	2.48339	6.39899	0.869148	5.12988	0.507455	7.43803	0.869148

[truncated: 17 more sheets: Figure 2i, Figure 2j, Figure 3a, Figure 3c, Figure 3d, Figure 3e, Figure 3f, Figure 3g, Figures 3h, i, Figure 4d, Figure 5a, Figure 5b, Figure 5d, Figure 5e, Supplemental Figure 1b, Supplemental Figure 1d, Supplemental figure 3i]
